# Supplementary material for: Fast evolutionary turnover and overlapping variances of sex-biased gene expression patterns defy a simple binary sex classification of somatic tissues
Source: eLife. 2025 Sep 17;13:RP99602. doi: 10.7554/eLife.99602 (PMC12443475; doi:10.7554/eLife.99602)
Supplement: Figure 1—source data 1. [file elife-99602-fig1-data1.xlsx]

## Sheet: Table S2 mouse sex-biased N
Figure 1 - source data 1
Numbers of sex-biased genes in mouse organs
				number of sex-biased genes per taxon					across all taxa				number of sex-biased genes on X-chromosome				X-chromosomal genes across all taxa
	tissue	sex	N genes #	DOM	MUS	SPR	SPI	average numbers	average % of all genes	N shared	average % shared genes	N switched between sexes	DOM	MUS	SPR	SPI	average numbers	% X-chromosomal genes of all sex-biased genes (from averages)
	brain	F	18955.5	19	55	207	44	81.25	0.428635	8	9.84615	0	10	10	20	9	12.25	15.0769
		M	18762.5	13	37	45	15	27.5	0.146569	5	18.1818		0	2	2	0	1	3.63636
	heart	F	14764.2	2405	337	76	82	725	4.91051	9	1.24138	24	115	22	12	12	40.25	5.55172
		M	14513.2	402	46	25	65	134.5	0.926739	6	4.46097		5	0	0	1	1.5	1.11524
	kidney	F	16634.2	4478	5645	1851	2609	3645.75	21.9171	436	11.9591	296	160	211	70	113	138.5	3.79894
		M	16044.8	1361	1458	469	713	1000.25	6.23413	128	12.7968		35	38	15	12	25	2.49938
	liver	F	13512.5	1089	1795	880	2448	1553	11.4931	150	9.65873	152	62	79	43	97	70.25	4.5235
		M	13117.8	841	746	293	440	580	4.42149	31	5.34483		12	16	4	7	9.75	1.68103
	mammary	F	17628	1215	2322	2030	623	1547.5	8.77865	74	4.78191	124	45	89	86	43	65.75	4.24879	4.32969
		M	17113.8	600	637	213	267	429.25	2.50822	6	1.39779		23	16	4	6	12.25	2.85381	2.27953
	ovary vs. testis	F	18413	12878	13203	13068	13383	13133	71.3246	9953	75.7862	1494	563	569	561	603	574	4.37067
		M	20044.8	9593	8982	8395	8603	8893.25	44.367	5472	61.5298		406	390	398	376	392.5	4.41346
	oviduct vs. epididymis	F	19040	12704	12527	13345	12484	12765	67.0431	8637	67.6616	1178	372	364	420	381	384.25	3.01018
		M	17955.8	3494	3553	3628	3985	3665	20.4113	1650	45.0205		168	176	180	193	179.25	4.89086
	uterus vs. vas deferens	F	18146.5	8242	9053	9443	8780	8879.5	48.9323	4432	49.9127	1223	290	307	333	324	313.5	3.5306	3.65682
		M	17699.8	4083	3444	3576	4105	3802	21.4805	1468	38.6113		118	100	124	145	121.75	3.20226	4.23893
		# averages of number of genes with expression above the minimal cutoff
												596
												3895
	Y-chromosomal genes
	tissue	sex	N genes #	DOM	MUS	SPR	SPI	N shared
	brain	M	18762.5	6	6	7	5	5
	heart	M	14513.2	6	6	5	5	5
	kidney	M	16044.8	6	6	7	5	5
	liver	M	13117.8	6	7	6	5	5
	mammary	M	17113.8	6	6	6	5	5
	OvaTes	M	20044.8	145	130	72	67	15
	OviEpi	M	17955.8	7	8	7	5	5
	UteVas	M	17699.8	6	6	6	7	5
		# averages of number of genes with expression above the minimal cutoff
