# Supplementary material for: Fast evolutionary turnover and overlapping variances of sex-biased gene expression patterns defy a simple binary sex classification of somatic tissues
Source: eLife. 2025 Sep 17;13:RP99602. doi: 10.7554/eLife.99602 (PMC12443475; doi:10.7554/eLife.99602)
Supplement: Figure 1—source data 2. [file elife-99602-fig1-data2.xlsx]

## Sheet: mouse samples
Figure 1 - figure supplement 1
List of mouse samples included in the study
					non-gonadal organs							female gonads							male gonads
organ codes					tissue	taxon	sex	individual ID	sample ID1	sample ID2		tissue	taxon	sex	individual ID	sample ID1	sample ID2		tissue	taxon	sex	individual ID	sample ID1	sample ID2
	Bra	brain			Bra	DOM	F	DOM11	DOM11Bra	H35129		Ova	DOM	F	DOM11	DOM11Ova	H35429		Tes	DOM	M	DOM62	DOM62Tes	H35440
	Hea	heart			Bra	DOM	F	DOM12	DOM12Bra	H35135		Ova	DOM	F	DOM12	DOM12Ova	H35435		Tes	DOM	M	DOM63	DOM63Tes	H35446
	Kid	kidney			Bra	DOM	F	DOM13	DOM13Bra	H35141		Ova	DOM	F	DOM13	DOM13Ova	H35441		Tes	DOM	M	DOM64	DOM64Tes	H35452
	Liv	liver			Bra	DOM	F	DOM14	DOM14Bra	H35147		Ova	DOM	F	DOM14	DOM14Ova	H35447		Tes	DOM	M	DOM65	DOM65Tes	H35458
	Mam	mammary gland			Bra	DOM	F	DOM15	DOM15Bra	H35153		Ova	DOM	F	DOM15	DOM15Ova	H35453		Tes	DOM	M	DOM66	DOM66Tes	H35464
	Ova	ovary			Bra	DOM	F	DOM16	DOM16Bra	H35159		Ova	DOM	F	DOM16	DOM16Ova	H35459		Tes	DOM	M	DOM67	DOM67Tes	H35470
	Ovi	oviduct			Bra	DOM	F	DOM17	DOM17Bra	H35171		Ova	DOM	F	DOM17	DOM17Ova	H35465		Tes	DOM	M	DOM68	DOM68Tes	H35476
	Ute	uterus			Bra	DOM	F	DOM18	DOM18Bra	H35165		Ova	DOM	F	DOM18	DOM18Ova	H35471		Tes	DOM	M	DOM69	DOM69Tes	H35482
	Tes	testis			Bra	DOM	F	DOM19	DOM19Bra	H35177		Ova	DOM	F	DOM19	DOM19Ova	H35477		Tes	DOM	M	DOM70	DOM70Tes	H35488
	Epi	epididymis			Bra	DOM	M	DOM62	DOM62Bra	H35140		Ova	MUS	F	MUS11	MUS11Ova	J24341		Tes	MUS	M	MUS61	MUS61Tes	J24391
	Vas	vas deferens			Bra	DOM	M	DOM63	DOM63Bra	H35146		Ova	MUS	F	MUS12	MUS12Ova	J24342		Tes	MUS	M	MUS62	MUS62Tes	J24392
					Bra	DOM	M	DOM64	DOM64Bra	H35152		Ova	MUS	F	MUS13	MUS13Ova	J24343		Tes	MUS	M	MUS63	MUS63Tes	J24393
taxon codes					Bra	DOM	M	DOM65	DOM65Bra	H35158		Ova	MUS	F	MUS16	MUS16Ova	J24346		Tes	MUS	M	MUS64	MUS64Tes	J24394
	DOM	Mus musculus domesticus			Bra	DOM	M	DOM66	DOM66Bra	H35164		Ova	MUS	F	MUS17	MUS17Ova	J24347		Tes	MUS	M	MUS65	MUS65Tes	J24395
	MUS	Mus musculus musculus			Bra	DOM	M	DOM67	DOM67Bra	H35170		Ova	MUS	F	MUS18	MUS18Ova	J24348		Tes	MUS	M	MUS66	MUS66Tes	J24396
	SPR	Mus spretus			Bra	DOM	M	DOM68	DOM68Bra	H35176		Ova	MUS	F	MUS22	MUS22Ova	J24351		Tes	MUS	M	MUS67	MUS67Tes	J24397
	SPI	Mus spicilegus			Bra	DOM	M	DOM69	DOM69Bra	H35182		Ova	MUS	F	MUS24	MUS24Ova	J24353		Tes	MUS	M	MUS68	MUS68Tes	J24398
					Bra	DOM	M	DOM70	DOM70Bra	H35188		Ova	MUS	F	MUS26	MUS26Ova	J24355		Tes	MUS	M	MUS69	MUS69Tes	J24399
					Bra	MUS	F	MUS11	MUS11Bra	J27402		Ova	SPR	F	SPR13	SPR13Ova	J26863		Tes	SPR	M	SPR1	SPR1Tes	J26912
					Bra	MUS	F	MUS12	MUS12Bra	J27403		Ova	SPR	F	SPR22	SPR22Ova	J26867		Tes	SPR	M	SPR3	SPR3Tes	J26913
					Bra	MUS	F	MUS13	MUS13Bra	J27404		Ova	SPR	F	SPR30	SPR30Ova	J26873		Tes	SPR	M	SPR61	SPR61Tes	J26914
					Bra	MUS	F	MUS16	MUS16Bra	J27405		Ova	SPR	F	SPR36	SPR36Ova	J26879		Tes	SPR	M	SPR62	SPR62Tes	J26915
					Bra	MUS	F	MUS17	MUS17Bra	J27406		Ova	SPR	F	SPR39	SPR39Ova	J26882		Tes	SPR	M	SPR63	SPR63Tes	J26916
					Bra	MUS	F	MUS18	MUS18Bra	J27407		Ova	SPR	F	SPR42	SPR42Ova	J26885		Tes	SPR	M	SPR64	SPR64Tes	J26917
					Bra	MUS	F	MUS22	MUS22Bra	J27408		Ova	SPR	F	SPR46	SPR46Ova	J26888		Tes	SPR	M	SPR65	SPR65Tes	J26918
					Bra	MUS	F	MUS24	MUS24Bra	J27409		Ova	SPR	F	SPR72	SPR72Ova	J26902		Tes	SPR	M	SPR68	SPR68Tes	J26919
					Bra	MUS	F	MUS26	MUS26Bra	J27410		Ova	SPR	F	SPR74	SPR74Ova	J26904		Tes	SPR	M	SPR69	SPR69Tes	J26920
					Bra	MUS	M	MUS61	MUS61Bra	J27412		Ova	SPI	F	SPI11	SPI11Ova	J27162		Tes	SPI	M	SPI61	SPI61Tes	J27212
					Bra	MUS	M	MUS62	MUS62Bra	J27413		Ova	SPI	F	SPI12	SPI12Ova	J27163		Tes	SPI	M	SPI62	SPI62Tes	J27213
					Bra	MUS	M	MUS63	MUS63Bra	J27414		Ova	SPI	F	SPI13	SPI13Ova	J27164		Tes	SPI	M	SPI63	SPI63Tes	J27214
					Bra	MUS	M	MUS64	MUS64Bra	J27415		Ova	SPI	F	SPI14	SPI14Ova	J27165		Tes	SPI	M	SPI64	SPI64Tes	J27215
					Bra	MUS	M	MUS65	MUS65Bra	J27416		Ova	SPI	F	SPI15	SPI15Ova	J27166		Tes	SPI	M	SPI65	SPI65Tes	J27216
					Bra	MUS	M	MUS66	MUS66Bra	J27417		Ova	SPI	F	SPI16	SPI16Ova	J27167		Tes	SPI	M	SPI66	SPI66Tes	J27217
					Bra	MUS	M	MUS67	MUS67Bra	J27418		Ova	SPI	F	SPI17	SPI17Ova	J27168		Tes	SPI	M	SPI67	SPI67Tes	J27218
					Bra	MUS	M	MUS68	MUS68Bra	J27419		Ova	SPI	F	SPI18	SPI18Ova	J27169		Tes	SPI	M	SPI68	SPI68Tes	J27219
					Bra	MUS	M	MUS69	MUS69Bra	J27420		Ova	SPI	F	SPI20	SPI20Ova	J27171		Tes	SPI	M	SPI69	SPI69Tes	J27220
					Bra	SPR	F	SPR13	SPR13Bra	J27422		Ovi	DOM	F	DOM11	DOM11Ovi	H35489		Epi	DOM	M	DOM62	DOM62Epi	H35500
					Bra	SPR	F	SPR22	SPR22Bra	J27423		Ovi	DOM	F	DOM12	DOM12Ovi	H35495		Epi	DOM	M	DOM63	DOM63Epi	H35506
					Bra	SPR	F	SPR30	SPR30Bra	J27424		Ovi	DOM	F	DOM13	DOM13Ovi	H35501		Epi	DOM	M	DOM64	DOM64Epi	H35512
					Bra	SPR	F	SPR36	SPR36Bra	J27425		Ovi	DOM	F	DOM14	DOM14Ovi	H35507		Epi	DOM	M	DOM65	DOM65Epi	H35518
					Bra	SPR	F	SPR39	SPR39Bra	J27426		Ovi	DOM	F	DOM15	DOM15Ovi	H35513		Epi	DOM	M	DOM66	DOM66Epi	H35524
					Bra	SPR	F	SPR42	SPR42Bra	J27427		Ovi	DOM	F	DOM16	DOM16Ovi	H35519		Epi	DOM	M	DOM67	DOM67Epi	H35530
					Bra	SPR	F	SPR46	SPR46Bra	J27428		Ovi	DOM	F	DOM17	DOM17Ovi	H35525		Epi	DOM	M	DOM68	DOM68Epi	H35536
					Bra	SPR	F	SPR72	SPR72Bra	J27430		Ovi	DOM	F	DOM18	DOM18Ovi	H35531		Epi	DOM	M	DOM69	DOM69Epi	H35542
					Bra	SPR	F	SPR74	SPR74Bra	J27431		Ovi	DOM	F	DOM19	DOM19Ovi	H35537		Epi	DOM	M	DOM70	DOM70Epi	H35548
					Bra	SPR	M	SPR1	SPR1Bra	J27432		Ovi	MUS	F	MUS11	MUS11Ovi	J24401		Epi	MUS	M	MUS61	MUS61Epi	J24451
					Bra	SPR	M	SPR3	SPR3Bra	J27433		Ovi	MUS	F	MUS12	MUS12Ovi	J24402		Epi	MUS	M	MUS62	MUS62Epi	J24452
					Bra	SPR	M	SPR61	SPR61Bra	J27434		Ovi	MUS	F	MUS13	MUS13Ovi	J24403		Epi	MUS	M	MUS63	MUS63Epi	J24453
					Bra	SPR	M	SPR62	SPR62Bra	J27435		Ovi	MUS	F	MUS16	MUS16Ovi	J24406		Epi	MUS	M	MUS64	MUS64Epi	J24454
					Bra	SPR	M	SPR63	SPR63Bra	J27436		Ovi	MUS	F	MUS17	MUS17Ovi	J24407		Epi	MUS	M	MUS65	MUS65Epi	J24455
					Bra	SPR	M	SPR64	SPR64Bra	J27437		Ovi	MUS	F	MUS18	MUS18Ovi	J24408		Epi	MUS	M	MUS66	MUS66Epi	J24456
					Bra	SPR	M	SPR65	SPR65Bra	J27438		Ovi	MUS	F	MUS22	MUS22Ovi	J24411		Epi	MUS	M	MUS67	MUS67Epi	J24457
					Bra	SPR	M	SPR68	SPR68Bra	J27439		Ovi	MUS	F	MUS24	MUS24Ovi	J24413		Epi	MUS	M	MUS68	MUS68Epi	J24458
					Bra	SPR	M	SPR69	SPR69Bra	J27440		Ovi	MUS	F	MUS26	MUS26Ovi	J24415		Epi	MUS	M	MUS69	MUS69Epi	J24459
					Bra	SPI	F	SPI11	SPI11Bra	J27442		Ovi	SPR	F	SPR13	SPR13Ovi	J26923		Epi	SPR	M	SPR1	SPR1Epi	J26972
					Bra	SPI	F	SPI12	SPI12Bra	J27443		Ovi	SPR	F	SPR22	SPR22Ovi	J26927		Epi	SPR	M	SPR3	SPR3Epi	J26973
					Bra	SPI	F	SPI13	SPI13Bra	J27444		Ovi	SPR	F	SPR30	SPR30Ovi	J26933		Epi	SPR	M	SPR61	SPR61Epi	J26974
					Bra	SPI	F	SPI14	SPI14Bra	J27445		Ovi	SPR	F	SPR36	SPR36Ovi	J26939		Epi	SPR	M	SPR62	SPR62Epi	J26975
					Bra	SPI	F	SPI15	SPI15Bra	J27446		Ovi	SPR	F	SPR39	SPR39Ovi	J26942		Epi	SPR	M	SPR63	SPR63Epi	J26976
					Bra	SPI	F	SPI16	SPI16Bra	J27447		Ovi	SPR	F	SPR42	SPR42Ovi	J26945		Epi	SPR	M	SPR64	SPR64Epi	J26977
					Bra	SPI	F	SPI17	SPI17Bra	J27448		Ovi	SPR	F	SPR46	SPR46Ovi	J26948		Epi	SPR	M	SPR65	SPR65Epi	J26978
					Bra	SPI	F	SPI18	SPI18Bra	J27449		Ovi	SPR	F	SPR72	SPR72Ovi	J26962		Epi	SPR	M	SPR68	SPR68Epi	J26979
					Bra	SPI	F	SPI20	SPI20Bra	J27450		Ovi	SPR	F	SPR74	SPR74Ovi	J26964		Epi	SPR	M	SPR69	SPR69Epi	J26980
					Bra	SPI	M	SPI61	SPI61Bra	J27452		Ovi	SPI	F	SPI11	SPI11Ovi	J27222		Epi	SPI	M	SPI61	SPI61Epi	J27272
					Bra	SPI	M	SPI62	SPI62Bra	J27453		Ovi	SPI	F	SPI12	SPI12Ovi	J27223		Epi	SPI	M	SPI62	SPI62Epi	J27273
					Bra	SPI	M	SPI63	SPI63Bra	J27454		Ovi	SPI	F	SPI13	SPI13Ovi	J27224		Epi	SPI	M	SPI63	SPI63Epi	J27274
					Bra	SPI	M	SPI64	SPI64Bra	J27455		Ovi	SPI	F	SPI14	SPI14Ovi	J27225		Epi	SPI	M	SPI64	SPI64Epi	J27275
					Bra	SPI	M	SPI65	SPI65Bra	J27456		Ovi	SPI	F	SPI15	SPI15Ovi	J27226		Epi	SPI	M	SPI65	SPI65Epi	J27276
					Bra	SPI	M	SPI66	SPI66Bra	J27457		Ovi	SPI	F	SPI16	SPI16Ovi	J27227		Epi	SPI	M	SPI66	SPI66Epi	J27277
					Bra	SPI	M	SPI67	SPI67Bra	J27458		Ovi	SPI	F	SPI17	SPI17Ovi	J27228		Epi	SPI	M	SPI67	SPI67Epi	J27278
					Bra	SPI	M	SPI68	SPI68Bra	J27459		Ovi	SPI	F	SPI18	SPI18Ovi	J27229		Epi	SPI	M	SPI68	SPI68Epi	J27279
					Bra	SPI	M	SPI69	SPI69Bra	J27460		Ovi	SPI	F	SPI20	SPI20Ovi	J27231		Epi	SPI	M	SPI69	SPI69Epi	J27280
					Hea	DOM	F	DOM11	DOM11Hea	H35189		Ute	DOM	F	DOM11	DOM11Ute	H35549		Vas	DOM	M	DOM62	DOM62Vas	H35560
					Hea	DOM	F	DOM12	DOM12Hea	H35195		Ute	DOM	F	DOM12	DOM12Ute	H35555		Vas	DOM	M	DOM63	DOM63Vas	H35566
					Hea	DOM	F	DOM13	DOM13Hea	H35201		Ute	DOM	F	DOM13	DOM13Ute	H35561		Vas	DOM	M	DOM64	DOM64Vas	H35572
					Hea	DOM	F	DOM14	DOM14Hea	H35207		Ute	DOM	F	DOM14	DOM14Ute	H35567		Vas	DOM	M	DOM65	DOM65Vas	H35578
					Hea	DOM	F	DOM15	DOM15Hea	H35213		Ute	DOM	F	DOM15	DOM15Ute	H35573		Vas	DOM	M	DOM66	DOM66Vas	H35584
					Hea	DOM	F	DOM16	DOM16Hea	H35219		Ute	DOM	F	DOM16	DOM16Ute	H35579		Vas	DOM	M	DOM67	DOM67Vas	H35590
					Hea	DOM	F	DOM17	DOM17Hea	H35225		Ute	DOM	F	DOM17	DOM17Ute	H35585		Vas	DOM	M	DOM68	DOM68Vas	H35596
					Hea	DOM	F	DOM18	DOM18Hea	H35231		Ute	DOM	F	DOM18	DOM18Ute	H35591		Vas	DOM	M	DOM69	DOM69Vas	H35602
					Hea	DOM	F	DOM19	DOM19Hea	H35237		Ute	DOM	F	DOM19	DOM19Ute	H35597		Vas	DOM	M	DOM70	DOM70Vas	H35608
					Hea	DOM	M	DOM62	DOM62Hea	H35200		Ute	MUS	F	MUS11	MUS11Ute	J26742		Vas	MUS	M	MUS61	MUS61Vas	J26792
					Hea	DOM	M	DOM63	DOM63Hea	H35206		Ute	MUS	F	MUS12	MUS12Ute	J26743		Vas	MUS	M	MUS62	MUS62Vas	J26793
					Hea	DOM	M	DOM64	DOM64Hea	H35212		Ute	MUS	F	MUS13	MUS13Ute	J26744		Vas	MUS	M	MUS63	MUS63Vas	J26794
					Hea	DOM	M	DOM65	DOM65Hea	H35218		Ute	MUS	F	MUS16	MUS16Ute	J26747		Vas	MUS	M	MUS64	MUS64Vas	J26795
					Hea	DOM	M	DOM66	DOM66Hea	H35224		Ute	MUS	F	MUS17	MUS17Ute	J26748		Vas	MUS	M	MUS65	MUS65Vas	J26796
					Hea	DOM	M	DOM67	DOM67Hea	H35230		Ute	MUS	F	MUS18	MUS18Ute	J26749		Vas	MUS	M	MUS66	MUS66Vas	J26797
					Hea	DOM	M	DOM68	DOM68Hea	H35236		Ute	MUS	F	MUS22	MUS22Ute	J26752		Vas	MUS	M	MUS67	MUS67Vas	J26798
					Hea	DOM	M	DOM69	DOM69Hea	H35242		Ute	MUS	F	MUS24	MUS24Ute	J26754		Vas	MUS	M	MUS68	MUS68Vas	J26799
					Hea	DOM	M	DOM70	DOM70Hea	H35248		Ute	MUS	F	MUS26	MUS26Ute	J26756		Vas	MUS	M	MUS69	MUS69Vas	J26800
					Hea	MUS	F	MUS11	MUS11Hea	J24521		Ute	SPR	F	SPR13	SPR13Ute	J26983		Vas	SPR	M	SPR1	SPR1Vas	J27032
					Hea	MUS	F	MUS12	MUS12Hea	J24522		Ute	SPR	F	SPR22	SPR22Ute	J26987		Vas	SPR	M	SPR3	SPR3Vas	J27033
					Hea	MUS	F	MUS13	MUS13Hea	J24523		Ute	SPR	F	SPR30	SPR30Ute	J26993		Vas	SPR	M	SPR61	SPR61Vas	J27034
					Hea	MUS	F	MUS16	MUS16Hea	J24524		Ute	SPR	F	SPR36	SPR36Ute	J26999		Vas	SPR	M	SPR62	SPR62Vas	J27035
					Hea	MUS	F	MUS17	MUS17Hea	J24525		Ute	SPR	F	SPR39	SPR39Ute	J27002		Vas	SPR	M	SPR63	SPR63Vas	J27036
					Hea	MUS	F	MUS18	MUS18Hea	J24526		Ute	SPR	F	SPR42	SPR42Ute	J27005		Vas	SPR	M	SPR64	SPR64Vas	J27037
					Hea	MUS	F	MUS22	MUS22Hea	J24527		Ute	SPR	F	SPR46	SPR46Ute	J27008		Vas	SPR	M	SPR65	SPR65Vas	J27038
					Hea	MUS	F	MUS24	MUS24Hea	J24528		Ute	SPR	F	SPR72	SPR72Ute	J27022		Vas	SPR	M	SPR68	SPR68Vas	J27039
					Hea	MUS	F	MUS26	MUS26Hea	J24529		Ute	SPR	F	SPR74	SPR74Ute	J27024		Vas	SPR	M	SPR69	SPR69Vas	J27040
					Hea	MUS	M	MUS61	MUS61Hea	J24531		Ute	SPI	F	SPI11	SPI11Ute	J27282		Vas	SPI	M	SPI61	SPI61Vas	J27332
					Hea	MUS	M	MUS62	MUS62Hea	J24532		Ute	SPI	F	SPI12	SPI12Ute	J27283		Vas	SPI	M	SPI62	SPI62Vas	J27333
					Hea	MUS	M	MUS63	MUS63Hea	J24533		Ute	SPI	F	SPI13	SPI13Ute	J27284		Vas	SPI	M	SPI63	SPI63Vas	J27334
					Hea	MUS	M	MUS64	MUS64Hea	J24534		Ute	SPI	F	SPI14	SPI14Ute	J27285		Vas	SPI	M	SPI64	SPI64Vas	J27335
					Hea	MUS	M	MUS65	MUS65Hea	J24535		Ute	SPI	F	SPI15	SPI15Ute	J27286		Vas	SPI	M	SPI65	SPI65Vas	J27336
					Hea	MUS	M	MUS66	MUS66Hea	J24536		Ute	SPI	F	SPI16	SPI16Ute	J27287		Vas	SPI	M	SPI66	SPI66Vas	J27337
					Hea	MUS	M	MUS67	MUS67Hea	J24537		Ute	SPI	F	SPI17	SPI17Ute	J27288		Vas	SPI	M	SPI67	SPI67Vas	J27338
					Hea	MUS	M	MUS68	MUS68Hea	J24538		Ute	SPI	F	SPI18	SPI18Ute	J27289		Vas	SPI	M	SPI68	SPI68Vas	J27339
					Hea	MUS	M	MUS69	MUS69Hea	J24539		Ute	SPI	F	SPI20	SPI20Ute	J27291		Vas	SPI	M	SPI69	SPI69Vas	J27340
					Hea	SPR	F	SPR13	SPR13Hea	J27042
					Hea	SPR	F	SPR22	SPR22Hea	J27043
					Hea	SPR	F	SPR30	SPR30Hea	J27044
					Hea	SPR	F	SPR36	SPR36Hea	J27045
					Hea	SPR	F	SPR39	SPR39Hea	J27046
					Hea	SPR	F	SPR42	SPR42Hea	J27047
					Hea	SPR	F	SPR46	SPR46Hea	J27048
					Hea	SPR	F	SPR72	SPR72Hea	J27050
					Hea	SPR	F	SPR74	SPR74Hea	J27051
					Hea	SPR	M	SPR1	SPR1Hea	J27052
					Hea	SPR	M	SPR3	SPR3Hea	J27053
					Hea	SPR	M	SPR61	SPR61Hea	J27054
					Hea	SPR	M	SPR62	SPR62Hea	J27055
					Hea	SPR	M	SPR63	SPR63Hea	J27056
					Hea	SPR	M	SPR64	SPR64Hea	J27057
					Hea	SPR	M	SPR65	SPR65Hea	J27058
					Hea	SPR	M	SPR68	SPR68Hea	J27059
					Hea	SPR	M	SPR69	SPR69Hea	J27060
					Hea	SPI	F	SPI11	SPI11Hea	J27342
					Hea	SPI	F	SPI12	SPI12Hea	J27343
					Hea	SPI	F	SPI13	SPI13Hea	J27344
					Hea	SPI	F	SPI14	SPI14Hea	J27345
					Hea	SPI	F	SPI15	SPI15Hea	J27346
					Hea	SPI	F	SPI16	SPI16Hea	J27347
					Hea	SPI	F	SPI17	SPI17Hea	J27348
					Hea	SPI	F	SPI18	SPI18Hea	J27349
					Hea	SPI	F	SPI20	SPI20Hea	J27350
					Hea	SPI	M	SPI61	SPI61Hea	J27352
					Hea	SPI	M	SPI62	SPI62Hea	J27353
					Hea	SPI	M	SPI63	SPI63Hea	J27354
					Hea	SPI	M	SPI64	SPI64Hea	J27355
					Hea	SPI	M	SPI65	SPI65Hea	J27356
					Hea	SPI	M	SPI66	SPI66Hea	J27357
					Hea	SPI	M	SPI67	SPI67Hea	J27358
					Hea	SPI	M	SPI68	SPI68Hea	J27359
					Hea	SPI	M	SPI69	SPI69Hea	J27360
					Kid	DOM	F	DOM11	DOM11Kid	H35309
					Kid	DOM	F	DOM12	DOM12Kid	H35315
					Kid	DOM	F	DOM13	DOM13Kid	H35321
					Kid	DOM	F	DOM14	DOM14Kid	H35327
					Kid	DOM	F	DOM15	DOM15Kid	H35333
					Kid	DOM	F	DOM16	DOM16Kid	H35339
					Kid	DOM	F	DOM17	DOM17Kid	H35345
					Kid	DOM	F	DOM18	DOM18Kid	H35351
					Kid	DOM	F	DOM19	DOM19Kid	H35357
					Kid	DOM	M	DOM62	DOM62Kid	H35320
					Kid	DOM	M	DOM63	DOM63Kid	H35326
					Kid	DOM	M	DOM64	DOM64Kid	H35332
					Kid	DOM	M	DOM65	DOM65Kid	H35338
					Kid	DOM	M	DOM66	DOM66Kid	H35344
					Kid	DOM	M	DOM67	DOM67Kid	H35350
					Kid	DOM	M	DOM68	DOM68Kid	H35356
					Kid	DOM	M	DOM69	DOM69Kid	H35362
					Kid	DOM	M	DOM70	DOM70Kid	H35368
					Kid	MUS	F	MUS11	MUS11Kid	J24561
					Kid	MUS	F	MUS12	MUS12Kid	J24562
					Kid	MUS	F	MUS13	MUS13Kid	J24563
					Kid	MUS	F	MUS16	MUS16Kid	J24564
					Kid	MUS	F	MUS17	MUS17Kid	J24565
					Kid	MUS	F	MUS18	MUS18Kid	J24566
					Kid	MUS	F	MUS22	MUS22Kid	J24567
					Kid	MUS	F	MUS24	MUS24Kid	J24568
					Kid	MUS	F	MUS26	MUS26Kid	J24569
					Kid	MUS	M	MUS61	MUS61Kid	J24571
					Kid	MUS	M	MUS62	MUS62Kid	J24572
					Kid	MUS	M	MUS63	MUS63Kid	J24573
					Kid	MUS	M	MUS64	MUS64Kid	J24574
					Kid	MUS	M	MUS65	MUS65Kid	J24575
					Kid	MUS	M	MUS66	MUS66Kid	J24576
					Kid	MUS	M	MUS67	MUS67Kid	J24577
					Kid	MUS	M	MUS68	MUS68Kid	J24578
					Kid	MUS	M	MUS69	MUS69Kid	J24579
					Kid	SPR	F	SPR13	SPR13Kid	J27082
					Kid	SPR	F	SPR22	SPR22Kid	J27083
					Kid	SPR	F	SPR30	SPR30Kid	J27084
					Kid	SPR	F	SPR36	SPR36Kid	J27085
					Kid	SPR	F	SPR39	SPR39Kid	J27086
					Kid	SPR	F	SPR42	SPR42Kid	J27087
					Kid	SPR	F	SPR46	SPR46Kid	J27088
					Kid	SPR	F	SPR72	SPR72Kid	J27090
					Kid	SPR	F	SPR74	SPR74Kid	J27091
					Kid	SPR	M	SPR1	SPR1Kid	J27092
					Kid	SPR	M	SPR3	SPR3Kid	J27093
					Kid	SPR	M	SPR61	SPR61Kid	J27094
					Kid	SPR	M	SPR62	SPR62Kid	J27095
					Kid	SPR	M	SPR63	SPR63Kid	J27096
					Kid	SPR	M	SPR64	SPR64Kid	J27097
					Kid	SPR	M	SPR65	SPR65Kid	J27098
					Kid	SPR	M	SPR68	SPR68Kid	J27099
					Kid	SPR	M	SPR69	SPR69Kid	J27100
					Kid	SPI	F	SPI11	SPI11Kid	J27382
					Kid	SPI	F	SPI12	SPI12Kid	J27383
					Kid	SPI	F	SPI13	SPI13Kid	J27384
					Kid	SPI	F	SPI14	SPI14Kid	J27385
					Kid	SPI	F	SPI15	SPI15Kid	J27386
					Kid	SPI	F	SPI16	SPI16Kid	J27387
					Kid	SPI	F	SPI17	SPI17Kid	J27388
					Kid	SPI	F	SPI18	SPI18Kid	J27389
					Kid	SPI	F	SPI20	SPI20Kid	J27390
					Kid	SPI	M	SPI61	SPI61Kid	J27392
					Kid	SPI	M	SPI62	SPI62Kid	J27393
					Kid	SPI	M	SPI63	SPI63Kid	J27394
					Kid	SPI	M	SPI64	SPI64Kid	J27395
					Kid	SPI	M	SPI65	SPI65Kid	J27396
					Kid	SPI	M	SPI66	SPI66Kid	J27397
					Kid	SPI	M	SPI67	SPI67Kid	J27398
					Kid	SPI	M	SPI68	SPI68Kid	J27399
					Kid	SPI	M	SPI69	SPI69Kid	J27400
					Liv	DOM	F	DOM11	DOM11Liv	H35249
					Liv	DOM	F	DOM12	DOM12Liv	H35255
					Liv	DOM	F	DOM13	DOM13Liv	H35261
					Liv	DOM	F	DOM14	DOM14Liv	H35267
					Liv	DOM	F	DOM15	DOM15Liv	H35273
					Liv	DOM	F	DOM16	DOM16Liv	H35279
					Liv	DOM	F	DOM17	DOM17Liv	H35285
					Liv	DOM	F	DOM18	DOM18Liv	H35291
					Liv	DOM	F	DOM19	DOM19Liv	H35297
					Liv	DOM	M	DOM62	DOM62Liv	H35300
					Liv	DOM	M	DOM63	DOM63Liv	H35294
					Liv	DOM	M	DOM64	DOM64Liv	H35288
					Liv	DOM	M	DOM65	DOM65Liv	H35282
					Liv	DOM	M	DOM66	DOM66Liv	H35276
					Liv	DOM	M	DOM67	DOM67Liv	H35270
					Liv	DOM	M	DOM68	DOM68Liv	H35264
					Liv	DOM	M	DOM69	DOM69Liv	H35258
					Liv	DOM	M	DOM70	DOM70Liv	H35252
					Liv	MUS	F	MUS11	MUS11Liv	J24541
					Liv	MUS	F	MUS12	MUS12Liv	J24542
					Liv	MUS	F	MUS13	MUS13Liv	J24543
					Liv	MUS	F	MUS16	MUS16Liv	J24544
					Liv	MUS	F	MUS17	MUS17Liv	J24545
					Liv	MUS	F	MUS18	MUS18Liv	J24546
					Liv	MUS	F	MUS22	MUS22Liv	J24547
					Liv	MUS	F	MUS24	MUS24Liv	J24548
					Liv	MUS	F	MUS26	MUS26Liv	J24549
					Liv	MUS	M	MUS61	MUS61Liv	J24551
					Liv	MUS	M	MUS62	MUS62Liv	J24552
					Liv	MUS	M	MUS63	MUS63Liv	J24553
					Liv	MUS	M	MUS64	MUS64Liv	J24554
					Liv	MUS	M	MUS65	MUS65Liv	J24555
					Liv	MUS	M	MUS66	MUS66Liv	J24556
					Liv	MUS	M	MUS67	MUS67Liv	J24557
					Liv	MUS	M	MUS68	MUS68Liv	J24558
					Liv	MUS	M	MUS69	MUS69Liv	J24559
					Liv	SPR	F	SPR13	SPR13Liv	J27062
					Liv	SPR	F	SPR22	SPR22Liv	J27063
					Liv	SPR	F	SPR30	SPR30Liv	J27064
					Liv	SPR	F	SPR36	SPR36Liv	J27065
					Liv	SPR	F	SPR39	SPR39Liv	J27066
					Liv	SPR	F	SPR42	SPR42Liv	J27067
					Liv	SPR	F	SPR46	SPR46Liv	J27068
					Liv	SPR	F	SPR72	SPR72Liv	J27070
					Liv	SPR	F	SPR74	SPR74Liv	J27071
					Liv	SPR	M	SPR1	SPR1Liv	J27072
					Liv	SPR	M	SPR3	SPR3Liv	J27073
					Liv	SPR	M	SPR61	SPR61Liv	J27074
					Liv	SPR	M	SPR62	SPR62Liv	J27075
					Liv	SPR	M	SPR63	SPR63Liv	J27076
					Liv	SPR	M	SPR64	SPR64Liv	J27077
					Liv	SPR	M	SPR65	SPR65Liv	J27078
					Liv	SPR	M	SPR68	SPR68Liv	J27079
					Liv	SPR	M	SPR69	SPR69Liv	J27080
					Liv	SPI	F	SPI11	SPI11Liv	J27362
					Liv	SPI	F	SPI12	SPI12Liv	J27363
					Liv	SPI	F	SPI13	SPI13Liv	J27364
					Liv	SPI	F	SPI14	SPI14Liv	J27365
					Liv	SPI	F	SPI15	SPI15Liv	J27366
					Liv	SPI	F	SPI16	SPI16Liv	J27367
					Liv	SPI	F	SPI17	SPI17Liv	J27368
					Liv	SPI	F	SPI18	SPI18Liv	J27369
					Liv	SPI	F	SPI20	SPI20Liv	J27370
					Liv	SPI	M	SPI61	SPI61Liv	J27372
					Liv	SPI	M	SPI62	SPI62Liv	J27373
					Liv	SPI	M	SPI63	SPI63Liv	J27374
					Liv	SPI	M	SPI64	SPI64Liv	J27375
					Liv	SPI	M	SPI65	SPI65Liv	J27376
					Liv	SPI	M	SPI66	SPI66Liv	J27377
					Liv	SPI	M	SPI67	SPI67Liv	J27378
					Liv	SPI	M	SPI68	SPI68Liv	J27379
					Liv	SPI	M	SPI69	SPI69Liv	J27380
					Mam	DOM	F	DOM11	DOM11Mam	H35369
					Mam	DOM	F	DOM12	DOM12Mam	H35375
					Mam	DOM	F	DOM13	DOM13Mam	H35381
					Mam	DOM	F	DOM14	DOM14Mam	H35387
					Mam	DOM	F	DOM15	DOM15Mam	H35393
					Mam	DOM	F	DOM16	DOM16Mam	H35399
					Mam	DOM	F	DOM17	DOM17Mam	H35405
					Mam	DOM	F	DOM18	DOM18Mam	H35411
					Mam	DOM	F	DOM19	DOM19Mam	H35417
					Mam	DOM	M	DOM62	DOM62Mam	H35380
					Mam	DOM	M	DOM63	DOM63Mam	H35386
					Mam	DOM	M	DOM64	DOM64Mam	H35392
					Mam	DOM	M	DOM65	DOM65Mam	H35398
					Mam	DOM	M	DOM66	DOM66Mam	H35404
					Mam	DOM	M	DOM67	DOM67Mam	H35410
					Mam	DOM	M	DOM68	DOM68Mam	H35416
					Mam	DOM	M	DOM69	DOM69Mam	H35422
					Mam	DOM	M	DOM70	DOM70Mam	H35428
					Mam	MUS	F	MUS11	MUS11Mam	J24461
					Mam	MUS	F	MUS12	MUS12Mam	J24462
					Mam	MUS	F	MUS13	MUS13Mam	J24463
					Mam	MUS	F	MUS16	MUS16Mam	J24466
					Mam	MUS	F	MUS17	MUS17Mam	J24467
					Mam	MUS	F	MUS18	MUS18Mam	J24468
					Mam	MUS	F	MUS22	MUS22Mam	J24471
					Mam	MUS	F	MUS24	MUS24Mam	J24473
					Mam	MUS	F	MUS26	MUS26Mam	J24475
					Mam	MUS	M	MUS61	MUS61Mam	J24511
					Mam	MUS	M	MUS62	MUS62Mam	J24512
					Mam	MUS	M	MUS63	MUS63Mam	J24513
					Mam	MUS	M	MUS64	MUS64Mam	J24514
					Mam	MUS	M	MUS65	MUS65Mam	J24515
					Mam	MUS	M	MUS66	MUS66Mam	J24516
					Mam	MUS	M	MUS67	MUS67Mam	J24517
					Mam	MUS	M	MUS68	MUS68Mam	J24518
					Mam	MUS	M	MUS69	MUS69Mam	J24519
					Mam	SPR	F	SPR13	SPR13Mam	J26803
					Mam	SPR	F	SPR22	SPR22Mam	J26807
					Mam	SPR	F	SPR30	SPR30Mam	J26813
					Mam	SPR	F	SPR36	SPR36Mam	J26819
					Mam	SPR	F	SPR39	SPR39Mam	J26822
					Mam	SPR	F	SPR42	SPR42Mam	J26825
					Mam	SPR	F	SPR46	SPR46Mam	J26828
					Mam	SPR	F	SPR72	SPR72Mam	J26842
					Mam	SPR	F	SPR74	SPR74Mam	J26844
					Mam	SPR	M	SPR1	SPR1Mam	J26852
					Mam	SPR	M	SPR3	SPR3Mam	J26853
					Mam	SPR	M	SPR61	SPR61Mam	J26854
					Mam	SPR	M	SPR62	SPR62Mam	J26855
					Mam	SPR	M	SPR63	SPR63Mam	J26856
					Mam	SPR	M	SPR64	SPR64Mam	J26857
					Mam	SPR	M	SPR65	SPR65Mam	J26858
					Mam	SPR	M	SPR68	SPR68Mam	J26859
					Mam	SPR	M	SPR69	SPR69Mam	J26860
					Mam	SPI	F	SPI11	SPI11Mam	J27102
					Mam	SPI	F	SPI12	SPI12Mam	J27103
					Mam	SPI	F	SPI13	SPI13Mam	J27104
					Mam	SPI	F	SPI14	SPI14Mam	J27105
					Mam	SPI	F	SPI15	SPI15Mam	J27106
					Mam	SPI	F	SPI16	SPI16Mam	J27107
					Mam	SPI	F	SPI17	SPI17Mam	J27108
					Mam	SPI	F	SPI18	SPI18Mam	J27109
					Mam	SPI	F	SPI20	SPI20Mam	J27111
					Mam	SPI	M	SPI61	SPI61Mam	J27152
					Mam	SPI	M	SPI62	SPI62Mam	J27153
					Mam	SPI	M	SPI63	SPI63Mam	J27154
					Mam	SPI	M	SPI64	SPI64Mam	J27155
					Mam	SPI	M	SPI65	SPI65Mam	J27156
					Mam	SPI	M	SPI66	SPI66Mam	J27157
					Mam	SPI	M	SPI67	SPI67Mam	J27158
					Mam	SPI	M	SPI68	SPI68Mam	J27159
					Mam	SPI	M	SPI69	SPI69Mam	J27160
