# Supplementary material for: Fast evolutionary turnover and overlapping variances of sex-biased gene expression patterns defy a simple binary sex classification of somatic tissues
Source: eLife. 2025 Sep 17;13:RP99602. doi: 10.7554/eLife.99602 (PMC12443475; doi:10.7554/eLife.99602)
Supplement: Figure 1—source data 5. [file elife-99602-fig1-data5.xlsx]

## Sheet: sharing between organs
Figure 1 - figure supplement 4
Numbers (upper half of matrrix) and fractions (lower half of matrix) of shared genes between organs for each of the taxa
DOM
					numbers			genes occurring in all DOM tissues
	brain	heart	kidney	liver	mammary			gene_ID	Genename	Chr	Start	Genebiotype	X-inactivation escape
brain	26	12	9	7	5			ENSMUSG00000035150	Eif2s3x	X	93232313	protein_coding	YES
heart	0.461538	2801	1141	366	366			ENSMUSG00000086503	Xist	X	102503972	lncRNA	YES
kidney	0.346154	0.407355	5833	809	802			ENSMUSG00000091037	Gm17661	2	90747987	pseudogene
liver	0.269231	0.130668	0.138694	1924	241
mammary	0.192308	0.130668	0.137494	0.12526	1809
	fractions
MUS
					numbers			genes occurring in all MUS tissues
	brain	heart	kidney	liver	mammary			gene_ID	Genename	Chr	Start	Genebiotype
brain	86	14	42	28	22			ENSMUSG00000022371	Col14a1	15	55171146	protein_coding
heart	0.162791	377	218	100	108			ENSMUSG00000025332	Kdm5c	X	151016016	protein_coding	YES
kidney	0.488372	0.578249	7097	1288	1387			ENSMUSG00000031226	Pbdc1	X	104123362	protein_coding	YES
liver	0.325581	0.265252	0.181485	2534	481			ENSMUSG00000035150	Eif2s3x	X	93232313	protein_coding	YES
mammary	0.255814	0.286472	0.195435	0.189818	2953			ENSMUSG00000037369	Kdm6a	X	18028814	protein_coding	YES
	fractions							ENSMUSG00000079105	C7	15	5018244	protein_coding
								ENSMUSG00000079297	Gm2223	X	32943124	processed_pseudogene
								ENSMUSG00000086503	Xist	X	102503972	lncRNA	YES
								ENSMUSG00000087174	5530601H04Rik	X	104080803	lncRNA	YES
SPR
					numbers			genes occurring in all SPR tissues
	brain	heart	kidney	liver	mammary			gene_ID	Genename	Chr	Start	Genebiotype
brain	245	14	50	37	46			ENSMUSG00000000787	Ddx3x	X	13147209	protein_coding	YES
heart	0.0571429	96	36	26	33			ENSMUSG00000023341	Mx2	16	97336508	polymorphic_pseudogene
kidney	0.204082	0.375	2313	291	385			ENSMUSG00000025332	Kdm5c	X	151016016	protein_coding	YES
liver	0.15102	0.270833	0.125811	1167	176			ENSMUSG00000035150	Eif2s3x	X	93232313	protein_coding	YES
mammary	0.187755	0.34375	0.16645	0.150814	2237			ENSMUSG00000037369	Kdm6a	X	18028814	protein_coding	YES
	fractions							ENSMUSG00000079297	Gm2223	X	32943124	processed_pseudogene
								ENSMUSG00000086370	Ftx	X	102604513	lncRNA	YES
								ENSMUSG00000086503	Xist	X	102503972	lncRNA	YES
								ENSMUSG00000087174	5530601H04Rik	X	104080803	lncRNA	YES
SPI
					numbers			genes occurring in all SPI tissues
	brain	heart	kidney	liver	mammary			gene_ID	Genename	Chr	Start	Genebiotype
brain	54	8	14	13	11			ENSMUSG00000000787	Ddx3x	X	13147209	protein_coding	YES
heart	0.148148	142	40	39	24			ENSMUSG00000025332	Kdm5c	X	151016016	protein_coding	YES
kidney	0.259259	0.28169	3317	601	213			ENSMUSG00000035150	Eif2s3x	X	93232313	protein_coding	YES
liver	0.240741	0.274648	0.181188	2883	226			ENSMUSG00000037369	Kdm6a	X	18028814	protein_coding	YES
mammary	0.203704	0.169014	0.0642147	0.0783906	885			ENSMUSG00000079297	Gm2223	X	32943124	processed_pseudogene
								ENSMUSG00000086503	Xist	X	102503972	lncRNA	YES
								ENSMUSG00000087174	5530601H04Rik	X	104080803	lncRNA	YES
								ENSMUSG00000097571	Jpx	X	102537162	lncRNA
