# Supplementary material for: Fast evolutionary turnover and overlapping variances of sex-biased gene expression patterns defy a simple binary sex classification of somatic tissues
Source: eLife. 2025 Sep 17;13:RP99602. doi: 10.7554/eLife.99602 (PMC12443475; doi:10.7554/eLife.99602)
Supplement: Figure 2—source data 1. [file elife-99602-fig2-data1.xlsx]

## Sheet: sharing between taxa
Figure 2 - source data 1
numbers and percentages of sex-biased genes shared between taxa for each organ
the column "1 taxon" represents the sum of all unique genes across all four taxa
numbers	female biased genes				male biased genes
	1 taxon	2 taxa	3 taxa	4 taxa	1 taxon	2 taxa	3 taxa	4 taxa
brain	297	12	8	8	92	7	6	5
heart	2692	174	25	9	496	27	9	6
kidney	8255	4169	1723	436	2475	1010	388	128
liver	3964	1520	578	150	1697	457	135	31
mammary	4056	1435	625	74	1452	234	25	6
ovary vs. testis	16673	13887	12019	9953	13204	9564	7333	5472
oviduct vs. epididymis	17267	13849	11307	8637	6459	3959	2592	1650
uterus vs. vas deferens	13911	9936	7239	4432	7022	4118	2600	1468
percent	female biased genes				male biased genes
	1 taxon	2 taxa	3 taxa	4 taxa	1 taxon	2 taxa	3 taxa	4 taxa
brain	100	4.0404	2.6936	2.6936	100	7.6087	6.52174	5.43478
heart	100	6.4636	0.928678	0.334324	100	5.44355	1.81452	1.20968
kidney	100	50.5027	20.8722	5.28165	100	40.8081	15.6768	5.17172
liver	100	38.3451	14.5812	3.78406	100	26.9299	7.95522	1.82675
mammary	100	35.3797	15.4093	1.82446	100	16.1157	1.72176	0.413223
ovary vs. testis	100	83.2903	72.0866	59.6953	100	72.4326	55.5362	41.442
oviduct vs. epididymis	100	80.205	65.4833	50.0203	100	61.2943	40.1301	25.5458
uterus vs. vas deferens	100	71.4255	52.038	31.8597	100	58.6443	37.0265	20.9057
