# Supplementary material for: Fast evolutionary turnover and overlapping variances of sex-biased gene expression patterns defy a simple binary sex classification of somatic tissues
Source: eLife. 2025 Sep 17;13:RP99602. doi: 10.7554/eLife.99602 (PMC12443475; doi:10.7554/eLife.99602)
Supplement: Figure 2—source data 2. [file elife-99602-fig2-data2.xlsx]

## Sheet: turnover analysis
Figure 2 - source data 2
Comparative analysis of gene expression level turnover between the taxa		female data comparison
		fractions of changed genes						subtracted values
Comparison between				DOM_MUS	MUS_SPR	SPR_SPI			DOM_MUS	MUS_SPR	SPR_SPI
sex-biased	percentages of sex-biased genes that have changed between taxa	brain	sex-biased	0.923077	0.97205	0.972509		brain	-0.529043	-0.607483	-0.601033
all (averages)	percentages of all genes that have changed their regulation between taxa (averages from 1000 re-samplings)		all (averages)	0.394034	0.364567	0.371476		heart	-0.384595	-0.440028	-0.490747
			SD	0.0146462	0.0150938	0.0156013		kidney	0.0568372	-0.337737	-0.348988
		heart	sex-biased	0.948259	0.939462	0.951542		liver	-0.361657	-0.336572	-0.374437
			all (averages)	0.563664	0.499434	0.460795		mammary	-0.234598	-0.28642	-0.498528
			SD	0.0151487	0.0149501	0.0148752
		kidney	sex-biased	0.575194	0.812079	0.825968		OvaTes	0.15132	0.168107	0.219176
			all (averages)	0.632031	0.474342	0.47698		OviEpi	0.136255	0.147218	0.140862
			SD	0.0147523	0.0155963	0.0153939		UteVas	-0.164542	-0.0741573	-0.0176659
		liver	sex-biased	0.759083	0.814433	0.837229
			all (averages)	0.397426	0.477861	0.462792
			SD	0.0147486	0.0149683	0.0159167
		mammary	sex-biased	0.729968	0.746496	0.933607
			all (averages)	0.49537	0.460076	0.435079
			SD	0.0152425	0.0153471	0.0150443
		OvaTes	sex-biased	0.236967	0.288014	0.28898
			all (averages)	0.388287	0.456121	0.508156
			SD	0.0144475	0.0151325	0.0150549
		OviEpi	sex-biased	0.311782	0.355328	0.335932
			all (averages)	0.448037	0.502546	0.476794
			SD	0.0153857	0.0157711	0.0161725
		UteVas	sex-biased	0.411374	0.438049	0.484078
			all (averages)	0.246832	0.363892	0.466412
			SD	0.0133581	0.0148979	0.015074
		male data comparison
		fractions of changed genes						subtracted values
				DOM_MUS	MUS_SPR	SPR_SPI			DOM_MUS	MUS_SPR	SPR_SPI
		brain	sex-biased	0.923077	0.97205	0.972509		brain	-0.538939	-0.599431	-0.623996
			all (averages)	0.384138	0.372619	0.348513		heart	-0.446303	-0.464487	-0.499109
			SD	0.014606	0.0148644	0.0147331		kidney	0.0990562	-0.29099	-0.353478
		heart	sex-biased	0.948259	0.939462	0.951542		liver	-0.307961	-0.315127	-0.359019
			all (averages)	0.501956	0.474975	0.452433		mammary	-0.230805	-0.223282	-0.483517
			SD	0.0148893	0.0151734	0.0150829
		kidney	sex-biased	0.575194	0.812079	0.825968		OvaTes	0.280557	0.27405	0.314985
			all (averages)	0.67425	0.521089	0.47249		OviEpi	0.148511	0.164353	0.188189
			SD	0.0145222	0.0151389	0.015686		UteVas	0.0737385	0.0365397	0.0387951
		liver	sex-biased	0.759083	0.814433	0.837229
			all (averages)	0.451122	0.499306	0.47821
			SD	0.015112	0.0148254	0.0144245
		mammary	sex-biased	0.729968	0.746496	0.933607
			all (averages)	0.499163	0.523214	0.45009
			SD	0.0149878	0.0155475	0.0152746
		OvaTes	sex-biased	0.236967	0.288014	0.28898
			all (averages)	0.517524	0.562064	0.603965
			SD	0.0156926	0.0159034	0.0149185
		OviEpi	sex-biased	0.311782	0.355328	0.335932
			all (averages)	0.460293	0.519681	0.524121
			SD	0.0162024	0.0158702	0.0147585
		UteVas	sex-biased	0.411374	0.438049	0.484078
			all (averages)	0.485113	0.474589	0.522873
			SD	0.0151783	0.0154026	0.0155315
