# Supplementary material for: Fast evolutionary turnover and overlapping variances of sex-biased gene expression patterns defy a simple binary sex classification of somatic tissues
Source: eLife. 2025 Sep 17;13:RP99602. doi: 10.7554/eLife.99602 (PMC12443475; doi:10.7554/eLife.99602)
Supplement: Figure 3—source data 1. [file elife-99602-fig3-data1.xlsx]

## Sheet: expression variances
Figure 3 - source data 1
Data for expression variance across all four taxa
data Figure 3A																																			significance tests in pairwise comparisons
_F	female-biased	Bra_F	Bra_M	Bra_N	Bra_R	Hea_F	Hea_M	Hea_N	Hea_R	Kid_F	Kid_M	Kid_N	Kid_R	Liv_F	Liv_M	Liv_N	Liv_R	Mam_F	Mam_M	Mam_N	Mam_R	OvaTes_F	OvaTes_M	OvaTes_N	OvaTes_R	OviEpi_F	OviEpi_M	OviEpi_N	OviEpi_R	UteVas_F	UteVas_M	UteVas_N	UteVas_R		Organ	Type1	Type2	P
_M	male-biased	0.205547	0.196853	0.338396	0.160589	0.356781	0.295064	0.105949	0.784358	0.30616	0.322657	0.164431	0.145411	0.246475	0.275526	0.112617	0.222916	0.192169	0.166027	0.32116	0.340655	0.26982	0.0876045	0.0972247	0.414297	0.347503	0.358361	0.15625	0.15625	0.411677	0.32982	0.300691	0.49296		Bra	F	M	0.624498
_N	non-biased	0.1946	0.0901302	0.285512	0.395802	0.0805561	0.141146	0.20829	0.154202	0.262567	0.241359	0.145411	0.058111	0.817933	0.0476721	0.666087	0.103404	0.193119	0.69312	0.138713	0.34641	0.149675	0.453675	0.414297	0.291938	0.81344	0.276071	0.194842	0.194842	0.227622	0.12207	0.49296	0.160731		Bra	F	U	4.29613e-69
_R	reciprocal	0.184312	0.219603	0.124875	0.191686	0.348599	0.16642	0.190693	0.0857615	0.409816	0.303312	0.158213	0.189805	0.117352	0.0887265	0.349601	0.218872	0.529365	0.196116	0.14291	0.23046	0.604397	0.355483	0.291938	0.27689	0.840023	0.467044	0.285014	0.25991	0.721019	0.193016	0.160731	0.167828		Bra	F	R	3.64506e-07
		0.0516402	0.309459	0.328957	0.262634	0.149953	0.245101	0.128307	0.0708982	0.299083	0.698296	0.058111	0.224058	0.216225	0.105823	0.120777	0.552372	0.507597	0.480775	0.443377	0.314756	0.0905846	0.156744	0.27689	0.0521947	1.06879	0.0693313	0.172784	0.128322	1.01572	0.07694	0.15438	0.149837		Bra	M	U	7.06621e-21
		0.137104	0.0828955	0.244197	0.164133	0.0394692	0.249998	0.0997122	0.469853	0.369838	0.428884	0.549823	0.135526	0.381787	0.069057	0.137409	0.0873501	0.0843276	0.249972	0.340655	0.365405	0.346069	0.069223	0.0605636	0.209501	0.0658918	0.1307	0.25991	0.143542	0.203691	0.100649	0.253604	0.368547		Bra	M	R	0.000484523
		0.146681	0.104405	0.149528	0.0994835	0.213936	0.221111	0.159762	0.15108	0.233218	0.422723	0.266263	0.0721728	0.104126	0.359221	0.140372	0.186097	0.211206	0.598029	0.180412	0.313212	0.207772	0.147725	0.0521947	0.462636	0.275858	1.86861	0.128322	0.178437	0.216335	0.265794	0.275235	0.178223		Bra	U	R	2.39716e-15
		0.101597	0.226959	0.219574	0.144208	0.308324	0.209846	0.119756	0.238263	0.102346	0.355307	0.222529	0.172341	0.184048	0.638283	0.222916	0.12196	0.620052	0.364925	0.432432	0.744274	0.392013	0.0951115	0.277272	0.0900171	0.125025	0.16056	0.110789	0.1668	0.725578	0.513718	0.167828	0.136276		Hea	F	M	5.08534e-13
		0.040977	0.43599	0.118482	0.096472	0.15965	0.104547	0.496718	0.22921	0.169166	0.650616	0.201257	0.39456	0.687838	0.22067	0.114176	0.15241	0.360128	0.57337	0.386066	0.69397	0.417283	0.218021	0.209501	0.490866	0.190167	0.149019	0.305012	0.0950834	0.762426	0.0392861	0.100567	0.392835		Hea	F	U	0
		0.063549	0.411391	0.0959509	0.0962462	0.173939	0.213716	0.0775401	0.117771	0.156778	0.19532	0.352201	0.133589	0.252159	0.0951832	0.122144	0.220649	0.244483	0.0668589	0.12343	0.790396	0.132529	0.308249	0.462636	0.44764	0.32572	0.148502	0.0764292	0.163846	0.384285	0.209861	0.149837	0.15379		Hea	F	R	6.63416e-33
		0.0902593	0.131793	0.0774357	0.0944397	0.393834	0.0691805	0.0711244	0.205974	0.116517	0.788998	0.189805	0.165674	0.0792438	0.0976391	0.126306	0.0837451	0.196582	0.365233	0.0709731	0.346248	0.423684	0.0472866	0.386928	0.105142	0.396026	0.0769255	0.264245	0.588473	0.271678	0.100321	0.152929	0.169227		Hea	M	U	6.71448e-90
		0.0532611	0.263115	0.0502952	0.192071	0.419801	0.323312	0.160376	0.286795	0.309495	0.095151	0.108192	0.298687	0.114021	0.466483	0.164889	0.174533	0.214859	0.54296	0.169706	0.303642	0.792742	0.0208905	0.0900171	0.0560063	0.0672061	0.174758	0.143542	0.355605	0.249577	0.144554	0.368547	0.221346		Hea	M	R	0.00363786
		0.0700458	0.1566	0.0921159	0.0740203	0.625694	0.370448	0.416641	0.117558	0.178589	0.156042	0.224058	0.540691	0.109184	0.164225	0.108283	0.262962	0.612706	0.741769	0.229436	0.398519	0.184955	0.121142	0.490866	0.126773	0.200348	0.128253	0.178437	0.285017	0.400744	0.501718	0.178223	0.212076		Hea	U	R	8.86876e-88
		0.152462	0.200494	0.137098	0.136054	0.280458	0.250352	0.235521	0.228776	0.154796	0.169098	0.135526	0.0908345	0.176752	0.170868	0.212502	0.219003	0.130712	0.194427	0.524557	0.139466	0.409847	0.0604914	0.0833634	0.0860316	0.19242	0.328711	0.339436	0.566508	0.53585	0.411817	0.136276	0.364922		Kid	F	M	1.50639e-91
		0.227886	0.139346	0.0737597	0.0659011	0.508918	0.242807	0.221465	0.506527	0.0177207	0.12047	0.125278	0.187727	0.380432	0.104523	0.103404	0.259885	0.43154	0.487307	0.234651	0.413941	0.0988561	0.143534	0.382276	0.12079	0.203736	0.103631	0.1668	0.447309	0.35862	0.0759192	0.392835	0.39069		Kid	F	U	1.03849e-213
		0.0247747	0.170951	0.123294	0.25561	0.107346	0.374705	0.161647	0.114151	0.165353	0.470137	0.117333	0.383351	0.0317387	0.102237	0.171751	0.225926	0.112028	0.078759	0.226694	0.654332	0.129694	0.116304	0.44764	0.0777772	0.338267	0.0789548	0.262033	0.455708	0.237955	0.13938	0.15379	0.69197		Kid	F	R	1.39153e-08
		0.0677724	0.227996	0.0611459	0.152377	0.292021	0.126638	0.310065	0.173854	0.0671892	0.0887304	0.0969269	0.201188	0.244228	0.223959	0.137684	0.363241	0.380472	0.246856	0.126465	0.279427	0.431286	0.299888	0.105142	0.105586	0.120074	0.309956	0.133279	0.423733	0.270219	0.181208	0.169227	0.200997		Kid	M	U	0
		0.253239	0.219067	0.181208	0.234027	0.778736	0.324332	0.0917064	0.34106	0.0629683	0.203622	0.162985	0.278204	0.375032	2.01411	0.541116	0.198968	0.604389	0.154237	0.324863	0.288666	0.366592	0.0662591	0.318692	0.292036	0.122906	0.057708	0.0572214	0.239313	0.414271	0.18242	0.246315	0.716881		Kid	M	R	4.5225e-11
		0.525225	0.0804818	0.0481497	0.39234	0.422178	0.125854	0.222702	0.347048	0.406506	0.672023	0.0954424	0.206001	0.180584	0.394973	0.157292	0.143517	0.461947	0.19896	0.970188	0.11551	0.217517	0.0718306	0.0887115	0.357291	0.185937	0.355843	0.284997	0.592394	0.129696	0.111755	0.221346	0.129921		Kid	U	R	1.00943e-79
		0.105426	0.140124	0.0449678	0.147768	0.623417	0.0828869	0.116631	0.13561	0.119024	0.172528	0.091323	0.0293088	0.0767407	0.115664	0.148327	0.508131	0.229579	0.292446	0.170594	0.327735	0.234519	0.534294	0.173363	0.176526	0.0545158	0.0548972	0.373521	0.291915	0.172013	0.467731	0.212076	0.258213		Liv	F	M	1.14682e-64
		0.204711	0.153251	0.103116	0.161941	0.20425	0.186615	0.121525	0.573146	17.6433	0.112414	0.130937	0.484823	0.564926	0.217519	0.133695	0.186268	0.626115	0.45236	0.629265	0.298197	0.229633	0.0660932	0.0719723	0.135563	0.475863	0.344293	0.0950834	0.198999	0.392559	0.199842	0.364922	0.114281		Liv	F	U	1.15648e-203
		0.197068	0.14606	0.1495	0.202352	0.71178	0.138642	0.160433	0.16587	0.080904	0.175653	0.0721728	0.210768	0.331201	0.148727	0.0836314	0.286815	1.33141	0.583018	0.332356	0.231005	0.542252	0.114625	0.0536384	0.149357	0.0459733	0.389868	0.125094	0.246527	0.176028	0.659737	0.115169	0.202548		Liv	F	R	0.0181122
		0.484847	0.090418	0.0464148	0.348538	0.323719	0.162875	0.0808336	0.322762	0.155012	0.272414	0.179464	0.110437	0.278604	0.292673	0.0863838	0.191301	0.34855	0.15343	0.253472	0.500306	0.113518	0.496257	0.304657	0.299298	0.157334	0.231284	0.107428	0.095959	0.452551	0.250508	0.39069	0.0720485		Liv	M	U	0
		0.250889	0.207062	0.108881	0.154	0.322982	0.369151	0.0766067	0.173343	0.432881	0.0392446	0.730225	0.167458	0.175556	0.31419	0.241644	0.361095	0.225935	0.207027	0.46149	0.544998	0.461887	0.312022	0.0560063	0.12876	0.331843	0.422019	0.163846	0.26995	0.292338	0.300178	0.0798542	0.473636		Liv	M	R	1.75333e-21
		0.285827	0.212761	0.0746006	0.192174	0.480136	0.23315	0.126264	0.112206	0.348434	0.0798216	0.135301	0.221415	0.762594	0.0849389	0.335559	0.0816233	0.21415	0.768912	0.56792	0.261199	0.169973	1.3769	0.126773	0.0564506	0.257931	0.234709	0.147286	0.392186	0.197852	0.797669	0.183905	0.108247		Liv	U	R	1.29306e-71
		0.278697	0.148336	0.0759057	0.243045	0.430799	0.267185	0.123064	0.269346	0.192004	0.250095	0.926467	0.0772297	0.113136	0.461738	0.0992584	0.696367	0.235341	1.0626	0.34641	0.484878	0.384749	0.216938	0.160031	0.408159	0.261847	0.179506	0.588473	0.234102	0.188665	0.154521	0.256991	0.491436		Mam	F	M	2.23516e-07
		0.170385	0.187216	0.0594757	0.125603	0.182882	0.172875	0.0730256	0.182175	0.27908	0.126703	0.258122	0.154008	0.131814	0.412458	0.218872	0.304858	0.330001	0.290716	0.40902	0.174529	0.0692644	0.0377995	0.0860316	0.196212	0.160374	0.0699811	0.320532	0.144468	0.596684	0.355171	0.69197	0.784658		Mam	F	U	0
		0.314756	0.106525	0.127533	0.365926	0.230166	0.128088	0.0569704	0.143783	0.223668	0.167347	0.182262	0.32172	0.909447	0.265632	0.139966	0.326973	1.29679	0.318177	0.211474	0.314749	0.0752384	0.129075	0.136931	0.315091	0.18386	0.24607	0.974919	0.520888	0.30925	0.137941	0.175253	0.0813464		Mam	F	R	4.40151e-38
		0.167452	0.111133	0.0629697	0.155134	0.280904	0.279427	0.097742	0.107228	0.062904	0.372189	0.144923	0.170356	0.484507	0.70162	0.116793	0.199939	0.411944	0.295439	0.174382	0.168355	0.323233	0.163755	0.157129	0.279205	0.173749	0.145469	0.858194	0.0782733	1.68898	0.32346	0.182057	0.0538751		Mam	M	U	1.57055e-119
		0.275223	0.163187	0.0931746	0.2024	0.120366	0.134674	0.601023	0.234689	0.0608335	0.595234	0.172341	0.306395	0.801825	0.244666	0.138275	0.420499	0.344113	0.346372	0.162152	0.317802	0.25189	0.0750496	0.12079	0.348931	0.275992	0.308926	0.332416	0.141306	0.496332	0.142615	0.160225	0.183081		Mam	M	R	3.08055e-15
		0.23095	0.12487	0.170673	0.143872	0.722339	0.128263	0.258061	0.375308	0.133592	0.426461	0.386026	0.500436	0.184232	0.106279	0.159677	0.126277	0.38095	0.350478	0.495617	0.552157	0.409147	0.129385	0.0777772	0.210474	0.222488	0.073195	0.36255	0.483138	0.553355	0.109254	0.33796	0.127583		Mam	U	R	2.13511e-18
		0.143193	0.130914	0.0979996	0.260184	0.230538	0.279648	0.0602426	0.641516	0.112179	0.115766	0.168189	0.86876	0.287866	0.197986	0.123017	0.236682	0.242321	0.237812	0.476474	0.262555	0.312645	0.0828076	0.105586	0.393011	0.0644457	0.160267	0.355605	0.284973	0.151606	0.0871941	0.331118	0.34359		OvaTes	F	M	0
		0.0747705	0.187067	0.0642082	0.187466	0.471944	0.190361	0.123734	0.177284	0.300223	0.0544659	0.0960531	0.68334	0.180361	0.65758	0.0896454	0.249128	0.385743	0.893197	0.276026	0.484894	0.244835	0.4099	0.135749	0.339167	0.29354	0.242424	0.0370551	0.0843471	1.15969	0.139602	0.494605	0.242652		OvaTes	F	U	2.82477e-43
		0.115443	0.201166	0.633565	0.251613	0.439552	0.277738	0.200732	0.304962	0.333059	0.619568	0.143406	0.283223	0.0542355	0.269965	0.108804	0.279955	0.387506	0.42465	0.130961	0.422342	0.323805	0.014712	0.292036	0.268095	0.207542	0.105716	0.285017	0.0495904	0.219284	0.222247	0.370676	0.0493101		OvaTes	F	R	3.04918e-14
		0.11901	0.362818	0.0744611	0.141757	0.305555	0.100376	0.0953629	0.116336	0.187076	0.169411	0.236768	0.197441	0.506011	0.555701	0.283188	0.184593	0.42427	0.597139	0.190873	0.20595	0.178034	0.123166	0.357291	0.0960808	0.0896523	0.0897678	0.12843	0.163125	0.311783	0.185568	0.200997	0.266515		OvaTes	M	U	3.52268e-05
		0.0936362	0.690796	0.0833742	0.329216	0.260486	0.407	0.0490253	0.121506	0.153237	0.146863	0.149951	0.0574594	0.399054	0.219368	0.843488	0.287501	0.455886	0.358646	0.0917207	0.535611	0.0765225	0.611922	0.175091	0.341236	0.544403	0.33779	0.566508	0.555629	0.467966	0.215387	0.716881	0.449777		OvaTes	M	R	7.64857e-08
		0.288539	0.147156	0.0982071	0.136677	0.16779	0.351157	0.170402	0.130994	0.375342	0.0293673	0.18525	0.364735	0.612737	0.230369	0.170936	0.130996	1.06457	0.13384	0.23046	0.546753	0.211278	0.0813836	0.286887	0.0719158	0.0635348	0.490709	0.0357778	0.0623257	0.411803	0.632912	0.217047	0.586669		OvaTes	U	R	0.0191421
		0.0820771	0.240553	0.634626	0.0401938	0.173885	0.197808	0.177577	0.261383	0.132342	0.537371	0.0610788	0.205732	0.271979	0.0929698	0.552372	0.317643	0.504171	0.272016	0.13079	0.165117	0.127371	0.0963902	0.172033	0.110146	0.357188	0.198974	0.104924	0.233991	0.403777	0.088708	0.129921	0.461647		OviEpi	F	M	1.96459e-35
		0.048772	0.321614	0.181003	0.168917	0.554857	0.446057	0.10571	0.823215	0.305643	0.111934	0.104585	0.354125	0.165478	0.26875	0.12437	0.28798	1.51177	0.210557	0.185362	0.503318	0.409688	0.10078	0.186701	0.879561	0.29605	0.177364	0.447309	0.0594958	0.228397	0.0471462	0.258213	0.721351		OviEpi	F	U	1.32261e-10
		0.110702	0.399996	0.23985	0.131659	0.134418	0.383311	0.188827	0.129932	0.236921	0.150455	0.188062	0.254225	0.230187	0.324434	0.26597	0.387574	0.679507	0.180758	0.202229	0.124965	0.111452	0.0248933	0.101096	0.194287	0.270777	0.248157	0.785348	0.353839	0.49804	0.131161	0.179939	0.103389		OviEpi	F	R	0.0183131
		0.267464	0.128702	0.157755	0.142715	0.365266	0.201862	0.227023	0.156002	0.211932	0.319671	0.0835855	0.0744597	0.109085	0.162353	0.16624	0.281793	0.18019	0.287656	0.553903	0.333364	0.142886	0.139184	0.176526	0.139253	0.0763888	0.227761	0.455708	0.0641481	0.0949699	0.109562	0.198271	0.357411		OviEpi	M	U	2.21717e-33
		0.41435	0.19604	0.155095	0.0875428	0.236076	0.505591	0.124914	0.207506	0.335261	0.208834	0.39456	0.242529	0.169408	0.191628	0.312513	0.188429	0.271311	0.437353	0.21084	0.40749	0.210175	0.0659367	0.0635849	0.138256	0.0946213	0.304754	0.188129	0.554107	0.601412	0.14083	0.102483	0.394145		OviEpi	M	R	0.0921778
		0.197834	0.156282	0.15216	0.136526	0.252622	0.384874	0.115422	0.179601	0.199729	0.876914	0.0858529	0.138475	0.197438	0.280914	0.0873501	0.213128	0.406057	0.236123	0.186161	0.376023	0.10221	0.0558334	0.135563	0.189803	0.112855	0.240917	0.17793	0.605033	0.103358	0.126373	0.105407	0.168257		OviEpi	U	R	1.38135e-08
		0.240542	0.247931	0.0736675	0.060823	0.264112	0.472744	0.192963	0.186972	0.138095	0.18211	0.115577	1.27107	0.220254	0.310106	0.0548511	0.213469	1.28983	0.507276	0.53005	0.182784	0.783235	0.212352	0.149357	0.191629	0.180267	0.298206	0.453872	0.108765	0.483737	0.15693	0.322858	0.0421708		UteVas	F	M	0
		0.366616	0.203536	0.0368536	0.129553	0.174542	0.639112	0.0951333	0.119573	0.297373	0.0620364	0.10098	0.184692	0.0607128	0.164244	0.171732	0.18448	0.309692	0.830051	0.151679	0.132527	0.184755	0.0786821	0.147402	0.216637	0.0688025	0.0486831	0.100357	0.278295	0.176848	0.226296	0.114281	0.273976		UteVas	F	U	0
		0.235509	0.0839775	0.0503201	0.339364	0.223364	0.134186	0.0788245	0.184493	0.25385	0.0806711	0.564006	0.103248	0.22229	0.786797	0.128357	0.70777	0.473443	0.291641	0.27921	0.413346	0.207151	0.055981	0.118114	0.334381	0.354175	0.298586	0.097073	0.414003	0.0997591	0.464787	0.134649	0.271339		UteVas	F	R	1.00675e-68
		0.120748	0.133995	0.19073	0.149349	0.100565	0.264005	0.085831	0.144081	0.273444	0.166644	0.078296	0.0536537	0.077364	0.116456	0.111587	0.173314	0.553347	0.309513	0.258848	0.415205	0.0953155	0.186582	0.238389	0.111103	0.43555	0.051929	0.290399	0.159294	0.590318	0.081614	0.104322	0.254651		UteVas	M	U	0.0926286
		0.257369	0.313185	0.06724	0.173442	0.161722	0.279774	0.209522	0.217141	0.278228	0.336354	0.267828	0.161088	0.414806	0.204642	0.135228	0.257792	0.696876	0.506924	0.395967	0.3376	0.361798	0.207559	0.299298	0.147399	0.234508	0.204445	0.116455	0.333316	0.0526217	0.212407	0.176105	0.498489		UteVas	M	R	3.47644e-05
		0.363389	0.0258481	0.0713142	0.0540235	0.36258	0.164296	0.0796114	0.315039	0.211923	0.608896	0.128625	0.375838	0.430739	1.6531	0.186097	0.137475	0.429059	0.140688	0.354121	0.375723	0.0806665	1.2709	0.12876	0.104578	0.163627	0.165593	0.566575	0.236427	0.26314	0.166897	0.202548	0.307713		UteVas	U	R	6.40338e-08
		0.203907	0.274402	0.0759303	0.0825856	0.297633	0.285397	0.649312	0.0505916	0.275429	0.531686	0.226266	0.256746	0.301027	0.364036	0.12196	0.774694	0.48616	0.746765	0.099624	0.351523	0.470507	0.0818319	0.0564506	0.0833418	0.0462698	0.401687	0.13694	0.312073	0.271121	0.171956	0.268301	0.281304
		0.143294	0.0981055	0.0480685	0.116659	0.302935	0.113933	0.080428	0.119922	0.199427	0.405113	0.225505	0.157288	0.56933	0.119827	0.191385	0.140661	0.544531	0.298857	0.221378	0.302731	0.424687	0.361472	0.408159	0.316767	0.729377	1.04711	0.201223	0.253839	0.724839	0.280262	0.147466	0.129051
		0.263268	0.0797871	0.343193	0.0877262	0.143396	0.166414	0.105927	0.208707	0.314298	0.561844	0.371296	0.21094	0.841629	0.364434	0.0874078	0.352797	0.310029	0.927394	0.230328	0.192526	0.325151	0.130922	0.250664	0.210847	0.967877	0.167187	0.159684	0.109696	0.227131	0.64852	0.196805	0.721028
		0.181358	0.357112	0.143815	0.269409	0.358776	0.0930914	0.111015	0.0373452	0.375	0.281409	0.133589	0.601731	0.229404	0.0879651	0.122397	0.159629	0.505628	0.477277	0.139851	0.18536	0.129993	0.106684	0.202149	0.25318	0.339267	0.502938	0.0829794	0.271845	0.205954	0.134817	0.315436	0.212062
		0.520658	0.901121	0.0427814	0.322175	0.290266	0.151781	0.138442	0.428955	0.0741303	0.0841171	0.165674	0.252501	0.352369	0.768591	0.0952462	0.0857659	0.184974	0.757247	0.189919	0.216289	0.258202	0.0796207	0.196212	0.0726943	0.114128	0.258367	0.423733	0.223956	0.36147	0.535307	0.0720485	0.204817
		0.184911	0.131274	0.451635	0.0841352	0.670813	0.553452	0.0685505	0.246947	0.380901	0.27579	0.110111	0.198387	0.301215	0.777251	0.0980322	0.0817332	0.648289	0.49449	0.314756	0.534266	0.191984	0.436392	0.263237	0.114582	0.10964	0.159264	0.371617	0.106537	0.404519	0.529783	0.144761	0.232972
		0.147985	0.337807	0.055627	0.0832589	0.526453	0.126136	0.0730303	0.269477	0.23764	0.0846024	0.0736751	0.132234	0.139321	0.291458	0.18171	0.147036	0.18791	0.610975	0.274763	0.253055	0.111926	0.424463	0.315091	0.321666	0.218394	0.0626017	0.239313	0.34601	0.182733	0.210941	0.155757	0.240471
		0.191846	0.188112	0.281097	0.0727158	0.478176	0.182221	0.105375	0.277195	0.122573	0.0720922	0.110223	0.540862	0.201604	0.444037	0.171205	0.212156	0.293018	0.241407	0.2356	0.0578303	0.23056	0.259193	0.279205	0.357478	0.381563	0.110501	0.196909	0.304738	0.430351	0.204695	0.753564	0.111073
		0.435176	0.209656	0.130275	0.157515	0.204904	0.235412	0.253797	0.453858	0.158503	0.437687	0.176766	0.134162	0.226082	0.27086	0.411321	0.172757	0.292892	0.213375	0.365405	0.205982	0.203011	0.185218	0.171894	0.100727	0.129637	0.0990517	0.592394	0.12862	0.648829	0.137885	0.197073	0.270509
		0.105471	0.41668	0.0659643	0.130985	0.823014	0.471359	0.090392	0.347462	0.278203	0.273079	0.190773	0.179473	0.162066	0.291926	0.0959657	0.120253	0.337163	0.616152	0.309361	0.237645	0.785821	0.0748864	0.208206	0.278349	0.0764355	0.19568	0.173269	0.551195	0.415897	0.172438	0.439242	1.02322
		0.168894	0.142644	0.0309731	0.131644	0.220314	0.300003	0.352912	0.119416	0.268547	0.488613	0.154567	0.208533	0.411699	0.489718	0.0777508	0.165779	0.371935	0.43911	0.101839	0.257771	0.54971	0.191783	0.0611211	0.149605	0.0545627	0.504221	0.225634	0.0540848	0.809541	0.453084	0.170575	0.206502
		0.454605	0.372802	0.0632073	0.19359	0.332337	0.242962	0.0927379	0.350192	0.135141	0.277851	0.298687	0.352358	0.48181	0.531017	0.140951	0.2262	0.14657	0.742586	0.100624	0.56868	0.0699082	0.0801048	0.303821	0.212156	0.159625	0.137157	0.18648	0.155532	0.585982	0.398247	0.413232	0.138337
		0.0446124	0.197125	0.0830036	0.0814076	0.295943	0.139017	0.0843312	0.240533	0.120464	0.417346	0.305972	0.240993	0.558699	0.72312	0.250973	0.178375	0.643091	0.38537	0.188136	0.890008	0.0393325	0.090232	0.0994348	0.889953	0.0691356	0.119351	0.291915	0.69597	0.377452	0.641646	0.473636	0.222699
		0.0980417	0.441726	0.307637	0.133769	0.132226	0.138181	0.0673157	0.122422	0.227016	0.243276	0.340707	0.191269	0.250063	0.425818	0.138903	0.203416	0.095431	0.294587	0.404849	0.351002	0.793291	0.336469	0.0683454	0.0716125	0.144166	0.136036	0.156891	0.273137	0.970701	0.428121	0.153352	0.325464
		0.716232	0.241312	0.194379	0.134868	0.160166	0.325643	0.0849116	0.189792	0.193297	1.08568	0.188756	0.104008	0.226422	1.77308	0.218062	0.130934	0.399477	0.365475	0.429169	0.63442	0.126427	0.247601	0.348931	0.0986579	0.0840301	0.0913173	0.737514	0.223527	0.177797	0.177191	0.231704	0.785499
		0.241075	1.00889	0.0538028	0.0961127	0.142865	0.113547	0.11609	0.495649	0.128621	0.203634	0.116064	0.191496	0.402287	0.810405	0.17596	0.085779	0.336051	0.104785	0.235244	0.0843257	0.142665	0.0660035	0.0742848	0.151574	0.407254	0.103821	0.0854008	0.211402	0.35726	0.0643967	0.1708	0.208214
		0.141287	0.0459512	0.119233	0.142871	0.389636	0.180635	0.0837335	0.264082	0.0888541	0.157846	0.335244	0.186397	0.181982	0.44928	0.216938	0.189097	0.738241	0.239133	0.662034	0.267341	0.149636	0.10515	0.210474	0.103193	0.0819392	0.237582	0.198999	0.659632	0.299979	0.212178	0.108247	0.191644
		0.119746	0.123533	0.105403	0.384883	0.343434	0.683257	0.182165	0.170595	0.492718	0.20646	0.540691	0.210575	0.0796526	0.188348	0.106412	0.113652	0.385591	1.48621	0.15096	0.563289	0.0901614	0.297697	0.0905301	0.168138	0.172395	0.20535	0.453456	0.118828	0.186892	0.381521	0.133547	0.310966
		0.364121	0.053726	0.085628	0.152344	0.267947	0.363115	0.0865389	0.146855	0.201787	0.14373	0.0908345	0.77947	0.306624	0.102638	0.100385	0.372858	0.64874	0.201264	0.163439	0.44767	0.393911	0.225491	0.393011	0.243114	0.0809769	0.179259	0.342247	0.1765	0.558815	0.0319046	0.110737	0.359882
		0.256664	0.368991	0.09682	0.344496	0.361972	0.175226	0.122394	0.298041	0.0390318	0.429121	0.250207	0.21952	0.607258	0.878601	0.15241	0.223223	1.60009	0.511674	0.376804	0.552646	0.279031	0.100614	0.196487	0.111518	0.228923	0.177514	0.0695544	0.18017	0.369476	0.170656	0.180254	0.107824
		0.0916705	0.166668	0.13566	0.217445	0.800223	0.0593041	0.248691	0.330074	0.230585	0.411934	0.244536	0.129803	0.245527	0.129636	0.097097	0.187996	0.158583	0.142012	0.211863	0.371295	0.383591	0.103703	0.203699	0.124236	0.231192	0.182354	0.0514138	0.0375914	0.709066	0.595686	0.491436	0.240708
		0.218369	0.216366	0.140554	0.0914009	0.0954402	0.287227	0.64585	0.161231	0.177278	0.585122	0.128202	0.2314	0.330106	0.0514699	0.302506	0.179011	0.546792	0.0832632	0.441487	0.391894	0.0399219	0.0491484	0.10343	0.0812407	0.0960738	0.206595	0.0946967	0.0627226	1.03224	0.657682	0.784658	0.506918
		0.50596	0.32765	0.117245	0.104753	0.511588	0.174972	0.121636	0.511188	0.20374	0.500225	0.0741902	0.190764	0.264989	0.253985	0.269717	0.13366	0.472701	0.226093	0.250976	0.333708	0.959487	0.381831	0.339167	0.483561	0.110084	0.706713	0.246527	0.214751	0.193436	0.291989	0.0813464	0.331581
		0.243754	0.131474	0.0960599	0.0654411	0.216654	0.234254	0.0798954	0.189113	0.179924	0.20306	0.128377	0.0886965	0.208355	0.818006	0.181166	0.278536	0.220298	0.198518	0.0826832	0.445892	0.235375	0.0515124	0.268095	0.511846	0.279253	0.71817	0.0629777	0.30843	0.477303	0.263369	0.0538751	1.05237
		0.146268	0.306605	0.148151	0.173771	0.587372	0.128382	0.131508	0.272192	0.200359	0.729619	0.547428	0.369257	0.0958432	0.218359	0.124699	0.19806	0.416629	0.316263	0.202624	1.04973	0.280771	0.147033	0.115179	0.324248	18.4009	4.44488	0.148099	0.0911619	0.975144	0.498424	0.276579	0.334309
		0.187092	0.130927	0.076043	0.163734	0.525859	0.359654	0.11187	0.540979	0.159268	0.456772	0.187727	0.110297	0.316319	0.120328	0.0706676	0.295538	0.87234	0.680041	0.113601	0.466584	0.419083	0.180239	0.0960808	0.283187	0.101912	0.0492191	0.210178	0.13394	0.35552	0.194992	0.183081	0.158638
		0.410341	0.225127	0.0256483	0.100334	0.213061	0.334985	0.181971	0.256331	0.17735	0.0654397	0.383351	0.131259	0.436824	0.158625	0.0851028	0.192811	0.24035	0.508509	0.187928	0.392618	0.250073	0.0340222	0.341236	0.0767155	0.0721056	0.213639	0.095959	0.233825	0.0827137	0.155795	0.127583	0.304663
		0.24868	0.103675	0.0661365	0.251063	0.279085	0.289149	0.113719	0.313155	0.409997	0.042132	0.116262	0.37524	0.156278	0.291112	0.0758778	0.255204	0.236506	0.168825	0.337478	0.29903	0.273232	0.183406	0.139213	0.323191	0.138253	0.0493065	0.26995	0.238867	0.380546	0.104192	0.34359	0.205556
		0.195483	0.273831	0.0998936	0.0752683	0.458587	0.158151	0.256877	0.166177	0.266272	0.621316	0.297669	0.149488	0.241078	0.165924	0.0683059	0.178416	0.261471	0.471762	0.27218	0.37715	0.477615	0.0481972	0.0719158	0.0994787	0.0353374	0.135617	0.0962263	0.0765045	0.225875	0.138177	0.242652	0.328474
		0.134928	0.283789	0.0375512	0.148865	0.214615	0.0738915	0.241563	0.213234	0.519695	0.228089	0.201188	0.0805406	0.53443	0.321145	0.152379	0.405851	0.374156	0.509291	0.247347	0.284137	0.128279	0.158147	0.110146	0.129663	0.363195	0.0234458	0.392186	0.638428	0.195948	2.20733	0.149467	0.356923
		0.270327	0.154654	0.0622311	0.185994	0.0912587	0.123796	0.167467	0.0949154	0.9023	0.104789	0.278204	0.115837	0.254468	0.166313	0.147408	0.17076	0.484573	0.190077	0.20386	0.125083	0.795103	0.209066	0.879561	0.424745	0.295199	0.296064	0.137043	0.31977	0.336045	0.731309	0.0493101	0.0771831
		0.233382	0.208759	0.0739857	0.0823161	0.475032	0.571727	0.116722	0.237403	0.153612	0.28922	0.0991652	0.166331	0.0883277	0.432766	0.300932	0.10798	0.685817	0.753853	0.640505	0.0954068	0.308969	0.0521084	0.121659	0.162635	0.43212	0.146178	0.234102	0.459774	0.308732	0.246248	0.134442	0.380565
		0.325044	0.37525	0.244517	0.168579	0.632423	0.592727	0.109445	0.119729	0.156321	0.95625	0.260019	0.239589	0.402992	0.225822	0.379989	0.200892	0.278067	0.197898	0.103138	0.248105	0.141993	0.0673747	0.194287	0.0608044	0.301713	0.22111	0.136547	0.537284	2.01317	0.405636	0.266515	0.697613
		0.126617	0.0863095	0.0525462	0.142878	0.278784	0.479366	0.227278	0.140522	0.0974801	0.674108	0.286536	0.205468	0.275799	0.315504	0.230725	0.047832	0.313036	0.401579	0.182161	0.174155	0.396909	0.0376983	0.139253	0.0991828	0.236714	0.348908	0.107929	0.157092	0.886512	0.205506	0.449777	0.425361
		0.151975	0.334865	0.0959416	0.258565	0.69772	0.176548	0.258955	0.0556639	0.135084	0.330375	0.269444	0.208245	1.49033	0.271793	0.188134	0.231992	0.728609	0.273642	0.106452	0.605552	0.511748	0.137888	0.138256	0.247112	0.0522611	0.375502	0.144468	0.558044	0.617283	0.0902135	0.586669	0.228506
		0.21636	0.225221	0.106849	0.121096	0.227025	0.436877	0.271293	0.193356	0.245389	0.133171	0.196047	0.142116	0.0936145	0.393918	0.416775	0.085402	1.01792	0.348661	0.276061	0.282683	0.106601	0.189369	0.269114	0.0844677	0.42026	0.0896943	0.555766	0.10491	0.425739	0.0699649	0.361018	0.259826
		0.346475	0.2443	0.137454	0.13039	0.524313	0.188482	0.186874	0.181192	0.163043	0.29684	0.206001	0.205511	0.333006	0.137607	0.182266	0.364306	0.409339	0.234389	0.313212	0.523992	0.320806	0.0770522	0.189803	0.320462	0.305003	0.384982	0.520888	0.0791262	0.162917	0.463419	0.461647	0.245606
		0.111774	0.155099	0.138756	0.0577396	0.887179	0.192804	0.0894986	0.303302	0.400976	0.101304	0.195816	0.208822	0.0737	0.564243	0.203924	0.49685	0.229549	0.238968	0.215918	0.30003	0.17523	0.234021	0.191629	0.174634	0.132196	0.44191	0.0782733	0.0794422	0.370404	0.169442	0.207423	0.0916844
		0.185984		0.07584	0.211948	0.0752319	0.226172	0.0687616	0.12586	1.31357	0.278188	0.167437	0.127742	0.1546	0.0822404	0.195728	0.100433	0.205804	0.737792	0.598038	0.455661	0.396885	0.158323	0.316118	0.323518	0.459118	0.353587	0.141306	0.0901071	0.289059	0.275172	0.721351	0.196779
		0.241264		0.0683906	0.17092	0.695916	0.165207	0.12615	0.740182	0.282227	0.0742419	0.113079	0.285867	0.317771	0.819014	0.165419	0.155054	0.801404	0.241596	0.1912	0.100399	0.346965	0.20603	0.216637	0.159375	0.237787	0.643972	0.483138	0.07943	0.175813	0.211247	0.188329	0.265518
		0.193863		0.0925497	0.272278	0.30466	0.143566	0.138851	0.262539	0.305858	0.268837	0.0293088	0.305063	0.222632	0.231649	0.169742	0.183794	0.179135	0.115126	0.0766678	0.253485	0.197547	0.0888167	0.334381	0.337369	0.106972	0.116	0.284973	0.200887	0.455839	0.368026	0.103389	0.306528
		0.521366		0.0465085	0.152035	0.353158	0.135848	0.258472	0.187236	0.160186	0.498739	0.0683893	0.120813	0.122402	0.569274	0.100668	0.211806	0.320136	0.295588	0.744274	0.52992	0.385136	0.123573	0.148631	0.309875	0.102084	0.307425	0.0843471	0.495696	0.235296	0.541209	0.149937	0.341662
		0.386893		0.189981	0.135442	0.254171	0.197393	0.0843802	0.345305	0.380749	0.584908	0.484823	0.186149	0.30196	0.159032	0.114067	0.291554	0.482533	0.273925	0.69397	0.21127	0.243073	0.0890201	0.175631	0.370606	0.172497	0.661263	0.0495904	0.220974	0.577503	0.101685	0.357411	0.214161
		0.225002		0.0692992	0.0959723	0.272907	0.0608636	0.118533	0.285504	0.297668	0.325061	0.0890632	0.153301	0.272123	0.24538	0.220649	0.151667	0.539483	0.609394	0.790396	0.209489	0.106344	0.088717	0.111103	0.0617897	0.301174	0.251481	0.289428	0.259991	0.441307	0.211532	0.174394	1.42305
		0.12435		0.0949082	0.118107	0.171169	0.261987	0.11408	0.157186	0.254879	0.106649	0.267551	0.393205	0.165661	0.162918	0.340507	0.179077	0.334742	0.410124	0.295319	0.356525	0.273019	0.0962117	0.147399	0.144766	0.136775	0.128205	0.163125	0.210332	0.540018	0.215983	0.117104	0.31336
		0.152258		0.10887	0.0560437	0.262107	0.113983	0.102542	0.214739	0.217711	0.717244	0.210768	0.575365	0.278423	0.164546	0.208937	0.455675	0.387314	0.406632	0.236046	0.560652	0.243353	0.0421946	0.104578	0.125235	0.124103	1.22077	0.555629	0.199483	0.169545	0.219099	0.173692	0.236935
		0.301099		0.0693091	0.149402	0.187781	0.237567	0.92469	0.11003	0.158224	0.0760137	0.149292	0.195544	0.220974	0.105277	0.177352	0.129587	0.313909	0.164592	0.199739	0.381205	0.224865	0.0659856	0.0890668	0.354733	0.163186	0.2733	0.0623257	0.0672138	0.380266	0.164967	0.181514	0.0800701
		0.157864		0.170573	0.27529	0.123195	0.420233	0.192569	0.349068	0.101416	0.195022	0.151684	0.102261	0.188855	0.140319	0.109798	0.106166	0.286824	0.138058	0.346248	0.513392	0.634462	0.306825	0.0833418	0.0915735	0.258878	0.0997164	0.0906231	0.219597	0.629194	0.0908472	0.226639	0.0903395
		0.213723		0.0842439	0.479588	0.166044	0.174852	0.0971311	0.316105	0.127146	0.0543475	0.167253	0.192931	0.161987	0.161486	0.0705995	0.50794	0.235866	0.190717	0.638826	0.384683	0.221094	0.0612725	0.243031	0.0461954	0.0751595	0.0954025	0.0589643	0.394628	0.659622	0.620467	0.394145	0.234994
		0.0780469		0.0513274	0.309564	0.445493	0.163464	0.624078	0.349814	0.207008	0.29396	0.0773581	0.413294	0.287744	0.448249	0.092755	0.297199	0.634199	0.312936	0.289104	0.374441	0.187066	0.423092	0.100709	0.235181	0.0713153	0.120219	0.233991	0.214841	0.675626	0.616488	0.0980796	0.278787
		0.243635		0.0907449	0.147588	0.338552	0.36979	0.0886334	0.162171	0.185514	0.0306921	0.193808	0.183562	0.443886	0.241608	0.0837451	0.203911	0.56612	0.403928	0.303642	0.476682	0.240117	0.135223	0.146288	0.0583357	0.156858	0.172259	0.349596	0.576744	0.135184	0.0541733	0.168257	0.383213
		0.235533		0.0616856	0.110109	0.232744	0.275921	0.161562	0.186884	0.25552	0.280371	0.151896	0.327381	0.158071	0.266549	0.135487	0.180988	0.313944	0.501574	0.282922	0.419614	0.613357	0.204324	0.316767	0.228457	0.0743622	0.125128	0.0594958	1.00652	0.672513	0.160797	0.214861	0.327984
		0.0342521		0.132159	0.0918841	0.350568	0.152264	0.24768	0.301905	0.235562	0.499719	0.110437	0.293308	0.10437	0.218249	0.0650946	0.277962	0.143949	0.0925395	0.300048	0.346703	0.400877	0.169552	0.22224	0.352851	0.357912	0.263677	0.118565	0.239977	0.345503	0.323108	0.0421708	0.454328
		0.293285		0.102396	0.17491	0.125764	0.211858	0.209425	0.0848413	0.122809	0.121509	0.0945006	0.0948361	0.111841	0.124305	0.174533	0.133317	0.292531	0.356337	0.458465	0.257162	0.483324	0.0397689	0.0773123	0.122445	0.249699	0.295774	0.200198	0.379868	0.969685	0.0620394	0.22132	0.290561
		0.329113		0.0713418	0.110036	0.204975	0.103002	0.21415	0.189761	0.179944	0.102958	0.124098	0.196283	0.128926	0.229024	0.262962	0.178328	0.667839	0.719714	0.0711537	0.263147	0.374009	0.264215	0.312357	0.712032	0.0541306	0.485542	0.353839	0.0436519	0.1863	0.098288	0.149186	0.910345
		0.162496		0.0962999	0.253272	0.231937	0.110786	0.0928625	0.38331	0.178138	0.15105	0.063816	0.27321	0.174474	0.107523	0.230773	0.219092	0.451839	0.209139	0.218612	0.181042	0.309095	0.0918012	0.17003	0.152346	0.195347	0.0388106	0.61109	0.186112	0.16734	0.178911	0.0942511	0.253722
		0.235287		0.0709953	0.119412	0.756721	0.146516	0.202588	0.142039	0.370102	0.58915	0.0493996	0.116944	0.550742	0.0804306	0.114101	0.268687	0.467857	0.268845	0.499055	0.425239	0.593033	0.351541	0.210847	0.143105	0.0943678	0.145918	0.0641481	0.406013	0.480144	0.0417573	0.109864	0.120437
		0.25358		0.056945	0.0694657	0.313053	0.131369	0.0853678	0.374226	0.194109	0.217472	0.167458	0.15755	0.220449	0.172425	0.219003	0.200302	0.420418	0.591739	0.398519	0.432234	0.0352236	0.0954799	0.205238	0.415328	0.631517	0.38466	0.176347	0.913197	0.511411	0.213407	0.254662	0.192684
		0.169015		0.353601	0.154065	0.129971	0.139485	0.129138	0.140762	0.18847	0.472428	0.299377	0.126398	0.275744	0.339042	0.119137	0.266819	0.334228	0.31973	0.139466	0.592495	0.611089	0.0619753	0.25318	0.144046	0.221933	0.239319	0.067287	0.0838462	0.064246	0.305487	0.102071	0.138488
		0.230155		0.0987177	0.127641	0.224914	0.265088	0.24823	0.134957	0.308992	0.228572	0.364806	0.433448	0.285258	0.13914	0.317367	0.0747304	0.346748	0.510685	0.204521	0.690166	0.271424	0.0943037	0.0726943	0.0938129	0.0369975	0.171616	0.554107	0.0746369	0.137886	0.183821	0.0849439	0.373633
		0.151186		0.178913	0.14631	0.314088	0.0620063	0.364189	0.282674	0.156011	0.0971111	0.246071	0.145742	0.312565	0.0814365	0.120198	0.5139	0.273449	0.283348	0.540105	0.277568	0.241088	0.293064	0.139479	0.212885	0.200446	1.05523	0.127265	0.436501	0.344725	0.0924155	0.0965012	0.566037
		0.180871		0.183014	0.31121	0.583821	0.12345	0.208499	0.18311	0.108096	0.135857	0.205098	0.352845	0.371314	0.616228	0.129716	0.228762	0.329383	0.821063	0.477589	0.445609	0.140075	0.314563	0.114582	0.251149	0.0754192	0.226413	0.101327	0.504978	0.134145	0.237739	0.0516114	0.0793407
		0.371509		0.129496	0.083643	0.159411	0.417987	0.0852079	0.250035	0.546595	0.100376	0.243242	0.325094	0.451621	0.11299	0.129063	0.161377	0.362726	0.1185	0.144803	0.138106	0.0883797	0.123275	0.222712	0.169882	0.216811	0.446704	0.605033	1.41745	0.318498	0.734113	0.362249	0.0987754
		0.269493		0.146485	0.214125	0.755984	0.251866	0.273644	0.351312	0.130734	0.921739	0.211171	0.291028	0.255919	0.232681	0.147822	0.238281	0.413582	0.180926	0.700989	0.661183	0.455725	0.0978179	0.111569	0.384516	0.0581819	0.0401942	0.0979337	0.248005	0.366941	0.662372	0.254203	0.205276
		0.0931417		0.0466389	0.172571	0.295176	0.0891271	0.0718577	0.0820853	0.157562	0.124988	0.164004	0.098775	0.135965	0.140222	0.277891	0.22044	0.742417	0.375567	0.698256	0.304511	0.156119	0.217686	0.137652	0.104218	0.0899958	0.302919	0.142716	0.243067	1.59141	0.73263	0.171108	0.420014
		0.170409		0.147926	0.188773	0.395774	0.419823	0.267118	0.249934	0.0916571	0.0696501	0.245379	0.406595	0.246511	0.275633	0.106028	0.299907	0.446488	0.785168	0.207615	0.850076	0.214968	0.346289	0.0255062	0.131675	0.153015	0.184795	0.117832	0.0729184	0.184511	0.17731	0.229743	0.0711373
		0.263854		0.122294	0.0753435	0.247424	0.134159	0.182373	0.325602	0.57116	0.226416	0.143742	0.173027	0.0835742	0.68938	0.113612	0.155735	0.23172	0.182056	0.366944	0.439433	0.373164	0.0908713	0.321666	0.36124	0.175953	0.191236	0.248456	0.0737436	0.674219	0.353215	0.300574	0.144494
		0.342214		0.0515518	0.103657	0.54534	0.188024	0.0601274	0.420578	0.20117	0.189363	0.199264	0.173034	0.187501	0.321386	1.72397	0.226137	0.242583	0.545266	0.49199	0.238619	0.0944354	0.86353	0.0866929	0.0961492	0.17416	0.291814	0.108765	0.220264	0.767205	0.211182	0.377417	0.540247
		0.148229		0.134235	0.0847053	0.130216	0.169207	0.255389	0.298043	0.531143	0.0825234	0.326015	0.199855	0.30073	0.0679155	0.0551167	0.132012	0.146936	0.388985	0.161537	0.392788	0.163681	0.070968	0.357478	0.19597	0.143217	0.11567	0.407927	0.240113	0.333793	0.17593	0.0944386	0.0940484
		0.130429		0.182547	0.030889	0.532456	0.307307	0.120365	0.184469	0.190928	0.128187	0.221415	0.20754	0.0386266	0.101307	0.164451	0.199559	0.179123	0.358751	0.185083	0.392751	0.120911	0.0200582	0.100727	0.142629	0.168226	0.318146	0.647835	0.120571	2.40874	0.40805	0.161934	0.30119
		0.133361		0.652803	0.114755	0.350379	0.221374	0.0841362	0.0986694	0.284459	0.294838	0.111097	0.318422	0.2474	0.183111	0.370903	0.21387	0.470263	0.220045	0.413941	0.724449	0.120895	0.147283	0.366078	0.0923061	0.0965175	0.181841	0.278295	0.292465	0.459853	0.131031	0.273976	0.407399
		0.337038		0.0580939	0.14276	0.182488	0.295448	0.193352	0.0830569	0.353624	0.23749	0.124722	0.143649	0.379685	0.21519	0.275436	0.319613	0.356602	0.192393	0.0386136	0.436543	0.537419	0.106453	0.278349	0.0902319	0.0930006	0.14411	0.223178	0.12227	0.261349	0.470837	0.0620276	0.455794
		0.60509		0.0687205	0.156966	0.485603	0.285954	0.775543	0.179283	0.264283	0.0300293	0.0772297	0.293458	0.0438295	0.0815012	0.165619	0.119789	0.318896	0.337071	0.202532	0.372461	0.0999501	0.119276	0.149605	0.140456	0.745801	0.122932	0.414003	0.162528	0.424316	0.134797	0.202414	0.219714
		0.190311		0.20477	0.169027	0.475154	0.152419	0.155985	0.104594	0.0857629	0.0816365	0.154008	0.179608	0.17699	0.0830374	0.146762	0.288483	0.66581	0.230779	0.203719	0.96974	0.629732	0.104782	0.212156	0.502752	0.18632	0.144429	0.121481	0.184777	1.85016	0.543525	0.379372	0.285984
		0.31396		0.14027	0.108757	0.534784	0.24232	0.112853	0.176851	1.12396	0.0807948	0.0386675	0.159802	0.595035	0.153749	0.119785	0.206331	0.141295	0.58211	0.165755	0.216295	0.0734824	0.348682	0.889953	0.0781189	0.168684	0.155087	0.159294	0.214436	0.227474	0.065078	0.187895	0.0692987
		0.0378129		0.0903618	0.082794	0.364075	0.270248	0.140555	0.219475	0.82772	0.279996	0.133038	0.237878	0.369136	0.208152	0.116014	0.192988	0.304638	0.238141	0.203756	0.721696	0.130971	0.276484	0.0716125	0.103658	0.166107	0.390614	0.0651401	0.192873	0.331146	0.225866	0.172871	0.272775
		0.304311		0.0974464	0.177803	0.128187	0.161922	0.166322	0.269048	0.110583	0.222246	0.325025	0.177494	2.0758	0.132818	0.1655	0.11019	0.740829	0.425019	0.154075	0.246116	0.409894	0.300725	0.0986579	0.0859451	0.195108	0.127933	0.3772	0.0808796	0.353471	0.300629	0.27096	0.0620522
		0.266309		0.116292	0.0825828	0.416452	0.102266	0.033947	0.185483	0.184952	0.221929	0.1812	0.0570455	0.245163	0.618099	0.318518	0.143409	0.320685	0.0734707	0.422652	0.233569	0.0745234	0.126566	0.151574	0.186095	0.105993	0.179942	0.333316	0.327577	0.323012	0.0792098	0.148452	0.432477
		0.0341369		0.0840354	0.0673193	0.273032	0.144122	0.184396	0.0894433	0.202113	1.29275	0.32172	0.0725857	0.110454	0.218975	0.0837395	0.111832	0.376739	0.140272	0.113615	0.309442	0.147511	0.345616	0.223473	0.319567	0.0559704	0.094039	0.101888	0.0787748	0.230663	0.302362	0.137655	0.0976709
		0.0425239		0.0417997	0.105607	0.630758	0.100768	0.178347	0.214445	0.146395	1.15598	0.373174	0.357583	0.125502	1.04706	0.256642	0.202928	0.495582	0.37129	0.929693	0.177753	0.29013	1.45795	0.103193	0.423482	0.298698	0.0782565	0.236427	0.0931358	0.658799	0.0973191	0.234997	0.942466
		0.0466825		0.0766593	0.29401	0.214125	0.393962	0.148489	0.114392	0.211537	0.31573	0.215918	0.166878	0.151879	0.33171	0.210091	0.155704	0.945344	0.174197	0.469468	0.434751	0.647169	0.0773212	0.168138	0.118718	0.383713	0.100493	0.122908	0.222732	0.173716	0.237893	0.980505	0.25786
		0.059619		0.217558	0.148196	0.497357	0.404846	0.101118	0.199577	0.298863	0.177972	0.164167	0.226166	0.190101	0.391942	0.259885	0.320256	0.533945	0.178461	0.106395	0.236811	0.122438	0.561242	0.243114	0.676572	0.153775	0.0423168	0.312073	0.173084	0.139478	0.126367	0.271339	0.357139
		0.141677		0.124164	0.35497	0.176526	0.16692	0.112772	0.29275	0.124335	0.248447	0.200058	0.273503	0.152463	0.786155	0.247819	0.21727	0.467996	0.674773	0.462899	0.256972	0.543868	0.452407	0.111518	0.19826	0.219451	0.101894	0.252223	0.155232	0.339792	0.295386	0.254651	0.327338
		0.171004		0.118935		0.177606	0.0347056	0.298595	0.12109	0.10657	0.0812027	0.170356	0.217651	0.0980069	0.560345	0.196929	0.147178	0.566298	0.831271	0.341725	0.149779	0.968588	0.134921	0.0454647	0.164561	0.140638	0.289235	0.0663733	0.233392	0.137058	0.0743344	0.498489	0.524434
		0.160921		0.223393		0.603242	0.0991193	0.0866256	0.214297	0.201639	0.0597904	0.188973	0.107717	0.171568	0.161297	0.225926	0.491587	1.2609	0.40466	0.327769	0.24325	0.200973	0.0695968	0.124236	0.450658	0.826585	0.23287	0.346275	0.148172	0.270419	0.92676	0.07722	0.451128
		0.252364		0.071886		0.157004	0.497062	0.0899961	0.233215	0.122409	0.338091	0.150616	0.210641	0.206295	0.190594	0.277776	0.262396	0.275183	0.215762	0.451754	0.366708	0.388893	0.0539383	0.210834	0.170228	0.121715	0.277645	0.118052	0.218664	0.226339	0.459486	0.100935	0.251712
		0.250032		0.129077		0.387243	0.393545	0.211027	0.133103	0.224899	0.134946	0.0821139	0.250223	0.299114	0.120325	0.179126	0.237601	0.496343	0.367215	0.291756	0.449674	0.213351	0.162083	0.0812407	0.144383	0.442792	0.138963	0.134454	0.243563	0.377064	0.0916929	0.0592567	0.265338
		0.247743		0.037425		0.379529	0.35541	0.0716957	0.101859	0.163601	0.139504	0.313241	0.389788	0.10397	0.117488	0.0810935	0.355716	0.517601	0.357247	0.769121	0.48937	0.704691	0.278383	0.483561	0.220706	0.384764	0.121459	0.138112	0.319349	0.0866255	0.198537	0.352465	0.271249
		0.334482		0.120719		0.540946	0.942086	0.646811	0.156007	0.126789	0.0842001	0.284384	0.0960422	0.730913	0.349418	0.363241	0.0920723	0.614692	0.369542	0.200792	0.20558	0.290437	0.133356	0.0734464	0.0983558	0.175949	0.0585501	0.10507	0.0771211	0.987099	0.397026	0.230358	0.120627
		0.33463		0.0522359		0.482813	0.456241	0.530657	0.157605	0.140018	0.229578	0.120583	0.417984	0.0828899	0.463405	0.204826	0.159498	0.531685	0.323429	0.13597	0.316558	1.04419	0.0267841	0.511846	0.334514	0.181399	1.34505	0.426485	0.0737514	0.129713	0.17857	0.319529	0.115556
		0.149706		0.0761871		0.177513	0.464965	0.191712	0.207596	0.0959765	0.231632	0.203683	0.302056	0.158568	0.203312	0.105073	0.125086	0.37957	0.372114	0.434423	0.358241	0.562557	0.373471	0.324248	0.167001	0.0655634	0.310585	0.253839	0.58711	0.13051	0.079754	0.454124	0.30813
		0.341241		0.0811358		0.247191	0.190932	0.103291	0.0974494	0.0962277	0.0903572	0.0802905	0.51395	0.564618	0.35632	0.0713165	0.301617	0.390905	0.845771	0.453733	0.206857	0.164628	0.230309	0.306025	0.141815	0.261812	0.347559	0.109696	0.136099	0.141052	0.233992	0.307713	0.327404
		0.200077		0.180039		0.154485	0.208656	0.0631021	0.245747	0.342532	0.280716	0.0592475	0.224108	0.229605	0.182123	0.0628038	0.132183	0.436985	0.363722	0.158908	0.396034	0.41812	0.277143	0.24751	0.128445	0.0715765	0.161619	0.0379663	0.233112	0.669641	0.666416	0.125858	0.188758
		0.829058		0.129825		0.325679	0.673947	0.460031	0.193348	0.422899	0.177487	0.244579	0.143216	0.264274	1.05188	0.178283	0.200402	0.55269	0.983819	0.22215	0.27104	0.94388	0.507979	0.283187	0.723143	0.19284	0.194764	0.271845	0.180643	0.202471	0.161116	0.119765	0.482422
		0.300002		0.145637		0.515249	0.179405	0.872258	0.18622	0.451555	0.269286	0.306395	0.218348	0.208915	0.293149	0.102259	0.235868	0.411422	18.365	0.238266	0.885463	0.427377	0.0487937	0.0927797	0.121696	0.176991	0.21466	0.0764794	0.173064	0.122273	0.130511	0.155006	0.136526
		0.446696		0.0403913		0.286388	0.119878	0.282505	0.100156	0.0640552	0.137413	0.217965	0.291667	0.277652	0.089165	0.708824	0.304042	0.141097	0.102244	0.654332	0.451609	0.13571	0.0318038	0.269524	0.130005	0.547774	0.580685	0.223956	0.174125	0.294395	0.252095	0.281304	0.163309
		0.377124		0.206282		0.461769	0.102935	0.0714339	0.291231	0.237166	0.208531	0.418235	0.2882	0.093696	0.244105	0.160784	0.289002	0.301366	0.449946	0.215422	0.23419	0.565016	1.07192	0.103118	0.177189	0.409445	0.225133	0.337229	0.115207	0.279847	0.186145	0.129051	0.339886
		0.291746		0.0497634		0.283964	0.244054	0.206651	0.249453	0.150685	0.0437774	0.154301	0.110382	0.183643	0.121496	0.231928	0.359206	0.618354	0.184196	0.279427	0.299833	0.273948	0.14855	0.0669175	0.925771	0.389521	0.199973	0.106537	0.0576936	0.0809266	0.295666	0.124042	0.14413
		0.305451		0.0506877		0.476415	0.0786182	0.174478	0.277781	0.094798	0.271876	0.217494	0.0958022	0.470431	0.0950914	0.0797612	0.20086	0.327963	0.141853	0.137632	0.215018	0.327061	0.1806	0.0767155	0.0345772	0.096878	0.150745	0.34601	0.0822025	0.432107	0.245374	0.149786	0.233842
		0.165641		0.0814002		0.184914	0.197091	0.0574848	0.225908	0.125037	0.057217	0.522265	0.464453	0.189135	0.249174	0.0720907	0.201129	0.295811	0.217947	0.405882	0.21593	0.668875	0.0694846	0.323191	0.120713	0.0870317	0.226612	0.0478299	0.334109	0.10999	0.625277	0.0779658	0.210973
		0.110127		0.0655963		0.192991	0.301469	0.322664	0.250416	0.30626	0.0451415	0.130769	0.177254	0.147156	0.29596	0.0868044	0.737882	0.441677	0.169222	0.230975	0.260617	0.651413	0.0689578	0.0994787	0.198588	0.0717955	0.127482	0.209473	0.433927	0.55707	0.153685	0.14133	0.246181
		0.198175		0.231111		0.239702	0.0774335	0.163645	0.207782	0.338741	0.0934625	0.151827	0.472854	0.170662	0.40268	0.173053	0.11193	0.410314	0.531877	0.36568	0.180006	0.297082	0.071462	0.129663	0.510173	0.449405	0.549221	0.744931	0.0891509	0.222821	0.0543479	0.721028	0.0962287
		0.33805		0.144798		0.218304	0.131935	0.0937596	0.184663	0.205288	0.479193	0.416556	0.110213	0.160953	0.369596	0.198968	0.261328	0.650394	0.218657	0.194324	0.228689	0.262911	0.322452	0.424745	0.184429	0.0932804	0.190807	0.304738	0.236046	0.230614	0.381294	0.414827	0.81684
		0.5338		0.0704205		0.672296	0.098515	0.131937	0.117098	0.143103	0.0924467	0.339691	0.259775	0.0541965	0.211121	0.143517	0.135064	0.461308	0.100025	0.20219	0.263675	0.257078	0.193601	0.162635	1.2215	0.11662	0.328107	0.12862	0.350241	0.637357	0.481152	0.116618	0.238704
		0.294611		0.22349		0.302573	0.555515	0.226065	0.188419	0.187232	0.106324	0.500436	0.203101	0.178367	0.206484	0.229141	0.0684702	0.135702	0.212129	0.374121	0.727404	0.0896149	0.340673	0.0608044	0.269361	0.116568	0.0321302	0.551195	0.172436	1.00018	0.0848533	0.0939335	0.537988
		0.166819		0.05744		0.700454	0.198038	0.140614	0.183816	0.0616044	0.690075	0.86876	0.121145	0.49227	0.0877568	0.106595	0.385632	1.01616	0.476617	0.159636	0.592127	0.136253	0.236345	0.0991828	0.0976498	0.201471	0.184613	0.0540848	0.204738	0.253176	0.312173	0.512789	0.098817
		0.177558		0.505008		0.717753	0.149321	0.0858632	0.123577	0.150364	0.162502	0.181842	0.544544	0.118193	0.192456	0.29691	0.229319	0.466251	0.385178	0.175299	0.683568	0.150466	0.224229	0.0803475	0.25062	0.426762	0.544504	0.211169	0.907053	0.210944	0.0566577	0.113561	0.0960346
		0.171608		0.0617833		0.155435	0.639638	0.093425	0.218895	0.139207	0.188265	0.68334	0.281938	0.101566	0.138002	0.198322	0.254998	0.0371039	0.116561	0.231987	0.428445	0.39613	0.0486378	0.247112	0.373472	0.294886	0.364934	0.0802813	0.178174	0.179003	0.214119	0.137413	0.128961
		0.099885		0.108578		0.112565	0.168382	0.126173	0.090616	0.158733	0.245214	0.302872	0.17857	0.217697	0.258992	0.111664	0.247922	0.284943	0.713799	0.158507	0.421462	0.1318	0.283277	0.265133	0.0725563	0.0895257	0.103247	0.3354	0.41474	0.160654	0.104161	0.449943	0.343765
		0.787311		0.0703992		0.557116	0.215675	0.165017	0.208869	0.0764242	0.333357	0.283223	0.345419	0.132213	0.32703	0.0559968	0.146567	0.407292	0.675841	0.338864	0.101334	0.505746	0.0400266	0.23948	0.246388	0.0522138	0.190661	0.155532	0.189898	0.275962	0.0631657	0.244219	0.161806
		0.783843		0.0565298		0.444444	0.234561	0.0969206	0.0973713	0.0879153	0.281436	0.197441	0.27413	0.211511	0.257656	0.0890867	0.101251	0.261223	0.439741	0.243103	0.301286	0.194008	0.0545267	0.0582611	0.0655239	0.1931	0.11474	0.230267	0.113094	1.0613	0.0704488	0.32241	0.101472
		0.459953		0.160994		0.414011	0.0788081	0.0938281	0.178704	0.316138	0.0764071	0.178054	0.128672	0.0829422	0.139193	0.099618	0.0950737	0.464421	0.370858	0.391401	0.31652	0.128656	0.23864	0.122467	0.203234	0.207458	0.158333	0.248664	0.15226	0.771638	0.0890088	0.212062	0.235839
		0.252149		0.130633		0.162329	0.36549	0.138616	0.330816	0.112657	0.119932	0.0574594	0.155772	0.0778424	0.332857	0.0954199	0.211966	0.742061	0.624858	0.623115	0.515039	0.171839	0.0699551	0.0844677	0.209923	0.157977	0.047148	0.69597	0.21276	0.239146	0.227084	0.0862582	0.735653
		0.359292		0.044566		0.245562	0.196586	0.227461	0.143897	0.16012	0.0366548	0.0884447	0.186711	0.125059	0.312273	0.190025	0.135318	0.688291	0.54637	0.221161	0.277186	0.197013	0.110661	0.320462	0.311762	0.0847585	0.150587	0.137344	0.416325	0.319107	0.716772	0.43774	0.368484
		0.462387		0.0536402		0.108096	0.253033	0.192416	0.145703	0.173166	0.305024	0.119784	0.0997489	0.0774119	0.699095	0.080144	0.177582	0.680387	0.127022	0.296688	0.410221	0.184567	0.140865	0.128904	0.14465	0.174739	0.0301703	0.224416	0.219553	0.428816	0.189658	0.102076	0.324201
		0.199953		0.0628211		0.377674	0.159577	0.17595	0.175108	0.232403	0.373537	0.207262	0.241962	0.0911809	0.225678	0.10386	0.203686	0.170524	0.520095	0.376381	0.472705	0.467807	0.344668	0.174451	0.423682	0.517738	0.40663	0.0614825	0.144856	1.02404	0.103028	0.15716	0.120731
		0.184573		0.0451402		0.197957	0.256743	0.142171	0.362285	1.27642	0.727336	0.0783348	0.0666005	0.100662	0.209353	0.0819803	0.183665	0.263654	0.836206	0.318779	0.336139	0.439854	0.0835767	0.174634	0.0589297	0.166039	0.57459	0.060893	0.0603491	0.208767	0.102509	0.08776	0.5073
		0.286917		0.119235		0.43413	0.0581461	0.168765	0.816335	0.285947	0.18447	0.107635	0.496758	0.755897	0.249607	0.185969	0.350775	0.529464	0.403658	0.429517	0.218839	0.112709	0.0720996	0.113797	0.0710862	0.197935	0.177662	0.0653832	0.801832	0.221119	0.0930865	0.204817	0.137074
		0.104698		0.0577057		0.412316	0.174668	0.0632953	0.217717	0.0882926	0.280611	0.11808	0.104926	0.121569	0.221689	0.296259	0.154635	0.502513	0.22125	0.220894	0.251092	0.197356	0.0630049	0.429526	0.178944	0.120547	0.120228	0.187409	0.176618	0.112116	0.399444	0.312042	0.183917
		0.211166		0.081776		0.147413	0.298246	0.192882	0.0975648	0.058384	0.216463	0.211713	0.3396	0.196357	0.131594	0.167558	0.0726982	1.68515	0.497838	0.315198	0.823514	0.121116	0.117143	0.0937809	0.125398	0.118448	0.1631	0.273137	0.232136	1.21034	0.501628	0.226661	0.432891
		0.0915852		0.0694443		0.24031	0.262874	0.112797	0.237004	0.0884248	0.11286	0.0549432	0.47249	0.152192	0.284997	0.105703	0.209725	0.716068	0.433516	0.187007	0.471497	0.672608	0.431323	0.323518	0.227827	0.0564842	0.874964	0.170019	0.0978026	0.516448	0.367179	0.232972	0.121805
		0.28322		0.0952387		0.284163	0.589309	0.184711	0.191119	0.195351	0.0845403	0.26108	0.217521	0.171907	0.131737	0.171232	0.194647	0.296845	0.215709	0.16496	0.448056	0.378018	0.144521	1.12162	0.0957544	0.991724	0.350437	0.200181	0.303406	0.562624	0.362867	0.0651485	0.67584
		0.247215		0.0740639		0.2609	0.175072	0.111074	0.237837	0.149511	0.437187	0.185991	0.2547	0.155428	0.908201	0.195116	0.104046	0.336703	0.230003	0.769669	0.256908	0.219807	0.409951	0.239186	0.290336	0.117064	0.579916	0.127611	0.155073	0.100134	0.042745	0.240471	0.126686
		0.212142		0.330538		0.190386	0.108127	0.440608	0.106137	0.259671	0.242066	0.0590261	1.31264	0.474106	0.265265	0.508131	0.136805	0.424058	0.0835591	0.419235	0.146081	0.291742	0.118858	0.0753091	0.246564	0.0692952	0.0836899	0.127799	0.0968698	0.279128	0.0751895	0.111073	0.114619
		0.14884		0.0428483		0.233434	0.551482	0.189086	0.383061	0.0804003	0.175767	0.113486	0.144008	0.173347	0.965043	0.117108	0.18982	0.392467	0.534382	0.167696	0.218527	0.196015	0.122286	0.159375	0.38608	1.09092	0.0885587	0.223527	0.13174	0.280893	0.290214	0.15826	0.255289
		0.254973		0.0504173		0.392142	0.0968984	0.0596121	0.225804	0.264939	0.226931	0.140756	0.320245	0.164945	0.117066	0.127753	0.216991	0.374946	0.99991	0.743111	0.337815	0.103671	0.349302	0.337369	1.02431	0.441003	0.392739	0.211402	0.13307	1.055	0.2424	0.14983	0.204219
		0.282813		0.119512		0.195032	0.218863	0.331588	0.249725	0.182518	0.429465	0.0844729	0.331068	0.0684933	0.340541	0.498657	0.0947621	0.608744	0.404795	0.177608	0.187753	0.132659	0.288234	0.309875	0.239982	0.0565866	1.13264	0.0714446	0.193669	0.197149	0.155529	0.0733584	0.207852
		0.297155		0.173279		0.571855	0.268143	0.113105	0.505301	0.277245	0.861313	0.108128	0.238443	0.0707771	0.145168	0.087122	0.168332	0.377117	0.274248	0.0952986	0.124063	0.129404	0.0567687	0.370606	0.24577	0.122781	0.276328	0.392083	0.233056	0.287755	0.128979	0.270509	0.518879
		0.353246		0.261637		0.200644	0.113508	0.0886626	0.30288	0.179732	0.0947599	0.176128	0.194169	0.264807	0.620994	0.58228	0.451861	0.558901	0.364198	0.159812	0.279116	0.0451631	0.0287476	0.13886	0.419564	0.719666	0.149907	0.659632	0.025171	3.87326	0.131297	1.02322	0.157388
		0.448724		0.0513789		0.202504	0.220765	0.124245	0.188273	0.161876	0.164093	0.201937	0.277173	0.0948826	0.283878	0.0745395	0.136759	0.187693	0.232608	0.155093	0.302487	0.0825472	0.0351663	0.141292	0.270271	0.259941	0.175099	0.118828	0.307234	0.678347	0.139425	0.206502	0.125845
		0.115755		0.133373		0.371561	0.152877	0.209695	0.0779129	0.131168	0.247033	0.15629	0.155095	0.0700882	0.64791	0.149567	0.12368	0.171802	0.262468	0.194705	0.675102	0.105433	0.1743	0.136797	0.20575	0.186665	0.398031	0.1765	0.681547	0.282387	0.517578	0.201985	0.145709
		0.319047		0.0214756		0.563452	0.0704208	0.0441238	0.145245	0.158648	0.486098	0.364735	0.300453	0.560987	0.363072	0.21036	0.297671	0.313035	0.163748	0.971674	0.305005	0.376582	0.34251	0.133307	0.133755	0.0748832	0.265037	0.0725743	0.311324	0.0272693	0.395002	0.138337	0.236837
		0.18219		0.0771569		0.341573	1.19881	0.464833	0.256872	0.118753	0.751145	0.0988918	0.508993	1.07564	0.194709	0.117521	0.21797	0.142723	0.668892	0.492007	0.291477	0.091887	0.264815	0.095848	0.306341	0.135369	0.105237	0.18017	0.160362	0.208324	0.470093	0.249287	0.194156
		0.202174		0.0576914		0.186193	0.0889013	0.493095	0.163097	0.259926	0.309083	0.459265	0.152974	0.102024	1.10261	0.222567	0.149113	0.0742177	0.368781	0.211535	0.753861	0.101716	0.176127	0.098583	0.17065	0.305623	0.0533215	0.0375914	0.972629	0.251332	0.254705	0.232828	0.293475
		0.0687977		0.12952		0.265661	0.628536	0.0707841	0.189821	0.50766	0.273611	0.205732	0.334211	0.22546	0.36393	0.18733	0.234224	0.219189	0.261606	0.27102	0.204012	0.177648	0.11453	0.0617897	0.114311	0.136516	0.118707	0.0627226	0.0760053	0.250098	0.36625	0.166427	0.115403
		0.265309		0.0476889		0.236384	0.207878	0.128196	0.146098	0.312656	0.172867	0.0781534	0.115838	0.169717	0.2801	0.114182	0.648908	0.31038	0.228416	0.167154	1.18763	0.116951	0.349413	0.383385	0.588451	0.189211	0.112259	0.477121	0.217161	0.448653	0.0935146	0.222699	0.142518
		0.120936		0.120778		0.251279	0.185883	0.136157	0.346997	0.146933	0.255684	0.157292	0.093451	0.220639	0.23212	0.173786	0.168514	0.379579	0.922651	0.538657	0.223794	0.495514	0.0394896	0.206033	0.1337	0.0840108	0.129205	0.108307	0.0633804	0.470672	0.133512	0.391302	0.26842
		0.21086		0.213625		0.22292	0.23861	0.210874	0.368284	0.162028	0.12035	0.10678	0.162687	0.269008	1.65434	0.184583	0.0902348	0.346057	0.227964	0.351871	0.65282	0.249196	0.229371	0.144766	0.245264	0.196598	0.268091	0.322018	0.135582	0.26153	0.0433143	0.325464	0.257295
		0.209901		0.160589		0.278181	0.177172	0.111918	0.13646	0.154027	0.206326	0.155054	0.257274	0.252882	0.511651	0.114417	0.141225	0.396576	0.12345	0.12159	0.628629	0.338041	0.537032	0.125235	0.130155	0.187106	0.213211	0.092146	0.112298	0.247752	0.263422	0.785499	0.08656
		0.0844676		0.197563		0.443991	0.238973	0.0936999	0.168727	0.146255	0.504289	0.113961	0.209749	0.0964325	0.54702	0.240562	0.171115	0.245001	0.190437	0.174332	0.461207	0.494161	0.0972216	0.354733	0.0619071	0.257713	0.148979	0.0474343	0.181161	0.51413	0.467061	0.208214	0.0889104
		0.368214		0.0625523		0.118281	0.174543	0.0846042	0.138418	0.213527	0.673064	0.066448	0.180832	0.135071	1.04875	0.132526	0.184755	0.773094	0.49828	0.394918	0.324757	0.154746	0.0197003	0.0915735	0.324028	0.417767	0.0591456	0.140496	0.30418	0.138862	0.623781	0.191644	0.262539
		0.262625		0.122953		0.406581	0.531589	0.0828936	0.181174	0.146777	0.301743	0.111732	0.215607	0.391879	1.42195	0.111191	0.353247	0.251809	0.294394	0.23669	0.695	0.0685452	0.188144	0.0461954	0.266796	0.554663	0.174301	0.0730383	0.271672	0.191179	0.24837	0.310966	0.178596
		0.166123		0.0539028		0.217179	0.183227	0.100916	0.298668	0.0827103	0.13101	0.142717	0.465184	0.192124	0.722522	0.213047	0.258108	0.336782	0.489932	0.442399	0.239733	0.228244	0.0555394	0.235181	0.375626	0.0742685	0.0597315	0.107897	0.105975	0.71913	0.163971	0.359882	0.215773
		0.131487		0.170641		0.394879	0.11402	0.134943	0.273198	0.137076	0.114962	0.145276	0.21369	0.142419	0.228066	0.298107	0.143478	0.459606	0.100188	0.484886	0.189216	0.165124	0.379352	0.247669	0.442689	0.215617	0.186614	0.214751	0.151332	0.207234	0.739713	0.0975417	0.099511
		0.685217		0.0634002		0.287047	0.370224	0.108816	0.227738	0.243626	0.229309	0.100616	0.193362	0.372225	0.501844	0.120269	0.152298	0.187707	0.246848	0.29718	0.271591	0.362168	0.143831	0.21848	0.174941	0.156455	0.159902	0.161357	0.323439	0.118039	0.134685	0.149765	0.792867
		0.104289		0.129829		0.26123	0.285854	0.168341	0.0958741	0.239647	0.15039	0.297096	0.110434	0.154424	0.611863	0.416229	0.173271	0.369459	0.383331	0.186761	0.351263	0.473476	0.166872	0.0583357	0.392373	0.20383	0.382355	0.051079	0.0597601	0.0831245	0.356427	0.195073	0.108606
		0.263564		0.101032		0.415824	0.0836066	0.084414	0.0959234	0.322357	0.124011	0.112771	0.196537	0.202482	0.0598486	0.417653	0.197361	0.47209	0.30381	0.172193	0.595596	0.189916	0.145739	0.228457	0.0975689	0.144454	0.0851227	0.30843	0.237097	0.401161	0.271746	0.170055	0.106298
		0.370126		0.0626488		0.545471	0.150551	0.135979	0.159672	0.685084	0.268091	0.354125	0.210582	0.149799	0.346385	0.186268	0.1414	0.442992	0.490713	0.288666	0.268722	0.0640952	0.651347	0.0393274	0.386277	0.0742979	0.211871	0.223425	0.259824	0.239625	0.0381403	0.2388	0.221637
		0.246429		0.138984		0.295356	0.107205	0.113308	0.118808	0.178212	0.105075	0.190938	0.12198	0.0771698	0.247317	0.035305	0.120649	0.266624	0.387939	0.249629	0.405703	0.143272	0.143671	0.205342	0.288081	0.134095	0.0583035	0.130182	0.0850814	0.278659	0.122248	0.08503	0.204883
		0.299931		0.0655384		0.345119	0.290677	0.363777	0.158023	0.0573702	0.56353	0.0761514	0.213546	0.204499	0.62144	0.113346	0.289029	0.381583	0.523213	0.10631	0.410081	0.132429	0.235939	0.228645	0.517277	0.0801403	0.141996	0.0911619	0.105332	0.243149	0.51789	0.29891	0.137751
		0.498634		0.181126		0.209305	0.226302	0.0590565	0.348861	0.148961	0.178578	0.254225	0.245888	0.229703	0.166906	0.0898047	0.31645	0.444357	0.294637	0.731752	0.394647	0.744349	1.18606	0.0742533	0.25232	0.0831748	0.144369	0.652821	0.400486	0.171019	0.199608	0.198236	0.270917
		0.11397		0.139921		0.244951	0.186696	0.105207	0.251657	0.288563	0.290996	0.225393	0.18692	0.148041	0.222805	0.141505	0.257094	0.280425	0.395663	0.166153	0.204856	0.240753	0.0482525	0.352851	0.268922	0.348535	0.106872	0.0591716	0.0877254	0.385038	0.251843	0.317042	0.043559
		0.195314		0.0505311		0.139015	0.187227	0.0895855	0.233018	0.116295	0.296544	0.121691	0.118164	0.0500295	0.132335	0.22409	0.435533	0.155174	0.130542	0.150343	0.417671	0.333469	0.157982	0.20002	0.162188	0.710974	0.127124	0.13394	0.259893	0.271475	0.099367	0.107824	0.166602
		0.730546		0.17495		0.362537	0.173547	0.452696	0.28524	0.289622	0.16151	0.204024	0.308425	0.142757	0.154144	0.286815	0.161312	0.898377	0.147255	0.175736	0.349746	0.525962	0.363096	0.163337	0.125997	0.0859734	0.262387	0.284228	0.578269	0.296941	0.140356	0.180726	0.223147
		0.315792		0.0966729		0.300601	0.449255	0.784358	0.231702	0.143493	0.607636	0.0879067	0.226204	0.145978	0.303507	0.191301	0.177735	0.334252	0.852025	0.0986243	0.181198	0.0986329	0.40463	0.122445	0.405428	0.219514	0.284935	0.233825	0.330806	0.585097	0.0695507	0.496269	0.294486
		0.207815		0.0784459		0.224149	0.105376	0.256346	0.37304	0.14853	0.230954	0.300957	0.296412	0.26249	0.106773	0.128648	0.136543	0.820026	0.248007	0.270515	0.180453	0.160398	0.332125	0.712032	0.112628	0.466007	0.20658	0.064791	0.23116	0.49071	0.318654	0.193375	0.194821
		0.0713574		0.277594		0.191843	0.627674	0.059864	0.100881	0.219839	0.33458	0.197175	0.0957218	0.457376	0.360587	0.541238	0.102869	0.228407	0.643981	0.20383	0.336057	0.186556	0.393765	0.152346	0.249775	0.034094	0.244715	0.624796	1.99142	0.293513	0.187375	0.0613852	0.415996
		0.191518		0.235973		0.173654	0.671566	0.146995	0.117348	0.619504	0.144094	0.0744597	0.301849	0.120388	0.47692	0.0914502	0.215738	0.505294	0.507583	0.431147	0.514368	0.278028	0.101655	0.143105	0.163161	0.270961	0.319718	0.238867	0.341998	0.883125	0.808626	0.144458	0.134994
		0.271803		0.0892601		0.526534	0.440184	0.105031	0.136222	0.248469	0.153686	0.242529	0.577869	0.0841055	0.331918	0.361095	0.212088	0.515351	0.252009	0.106378	0.489647	0.0463375	0.0364215	0.0727173	0.139951	0.0368196	0.841721	0.16626	0.263029	0.451385	0.118405	0.159884	0.454841
		0.360779		0.164692		0.31263	0.156511	0.154102	0.156476	0.149309	0.615019	0.340353	0.309805	0.459033	0.162193	0.107095	0.0751512	0.35217	0.106725	0.173736	0.371094	0.386558	0.17698	0.415328	0.386884	0.114891	0.114514	0.0829286	0.285099	0.197521	0.350431	0.150263	0.487673
		0.229435		0.075925		0.183602	0.255681	0.139441	0.108121	0.0708741	0.216379	0.138475	0.173874	0.220993	0.26915	0.138392	0.443493	0.15311	0.348098	0.291758	0.233654	0.314193	0.034559	0.151421	0.25358	0.383985	0.0624681	0.0765045	0.300797	0.643676	0.730392	0.244801	0.842054
		0.321828		0.0733577		0.384404	0.0681056	0.0852824	0.0612482	0.214461	0.48552	0.103955	0.227663	0.0618128	0.175323	0.0753777	0.226372	0.727815	0.586512	0.181949	0.259209	0.42178	0.0765625	0.144046	0.119802	0.555504	0.193849	0.141145	0.057593	0.371155	0.378513	0.224034	0.217118
		0.187818		0.0258644		0.354994	0.288522	0.128176	0.13956	0.159026	1.02714	1.27107	0.28836	0.163751	0.215893	0.138994	0.192711	0.388746	0.533371	0.313378	0.241098	0.133746	0.118567	0.0938129	0.250092	0.0441764	0.118765	0.477349	0.0860514	1.26954	0.753145	0.151443	0.278085
		0.149067		0.0645581		0.145465	0.164086	0.0746313	0.226168	0.141047	0.194956	0.184692	0.258084	0.407526	0.166043	0.146353	0.215721	0.364638	0.48307	0.440451	0.719139	0.340185	0.435652	0.120537	0.336777	0.116353	0.11932	0.188606	0.259976	0.279416	0.358773	0.240708	0.228363
		0.153992		0.211015		1.04089	0.217546	0.097534	0.171698	0.345104	0.104089	0.104358	0.119562	0.161816	0.863155	0.0733055	0.164975	0.243781	0.404344	0.304922	0.141166	0.231693	0.0251283	0.0452808	0.36199	0.320079	0.200631	0.174286	0.0675054	0.419639	0.128842	0.160037	0.4481
		0.199477		0.0907312		1.3674	0.175638	0.0729766	0.190814	0.134665	0.729973	0.19751	0.127484	0.362396	0.248267	0.072924	0.199958	0.200525	0.435252	0.164145	0.143807	0.666521	0.177154	0.212885	0.180181	0.114299	0.596003	0.638428	0.156538	0.241425	0.138648	0.357538	0.420472
		0.16601		0.132545		0.16383	0.275104	0.0982794	0.106704	0.156914	0.365543	0.67137	0.204614	0.469728	0.563688	0.118842	0.172361	0.116487	0.309782	0.0820175	0.429697	0.727597	0.0377042	0.100651	0.490716	0.0549429	0.13194	1.27808	0.0468549	0.188298	0.353375	0.514563	0.0986055
		0.195045		0.0907404		0.244398	0.154352	0.108639	0.0907159	0.16173	0.158387	0.172504	0.134827	0.148272	0.278544	0.166616	0.10236	0.460425	0.291569	0.317745	0.217125	0.147682	0.380348	0.389655	0.130942	0.365826	0.179508	0.214786	0.439884	0.236416	0.15528	0.305358	0.151451
		0.223787		0.292176		0.109671	0.124949	0.282692	0.306771	0.213514	0.0721667	0.222116	0.219815	0.101184	0.171544	0.0936337	0.326227	0.274676	0.156642	1.22793	0.763742	0.193624	0.25253	0.251149	0.179185	0.395953	0.127619	0.31977	0.230714	0.267832	0.221641	0.506918	0.259781
		0.326414		0.761342		0.552703	0.149902	0.111332	0.136021	0.177235	0.140515	0.103248	0.114508	0.531703	0.0575963	0.0900618	0.153363	0.530137	0.21745	0.314316	0.236401	0.189238	0.240736	0.19502	0.341715	0.233212	0.0625731	0.121044	0.0707292	0.106544	0.0196379	0.2197	0.249352
		0.27595		0.0371063		0.182344	0.190038	0.224127	5.25558	0.215694	0.0983523	0.153868	0.139334	0.147551	0.0481304	0.26031	0.282404	0.293909	0.142015	0.229175	0.744047	0.250094	0.522135	0.155206	0.301606	0.10116	0.256398	0.459774	0.404819	0.446264	0.339061	0.331581	0.38411
		0.170006		0.123561		0.312697	0.378506	0.119375	0.182734	0.143941	0.267783	0.953786	0.264535	0.146268	0.278471	0.121889	0.0602445	0.369188	0.225953	1.13361	0.213949	0.108898	0.0700471	0.169882	0.159487	1.11837	0.0649973	0.20057	0.299854	0.112474	0.0737069	0.171691	0.167028
		0.31232		0.183149		0.273666	0.197464	0.247408	0.0943615	0.460087	0.249196	0.189597	0.421372	0.204873	0.148199	0.109294	0.501906	0.178473	0.112236	0.30587	0.476411	0.241043	0.203626	0.148544	0.0938418	0.215438	0.137588	0.537284	0.0847088	3.281	0.606349	0.329562	0.56548
		0.223644		0.0828473		0.236849	0.0919558	0.114167	0.283625	0.666124	0.181881	0.329461	0.138545	0.151871	0.540401	0.166003	0.140689	0.0996567	0.451678	0.3882	0.351412	0.196177	0.0672234	0.389172	0.492981	0.0905568	0.0963948	0.14978	0.0989509	0.718756	0.0939593	0.0879274	0.767767
		0.378444		0.134921		0.227664	0.220599	0.11952	0.129172	0.222568	0.683537	0.0862038	0.2483	0.721661	0.463071	0.0939535	0.385663	0.793849	0.327627	0.11551	1.25412	0.273378	0.0654764	0.384516	0.334803	0.279883	0.23189	0.114414	0.574377	0.433829	0.155711	1.05237	1.08417
		0.139982		0.133748		0.436824	0.0763388	0.100701	0.137213	0.224312	0.329385	0.0536537	0.3011	0.131064	0.212683	0.128571	0.336045	0.223261	0.228552	0.135359	0.191438	0.925583	0.0738845	0.166494	1.64563	0.384267	0.24743	0.0855733	0.169959	0.408258	0.294585	0.356778	0.187715
		0.396319		0.189423		3.1555	0.207873	0.103171	0.288608	0.272781	0.0938051	0.401346	0.14163	0.283466	0.254756	0.0558241	0.364285	0.398215	0.621021	0.610376	0.772059	0.267183	0.0759462	0.150859	0.231089	0.258885	0.197132	0.128763	0.0816135	0.134971	0.400653	0.334309	0.616318
		0.161139		0.121911		0.36797	0.0699107	0.150613	0.152539	0.13616	0.223974	0.23	0.150132	0.368028	0.641199	0.255545	0.27966	0.763864	0.167984	0.327735	0.204504	0.261006	0.0432301	0.104218	0.306671	0.44237	0.109646	0.157092	0.223118	0.234014	0.423729	0.492668	0.367558
		0.178497		0.175443		0.130103	0.095056	0.0757061	0.572917	0.16624	0.152337	0.106636	0.285121	0.125337	0.0554363	0.191999	0.174238	0.571266	0.0841171	0.972845	0.170998	0.223617	0.0828196	0.131675	0.164437	0.151708	0.105797	0.164926	0.52141	0.268118	0.10741	0.435436	0.112056
		0.166655		0.380148		0.509156	0.281416	0.0660847	0.12044	0.177262	0.121067	0.161088	0.211324	0.321525	0.325945	0.0816233	0.141515	0.590018	0.250889	0.142117	0.257808	0.283743	0.0361509	0.36124	0.148128	0.286065	0.209723	0.066485	0.138366	0.258897	0.0795428	0.121158	0.1581
		0.284631		0.0599713		0.281006	0.0829618	0.0885496	0.259332	0.320538	0.204485	0.375838	0.155431	0.350425	0.368582	0.42965	0.158421	0.473355	0.340643	0.0755501	0.506523	0.679021	0.910691	0.0961492	0.322255	0.197626	0.0799149	0.22775	0.2561	0.15369	0.279354	0.158638	0.248066
		0.426462		0.0683739		0.408137	0.401161	0.133176	0.103209	0.149585	0.497137	0.112847	0.210151	0.546941	1.10511	0.104759	0.153317	0.192113	0.117847	0.298197	0.556151	0.142075	0.35527	0.19597	0.0773733	1.25616	0.318162	0.423125	0.0585641	0.066582	0.132362	0.390792	0.260782
		0.388624		0.0724586		0.189222	0.205213	0.212294	0.27408	0.168354	0.18058	0.155472	0.177998	0.341155	0.0870083	0.11399	0.139676	0.598173	0.658854	0.256069	0.301171	0.501686	0.0353228	0.480055	0.242771	0.0802833	0.103635	0.558044	0.134282	0.134217	0.177909	0.201827	0.269887
		0.107215		0.124782		0.0704998	0.257494	0.136612	0.114097	0.126952	0.159552	0.250093	0.219699	0.209982	0.179409	0.0921244	0.219548	0.255802	0.243642	0.231005	0.138967	0.139292	0.146522	0.142629	0.302591	0.0944565	0.45309	0.10491	0.0915747	1.12806	0.239724	0.183734	0.253498
		0.281647		0.0633825		0.34989	0.234292	0.0792916	0.198027	0.253323	0.485456	0.0410289	0.167246	0.55445	0.347754	0.126268	0.375329	2.89916	0.403726	0.220493	1.00417	0.282977	0.0295328	0.11911	0.132762	0.450806	0.317597	0.136932	0.131342	0.239662	0.168254	0.657539	0.311586
		0.122299		0.0740009		0.338137	0.239609	0.0904493	0.222268	0.231346	0.231795	0.152253	0.26845	0.777819	0.359887	0.228229	0.114526	0.114138	0.277427	0.342898	0.219231	0.384903	0.10323	0.0923061	0.178261	0.143906	0.199577	0.0791262	0.225894	0.298933	0.37564	0.145582	0.263243
		0.295166		0.0819398		0.281172	0.204987	0.184402	0.13447	0.204862	0.241593	0.10768	0.188724	0.118894	0.106215	0.0754096	0.417395	0.649373	0.123921	0.357163	0.402381	0.361868	0.130052	0.0673452	0.165719	0.292809	0.304442	0.0326133	0.222623	1.01047	0.0917527	0.261601	0.159479
		0.302485		0.0417281		0.303129	0.154607	0.122253	0.424361	0.297881	0.151253	0.116799	0.14847	0.378107	0.890565	0.279592	0.133151	0.281104	0.0726391	0.331072	0.236582	0.123171	0.212471	0.0902319	0.264542	0.497731	0.262759	0.0794422	0.133984	0.773004	0.462406	0.235857	0.110282
		0.11446		0.0289912		1.26643	0.199607	0.113298	0.174766	0.490077	0.429511	0.286712	0.262148	0.517621	0.169061	0.0895202	0.29285	0.752262	0.691748	0.360331	0.340602	1.29806	0.274857	0.140456	0.206387	0.161337	0.972494	0.15191	0.239664	0.631081	1.36725	0.304663	0.142938
		0.0835555		0.0895102		0.234449	0.213964	0.131373	0.067606	0.28761	0.0933102	0.139827	0.0610038	0.639528	0.219485	0.0851651	0.130429	0.546855	0.404698	0.230326	0.166605	0.328509	0.0824003	0.0620732	0.0734168	0.214677	0.247216	0.0848576	0.0875755	0.327771	0.21248	0.636008	0.0822034
		0.264595		0.0993718		0.31264	0.132019	0.290452	0.223362	1.29995	0.291263	0.138171	0.171169	0.459803	1.02441	0.130909	0.196643	0.390292	0.334939	0.750887	0.116345	0.40609	0.185477	0.502752	0.15677	0.0277543	0.139204	0.241217	0.0793638	0.185566	0.427191	0.235427	0.261249
		0.167949		0.031996		0.539419	0.992071	0.0922734	0.37132	0.150715	0.0875188	0.29358	0.156964	0.134287	0.144939	0.0959774	0.215263	0.432164	0.574413	0.173373	0.408585	0.145293	0.131522	0.132178	0.360658	0.365604	0.249592	0.0833958	0.0715478	0.476606	0.0508027	0.286278	0.299405
		0.225854		0.08319		0.183843	0.116994	0.314466	0.163062	0.456265	0.235888	0.11986	0.52873	1.18245	0.155694	0.117938	0.25917	0.336879	0.602836	0.120751	0.170263	0.784257	0.373087	0.188081	0.191494	0.250097	0.273143	0.0680246	0.187412	0.680926	0.144687	0.234715	0.537628
		0.149818		0.127816		0.458389	0.146899	0.0722068	0.0883562	0.191657	0.107729	0.081365	0.340376	0.190909	0.0582034	0.115285	0.171892	2.00571	0.249311	0.227544	0.606872	0.0812706	0.067471	0.191653	0.337965	0.17958	0.0649393	0.0788416	0.175985	0.595858	0.247711	0.120863	0.139533
		0.205292		0.0903156		0.510572	0.52013	0.219246	0.34609	0.250387	0.352999	0.165753	0.175341	0.061204	0.273645	0.186184	0.134587	0.542575	0.331756	0.212516	0.521537	0.255935	0.0973057	0.0781189	0.259491	0.434532	1.23419	0.0850929	0.199154	0.280296	0.156756	0.205556	0.310204
		0.25273		0.123222		0.257847	0.23921	0.0976691	0.106931	0.332968	0.548618	0.599495	0.217229	0.155667	0.211482	0.0821301	0.110322	0.285441	0.11551	0.334369	0.341743	0.249047	0.171652	0.103658	0.281284	0.0740776	0.333173	0.0972486	0.154486	0.443773	0.130222	0.510805	0.299483
		0.0914513		0.0817055		0.218524	0.192886	0.119271	0.302028	0.153067	0.294386	1.45667	0.132477	0.254323	0.104385	0.120833	0.0486675	0.283982	0.692643	0.191709	0.425524	0.0565749	0.05829	0.728923	0.2994	0.110885	0.382868	0.100326	0.177003	0.403248	0.0798632	0.147526	0.341239
		0.248989		0.358017		0.137909	1.44041	0.0626239	0.283273	0.332379	0.213897	0.240472	0.188619	0.124795	0.0967885	0.0990961	0.161521	0.626633	0.260466	0.262187	0.55275	0.196725	0.0228061	0.124758	0.100468	0.397807	1.50982	0.168818	0.154183	0.190358	0.220647	0.066662	0.128361
		0.201647		0.0724119		0.269977	0.275689	0.0927243	0.481963	0.100925	0.470613	0.0904138	0.410329	0.536652	0.235293	0.142828	0.563693	0.589304	1.16466	0.161299	0.491592	0.0862578	0.200033	0.0682564	0.471851	0.0669532	0.624607	0.272472	0.356446	0.899431	0.0542237	0.328474	0.207943
		0.448118		0.228874		0.183434	0.184449	0.0550648	0.145687	0.0512409	0.107976	0.240273	0.45293	0.176787	0.126285	0.0703031	0.297802	0.344639	0.360656	0.152954	0.211351	0.149828	0.132222	0.052119	0.716263	0.0712729	0.101343	0.0901071	0.352317	1.09876	0.105765	0.145735	0.181811
		0.201847		0.0558934		0.218175	0.279395	0.369195	0.118132	0.298568	0.308829	0.256746	0.192884	0.339087	0.113849	0.193327	0.0699241	0.486791	0.584535	0.0811714	0.248545	0.0527239	0.0472336	0.0859451	0.400648	0.220753	0.231006	0.134863	0.117238	0.364003	0.168885	0.327864	0.141031
		0.27819		0.212172		0.291692	0.11683	0.0668317	0.188841	0.266457	0.317477	0.157288	0.665061	0.133169	0.146332	0.111775	0.144534	0.201525	0.306962	0.640193	0.167994	0.168072	0.106936	0.186095	0.482416	0.360221	0.429062	0.221479	0.121365	0.636133	0.235962	0.215008	0.287555
		0.199433		0.0890449		0.11776	0.320076	0.140216	0.204562	0.107882	0.151834	0.21094	0.385616	0.15275	0.0578044	0.0652475	0.744542	0.151967	0.711248	0.500306	0.20531	0.347348	0.0752584	0.319567	0.511925	0.523572	0.0921028	0.07943	0.0914834	0.280115	0.186217	0.356923	0.288284
		0.158303		0.104623		0.144114	0.0883883	0.0844256	0.266446	0.0840376	0.183544	0.073103	0.16367	0.556998	0.318489	0.0757115	0.212045	0.581128	0.165737	0.22342	0.376845	0.327614	0.318374	0.423482	0.475948	0.371794	0.585125	0.214272	0.190387	0.390284	0.428425	0.273448	0.250679
		0.0616776		0.0634023		0.222475	0.544464	0.283627	0.390655	0.224043	0.235122	0.18394	0.0835242	0.385908	0.554843	0.256016	0.159175	0.431089	0.357111	0.285749	0.484868	0.618265	0.169562	0.167743	0.164235	0.178396	0.319077	0.347432	0.371334	0.130411	0.046864	0.437225	0.132079
		0.115942		0.0926516		0.392309	0.205252	0.147666	0.240832	0.182692	11.7568	0.144684	0.2392	0.173672	0.364137	0.195998	0.210174	0.380766	0.35802	0.264404	0.422905	0.317422	0.0625799	0.193828	0.272573	0.387327	0.82194	0.136012	0.284307	0.248135	0.29571	0.365586	0.42479
		0.192897		0.081508		0.341971	0.146272	0.0650648	0.189976	0.553693	0.14119	0.241802	0.0801234	0.399096	0.944445	0.205207	0.213058	0.322794	0.881348	0.128683	0.383137	0.599844	0.15696	0.199692	0.232498	0.201376	1.35196	1.13511	0.106456	0.533148	1.2404	0.440775	0.353639
		0.193577		0.109944		0.147742	0.301659	0.0727649	0.214597	0.274982	0.0846114	0.601731	0.155698	0.222273	0.0911601	0.213452	0.861194	0.475983	0.126705	0.189791	0.343073	0.258441	0.169113	0.367437	0.220591	0.148905	0.101772	0.155289	0.193937	0.285852	0.192354	0.0771831	0.730678
		0.158273		0.0631732		0.484052	0.170905	0.180729	0.203478	0.166573	0.209537	0.209954	0.222851	0.148092	0.191488	0.13068	0.209207	0.603832	0.291396	0.103741	0.644834	0.191296	0.159012	0.118718	0.11936	0.060421	0.0467946	0.134369	0.311699	0.142627	0.0816101	0.380565	0.401635
		0.31723		0.0249011		0.265178	0.13583	0.298366	0.144749	0.29125	0.598562	0.100891	0.208944	0.0822878	0.713416	0.190621	0.170166	0.498104	0.217437	0.215743	0.314683	0.206196	0.380715	0.171323	0.176853	0.388237	0.091011	0.200887	0.0748477	0.684956	0.243567	0.0877368	0.156697
		0.151669		0.0847094		0.312959	0.238594	0.107397	0.164349	0.075703	1.52669	0.0705161	0.0882692	0.35285	0.256482	0.0899323	0.354292	0.409081	0.961922	0.291431	0.198333	0.53968	0.110298	0.676572	0.136699	0.215883	0.253571	0.495696	0.139277	0.255676	0.218723	0.29967	0.252205
		0.243689		0.0425417		0.296986	0.114552	0.0765291	0.12793	0.199611	0.326761	0.424059	0.204233	0.241333	0.203557	0.696367	0.159509	0.339392	0.151865	0.546094	0.252168	0.314486	0.20544	0.136843	0.471239	0.0634377	0.214337	0.220974	0.174346	0.457619	0.375658	0.697613	0.320133
		0.0657318		0.0940423		0.226446	0.0494386	0.082911	0.345975	0.214267	1.14535	0.104841	0.141339	0.053869	1.13189	0.304858	0.256513	0.470754	0.28169	0.101797	0.51567	0.0559931	0.0764826	0.19826	0.14052	0.197635	0.258869	0.116041	0.0606099	0.350309	0.470514	0.295352	0.502473
		0.241148		0.088277		0.382162	1.22399	0.227135	0.303847	0.544752	0.156172	0.0708434	0.124122	0.162526	0.237117	0.0931467	0.196482	0.710248	0.235316	0.269504	0.18852	0.203758	0.152422	0.164561	0.206047	0.121676	0.443048	0.0797664	0.2749	0.501228	0.872563	0.425361	0.243352
		0.112588		0.127289		0.603286	0.212618	0.212294	0.123886	0.178895	0.143955	0.0662621	0.227585	0.377734	0.264031	0.326973	0.171101	0.318799	0.615547	0.42088	0.204903	0.192513	0.156813	0.450658	0.21631	0.0894515	0.0911991	0.259991	0.0664921	0.31217	0.813122	1.00315	0.682774
		0.151194		0.113532		0.450687	0.251779	0.239455	0.236772	0.297494	0.360884	0.224064	0.124048	0.33781	0.123043	0.177046	0.114641	0.38828	0.693933	0.725564	0.19557	0.145973	0.0838213	0.0912799	0.269718	0.164291	0.101376	0.210332	0.227575	0.349269	0.0926161	0.157363	0.258266
		0.345318		0.129235		0.428374	0.0784622	0.184203	0.124059	0.117592	0.322495	0.0946471	0.221743	0.193166	0.120642	0.140598	0.0897158	0.267861	0.235877	0.583995	0.619238	0.178037	0.01993	0.170228	0.1407	0.131115	0.595509	0.1194	0.180025	0.618782	0.27297	0.154699	0.122095
		0.221584		0.0465651		0.274948	0.150066	0.15655	0.729576	0.0668014	0.137287	0.1164	0.347632	0.0993502	0.130178	0.375362	0.6659	0.0804736	0.213479	0.203976	0.188541	0.620186	0.0798205	0.106684	0.231958	0.100295	0.255815	0.258067	0.392631	0.197115	0.562163	0.130948	0.216742
		0.249808		0.245734		0.527483	0.143515	0.208808	0.155708	0.117987	0.387404	0.252501	0.105592	0.644772	1.13699	0.387058	0.437732	0.37703	0.175635	0.291436	0.258642	0.375717	0.0469698	0.144383	0.112682	0.115045	0.0716367	0.0655313	0.0930165	0.228609	0.11747	0.1197	0.192477
		0.317521		0.0782186		0.372214	0.080067	0.0665795	0.153427	0.310564	0.194756	0.158586	0.230604	0.144347	0.121861	0.134195	0.410316	0.190657	1.033	0.22286	0.40269	0.0313083	0.0177242	0.0896768	0.0998	0.0753788	0.739332	0.136969	0.239061	0.129322	0.19803	0.228506	0.0610098
		0.423464		0.0527456		0.324837	0.66346	0.14278	0.171369	0.162088	0.165529	0.219947	0.127468	0.183604	0.481334	0.278559	0.123395	0.342874	0.16118	0.544998	0.120422	0.111622	0.0519092	0.220706	0.160943	0.0729623	0.653126	0.602076	0.573143	0.377683	0.369998	0.273849	1.00441
		0.201174		0.0513297		0.464091	0.329279	0.102189	0.260598	0.280692	0.106643	0.402637	0.191101	0.0492961	0.363465	0.0617251	0.128118	0.180444	0.531736	0.295005	0.264343	0.269661	0.105032	0.0496201	0.216134	0.207476	0.223943	0.0883781	0.442908	0.319806	0.205174	0.21855	0.688516
		0.408017		0.0529032		0.279886	0.631464	0.138121	0.12841	0.25042	0.193967	0.100141	0.16241	0.938731	0.205496	0.20091	0.108952	2.91167	0.548901	0.200655	0.140541	0.0948684	0.0753288	0.0859724	0.240834	0.408083	0.0417569	0.199483	0.410106	0.31174	0.121311	0.102549	0.136176
		0.218177		0.0566213		0.121598	0.466223	0.098792	0.12954	0.290977	0.650414	0.165322	0.12647	0.0304574	0.14999	0.0825074	0.108854	0.430687	0.220674	0.149168	0.222081	0.190221	0.107688	0.0983558	0.255485	0.0521519	0.16592	0.212437	0.102625	0.315084	0.121959	1.31718	1.62019
		0.249969		0.0380388		0.33531	0.28681	0.185417	0.588558	0.187235	10.6241	0.180989	0.0535975	0.654801	0.503031	0.127837	0.218905	0.437199	0.637234	0.41013	0.203818	0.350203	0.120898	0.334514	0.108321	0.369777	0.0678302	0.0672138	0.4957	1.14012	0.617605	0.259826	0.206125
		0.284291		0.0445545		0.569744	6.04936	0.108904	0.170803	0.337255	0.166128	0.358182	0.157517	0.118866	0.145151	0.115011	1.10605	0.56262	0.351007	0.185999	0.135626	0.0390697	0.118717	0.0436087	0.177658	1.09859	0.131588	0.219597	0.293409	0.629865	0.0460587	0.245606	0.352236
		0.239659		0.182697		0.122596	0.231147	0.0550791	0.180408	0.348778	0.343292	0.29144	0.126286	0.153027	0.31147	0.153772	0.342769	0.580655	0.435722	0.190834	0.338077	0.447728	0.806829	0.167001	0.299511	0.216774	0.106438	0.0797102	0.137079	0.366911	0.598892	0.181235	0.207969
		0.299565		0.0501127		0.258921	0.331986	0.258537	0.38068	0.102606	0.202751	0.0368634	0.105491	0.257932	0.171044	0.141382	0.336124	1.04506	0.11113	0.380997	0.179573	0.149067	0.810472	0.141815	0.0597469	0.114192	0.334323	0.134263	0.0367952	0.626994	0.2048	0.0916844	0.214265
		0.205107		0.224792		0.334136	0.151458	0.0995452	0.296359	0.532522	0.1709	0.129254	0.308804	0.12703	0.207177	0.106427	0.213462	0.413414	0.561996	0.397831	0.150344	0.161385	0.155138	0.114682	0.171938	0.0792978	0.688204	0.394628	0.281608	0.331307	0.319443	0.184254	0.145536
		0.314475		0.160838		0.730771	0.245651	0.177461	0.292373	0.527642	0.151985	0.122371	0.221336	0.290512	0.230042	0.12216	0.466962	0.254324	0.257028	0.261199	0.835366	0.865213	0.693104	0.25582	0.520603	0.255355	1.83707	0.214841	0.189604	0.375525	0.257219	0.196779	0.163553
		0.203205		0.06306		0.2609	0.102833	0.283312	0.231919	0.219467	0.608757	0.106551	0.202985	0.920789	0.336663	0.137703	0.442147	0.252552	0.393728	0.198452	0.144203	0.106741	0.195549	0.128445	0.211414	0.181672	0.252551	0.576744	0.153823	0.123324	0.267835	0.231076	0.262275
		0.209151		1.01245		0.152573	0.259226	0.28876	0.193017	0.372044	0.130594	0.263313	0.207106	0.392442	0.138066	0.132528	0.165757	0.300317	0.165057	0.0902918	0.149646	0.188185	0.214277	0.667988	0.144234	0.554679	0.0295859	0.443422	0.129445	0.077973	0.167296	0.0976435	0.437865
		0.228352		0.0626286		0.298867	0.204206	0.226862	0.116338	0.167695	0.714587	0.198387	0.158817	0.0690473	0.9482	0.122443	0.176411	0.2933	0.469774	0.662092	0.499531	0.265105	0.128428	0.723143	0.216161	0.130572	0.0518133	1.00652	0.124654	0.303986	0.169517	0.265518	0.187765
		0.147111		0.0497668		0.414344	0.141573	0.183991	0.117518	0.2659	0.123223	0.0854611	0.13313	0.0864832	0.109419	0.0940201	0.121887	0.237149	0.374843	0.403617	0.134025	0.134385	0.0375886	0.150749	0.203181	0.118564	0.17132	0.0763444	0.151397	0.459923	0.527682	0.245611	0.224232
		0.172491		0.041163		0.116084	0.160306	0.17235	0.201643	0.200818	0.12887	0.195211	0.101196	0.241839	0.0893714	0.127423	0.130889	0.328883	0.228631	0.118243	0.204415	0.211942	0.125207	0.121696	0.175456	0.0479549	0.111873	0.0736393	0.21823	0.331197	0.496428	0.409599	0.525538
		0.265764		0.119276		0.205905	0.18637	0.059209	0.232401	0.537125	0.111029	0.398453	0.575878	0.145265	0.467532	0.0723319	0.109489	0.252643	0.229534	0.165934	0.202654	0.0955117	0.437135	0.200265	0.311439	0.139965	0.0891352	0.117599	0.109403	0.495812	0.273517	0.171568	0.330947
		0.139291		0.0598677		0.546056	0.279612	0.113268	0.442928	0.209628	0.251874	0.183082	0.237465	0.360636	0.224261	0.148778	0.182929	0.511527	0.231368	0.484878	0.113407	0.237797	0.143436	0.192119	0.273141	0.37242	0.252103	0.07856	0.239851	0.341531	0.26378	0.0827818	0.119154
		0.252828		0.0482248		0.310918	0.216299	0.435955	0.23614	0.553538	0.497374	0.161726	0.134557	0.282653	0.271451	0.125041	0.232196	0.580175	1.22508	0.155534	0.162008	0.711289	0.772462	0.0791179	0.515107	0.112496	0.25244	0.239977	0.299097	0.117921	0.129084	0.227718	0.366406
		0.271028		0.107395		0.44488	0.163917	0.250951	0.305128	0.489828	0.193344	0.132234	0.371867	0.348148	0.462633	0.1789	0.445707	0.688374	0.610373	0.431946	0.291838	0.137805	0.109589	0.130005	0.106515	0.0342652	0.555894	0.379868	0.169632	0.419169	0.0640185	0.306528	0.213682
		0.0750475		0.1231		1.11377	0.250735	0.133467	0.313819	0.210405	0.0859496	0.274902	0.734227	0.620816	0.0685555	0.199939	0.440031	0.656137	0.627334	0.174529	0.124285	0.168596	0.0388157	0.217267	0.254969	0.294019	0.025997	0.0672671	0.233714	0.547768	0.181147	0.195727	0.217062
		0.0507819		0.11114		0.405413	0.452959	0.14208	0.103371	0.376306	0.459408	0.11531	0.179585	0.272362	0.0898201	0.0686723	0.108286	0.717448	0.27232	0.233647	0.328225	0.357523	0.155414	0.0964379	1.00117	0.399817	0.0857363	0.0436519	0.298328	0.812854	2.89147	0.263208	1.31954
		0.0637576		0.07783		0.380958	0.17683	0.140142	0.406028	0.369805	0.22833	0.122914	0.286392	0.224863	0.313493	0.420499	0.165325	0.52679	0.0840432	0.123129	0.22898	0.775102	0.355243	0.177189	0.262076	0.0850618	0.0553612	0.0850008	0.287756	0.226615	0.238469	0.185968	0.388079
		0.0633807		0.142333		0.535753	0.0548868	0.265633	0.238289	0.398621	0.317709	0.0880993	0.118587	0.2583	0.126084	0.222568	0.13343	0.313954	1.11157	0.463905	0.258937	0.173112	0.131559	0.925771	0.148923	0.643624	0.0983382	0.186112	0.13572	0.173049	0.579591	0.14805	0.201246
		0.0652065		0.0931937		0.222091	0.2333	0.167334	0.220937	0.059935	0.405067	0.540862	0.330024	0.0582485	0.351824	0.0942715	0.301994	0.58432	0.343179	0.132424	0.290206	0.216881	0.0364646	0.0345772	0.463133	0.344543	0.164843	0.0581198	0.177861	0.546957	0.259772	0.596648	0.277302
		0.0753339		0.0673716		0.135353	0.196001	0.114207	0.155019	0.197585	0.294729	0.186907	0.251095	0.335807	0.0503756	0.138068	0.2047	0.701413	0.103195	0.483553	0.109519	0.146547	0.388291	0.120713	0.178767	0.138629	0.282673	0.373956	0.0840457	0.360978	0.106252	0.54866	0.215003
		0.024032		0.0413239		0.579597	0.19879	0.101862	0.406057	0.246192	0.906657	0.179929	0.155607	0.094319	0.491382	0.0785015	0.257061	0.283153	0.560634	0.44035	0.122437	0.202061	0.138955	0.198588	1.19311	0.112577	0.0707189	0.27752	0.111328	0.751844	0.129445	0.341662	0.0892411
		0.0448399		0.203839		0.563608	0.115456	0.179724	0.101868	0.0528761	0.29203	0.178155	0.240603	0.153893	1.20037	0.115405	0.216971	0.783974	0.134357	0.169463	0.316236	0.102297	0.140922	0.258814	0.165888	0.138725	0.296916	0.0976145	0.177375	0.686158	0.144039	0.795316	0.220092
		0.118816		0.0829322		0.380102	0.136441	0.134831	0.152785	0.305023	0.264561	0.172201	0.0988555	0.165993	0.0722297	0.121604	0.15227	0.369015	0.671573	0.200268	0.19847	0.827128	0.550283	0.510173	0.118119	0.316303	0.235436	0.0472756	0.59465	0.360552	0.368928	0.162285	0.127052
		0.0895408		0.120208		0.573468	0.205398	0.127517	0.298012	0.26386	0.391167	0.0934314	0.17732	0.182919	0.476965	0.216327	0.358417	0.407438	0.321353	0.192953	0.12339	0.242022	0.195064	1.293	0.271074	0.126974	0.0324344	0.406013	0.173042	0.0931398	0.614683	0.480798	0.400113
		0.083294		0.196694		0.300244	0.289664	0.256734	0.0963887	0.140876	0.236728	0.215724	0.170271	0.223044	0.11824	0.0363486	0.17665	0.800508	0.356864	0.27445	0.140363	0.15724	0.127454	0.613541	0.101003	0.113675	0.103485	0.111181	0.105238	0.467216	0.216704	0.214161	0.327007
		0.0627737		0.156273		0.370685	0.378052	0.481143	0.195633	0.200827	1.10417	0.0741116	0.482463	0.152498	0.619812	0.20629	0.144606	0.301115	0.217742	0.314749	0.192027	0.143472	0.376486	0.87751	0.255948	0.0896771	0.247646	0.212779	0.217767	0.295366	0.353748	0.251329	0.38924
		0.153114		0.10865		0.223913	0.340973	0.16392	0.282646	0.208459	0.847434	0.12265	0.235857	0.345677	0.134487	0.126277	0.339635	0.805865	0.239869	0.168355	0.095795	0.0810748	0.632502	0.184429	0.362691	0.123984	0.261644	0.340639	0.176893	0.240945	0.493672	0.194234	0.273058
		0.0833959		0.45629		0.199961	0.291318	0.152634	0.168277	0.382795	0.134069	0.134162	0.310685	0.127991	0.268829	0.257015	0.216991	0.281373	0.075722	0.431393	0.377139	0.560874	0.395319	0.63531	0.143442	0.0514555	0.0629461	0.384	0.19121	1.12656	0.258752	1.42305	0.294573
		0.136105		0.104068		0.192498	0.258831	0.111526	0.182041	0.273147	0.631965	0.613039	0.298132	0.253789	0.271264	0.137155	0.185531	0.395046	0.80037	0.857823	0.359096	0.396916	0.220204	0.118269	0.325504	0.20432	0.141723	0.079289	0.135758	0.431165	0.171971	0.201704	0.666993
		0.41082		0.0716354		0.328347	0.372248	0.0977247	0.623162	0.106695	0.288704	0.179473	0.184385	0.140853	0.205309	0.117749	0.294047	0.734578	0.478979	0.13041	0.250315	0.401742	0.468659	0.218868	0.377131	0.0745398	0.0710937	0.230562	0.264538	0.430934	0.54588	0.31336	0.445264
		0.24404		0.130056		0.342446	0.110049	0.233175	0.0998631	0.112779	0.198869	0.161049	0.0924916	0.137527	0.852221	0.162166	0.166484	0.526316	0.495709	0.186803	0.161733	0.613137	0.0577683	1.2215	0.221729	0.208092	0.204129	0.231921	0.0269919	0.224769	0.666214	0.236935	0.172243
		0.298184		0.0717685		0.183813	0.191425	0.117324	0.166426	0.336714	0.0980797	0.0302923	0.194411	0.492391	0.702641	0.0867204	0.261692	0.109046	0.860339	0.331485	0.24659	0.099334	0.265326	0.0759367	0.42326	0.037034	0.406622	0.212388	0.115407	0.489789	0.33097	0.0800701	0.475685
		0.176333		0.0694673		0.897124	0.0207308	0.136462	0.0696982	0.378988	0.262191	0.0891215	0.12521	0.171573	0.152827	0.0865766	0.288532	0.285748	0.207895	0.606213	0.165106	0.367985	0.269357	0.270585	0.154048	0.0487079	0.299365	0.913197	0.0802186	0.470748	0.0974483	0.161725	0.19054
		0.0393337		0.329825		0.380404	0.134177	0.0499699	0.256449	0.218796	0.0902163	0.0779667	0.184815	0.695243	0.208538	0.160936	0.34558	0.712439	0.381179	0.326392	0.158721	0.252036	0.0380092	0.269361	0.342272	0.243427	0.678331	0.0443412	0.400002	1.20739	0.122553	0.0903395	0.406505
		0.204675		0.256917		0.528819	0.138666	0.104941	0.218336	0.185437	0.0226789	0.162855	0.202993	0.238747	0.233779	0.135918	0.344452	0.733964	0.333892	0.317802	0.168033	0.0592491	0.2595	0.0976498	0.150794	0.215124	0.065665	0.097648	0.252211	0.34493	0.144668	0.165143	0.276929
		0.0509688		0.0274697		0.418231	0.120661	0.108797	0.191467	0.33923	0.138537	0.0748376	0.542736	0.164658	0.24938	0.178291	0.172608	0.969151	0.151664	0.169804	0.130214	0.0954061	0.0937259	0.25062	0.2056	0.103736	0.175824	0.0970325	0.073968	0.626594	0.138716	0.234994	0.481767
		0.183516		0.0613323		0.593562	0.15808	0.0829319	0.13763	0.119498	0.267011	0.12044	0.0748737	0.191746	0.116711	0.130724	0.127447	0.644498	0.213623	0.552157	0.309822	0.235789	0.228346	0.373472	0.092181	0.389918	0.172229	0.183452	0.109739	0.20175	0.079789	0.124839	0.226204
		0.195079		0.104649		0.0872182	0.260469	0.134532	0.224298	0.168293	0.331471	0.208533	0.177346	0.149544	0.696245	0.155485	0.307453	0.681817	0.325866	0.166857	0.155133	0.100773	0.0662042	0.0725563	0.267116	0.089346	0.232691	0.0647307	0.0684174	0.453601	0.0825078	0.0888374	0.446634
		0.221189		0.0670387		0.227247	0.0983538	0.355436	0.167466	0.120656	0.335254	0.133592	0.143106	0.147869	0.754799	0.179858	0.59698	0.48262	0.165247	0.262555	0.104346	0.152722	0.168321	0.246388	0.195129	0.0677152	0.34341	0.328426	0.247307	0.24173	0.223538	0.35503	0.277486
		0.266869		0.0493675		0.286097	0.908922	0.257271	0.240601	0.104099	0.420921	0.352358	0.164763	0.570791	0.334144	0.242714	0.279676	0.289928	0.285884	0.273554	0.141117	0.208636	0.13469	0.0440426	0.239894	0.136863	0.0369099	0.0838462	0.132346	0.360729	0.396947	0.216282	0.165767
		0.14742		0.0300981		0.186269	0.259031	0.136467	0.126396	0.138467	0.426605	0.131493	0.373645	0.112002	0.408244	0.131859	0.157486	0.669614	0.141337	0.165344	0.346704	0.496962	0.137422	0.705286	0.323658	0.219835	0.0590909	0.0746369	0.537199	0.0371687	0.0708273	0.278787	0.1315
		0.1318		0.184014		0.196732	0.202908	0.0908953	0.22978	0.313877	0.0490382	0.240993	0.130711	0.689815	0.240132	0.0934523	0.158876	0.403679	0.263917	0.204457	0.175517	0.055824	1.60505	0.0973824	0.169889	0.809826	0.18912	0.336332	0.171915	0.380716	0.233606	0.287403	0.416648
		0.251455		0.056392		0.775913	0.229857	0.126086	0.152235	0.162366	0.268493	0.0756328	0.19657	0.411854	0.310683	0.473652	0.531882	0.433255	0.129327	0.12436	0.184719	0.440822	0.181388	0.0655239	0.105863	0.266022	0.110234	0.436501	0.0984263	0.219404	0.302937	0.383213	0.158091
		0.256228		0.13946		0.515263	0.167088	0.14122	0.214142	0.170956	0.506944	0.0752912	0.270922	0.300007	0.425959	0.107282	0.427979	0.549006	0.0881325	0.171061	0.101364	0.157955	0.756712	0.189353	0.298689	0.0499481	0.574303	0.504978	0.289871	0.648123	0.15292	0.137411	0.201853
		0.101675		0.0368992		0.322764	0.172581	0.233635	0.120969	0.140381	0.3185	0.295362	0.517191	0.118329	0.234025	0.151024	0.274656	0.442808	0.0785209	0.665238	0.199668	0.493302	0.0327774	0.0931527	0.428941	0.208453	0.164365	0.0415595	0.115206	0.624931	0.149091	0.0526896	0.148922
		0.42431		0.114929		0.76243	0.142393	0.3403	0.108984	0.194021	1.02755	0.108805	0.117545	0.294713	0.321043	0.142825	0.23753	0.154106	0.409107	0.925057	0.454848	0.112944	0.0985652	0.203234	0.13051	0.232039	0.0702676	0.0765462	0.548173	0.361872	0.125953	1.55167	0.260963
		0.159904		0.106892		0.0636096	0.180261	0.939547	0.561678	0.191954	0.155904	0.1406	0.123579	0.834794	0.109224	0.0899107	0.151529	0.164333	0.590449	0.123686	0.413972	0.274394	0.650689	0.30408	0.450319	0.0788097	0.146639	1.41745	0.118962	0.618755	0.176268	0.327984	0.520689
		0.114163		0.119272		0.159043	0.138597	0.127174	0.197148	0.101929	0.0843481	0.124032	0.598757	0.421022	0.347044	0.079037	0.323172	0.633766	0.430048	0.227448	0.229718	0.152985	0.203934	0.209923	0.243531	0.172442	0.0866049	0.248005	0.161955	0.278562	0.0966172	0.62115	0.392719
		0.164187		0.0776219		0.141566	0.948718	0.135946	0.21628	0.0979871	0.30243	0.361147	0.0547021	0.445429	1.57513	0.135131	0.437481	0.441867	0.469876	0.484894	0.553625	0.381328	0.0958532	0.260069	0.305245	0.621191	0.280173	0.243067	0.536039	0.273783	0.127557	0.188239	0.234927
		0.172078		0.0702492		0.490955	0.198305	0.0855451	0.152981	0.187893	0.270287	0.0853388	0.414536	0.227396	0.181409	0.152377	0.234359	0.43802	0.465384	0.334968	0.121861	0.154715	0.0835655	0.193253	0.281603	0.0446275	0.0383695	0.207546	0.204178	0.38932	0.139416	0.454328	0.23709
		0.0534679		0.0791323		0.294443	0.54696	0.112752	0.461069	0.48638	0.143529	0.170459	0.469397	0.21523	0.435147	0.0802531	0.216848	0.85072	0.569008	0.287332	0.0912281	0.233481	0.0334292	0.132443	0.258378	0.190695	0.11327	0.0729184	0.280614	0.558137	0.244058	0.290561	0.351072
		0.0225737		0.284858		0.395438	0.377222	0.369247	0.0782658	0.474051	0.224939	0.16222	0.191106	0.274009	0.390506	0.297104	0.445724	0.525992	0.301229	0.25575	0.281689	0.137823	0.114009	0.311762	0.096614	0.252522	0.0362734	0.0737436	0.14706	0.237986	0.0690745	0.185575	0.353276
				0.053794		0.265736	0.928746	0.0990751	0.308988	0.147032	0.633547	0.0791154	0.458836	0.299155	0.156108	0.102745	0.0957639	0.381424	0.545816	0.342791	0.390342	0.147467	0.0551982	0.14465	0.161791	0.217475	0.19089	0.363275	0.106415	0.204368	0.197666	0.910345	0.286167
				0.200771		0.189555	0.278785	0.295796	0.338784	0.243047	0.289353	0.191269	0.212795	0.235955	0.595435	0.107569	0.279553	0.372475	0.0661712	0.12073	0.347706	0.411632	0.129542	0.14304	0.0936798	0.194055	0.0954361	0.0458068	0.629529	0.639989	0.276203	0.0927575	0.297662
				0.213119		0.276048	0.123735	0.133833	0.175271	0.237263	0.368144	0.146549	0.167104	0.123507	0.380267	0.182978	0.150716	0.260755	0.302299	0.236559	0.768601	0.32743	0.0452489	0.227094	0.0678811	0.350726	0.373479	0.276615	0.12283	0.644645	0.0220004	0.0711225	0.182566
				0.101074		0.464359	0.211298	0.233711	0.0975195	0.255008	0.174707	0.678151	0.195509	0.206999	0.0924011	0.110998	0.667458	1.13318	0.51531	0.220361	0.510801	0.291051	0.0970184	0.107915	0.91203	0.0812735	0.228419	0.0836606	0.284272	0.240029	1.04984	0.253722	0.358435
				0.101548		0.105154	0.110788	0.120416	0.107746	0.206605	0.320443	0.153254	0.487647	0.167842	0.0798984	0.119961	0.134106	0.297429	0.326429	0.172237	0.194185	0.281994	0.106094	0.423682	0.120973	0.0669752	0.093071	0.185331	0.227806	0.306832	0.614331	0.2103	0.397776
				0.115824		0.421828	0.231629	0.0842519	0.0843263	0.478647	0.168966	0.134085	0.20703	0.686652	0.229968	0.101086	0.389294	0.418328	0.197058	0.382344	0.577161	0.17343	0.101466	0.346387	0.260236	0.103493	0.0796342	0.242362	0.0873707	0.245805	0.547552	0.137288	0.0862333
				0.200838		0.0567091	0.0562945	0.0777458	0.119458	0.279419	0.164929	0.180687	0.292087	0.116191	0.125451	0.158779	0.611264	0.909687	0.216871	0.107869	0.396959	1.73285	0.0663393	0.0649428	0.425198	0.135912	0.155746	0.177088	0.244758	0.181251	0.146281	0.0805687	0.135049
				0.0322618		0.217359	0.228687	0.0685954	0.136235	0.176067	0.0924083	0.241646	0.106781	0.446849	1.24691	0.236682	0.325382	0.363176	0.179391	0.246285	0.246296	0.171396	0.112258	0.280745	0.196331	0.0899951	0.0844214	0.348682	0.261291	0.583707	0.256726	0.256896	0.27185
				0.0482542		0.21852	0.954597	0.196845	0.264124	0.277942	0.0896184	0.135493	0.221096	0.31556	0.26069	0.146594	0.176503	1.04865	0.218487	1.22264	0.228522	0.159935	0.0867101	0.115514	0.147614	0.119428	0.202156	0.220264	0.0688215	0.187238	0.139028	0.124324	0.225517
				0.345835		0.403573	0.218979	0.316449	0.171392	0.183638	0.326882	0.167193	0.387516	0.239875	0.0637392	0.125042	0.697837	0.677468	0.212619	0.252914	0.298655	0.598417	0.0633361	0.188947	0.277873	0.244992	0.0741572	0.0636382	0.188973	2.66521	0.347827	0.120437	0.334549
				0.490332		0.4385	0.497995	0.441961	0.174278	0.199057	0.360089	0.213701	0.212626	0.573349	0.202255	0.249128	0.245929	0.168244	1.05136	0.183258	0.245997	0.0652111	0.0535351	0.0773264	0.0908565	0.121714	0.151051	0.278867	0.194592	2.4102	0.100354	0.192684	0.26314
				0.130452		0.49281	0.338797	0.116423	0.166149	0.140648	0.190446	0.0885378	0.426746	0.157941	0.175637	0.103679	0.207777	0.239081	0.870373	0.206351	0.275243	0.0805825	0.282036	0.0589297	0.187053	0.167447	0.112651	0.322758	0.393054	0.541715	0.40494	0.370879	0.240195
				0.142425		0.379713	0.334004	0.154202	0.167404	0.222916	0.121295	0.192351	0.426695	0.611385	0.104524	0.279955	0.920673	0.678389	0.352173	0.29867	0.194623	1.07555	0.397553	0.0514143	0.37029	0.0641653	0.672264	0.240113	0.160437	0.827845	0.111043	0.138488	0.510155
				0.0869101		0.343359	0.248226	0.10776	0.18384	0.155538	0.0975281	0.109787	0.0918237	0.293911	0.16013	0.265274	0.160953	0.273454	0.197499	0.256474	0.455974	0.11363	0.862935	0.0892444	0.181637	0.666084	0.134334	0.0820732	0.393497	0.932458	0.107978	0.0865921	0.359906
				0.060508		0.629118	0.331857	0.182659	0.157333	0.266301	0.360836	0.104008	0.0937108	0.678517	0.124007	0.184593	0.187872	0.171393	0.681772	0.231561	0.402109	0.294946	0.0305403	0.0710862	0.206702	0.023488	0.141164	0.6045	0.0907837	0.13012	0.313363	0.119275	0.560765
				0.14719		0.474013	0.0408042	0.0817227	0.202007	0.16449	0.788903	0.191496	0.181795	0.240958	0.168155	0.0899215	0.257635	0.598096	0.191416	0.179214	0.20549	0.59783	0.195123	0.178944	0.137818	0.24518	0.312201	0.03954	0.202167	1.00689	0.0777	0.18198	0.133367
				0.107688		0.164383	0.104723	0.110788	0.140428	0.220466	0.228238	0.225621	0.260798	0.186332	0.191884	0.0707918	0.427185	1.48253	0.215841	0.221528	0.242565	0.709847	0.0224672	0.125398	1.05939	0.227629	0.130386	0.16722	0.434918	0.160725	0.027618	0.422817	0.314716
				0.0555353		0.254445	0.149867	0.15419	0.215261	0.0862073	0.045539	0.186397	0.550749	0.160326	0.162096	0.287501	0.339538	0.224136	0.38318	0.422342	0.398098	0.445341	0.06691	0.227827	0.208672	0.538963	0.225261	0.081618	0.144509	0.530624	0.290876	0.0978828	0.306731
				0.357122		0.134177	0.40136	0.0728974	0.143119	0.166445	0.189415	0.186728	0.130273	0.512339	0.115653	0.130996	0.232239	0.0817881	0.418063	0.451483	0.166096	0.326275	0.222547	0.0957544	0.207844	0.379041	0.133953	0.0934886	0.267529	0.721973	0.453029	0.423774	0.151049
				0.214328		0.151354	0.0771063	0.228674	0.280292	0.178155	0.444547	0.11415	0.431937	0.664855	0.14723	0.168056	0.303653	0.503827	0.214247	0.352184	0.11331	0.27926	0.178767	0.0689177	0.175572	0.314676	0.133227	0.104663	0.110481	0.211816	0.246351	0.373633	0.178068
				0.453442		0.0449687	0.16696	0.162863	0.222548	0.117884	0.231085	0.183591	0.150678	0.504167	0.358244	0.105264	0.462389	0.409782	0.501631	0.21428	0.164277	0.548831	0.0404719	0.290336	0.348539	0.198119	0.153753	0.10372	0.307751	0.379778	0.180707	0.566037	0.217399
				0.0700316		0.0828896	0.129415	0.0832487	0.470792	0.237363	0.334034	0.210575	0.269885	0.471808	0.0356265	0.0801738	0.802314	0.0504538	0.676723	0.189134	0.292916	0.195871	0.326587	0.246564	0.901085	0.314618	0.122524	0.203031	0.468876	0.428774	0.0973848	0.0793407	0.219046
				0.311738		0.216454	0.0886834	0.163249	0.19177	0.464956	0.288399	0.106183	0.4137	0.312779	0.558059	0.118521	0.134331	0.627045	0.251235	0.186673	0.183272	0.183986	0.0856844	0.38608	0.135118	0.15043	0.13556	0.274375	0.173274	0.171575	0.107123	0.324665	0.225125
				0.0416096		0.143702	0.778983	0.266379	0.360565	0.266262	0.213706	0.77947	0.444542	0.125311	0.0785857	0.317643	0.309878	0.480234	0.284275	0.140195	0.114871	0.236247	0.21179	0.340905	0.136718	0.218301	0.101159	0.218715	0.11224	0.27537	0.443807	0.355499	0.352958
				0.10775		0.250369	0.414604	0.298211	0.708742	0.490657	0.409205	0.113262	0.422175	0.385699	0.102778	0.245761	0.648154	0.312218	0.20571	0.392964	0.19708	0.0547214	0.209184	0.327552	0.10335	0.146152	0.0535842	0.120571	0.144866	0.489697	0.200478	0.0826186	0.481587
				0.061748		0.604972	0.302871	0.131859	0.284999	0.39399	0.641725	0.418177	0.152777	0.390411	0.331085	0.0746203	0.254664	0.561538	0.720583	0.226149	0.0976858	0.446793	0.249346	0.119051	0.327317	0.407945	0.0868718	0.221175	0.116273	0.542455	0.076923	0.0987754	0.0656935
				0.0737472		0.39958	0.497749	0.107849	0.132657	0.28554	0.116476	0.22933	0.172313	0.206233	0.0958499	0.0596535	0.200039	0.142905	0.53597	0.20595	0.143821	0.307285	0.0953202	0.275201	0.25011	0.188312	0.127809	0.232196	0.206258	0.806753	0.0969831	0.321393	0.192411
				0.144669		0.236107	0.287154	0.263306	0.116964	0.124591	0.221725	0.129079	0.165575	0.0613353	0.201846	0.132441	0.244886	0.214319	0.557736	0.173148	0.389774	0.260458	0.0442556	1.02431	0.190425	0.139324	0.363521	0.292465	0.213831	0.528919	0.106494	0.165072	0.211576
				0.113685		0.177236	0.260026	0.113841	0.302305	0.0678694	0.231276	0.0947459	0.185664	0.279129	0.161991	0.10975	0.185432	0.380059	0.381025	0.141759	0.287328	0.0945702	0.559872	0.239982	0.210236	0.55516	0.544884	0.0813206	0.213494	0.229851	0.13557	0.195586	0.241038
				0.163765		0.494465	0.285815	0.110804	0.211162	0.112114	0.319855	0.44825	0.279925	0.286474	0.194075	0.153119	0.413311	0.683572	0.491906	0.0921191	0.190788	0.261061	0.0471395	0.199133	0.262538	0.135593	0.242157	0.12227	0.080776	0.237458	0.0782806	0.205276	0.278221
				0.0876132		0.214502	0.243698	0.102554	0.1709	0.0670644	0.345244	0.142467	0.300775	0.364987	0.143027	0.109333	0.416296	0.197915	0.559767	0.233554	0.657797	0.227524	0.1169	0.101313	0.135019	0.0873848	0.0774519	0.162528	0.21405	0.417465	0.0578046	0.100057	0.274842
				0.18421		0.211654	0.0581902	0.212832	0.164321	0.160926	0.360707	0.332194	0.147953	0.191057	3.03478	0.0540376	0.204667	0.451735	0.579935	0.83256	0.187818	0.703216	0.116088	0.24577	0.643141	0.0954825	0.574655	0.139101	0.390017	0.0293828	0.067905	0.165793	0.219762
				0.0477871		0.17257	0.155287	0.563603	0.241383	0.13465	0.34654	0.468145	0.223991	0.286962	0.140687	0.0760139	0.380506	0.415203	0.615355	0.371184	0.215394	0.123218	0.145581	0.419564	0.212074	0.273797	0.0805023	0.15733	0.484495	0.145705	0.119748	0.0868047	0.288642
				0.137577		0.132734	0.217046	0.155638	0.334892	0.0759353	0.450863	0.107817	0.159898	0.054043	0.556697	0.17086	0.238288	0.169491	0.560344	0.260645	0.277857	0.037842	0.101472	0.15426	0.0712576	0.239193	0.242478	0.382549	0.341084	0.555425	0.0963916	0.0825303	0.102372
				0.0544308		0.311683	0.318977	0.110113	0.152167	0.152168	0.3886	0.239001	0.46368	0.457813	0.269179	0.130889	0.215909	0.231442	0.358907	0.293056	0.133016	1.10028	0.0134358	0.270271	0.105366	0.133396	0.205752	0.0863187	0.109402	0.0981867	0.119523	0.0711443	0.537635
				0.100711		0.152215	0.170763	0.0992699	0.167036	0.143101	0.210266	0.138924	0.140676	0.262136	0.25537	0.254802	0.248848	0.730729	0.362383	0.330009	0.152075	0.413279	0.149552	0.20575	0.394128	0.128359	0.483529	1.33066	0.478215	0.438608	0.168735	0.286079	1.43911
				0.18629		0.261613	0.816037	0.158697	0.10271	0.201162	1.7084	0.140425	0.293752	0.132208	0.1557	0.183978	0.313666	0.549368	0.0518805	0.14539	0.391357	0.633883	0.118184	0.228495	0.475533	0.0704202	0.108391	0.223004	0.0843031	0.210136	0.0313014	0.296191	0.280591
				0.0975772		0.345363	0.391907	0.136178	0.251818	0.269035	0.300694	0.271338	0.129223	0.436427	0.0810089	0.118309	0.219469	0.792038	0.386862	0.295961	0.234039	0.139668	0.51292	0.0838294	0.213673	0.0903949	0.212067	0.184777	0.521496	0.270487	0.194671	0.176247	0.529662
				0.087131		0.26044	0.351424	0.150259	0.153611	0.139794	0.471124	0.418565	0.160554	0.30351	0.438596	0.133759	0.263067	0.838374	0.225157	0.132775	0.14014	0.409453	0.581535	0.133755	0.466131	0.509205	0.116937	0.214436	0.256976	0.271856	0.12742	0.076448	0.0771587
				0.077008		0.399321	0.196516	0.0857615	0.347582	0.0932198	0.223865	0.140248	0.286301	0.298949	0.320885	0.128566	0.547183	0.944449	0.381824	0.307411	0.306198	0.54354	0.0765374	0.278904	0.110061	0.0791186	0.325102	0.109552	0.356025	0.210078	0.672093	0.119526	0.189732
				0.0505593		0.303114	0.406628	0.113658	0.180958	0.0984165	0.0317516	0.212699	0.158158	0.11527	0.0663984	0.28798	0.191492	0.457278	0.257132	0.164419	0.241989	1.98434	0.0538591	0.306341	0.0231203	0.059397	0.123942	0.187401	0.231036	0.210735	0.112868	0.193464	0.149002
				0.041906		0.0922822	0.620526	0.678578	0.201421	0.150439	0.134954	0.762275	0.345471	0.114202	0.130014	0.0898975	0.197201	0.182816	0.315385	0.205074	0.0914132	1.35476	0.0948689	0.17065	0.205703	0.173315	0.162026	0.192873	0.511926	0.188179	0.220554	0.420014	0.201011
				0.0599052		0.383451	0.230384	0.32548	0.129797	0.118192	0.335452	0.0589099	0.118755	0.985783	0.449139	0.15697	0.299449	0.417567	0.759642	0.535611	0.205633	0.104187	0.0329686	0.114311	0.272858	0.13823	0.0984082	0.102731	0.265343	0.358595	0.578661	0.19054	0.254473
				0.0503215		0.556837	0.361963	0.199675	0.125812	0.190756	0.151908	0.117699	0.175553	0.131365	0.672385	0.508765	0.490427	0.118963	0.548647	0.0893186	0.0651254	0.437137	0.294264	0.588451	0.191467	0.50682	0.0674244	0.280033	0.314254	0.281804	0.297702	0.376604	0.212826
				1.98632		0.290528	0.678077	0.071021	0.18275	0.252076	0.160266	0.148344	0.29736	0.340628	0.140444	0.077646	0.20399	0.212695	0.149191	0.13306	0.235375	0.320066	0.113101	0.0827817	0.149574	0.238227	0.26079	0.124487	0.639801	0.259255	0.387088	0.245536	0.197138
				0.0741945		0.485991	0.117593	0.273366	0.252234	0.377762	0.241377	0.0979836	0.14339	0.0493783	0.0568812	0.387574	0.0967561	0.207597	0.59912	0.184471	0.168744	0.369304	0.0443228	0.156176	0.14094	0.239322	0.48685	0.0808796	0.655907	0.358066	0.34104	0.245626	0.426352
				0.0538723		0.485213	0.133126	0.153028	0.168321	0.0503861	0.286199	0.126458	0.16057	0.0968725	0.174332	0.108543	0.379981	0.230047	0.251189	0.0916163	0.362562	0.173686	0.0546596	0.1337	0.131612	0.367753	0.47321	0.327577	0.19184	0.193947	0.328142	0.127582	0.207588
				0.0633397		0.384579	0.23294	0.145478	0.100608	0.350229	0.144307	0.798622	0.150157	0.188594	0.232765	0.152317	0.124989	0.32484	0.139295	0.213267	0.135126	0.119745	0.733344	0.245264	0.169643	0.0778334	0.532735	0.137059	0.1826	0.996156	0.811972	0.0998594	0.20861
				0.0636479		0.099465	0.222377	0.454663	0.156876	0.0362402	0.153322	0.103589	0.230778	0.711065	0.286866	0.242989	0.164257	0.403621	0.366455	0.16577	0.444847	0.621157	0.152522	0.66092	0.233123	0.415796	0.104932	0.401726	0.0446507	0.424118	0.120163	0.63686	0.282843
				0.226248		0.183853	0.257452	0.0980016	0.239636	0.0675693	0.557649	0.102317	0.21499	0.3234	0.396939	0.714743	0.170222	0.437901	0.564274	0.107124	0.1657	0.671902	0.0103897	0.130155	0.139163	0.877489	0.296908	0.275874	0.250059	0.257635	0.649393	0.31393	0.37452
				0.12453		0.31829	0.288746	0.269548	0.129967	0.172493	0.425132	0.0997604	0.848349	0.193117	0.229442	0.281793	0.565142	0.200393	0.264489	0.242744	0.107253	0.328093	0.124962	0.171093	0.587501	0.169587	0.531574	0.117467	0.119271	0.327179	0.368508	0.2246	0.353239
				0.0925938		0.341896	0.189787	0.108858	0.0996823	0.124888	0.231397	0.161897	0.212926	0.260669	0.248278	0.108272	0.290278	0.356168	0.431746	0.453844	0.273082	0.10816	0.12401	0.0619071	0.350228	0.0993856	0.443212	0.32792	0.42778	0.209384	0.348401	0.0711373	0.624409
				0.118406		0.169949	0.104093	0.0926531	0.167266	0.0522238	0.272413	0.135323	0.255868	0.341034	0.17543	0.128425	0.251774	0.311563	0.258899	0.546753	0.209889	0.409332	0.0441411	0.203445	0.0891035	0.660272	0.171067	0.0787748	0.165744	0.274316	0.277645	0.443111	0.338119
				0.0566902		0.061261	0.298852	0.166877	0.421035	0.231789	0.16509	0.468368	0.149606	0.0813394	0.783301	0.19832	0.219246	0.425183	0.199186	0.124837	0.209765	0.668296	0.225424	0.3131	0.242347	0.340849	0.268003	0.118318	0.401266	0.32267	0.180896	0.261726	0.215407
				0.252096		0.181254	0.189297	0.0747492	0.252336	0.0750248	0.947461	0.21952	0.181645	0.161248	0.277611	0.261607	0.265407	0.860898	0.333194	0.167301	0.328284	0.521189	0.123615	0.0893092	0.300862	0.359971	0.096069	0.0931358	0.674149	0.227014	0.22276	0.144494	0.634432
				0.129444		0.128521	0.481119	0.145279	0.156318	0.210422	0.0623625	0.128524	0.240153	0.173013	0.179141	0.0832417	0.267091	0.634376	0.551184	0.158311	0.196482	0.317808	0.124765	0.14327	0.307763	0.0723219	0.0563562	0.222732	0.126158	0.310306	0.654351	0.540247	0.487475
				0.0924612		0.169412	0.060113	0.14631	0.618412	0.222123	0.666948	0.0976706	0.164857	0.504154	0.237465	0.234735	0.159562	0.481453	0.09737	0.165117	0.163767	0.188588	0.0708373	0.324028	0.306344	0.354602	0.124462	1.03755	0.265505	0.625502	0.179808	0.169394	0.214819
				0.118795		0.433108	0.201243	0.0990575	0.127065	0.0719201	0.875354	0.111971	0.210229	0.16077	0.693793	0.171591	0.29496	0.761465	0.0748739	0.191128	0.105023	0.267101	0.248201	0.266796	0.371554	0.432146	0.237619	0.0718001	0.192889	0.240426	0.826357	0.351927	0.168966
				0.0742436		0.493688	0.225158	0.109038	0.123613	0.277618	0.45261	0.0825858	0.184111	0.317572	0.534739	0.200486	0.0607752	0.493359	0.276239	0.30235	0.149906	0.105361	0.0667435	0.130381	0.0469726	0.166173	0.0882566	0.173084	0.323438	0.426148	0.0941418	0.311639	0.433561
				0.0322203		0.17266	0.307615	0.301119	0.171786	0.195556	0.163689	0.144097	0.243914	0.570831	0.203945	0.178737	0.161812	0.287709	0.398707	0.283418	1.29371	0.384792	0.0972202	0.375626	0.262072	0.64211	0.199737	0.155232	0.330321	0.249808	0.0917427	0.361602	0.138971
				0.2304		0.232075	0.460251	0.0678342	0.129428	0.18936	0.110305	0.546069	0.29376	0.281981	0.118947	0.188429	0.17086	0.339671	0.700935	0.212675	0.165912	0.145121	0.106837	0.442689	0.101649	0.284723	0.106615	0.0808534	0.390413	0.0863647	0.319854	0.0924741	0.592783
				0.395802		0.273154	0.220964	0.54318	0.251082	0.219597	0.360618	0.108391	0.14841	0.169333	0.0894194	0.0986907	0.220455	0.228768	0.29218	0.0993046	0.172765	0.0735456	0.218714	0.174941	0.123241	0.65702	0.132977	0.233392	0.327981	0.647816	0.178867	0.100588	0.22932
				0.0254714		0.140028	0.162957	0.148731	0.121589	0.177222	0.113047	0.180194	0.357334	0.312576	0.604032	0.113204	0.154834	0.249316	0.416512	0.371772	0.228018	0.399695	0.0708755	0.392373	0.238774	0.141433	0.342668	0.148172	0.173419	0.52161	0.0516756	0.198237	0.286531
				0.159468		0.208607	0.238149	0.118704	0.404779	0.241294	0.126297	0.131268	0.0805026	0.361309	0.11444	0.100621	0.129856	0.258125	0.761087	1.50184	0.419423	0.190767	0.185822	0.0975689	0.20585	0.204133	0.595109	0.64326	0.108853	0.20927	0.178996	0.111291	0.239687
				0.127758		0.217261	0.143174	0.0655551	0.16426	0.0794139	0.0770711	0.172946	0.366189	0.478043	0.26541	0.213128	0.24235	0.0887392	0.328892	0.182597	0.18033	0.301224	0.229451	0.386277	0.124794	0.683412	0.317327	0.218664	0.281775	0.373945	0.250441	0.33269	1.11648
				0.0272554		0.317879	0.251345	0.151387	0.418934	0.0540697	0.1978	0.129803	0.2086	0.411402	0.351919	0.172029	0.156527	0.191668	0.250084	0.356123	0.109742	0.0941744	0.536161	0.288081	0.479918	0.0994366	0.426221	0.243563	0.0723263	0.416938	0.306733	0.304555	0.0719098
				0.0534951		0.217557	0.256055	0.116894	0.26665	0.3094	1.27515	0.0745942	0.132586	0.188762	0.191224	0.126091	0.247877	0.1787	0.599753	0.115418	0.285649	0.174601	0.104424	0.517277	0.28888	0.12354	0.166813	0.31351	0.059164	0.186463	0.150384	0.185065	0.237004
				0.0560074		0.266161	0.0991616	0.325061	0.177113	0.123315	0.14793	0.2314	0.195859	0.240004	0.179289	0.0806795	0.147344	0.407908	0.685943	0.17868	0.38373	0.126997	0.0871046	0.25232	0.323756	0.266268	0.280343	0.0466177	0.0945233	0.0766209	0.292082	0.0940484	0.257396
				0.121252		1.09478	0.156307	0.0708982	0.192602	0.193775	0.356608	0.0994892	0.262201	0.690708	0.172647	0.188478	0.0885968	0.616473	0.27931	0.387816	0.216075	0.131212	0.355181	0.268922	0.248058	0.314246	0.491385	0.0625133	0.0635416	0.15256	0.200714	0.30119	0.30889
				0.0609721		0.121765	0.110839	0.172583	0.111776	0.1425	0.231487	0.106498	0.200078	0.100579	0.546123	0.204892	0.407257	0.333138	0.744713	0.315438	0.176717	0.13476	0.0420534	0.162188	0.0909493	0.160877	0.0491318	0.319349	0.196285	0.180964	0.139385	0.150756	0.403643
				0.186437		0.449048	0.327649	0.101972	0.226708	0.132798	0.277086	0.15084	0.372895	0.136994	0.370491	0.213469	0.31692	0.296009	0.521521	0.746786	0.109715	0.278633	0.0596168	0.125997	0.305115	0.226458	0.378275	0.0771211	0.229283	0.675328	0.241314	0.122781	0.193573
				0.046448		0.664132	0.392484	0.215136	0.606795	0.328497	0.561227	0.190764	0.247501	0.121147	0.141944	0.166337	0.156482	1.26328	0.120479	0.336119	0.221018	0.172942	0.0201832	0.140793	0.394392	0.0471284	0.173975	0.363866	0.240728	0.434914	0.0607821	0.206013	0.103317
				0.0994353		0.552084	0.261603	0.0860339	0.20649	0.347461	0.232326	0.127061	0.168926	0.448815	0.156259	0.119303	0.338627	0.309418	0.493467	0.224571	0.465817	0.214258	0.29603	0.0837386	0.235526	0.143624	0.182132	0.0989653	0.151849	0.297289	0.0874086	0.177953	0.159072
				0.261812		0.183476	0.316542	0.0963807	0.0857256	0.223093	0.43876	0.164626	0.128155	0.0642084	0.754445	0.225292	0.181994	0.437643	0.466473	0.579273	0.288316	0.0494648	0.0386888	0.505778	0.210704	0.115963	0.190851	0.0737514	0.20524	0.337723	0.205896	0.499951	0.1715
				0.0299775		0.334296	0.154897	0.165868	0.196019	0.0805835	0.212692	0.245436	0.0962233	0.129781	0.533541	0.065702	0.605473	0.249281	0.12016	0.122767	0.593119	0.1674	0.0887209	0.405428	0.250706	0.256925	0.165228	0.0779897	0.312532	0.383732	0.0963666	0.407399	0.617102
				0.0826161		0.356116	0.210755	0.125209	0.141533	0.252792	0.180059	0.184569	0.306522	0.432071	0.0851275	0.0976324	0.150552	0.317434	0.227712	0.191089	0.221968	0.237213	0.0925022	0.0524926	0.383609	0.360407	0.0731593	0.364331	0.216787	0.855959	0.21451	0.176932	0.369676
				0.0573981		0.154761	0.327046	0.215116	0.117001	0.296606	0.579621	0.21528	0.33754	0.0752304	0.293899	0.10019	0.136528	0.422235	0.576586	0.214277	0.333406	0.109824	0.0828275	0.111959	0.99081	0.126382	0.115835	0.193784	0.199467	0.22544	0.245024	0.4153	0.127483
				0.381942		0.276883	0.184739	0.167575	0.591805	0.182443	0.766425	0.0895412	0.103879	0.30986	0.643302	0.500286	0.299602	0.395437	4.08861	0.0868324	0.197508	0.340571	0.180776	1.01617	0.119582	0.203994	0.448236	0.58711	0.440128	0.274794	0.199042	0.33804	0.601059
				0.0719463		0.202822	0.320537	0.120214	0.202263	0.797147	0.239487	0.304317	0.187173	0.278286	0.137367	0.175251	0.181948	0.836968	0.92331	0.366906	0.423448	0.101901	0.324162	0.239792	0.25843	0.0307338	0.110101	0.136099	0.302644	0.522135	0.311427	0.455794	0.203881
				0.0554532		0.0754845	0.262055	0.245982	0.175676	0.194012	1.34625	0.065915	0.150588	0.184608	0.222308	0.0944298	0.286311	0.51054	0.464504	0.381058	0.51373	0.288707	0.463699	0.067776	0.458784	0.473604	0.106308	0.145291	0.28216	0.189349	0.0850204	0.333073	0.125354
				0.0897897		0.163582	0.131954	0.0780603	1.0144	0.602186	0.265978	0.25586	0.210988	0.0914098	0.0457946	0.0684996	0.116467	0.195404	0.328762	0.0823939	0.916482	1.15039	0.117955	0.112628	0.183427	0.315352	0.291558	0.233112	0.754218	0.439042	0.0797424	0.751099	0.407145
				0.0739742		0.176909	0.389902	0.0700866	0.178371	0.321988	0.475033	0.147269	0.107012	0.156756	0.283535	0.143976	0.149204	1.14405	0.423967	0.252149	0.687855	0.0739283	0.133874	0.249775	0.221986	0.126567	0.148903	0.180643	0.126576	0.884107	0.162714	0.131221	0.18892
				0.0884363		0.479167	0.457722	0.0933538	0.278301	0.251513	0.151818	0.0623787	0.147699	0.133185	0.329939	0.360874	0.432956	0.328077	0.129641	0.336655	0.402202	0.303161	0.365156	0.163161	0.177816	0.0263609	0.0666455	0.152498	0.373269	1.19068	0.707169	0.0536049	0.20614
				0.0640124		0.462719	0.259971	0.0630983	0.117123	0.142919	0.368165	0.230203	0.152316	0.299663	0.580855	0.119155	0.299267	0.101497	0.341461	0.203726	0.335649	0.5973	0.586515	0.240266	0.461203	0.0569803	0.15198	0.173064	0.09337	1.76629	0.817923	0.219714	0.426162
				0.209129		0.642315	0.412953	0.195518	0.101622	0.24363	0.176756	0.236534	0.395312	0.296665	0.120928	0.224632	0.187567	0.743508	0.229959	0.128768	0.288413	0.0675079	0.0958747	0.139951	0.206303	0.732086	0.226897	0.174125	0.128749	2.50995	0.394246	0.152372	0.174407
				0.0516277		0.550911	0.153827	0.124508	0.175951	0.199035	0.175417	0.127165	0.29865	0.125913	0.220862	0.18448	0.0950764	0.162813	0.608001	0.205616	1.23218	0.339228	0.116045	0.386884	0.16847	0.128831	0.3095	0.218845	0.209378	0.428803	0.912137	0.166874	0.671798
				0.0250302		0.195354	0.170879	0.07208	0.272675	0.37306	0.143438	0.161364	0.171544	0.464259	0.416276	0.095823	0.254086	0.415212	0.637129	0.159561	0.272876	0.396431	0.207847	0.0996723	0.231452	0.225851	0.111634	0.0600329	0.221395	0.24251	0.200329	0.227803	0.216643
				0.0737415		0.62183	0.451798	0.182025	0.176734	0.249093	0.225227	0.105493	0.245053	0.288487	0.0941647	0.70777	0.340079	0.293151	0.146951	0.32303	0.391654	0.19042	0.295093	0.25358	0.733448	0.127679	0.192649	0.0592715	0.34751	0.26289	0.258992	0.285984	0.133411
				0.165298		0.0163722	0.254097	0.182738	0.142119	0.801498	0.484911	0.0750853	0.686287	0.249756	0.218561	0.101321	0.323663	0.483466	0.25942	0.180975	0.515535	0.659418	0.0388929	0.0763979	0.397709	0.244686	0.372062	0.0817096	0.254088	0.111672	0.372697	0.147615	0.168921
				0.135501		0.334706	0.267657	0.0754912	0.565286	0.0658966	0.381106	0.0886965	0.182044	0.241863	0.218231	0.0575828	0.200215	0.249757	0.431114	0.305951	0.798361	0.354722	0.529571	0.119802	0.375698	0.399334	0.201146	0.195167	0.172832	0.362562	0.133573	0.278458	0.126926
				0.124668		0.315282	0.28844	0.158376	0.120915	0.105927	0.177635	0.0713765	0.327229	0.112681	0.114608	0.135383	0.292825	0.289539	0.44243	0.145926	0.52564	0.223411	0.106876	0.250092	0.220546	0.28571	0.339854	0.115207	0.18411	0.152038	0.0587904	0.258896	0.182103
				0.146608		0.105541	1.14639	0.342873	0.132055	0.0992545	0.177171	0.093784	0.161384	0.503064	0.253796	0.173314	0.378282	0.264418	0.199081	0.503318	0.344291	0.165616	0.0850807	0.470813	0.277087	0.207354	0.232473	0.165484	0.185137	0.421744	1.53816	0.174375	0.338236
				0.0404733		0.208248	0.214288	0.182485	0.232288	0.0834588	0.195936	0.162604	0.1731	0.20571	0.825701	0.0979651	0.388518	0.436523	0.439808	0.10671	0.757615	0.238838	0.0985005	0.336777	0.463364	0.107934	0.11244	0.0576936	0.0889739	0.626	0.43294	3.68792	0.144517
				0.164144		0.118165	0.224252	0.196373	0.215809	0.221659	0.620722	0.212967	0.309327	0.313751	0.0928699	0.170345	0.742942	0.451415	0.470851	0.288142	0.35179	0.0892408	0.207501	0.320241	0.259803	0.368975	0.0695235	0.0822025	0.533636	0.170747	0.545953	0.999942	0.373906
				0.0500342		0.112799	0.663813	0.146894	0.191449	0.115391	0.516942	0.369257	0.316988	0.779156	0.182841	0.0518001	0.187869	0.512959	0.177123	0.233458	1.50342	0.200273	0.31888	0.36199	0.263387	0.244113	0.0830514	0.303802	0.136067	1.24759	0.981499	0.670557	0.897132
				0.0457698		0.219843	0.359213	0.332849	0.15544	0.196742	0.321886	0.216188	0.365153	0.395082	0.202058	0.147903	0.322357	0.642124	0.17408	0.159618	0.516114	0.335951	0.664982	0.130927	0.369134	0.10306	0.286459	0.0784136	0.139224	0.206107	1.02977	0.952305	0.230267
				0.110788		0.266754	0.798642	0.0937294	0.381468	0.143064	0.127391	0.109701	0.118827	0.11464	0.681294	0.10064	0.979269	1.06907	0.372402	0.156224	0.391173	0.76407	0.118446	0.131353	0.20521	0.0609045	0.185789	0.100955	0.418829	0.328855	1.50378	0.602428	0.19263
				0.135436		0.47256	0.267641	0.0470131	0.0787319	0.663607	0.48983	0.0941809	0.345529	0.47713	0.377607	0.224014	0.114165	0.483985	0.37106	0.392413	0.36474	0.316803	0.0709279	0.180181	0.49498	0.365994	0.169548	0.334109	0.203481	0.289556	0.768971	1.23828	0.4162
				0.0835133		0.452615	0.54877	0.0983804	0.132802	3.69347	0.22679	0.110297	0.326736	0.284108	0.717023	0.0627494	0.206263	0.76886	0.31647	0.418523	0.404932	0.445967	0.0526218	0.490716	0.0845017	0.507138	0.150173	0.057194	0.201655	1.13596	0.543628	0.44103	0.379847
				0.047244		0.186017	0.442292	0.0607737	0.172144	0.241184	0.307549	0.131259	0.371554	0.282487	0.226827	0.103172	0.169542	0.212805	1.29854	0.618342	0.749493	0.175485	0.103399	0.130942	0.236879	0.608658	0.173903	0.298255	0.113036	0.556582	0.616872	0.316683	0.684753
				0.0936554		0.236513	0.625635	0.138647	0.199271	0.452669	0.33774	0.086097	0.274358	0.378053	0.230039	0.0830348	0.182076	0.384906	0.225379	0.183628	1.09524	0.145873	0.308763	0.263011	0.16397	0.581019	0.153668	0.433927	0.650871	0.345219	0.211103	0.292689	0.289116
				0.0790278		0.533434	0.232094	0.0587821	0.168247	0.225446	0.238842	0.0795144	0.25528	0.215978	0.287631	0.131467	0.218305	1.04474	0.434285	0.190134	0.374645	0.299735	0.118141	0.179185	1.26363	0.30712	0.594557	0.728818	0.279261	0.0764137	0.222829	1.18865	0.171537
				0.225069		0.274081	0.33252	0.170785	0.317221	0.111191	0.607029	0.171204	0.48437	0.328174	0.355881	0.165323	0.303149	0.648603	0.489154	0.722032	0.47506	0.48608	0.25167	0.291728	0.299604	0.0835963	0.117241	0.0891509	0.275482	0.299992	0.135385	1.35865	0.157113
				0.149193		0.119463	0.553011	0.324232	0.436918	0.201941	0.133484	0.121455	0.180842	0.569611	0.182646	0.10205	0.230431	0.800631	0.356471	0.212572	0.640375	0.247852	0.144795	0.122083	0.25494	0.144996	0.23833	0.236046	0.0846777	0.309645	0.264626	0.419824	0.198977
				0.134712		0.211627	0.581915	0.114337	0.431102	0.149862	0.163615	0.153348	0.204179	0.513063	14.3126	0.260679	0.0923565	0.361661	0.295766	0.177673	0.249759	0.116648	0.0924218	0.341715	0.252873	0.209395	0.0718163	0.350241	0.189776	0.175843	0.358032	2.35253	0.198535
				0.112272		0.104877	0.728371	0.141078	0.112819	0.124857	0.50578	0.116108	0.26426	0.377954	0.113927	0.155192	0.180495	0.769039	0.217916	0.292309	0.305172	0.185733	0.526824	0.301606	0.200553	0.135196	0.0483132	0.172436	0.113207	0.548924	0.202765	0.0692987	0.307013
				0.0487067		0.211629	0.165499	0.174493	0.261097	0.208079	0.26392	0.37524	0.0823969	0.374261	0.277056	0.0316405	0.18637	0.316339	1.65147	0.249822	0.194279	0.232613	0.453834	0.154978	0.331976	0.137537	0.172613	0.381036	0.262224	0.949269	0.0651129	0.627448	0.160527
				0.11416		0.562395	0.299147	0.147501	0.21974	0.433512	0.102193	0.583842	0.140521	0.0731079	0.0611175	0.0959394	0.166838	0.587943	0.337064	0.164294	0.168822	0.329388	0.229891	0.361557	0.262988	1.26655	0.152007	0.204738	0.934251	0.355175	1.21546	0.272775	0.335732
				0.114804		0.624998	0.37501	0.0664083	0.199745	0.220616	0.725933	0.320768	0.208853	0.101741	0.0659346	0.135488	0.173481	0.359719	0.0936537	0.21456	0.720338	0.0896081	0.239245	0.652282	0.130945	0.0899172	0.257031	0.0875063	0.182986	0.192487	0.234809	0.0844099	0.373225
				0.0729201		0.566806	0.235584	0.266279	0.151475	0.143547	0.410441	0.240667	0.226094	0.488297	0.191853	0.176816	0.085684	0.385982	0.285441	0.367247	0.31386	0.235282	0.319014	0.159487	0.389953	0.307339	0.3999	0.0725346	0.208275	0.414935	0.161957	0.0620522	0.195542
				0.284314		0.34639	0.906338	0.238865	0.135686	0.200016	0.586164	0.149488	0.254396	0.0936188	0.132783	0.130433	0.0838376	0.656323	0.550197	0.35795	0.310231	0.244167	0.485944	0.150423	0.139495	0.291667	0.0231215	0.164662	0.418476	0.512319	0.558049	0.432477	0.248266
				0.0495408		0.53546	0.985597	0.112175	0.243063	0.195975	0.323211	0.0805406	0.419354	0.156178	0.205426	0.440118	0.115405	0.415079	0.829506	0.507129	0.165171	0.495946	0.227696	0.0938418	0.150036	0.259826	0.526016	0.074278	0.15101	0.922454	0.288223	0.203967	0.48633
				0.102776		0.184813	0.406475	0.154123	0.269985	0.204003	0.568942	0.125012	0.282247	0.133711	0.140011	0.176071	0.387206	0.24674	0.485594	0.173881	0.638821	0.233561	0.839007	0.492981	0.248051	0.144634	0.434769	0.907053	0.347564	0.173132	0.285925	0.0976709	0.385524
				0.0828192		0.484143	0.352167	0.381762	0.136406	0.146577	0.982989	0.132922	0.320396	0.305621	0.226354	0.257792	0.214627	0.29261	0.661075	0.750039	0.378941	0.324213	0.411756	0.334803	0.210217	1.02836	0.174392	0.432683	0.356864	0.468394	0.0887119	0.289306	0.237267
				0.0446122		0.377705	0.204954	0.0979603	0.108627	0.32093	0.314707	0.150817	0.263663	0.684044	0.352199	0.12255	0.11991	0.140809	0.192664	0.124965	0.315323	0.379492	0.110793	1.64563	0.140354	0.219945	0.166253	0.501089	0.339146	0.444716	0.232441	0.119366	0.225928
				0.0812392		0.138896	0.123915	0.10658	0.210578	0.350446	0.316789	0.234495	0.177229	0.261862	0.13151	0.119542	0.383111	0.332056	0.216304	0.261832	0.822376	0.676147	0.0807272	0.271213	0.203195	0.105576	0.550348	0.100863	0.0992929	0.451482	0.108968	0.429991	0.150926
				0.102211		0.25326	0.49916	0.391874	0.0944441	0.0720372	0.368834	0.225257	0.158032	0.353429	0.0226738	0.0752963	0.0812549	0.314968	0.405192	0.2644	0.4557	0.385452	0.119016	0.394325	0.197512	0.227042	0.692199	0.191833	0.183304	0.279812	0.0918995	0.942466	0.150001
				0.18186		0.126631	0.200112	0.126575	0.656854	0.658707	0.0894125	0.1241	0.2344	0.427959	0.18178	0.0803819	0.150548	0.209044	0.24265	0.124482	0.178361	0.497861	0.649693	0.231089	0.577632	0.272694	0.155808	0.145853	0.211434	0.156214	0.633176	0.390646	0.302595
				0.0476152		0.166549	0.150467	0.49886	0.111912	0.328477	0.588693	0.115837	0.341736	0.219721	0.199857	0.0606475	0.104624	0.405226	0.162783	0.45784	2.57418	0.274536	0.982459	0.306671	5.00042	0.353447	0.173425	0.462366	0.0393502	0.823904	0.22059	0.25786	0.275346
				0.0320319		0.503084	0.268014	0.107464	0.207827	0.204963	0.131714	0.166331	0.134162	0.231187	0.219615	0.0773096	0.144596	0.291526	0.275749	0.333364	0.404425	0.493354	1.27416	0.164437	0.0890294	0.128723	0.140197	0.208966	0.219279	0.580791	0.140158	0.0663008	0.221554
				0.106462		0.370897	0.190117	0.0694119	0.280907	0.0943807	0.234268	0.133581	0.126073	0.34899	0.442168	0.188115	0.411017	0.357729	0.227001	0.459415	0.407176	0.377781	0.150033	0.204686	0.133438	0.144447	0.131672	0.178174	0.117394	0.224646	0.101617	0.12655	0.242213
				0.0886919		0.15116	0.146092	0.233893	0.404534	0.42738	0.203049	0.189383	0.165048	0.427398	0.136237	0.0630514	0.162154	0.978984	0.378748	0.187722	0.23074	0.289453	0.417827	0.148128	0.163179	0.342036	0.241469	0.458793	0.344814	0.511218	0.513255	0.291616	0.361868
				0.102835		0.0904084	0.138583	0.123533	0.254407	0.170238	0.262157	0.138352	0.11549	0.557867	0.145649	0.197991	0.266585	0.390851	0.186251	0.494863	0.342635	0.0294156	0.22769	0.15098	0.162608	0.0823172	0.101406	0.41474	0.0859656	0.378623	0.0895632	0.0850438	0.33619
				0.0719822		0.0862547	0.129003	0.132881	0.226073	0.281701	0.0250548	0.230001	0.21466	0.198219	0.145313	0.0742266	0.159338	0.657959	0.208961	0.338753	1.04921	0.425495	0.0453205	0.322255	0.257021	0.089282	0.237609	0.189898	0.107561	0.041834	0.34092	0.357139	0.28833
				0.0339794		0.314692	0.260621	0.0908804	0.150546	0.363324	0.0449585	0.19092	0.161429	0.174884	0.177216	0.101373	0.198979	1.2378	0.105348	0.40749	0.463432	0.708471	0.0691944	0.115584	0.809512	0.170435	0.102637	0.240945	0.210497	0.384896	0.354644	0.234878	0.200911
				0.135345		0.271678	0.133817	0.10999	0.183993	0.0763874	0.200908	0.154865	0.189353	0.405929	0.119314	0.146958	0.202717	0.240954	0.471033	0.20289	0.307007	0.34641	0.243168	0.0773733	0.248158	0.0289232	0.0824655	0.13753	0.167985	0.117914	0.12966	0.273838	0.138163
				0.0396569		0.175272	0.300578	0.356626	0.100666	0.132803	0.282103	0.122968	0.439527	0.347788	0.289746	0.681461	0.134552	1.18918	0.223688	0.436023	0.698645	0.130744	0.0861596	0.242771	0.312369	0.123055	0.586485	0.335215	0.0900082	0.535339	0.24305	0.327338	0.248211
				0.0378027		0.243993	0.220021	0.104258	0.172162	0.186166	0.921666	0.239589	0.549871	0.215837	0.129571	0.191957	0.296975	0.645629	0.190444	0.193493	0.398618	0.277051	0.100855	0.302591	0.382387	0.130327	0.0451606	0.0552541	0.23041	0.393764	0.15197	0.295909	0.192317
				0.406257		0.658453	0.200177	0.131081	0.123679	0.48119	0.14174	0.176932	0.266448	0.1565	0.206741	0.137475	0.223452	0.985286	0.560888	0.214308	0.522656	0.207489	0.534949	0.132762	0.16172	0.14583	0.832047	0.176329	0.205481	0.376283	0.302578	0.217062	0.576394
				0.107241		0.398868	0.219741	0.093696	0.232448	0.170251	0.34536	0.281903	0.366675	0.207842	0.523606	0.162811	0.497352	0.226123	0.493506	0.266056	0.203935	1.38471	1.87555	0.178261	0.340697	0.316303	0.406332	0.113094	1.00536	1.00966	0.0828708	0.524434	0.289798
				0.0825736		0.211689	0.256889	0.113129	0.249546	0.0916866	0.375168	0.140361	0.226848	0.16025	0.121592	0.135872	0.197522	0.493429	0.293552	0.376023	0.665504	0.639914	0.0952274	0.165719	0.391636	0.0353783	0.322127	0.15226	0.152886	0.245142	0.172568	0.149435	0.169323
				0.0848163		0.288017	0.0644837	0.150551	0.303851	0.204521	0.298751	0.0675956	0.181094	0.181314	0.210017	0.146357	0.253726	0.225701	0.48737	0.399003	0.296473	0.228665	0.110141	0.264542	0.0969207	0.66298	0.219159	0.21276	0.289571	0.536917	0.153387	0.451128	0.213764
				0.43059		0.239038	0.150081	0.0734589	0.191337	0.231717	0.381871	0.205468	0.124292	0.210065	0.129088	0.143282	0.331988	0.38473	1.35683	0.261506	0.293794	0.386516	0.250087	0.206387	0.187723	0.333611	0.0972277	0.416325	0.283444	0.252483	0.123112	0.108509	0.0945926
				0.0516719		0.551345	0.138743	0.0751553	0.307777	0.183932	0.464387	0.506051	0.215513	0.0796832	0.123263	0.352192	0.217271	0.408705	0.413084	0.232471	1.13402	0.467942	0.143207	0.110457	0.295203	0.0478745	0.163948	0.219553	0.126091	0.542994	0.108056	0.251712	0.691959
				0.138464		0.233782	0.158042	0.0576829	0.214152	0.117135	0.693503	0.208245	0.0953984	0.160672	0.10275	0.0990994	0.268584	0.768349	0.218662	0.193496	0.312936	0.45792	0.253441	0.0734168	0.176075	0.343226	0.189654	0.164919	0.115083	0.367547	0.921583	0.568019	0.291697
				0.0401813		0.430711	0.140073	0.278799	0.362143	0.0815896	0.442698	0.29095	0.31672	0.420913	0.112883	0.185637	0.289121	0.213622	0.305858	0.482914	0.445969	0.103354	0.11363	0.250162	0.121805	0.108506	0.258057	0.258987	0.172305	0.217378	0.286743	0.246323	0.368483
				0.224591		0.360488	0.163436	0.105049	0.194105	0.515366	0.228645	0.142116	0.143758	0.544325	0.19364	0.19336	0.113243	0.641884	0.865042	0.317851	0.453462	0.256288	0.499903	0.0992423	0.252122	0.17789	0.094387	0.191521	0.130731	0.348219	2.51087	0.261753	0.344601
				0.0962577		0.414006	0.243358	0.156316	0.220504	0.0902331	0.159276	0.21014	0.208106	0.21961	0.386368	0.108968	0.236405	1.09292	1.35479	0.130807	0.569038	0.113474	0.431651	0.15677	0.13908	0.222538	0.422446	0.129673	0.0719436	0.23573	2.01211	0.265338	0.303316
				0.0571521		0.455445	0.108965	0.115911	0.275177	0.292113	0.139225	0.231857	0.197249	0.319057	1.73939	0.0962451	0.181145	0.676859	0.181534	0.293537	0.268101	0.580676	0.849099	0.360658	0.104474	0.299228	0.0667416	0.144856	0.341141	0.276676	0.150958	0.177964	0.598311
				0.0279181		0.148624	0.392995	0.0878291	0.192986	0.503871	0.103289	0.205511	0.23675	0.78189	0.13725	0.0747746	0.422605	1.02491	0.221878	0.363556	0.352583	0.0751947	0.960633	0.191494	0.10331	0.0511099	0.0796176	0.0628803	0.271324	0.358366	0.422076	0.674863	0.207856
				0.105498		0.435334	0.710049	0.122972	0.145652	0.210407	0.0727522	0.298712	0.189578	0.417897	0.307662	0.774694	0.542137	0.372661	0.18519	0.182784	1.3435	0.146591	0.125409	0.252769	0.396129	0.242698	0.408249	0.0518464	0.288512	0.403036	0.0456666	0.16698	0.268707
				0.267072		0.160085	0.750755	0.0853452	0.0720468	0.124247	0.345694	0.208822	0.336981	0.249042	0.316121	0.445173	0.254115	0.155903	1.02875	0.556169	0.388404	0.297441	0.115475	0.337965	0.306232	0.21116	0.126339	0.189141	0.160253	0.408476	0.105444	0.271249	0.255654
				0.225239		0.545525	0.101345	0.112008	0.189563	0.236178	0.131441	0.0813171	0.619293	0.320408	0.31863	0.146313	1.34776	0.377188	0.117465	0.342261	0.42766	0.671124	0.315452	0.259491	0.127267	0.0754408	0.184944	0.0757804	0.222143	0.501143	0.0687168	0.26137	0.338604
				0.0896825		0.189993	0.452509	0.0845419	0.0612416	0.172343	0.681084	0.336101	0.1975	0.254339	0.353991	0.270184	0.170615	0.465399	0.608582	0.132527	0.55931	0.520736	0.153231	0.0925969	0.146094	0.0744307	0.217202	0.101659	0.164884	0.380864	0.0523273	0.250678	0.24776
				0.103928		0.292276	0.241789	0.0734643	0.227934	0.14753	0.0505753	0.237633	0.234952	0.601653	0.131113	0.165342	0.259891	0.415899	0.308525	0.131551	2.29352	0.363874	0.304077	0.302465	0.301787	0.183146	0.138256	0.12144	0.0479455	0.481657	0.669417	0.120627	0.249511
				0.0578131		0.351238	0.685017	0.0675167	0.174986	0.328431	0.160409	0.127742	0.149291	0.140274	0.275045	0.101066	0.350926	0.629427	0.443619	0.14746	0.469875	0.227567	0.0559538	0.281284	0.126914	0.129246	0.0929176	0.342594	0.175123	0.507966	0.0924342	0.115556	0.457586
				0.120052		0.147888	0.535495	0.134234	0.0943648	0.187473	0.158577	0.28009	0.264572	0.565165	0.119522	0.261264	0.29428	0.734986	0.205131	0.670105	0.602965	0.126831	0.0856284	0.2994	0.185537	0.149501	0.0583773	0.0603491	0.217834	0.643276	0.129033	0.336676	0.500137
				0.072755		0.508007	0.465587	0.346421	0.219987	0.351682	0.41907	0.158305	0.30935	0.107444	1.51795	0.140661	0.217377	0.27864	0.15684	0.205265	0.450558	0.295681	0.350522	0.100468	0.199021	0.133088	0.185755	0.382979	0.217383	0.185366	0.249145	0.30813	0.110991
				0.169775		0.22442	0.591282	0.470033	0.476731	0.191672	0.0938009	0.160118	0.397581	0.562474	0.166436	0.352797	0.467208	0.486354	0.381388	0.135626	0.193129	0.279425	0.16253	0.12446	0.28926	0.163086	0.17704	0.238073	0.199217	0.590417	0.225397	0.135708	0.417198
				0.0480824		0.274946	0.121582	0.1049	0.123218	0.153132	0.38755	0.168839	0.12174	0.835357	0.154416	0.154411	0.147716	0.842939	0.723137	0.0740527	0.710153	0.23146	0.0696723	0.471851	0.141637	0.0539631	0.566523	0.801832	0.165728	0.478649	0.426576	0.178871	0.932905
				0.155457		0.183704	0.117491	0.146691	0.209744	0.195754	0.99977	0.250733	0.251688	0.228376	0.630098	0.052007	0.147113	0.478025	0.232029	0.0929467	0.636005	0.177774	0.0393753	0.716263	0.304842	0.266104	0.0685754	0.17083	0.280788	0.664949	0.695433	0.327404	0.318689
				0.038703		1.21103	0.445583	0.209511	0.204982	0.165628	1.59434	0.402039	0.355003	0.549039	0.510053	0.11125	0.322067	0.321264	0.585546	0.164531	0.288396	0.232274	0.68489	0.400648	0.262373	0.132866	0.0678959	0.172473	0.145463	1.25385	0.164122	0.275953	0.228729
				0.15089		0.235961	0.0768367	0.124424	0.21395	0.120868	1.88089	0.351833	0.166721	1.01838	0.103371	0.0838771	0.261979	0.563195	0.184511	0.262107	1.02331	0.18029	1.03946	0.482416	0.1218	0.187737	0.0514993	0.0304035	0.324973	0.287518	0.754367	0.112198	0.180165
				0.119201		0.184561	0.250633	0.177133	0.584916	0.128431	0.750639	0.132392	0.277069	0.430297	0.249369	0.125712	0.279742	0.575232	0.243657	0.234869	0.160784	0.0145036	0.0476275	0.511925	0.203379	0.315726	0.052984	0.176618	0.322118	0.149319	0.0678558	0.970296	0.306068
				0.209509		0.134464	0.122573	0.0842887	0.187815	0.245389	1.13845	0.186566	0.0988041	0.132053	0.171361	0.098136	0.20756	0.366048	0.552903	0.295392	0.44481	0.0437306	0.0965403	0.113797	0.272181	0.16539	0.181658	0.232136	0.704232	0.347551	0.560941	0.6636	0.366462
				0.136048		0.143718	0.0550161	0.216183	0.0770993	0.0197118	0.871675	0.304245	0.716515	0.470174	0.230979	0.301503	0.364693	0.340875	0.292072	0.413346	0.64438	0.189989	0.0222165	0.475948	0.143478	0.110509	0.129491	0.112495	0.276913	0.170893	0.0979525	0.188758	0.225018
				0.0753771		0.360475	0.173986	0.140831	0.284934	0.22377	0.278018	0.187565	0.194147	0.369875	0.707478	0.207149	0.102151	0.209382	0.211939	0.415205	0.171486	0.216272	0.0316221	0.164235	0.419184	0.26834	0.0555228	0.0978026	0.0950825	0.14886	0.389052	0.350062	0.200376
				0.1698		0.405021	0.772132	0.313592	0.177013	0.103878	0.427501	0.334774	0.593414	0.621888	0.44606	0.167557	0.131799	0.238899	0.312785	0.218211	0.234825	0.312343	0.0324592	0.272573	0.156733	0.397021	0.0688539	0.0752902	0.207097	0.170574	0.1057	0.487189	0.31531
				0.0614968		0.0788474	0.341286	0.172948	0.906589	0.107634	0.420063	0.0497449	0.19507	0.177771	0.224005	0.247691	0.0669899	0.277892	0.230913	0.421296	0.460064	0.086386	0.120981	0.110205	0.366611	0.116288	0.135913	0.198057	0.570154	0.49135	0.123045	0.482422	0.145522
				0.0405694		0.197215	0.0760743	0.170863	0.568399	0.306652	1.31178	0.213627	0.193332	0.345841	0.13735	0.0989424	0.229167	2.585	0.44431	0.45167	0.269006	0.224772	0.103641	0.589253	0.123446	0.136598	0.133367	0.303406	0.15526	0.469682	0.053718	0.317195	0.257019
				0.114432		0.58866	0.775527	0.160552	0.167982	0.183376	0.267732	0.285867	1.0272	0.213379	0.616569	0.13105	0.0924288	0.521984	0.558452	0.140833	0.490787	0.0994006	0.316965	0.345882	0.322595	0.531693	0.129331	0.155073	0.13815	0.37308	0.179444	0.121134	0.162626
				0.0277721		0.205261	0.0304708	0.11897	0.459595	0.298101	0.473169	0.348073	0.192067	0.117595	0.214048	0.0954758	0.0797313	0.347791	0.941017	0.214094	0.528218	0.827962	0.0957123	0.232498	0.241488	0.227666	0.047994	0.552934	0.536592	0.534342	0.443601	0.303818	0.40168
				0.103908		0.42489	0.177655	0.0662815	0.175476	0.0369129	1.20642	0.100856	0.22377	0.346523	0.119854	0.164973	0.15805	0.0620282	0.728102	0.3376	0.261082	0.0422044	0.0532486	0.220591	0.120373	0.141625	0.14301	0.272663	0.547105	0.745965	0.509031	0.17029	0.53274
				0.0539849		0.475072	0.40184	0.101184	0.176438	0.242144	0.597748	0.151847	0.251324	0.354716	0.110847	0.0711263	0.154997	0.354026	1.30219	0.184216	0.644412	0.0839635	0.0744738	0.175234	0.199642	0.163079	0.406928	0.40426	0.275992	0.483374	0.105956	0.200983	0.229098
				0.179348		0.20623	0.195702	0.165468	0.461895	0.0403393	0.106301	0.128759	0.0861773	0.116376	0.252697	0.159629	0.237359	0.229014	0.321386	0.291168	0.275887	0.130194	0.0934236	0.11936	0.348315	0.104046	0.707301	0.0968698	0.148874	0.149317	0.0999497	0.445029	0.272154
				0.0914583		0.49487	0.189735	0.130905	0.518727	0.166229	0.207257	0.305063	0.102757	0.421273	1.03931	0.167294	0.202955	0.410964	0.642075	0.407577	0.278993	0.083991	0.130445	0.176853	0.254418	0.20517	0.0703979	0.13174	0.314934	0.130039	0.108782	0.639471	0.36817
				0.0935422		0.566005	0.0922109	0.0807395	0.466657	0.339042	0.514677	0.419831	0.249278	0.166198	0.295033	0.133599	0.460656	0.634089	0.344849	0.114754	0.364251	0.198872	0.031657	0.12321	0.550541	0.161121	0.250095	0.240556	0.302397	0.232899	0.229819	0.136526	0.147294
				0.0618323		0.430941	0.126807	0.094648	0.235523	0.335783	0.0901716	0.120813	0.412451	0.175106	0.277252	0.839451	0.218846	0.636982	0.453228	0.375723	0.167658	0.190774	0.156338	0.136699	0.151184	0.246578	0.136903	0.0846961	0.453412	0.0668582	0.138528	0.163309	0.140385
				0.555061		0.179246	0.236222	0.205221	0.208021	0.189533	0.158799	0.0671223	0.163284	0.118096	0.150591	0.0666597	0.120461	0.93939	0.800547	0.351523	0.505194	0.115938	0.257399	0.472586	0.16869	0.138539	0.0552699	0.13307	0.259368	0.278148	0.107463	0.216992	0.430955
				0.0974972		0.579049	0.288491	0.287014	0.117039	0.147833	0.0632176	0.15957	0.251261	0.416056	0.417856	0.184214	0.162048	1.7567	0.123803	0.195048	0.411317	0.151592	0.406534	0.250518	0.228549	0.258269	0.067101	0.193669	0.197771	0.406097	0.0692942	0.553646	0.193614
				0.237347		0.230537	0.292379	0.152419	0.186042	0.126178	0.654496	0.0774624	0.141456	0.409152	0.300982	0.291903	0.293553	0.252657	0.371679	0.200582	0.718445	0.271142	0.0328419	0.471239	0.329256	0.386503	0.0238752	0.233056	0.207084	0.1296	0.0613898	0.172548	0.110175
				0.0561077		0.22279	1.12148	0.104333	0.621612	0.0760948	0.0808737	0.234132	0.206761	0.271488	0.266087	0.0783932	0.182411	0.507642	0.408752	0.171143	0.17495	0.24047	0.11441	0.14052	0.16986	0.15066	0.195514	0.0789458	0.562582	0.074826	0.0466387	0.083	0.320367
				0.06289		0.181081	0.0673098	0.095657	0.870837	0.203337	0.512106	0.151386	0.161015	0.599218	0.166969	0.0857659	0.189704	0.274322	0.186588	0.565954	0.768446	0.0976431	0.0966366	0.110313	0.241166	0.192965	0.0908945	0.0850262	0.261836	1.81684	0.190048	0.247716	0.105801
				0.140947		0.290463	0.0971425	0.0676835	0.111711	0.165716	0.373567	0.193143	0.210301	0.353618	0.303437	0.162876	0.134001	0.166806	0.420559	0.220288	0.12568	0.137093	0.221655	0.109617	0.324756	0.222148	0.0616953	0.198216	0.130267	0.34752	0.184739	0.339886	0.320145
				0.0871019		0.267338	0.544994	0.260617	0.186599	0.271843	0.0957568	0.186149	0.109212	0.069002	0.250715	0.118834	0.393697	0.304753	0.219155	1.43663	0.367101	0.17071	0.0810496	0.206047	0.344064	0.123828	0.21586	0.150724	0.670698	0.199648	0.13375	0.198156	0.139327
				0.0939337		0.307191	0.139857	0.0793642	0.154603	0.149353	0.433256	0.143256	0.387301	0.330433	0.340663	0.0616211	0.113974	0.549522	0.400081	0.107181	0.139717	0.136296	0.175745	0.21631	0.22539	0.0826178	0.0165656	0.0799134	0.499569	0.312291	0.144943	0.167868	0.439728
				0.0433437		0.42119	0.273053	0.105888	0.50337	0.405742	0.325837	0.153301	0.400309	0.352119	0.155743	0.0983558	0.524801	0.2235	0.847363	0.302731	0.287496	0.615315	0.00984476	0.122413	0.117708	0.195324	0.1486	0.943841	0.137913	0.435639	0.177896	0.18905	0.215004
				0.0742516		0.711446	0.254691	0.16584	0.188103	0.197964	0.119718	0.0750505	0.306268	0.0645079	0.273444	0.293678	0.448435	0.440132	0.143762	0.431244	0.276529	0.0731492	0.0406016	0.269718	0.760279	0.0159452	0.0969835	0.315878	0.295443	0.291406	0.534962	0.38135	0.187632
				0.221062		0.474446	0.317246	0.117004	0.206079	0.147992	0.290884	0.11035	0.374062	0.524629	0.280647	0.0817332	0.306131	0.335629	0.946866	0.288203	0.140297	0.183073	0.0511456	0.1407	0.181582	0.145335	0.498126	0.690158	0.464381	0.715364	0.0934162	0.117138	0.192882
				0.0470568		0.214193	0.179902	0.107184	0.189947	0.1683	0.215754	0.119661	0.794664	0.291342	1.41139	0.10776	0.257653	0.807315	0.580137	1.23428	0.145138	0.300266	0.186343	0.284396	1.10369	0.313901	0.334752	0.025171	0.0952103	0.513572	0.162069	0.270222	0.137465
				0.247915		0.364231	0.125579	0.278219	0.151629	0.218557	0.437547	0.19118	0.371437	0.048414	0.163178	0.209422	0.227804	0.190385	1.25598	0.139052	0.206732	0.334462	0.0262024	0.0567316	0.222028	0.287441	0.605349	0.307234	0.1594	1.05835	0.089425	0.332691	0.372582
				0.0953729		0.331234	0.511454	0.202162	0.153201	0.300986	0.0932019	0.110222	0.325885	0.624627	0.273679	0.111646	0.44909	0.119739	0.981613	0.322472	0.166152	0.250094	0.0394278	0.143839	0.385474	0.37618	0.80147	0.0627678	0.307167	0.271796	0.142932	0.0953518	0.560699
				0.0861303		0.342012	0.283307	0.0868208	0.165551	0.153283	0.251088	0.0727058	0.197898	0.307584	1.15224	0.0986749	0.365249	0.201188	0.15662	0.526805	0.16938	0.136971	0.0810728	0.231958	0.138627	19.0537	0.294995	0.681547	0.0884385	0.466299	0.043026	0.12386	0.633833
				0.0801391		0.631353	0.125799	0.0750384	0.164144	0.15979	0.0576023	0.229182	1.5337	0.0561344	0.0822994	0.0587668	0.177414	0.728583	0.48575	0.156936	0.236494	0.248483	0.305719	0.322912	0.595893	0.0892798	0.505948	0.154943	0.0977483	0.570504	0.0442619	0.189521	0.0782816
				0.114201		0.280374	0.297961	0.176465	0.142489	0.479675	0.258277	0.393205	0.181412	0.120937	0.20086	0.115619	0.953349	0.564055	0.120736	0.169472	0.237046	0.494017	0.0752814	0.112682	0.146903	0.179806	0.140951	0.118722	0.309298	0.211977	0.0409328	0.14413	0.489245
				0.212577		0.145823	0.198126	0.125408	0.432881	0.111685	0.0969659	0.312461	0.174021	0.0639756	0.219869	0.115344	0.0998901	0.377314	0.142335	0.266712	0.181935	0.621316	0.515149	0.167633	0.17902	0.539314	0.238025	0.30336	0.199508	0.213658	0.278409	0.253393	0.266553
				0.0887685		0.270081	0.175574	0.619605	0.170122	0.11318	0.193882	0.116551	0.458072	0.0656595	0.73209	0.155296	0.119212	1.77207	0.278719	0.171937	0.13817	0.267247	0.183958	0.112493	0.35121	0.10274	0.0881978	0.0612228	0.395556	0.290686	0.117862	0.305063	0.617922
				0.139983		1.54671	0.156614	0.121222	0.276319	0.247752	0.326741	0.187611	0.206936	0.142845	0.255633	0.0756462	0.30057	0.354658	0.422482	0.180898	0.143549	0.3241	0.0329293	0.0998	0.231134	0.270959	0.284843	0.095995	0.0489234	0.720027	0.145818	0.188626	0.22495
				0.239576		0.0658744	0.210262	0.086094	0.0962922	0.154722	0.996547	0.575365	0.23036	0.105872	0.133834	0.147036	0.383287	0.093494	0.491136	0.34675	0.208288	0.195191	0.300641	0.160943	0.201965	0.32741	0.436493	0.218892	0.168945	0.0338714	0.220739	0.522367	0.27747
				0.0253943		0.245935	0.215586	0.499928	0.196077	0.144238	0.271379	0.147918	0.125373	0.172689	0.128881	0.110328	0.395173	0.400877	0.388629	0.270975	0.160208	0.979871	0.469479	0.227132	0.182876	0.392448	0.627898	1.26386	0.42146	0.130288	0.0709389	0.098263	0.248107
				0.0562138		0.13149	0.246355	0.162282	0.143024	0.244266	0.199001	0.12268	0.242383	0.213577	0.123585	0.125299	0.202509	0.236097	0.179723	0.210483	0.199596	0.148866	0.0502266	0.296867	0.241486	0.281068	0.0526298	0.14189	0.375594	0.192916	0.132981	0.144195	0.153868
				0.0797304		0.614605		0.126519	0.219992	0.273448	0.588846	0.195544	0.162019	0.408827	0.118847	0.332372	0.141302	0.132355	0.170584	0.261122	0.35509	0.365089	0.158656	0.292395	0.263218	0.0796284	0.208249	0.311324	0.120486	0.384663	0.322177	0.128444	0.328571
				0.0513964		0.297864		0.178598	0.128859	0.241233	0.246611	0.170221	0.147232	0.126345	0.168427	0.156071	0.219941	0.434025	0.510623	0.430842	0.28406	1.09902	0.0739317	0.216134	0.0908517	0.200768	0.532144	0.0909293	0.223466	0.176119	0.0908813	0.189434	0.354083
				0.0311763		0.263965		0.126809	0.338599	0.219534	0.459496	0.141621	0.167846	0.524779	0.224588	0.147205	0.222385	0.591494	0.459825	0.462591	0.167968	0.718282	0.0791955	0.240834	0.392944	0.30027	0.17654	0.160362	0.422135	0.537526	0.488809	0.396462	0.270136
				0.202147		0.323216		0.108107	0.165777	0.263397	0.184204	0.13621	0.158793	0.0723143	0.0842874	0.285788	0.440945	0.209982	0.265438	0.336805	0.128335	0.476259	0.438744	0.255485	0.14582	0.226474	0.266989	0.132845	0.107976	0.433151	0.0594467	0.0975555	0.0931808
				0.330036		0.350142		0.145418	0.151887	0.10971	0.304775	0.177398	0.332801	0.159438	0.132933	0.0708124	0.122981	0.359244	0.465371	0.38227	0.163544	0.156357	0.299678	0.108321	0.258398	0.168946	0.119521	0.218732	0.272379	1.11282	0.109983	0.233842	0.280492
				0.107349		0.248429		0.131496	0.24242	0.305032	0.458586	0.119361	0.428463	0.144342	0.275159	0.0917528	0.822361	0.637666	0.774873	0.205105	0.180638	0.368706	0.957104	0.177658	0.192069	0.0687563	0.0876431	0.972629	0.141925	0.238724	0.0887862	0.236245	0.321628
				0.0685719		0.47762		0.108725	0.127608	0.0830372	0.909698	0.0846912	0.0702907	0.39813	0.184637	0.126793	0.13721	0.728702	0.215247	0.326204	0.366251	0.179943	0.0822623	0.284593	0.14777	0.303382	0.572042	0.0760053	0.374666	0.782898	0.113906	0.323088	0.235033
				0.162945		0.379683		0.244169	0.282089	0.351485	0.160742	0.0490267	0.196866	0.506528	0.141906	0.119022	0.164628	0.542536	0.106444	0.457663	0.0801535	0.151739	0.0964976	0.268134	0.142629	0.105503	0.440616	0.0632338	0.0898362	0.407048	0.0738217	0.212747	0.308882
				0.133158		0.437571		0.133007	0.246145	0.117852	0.416026	0.102261	0.265039	0.842723	0.169167	0.168808	0.335738	0.503106	0.410233	0.221662	0.22324	0.295039	0.0407888	0.467691	0.206919	0.0231677	0.642342	0.132013	0.339313	0.222815	0.150721	0.210973	0.159433
				0.0764808		0.454982		0.075726	0.21191	0.151754	0.172379	0.131545	0.113245	0.508246	0.329726	0.0983569	0.11771	1.46907	0.537598	0.144539	0.189759	0.0906574	0.142092	0.299511	0.335366	0.150006	0.0900676	0.0693993	0.300627	0.540441	0.367636	0.407371	0.37294
				0.136788		0.0983575		0.249553	0.220909	0.18586	0.452491	0.192931	0.0938353	0.181687	0.256396	0.12268	0.055491	0.318848	0.465955	0.192526	0.50831	0.198893	0.268209	0.0597469	0.242568	0.37907	0.120001	0.0931318	0.193681	0.724134	0.0308215	0.401288	0.315599
				0.125693		0.286549		0.309888	0.330195	0.119508	0.197209	0.275749	0.191947	2.54691	0.250978	0.0957189	0.156533	0.548768	0.312126	0.36189	0.176803	0.171133	0.125136	0.171938	0.21678	0.115687	0.200254	0.0698119	0.109605	0.42271	0.270108	0.353909	0.247736
				0.237037		0.21208		0.339465	0.20004	0.103383	0.113067	0.126589	0.174562	0.11197	0.142202	0.0768062	0.108488	0.176145	0.447129	0.184275	0.145682	0.106384	0.163755	0.171477	0.189865	0.160887	0.0593264	0.0666098	0.740094	0.620069	0.0447516	0.319122	0.191756
				0.336075		0.250973		0.0824497	0.504372	0.0493963	0.392056	0.0914462	0.294955	0.174773	0.0590767	0.125311	0.227487	0.717155	0.236645	0.292921	0.165598	0.341406	0.321035	0.0932729	0.406729	0.147487	0.0536498	0.196705	0.922722	0.507077	0.0385017	0.246181	0.287136
				0.131758		0.193577		0.0681956	0.0872158	0.283519	0.32018	0.149522	0.195537	0.634632	0.0735638	0.112454	0.251808	0.293324	0.215886	0.282619	0.23057	0.197747	0.384334	0.520603	0.451945	0.0970354	0.0468002	0.217161	0.317149	0.602412	0.2265	0.152401	0.321296
				0.0944528		0.593203		0.175676	0.138138	0.239927	0.198928	0.108173	0.123039	0.980748	0.104921	0.212156	0.175438	0.633378	0.884382	0.379149	0.145664	0.316283	0.676274	0.165788	0.0947962	0.0506082	1.18982	0.0713055	0.256663	0.590662	0.187001	0.180638	0.174078
				0.0706106		0.143845		0.272594	0.644569	0.151958	0.10195	0.269144	0.157474	0.339647	0.358023	0.172851	0.569717	0.885688	0.238051	0.18536	1.25495	0.140086	0.0609065	0.122549	0.167293	0.35232	0.319837	0.922562	0.0748397	0.227736	0.295925	0.0962287	0.224766
				0.166722		0.183678		0.0552928	0.125278	0.186128	0.0955191	0.283406	0.182182	0.20122	0.283393	0.199073	0.148091	0.322856	0.662118	0.18232	0.21219	0.735668	0.719035	0.21384	0.269082	0.169332	0.0350593	0.128814	0.286842	0.614815	0.134499	0.81684	0.133415
				0.0983204		0.155716		0.297954	0.201666	0.335765	0.417055	0.230525	0.189031	0.297402	0.218141	0.156727	0.133684	0.0976299	0.156591	0.116512	0.157518	0.258424	0.0937664	0.211414	0.207488	0.141552	0.0619987	0.0857923	0.141091	0.312867	0.276324	0.327855	0.464582
				0.0943126		0.477242		0.156391	0.357708	0.2337	0.209616	0.423302	0.111724	0.210071	0.217416	0.183398	0.158988	0.68669	0.526256	0.362028	0.186143	0.226852	0.0837897	0.144234	0.174808	0.251072	0.0910471	0.160683	0.198987	0.886719	0.336729	0.123617	0.475702
				0.0543246		0.411629		0.073401	0.18828	0.130584	0.119547	0.596722	0.273743	0.497	0.052245	0.247311	0.389606	0.558351	0.133475	0.398793	0.118626	0.185993	0.120627	0.216161	0.213154	0.0357721	0.084681	0.17696	0.208049	0.30947	0.106619	0.096092	0.32728
				0.102946		0.510144		0.109023	0.165411	0.120058	0.16604	0.296929	0.201753	0.0963415	0.552647	0.162255	0.16992	0.391474	0.15691	0.0912822	0.191709	0.0958026	0.0239644	0.206033	0.132395	0.216414	0.174316	0.0633804	0.189784	0.732347	0.0669153	0.247978	0.32117
				0.0681811		0.240349		0.137798	0.469634	0.292005	0.567627	0.296017	0.125337	0.206931	0.519579	0.0832436	0.6507	0.0651675	0.316855	0.911202	0.161969	0.145985	0.055429	0.210693	0.356073	0.11291	0.133776	0.0545109	0.208934	0.31084	0.0992603	0.301617	0.135519
				0.0781626		0.164927		0.158154	0.321388	0.158235	0.215608	0.413294	0.172754	0.298462	0.291484	0.0627745	0.161973	0.519679	0.478584	0.309942	0.140361	0.0850599	0.371191	0.248157	0.0901053	0.291717	0.0325754	0.135582	0.299199	0.377819	0.0382509	0.238704	0.415705
				0.0858386		0.479445		1.08201	0.237257	0.0789307	0.713712	1.20896	0.1478	0.567706	0.105862	0.223384	0.432872	0.595078	0.116526	0.34205	0.140471	0.0402788	0.07887	0.226789	0.184112	0.398515	0.182508	0.127667	0.289702	0.441767	0.333073	0.537988	0.226869
				0.0405085		0.0892888		0.231541	0.223809	0.104206	0.831366	0.240444	0.203587	0.223559	0.364575	0.0703411	0.139511	0.622057	0.423737	0.936773	0.0613216	0.539021	0.385432	0.186247	0.299303	0.345154	0.0782589	0.170543	0.570789	0.247088	0.173522	0.139224	0.295021
				0.100682		0.232877		0.118406	0.129437	0.139278	0.125612	0.339634	0.437351	0.129656	0.2955	0.189174	0.154705	0.683831	0.139065	0.229781	0.285954	0.23472	0.0465167	0.203181	0.572758	0.201008	0.0747304	0.458399	0.117982	0.219628	0.253006	0.178619	0.153939
				0.0688791		0.128305		0.123036	0.195478	0.204571	1.83561	0.277169	0.179271	0.235824	0.238942	0.299574	0.164475	0.3514	0.115193	0.232018	0.103294	0.156577	0.108514	0.175456	0.135465	0.17387	0.0775118	0.112298	0.154558	0.321309	0.424887	0.176819	0.236757
				0.382538		0.654201		0.112632	0.379758	0.2099	0.559642	0.243992	0.0937523	0.231508	1.14847	0.0777255	0.115945	0.355033	0.690878	0.555952	0.10464	0.348195	0.194215	0.311439	0.186095	0.171822	0.13886	0.181161	0.337572	0.254046	0.149129	0.112326	0.332945
				0.0443326		0.299916		0.179361	0.166236	0.129902	0.0324964	0.183562	0.166446	0.220758	0.112695	0.178166	0.127199	0.230169	0.515179	0.122402	0.152112	0.0743171	0.293346	0.273141	0.296268	0.154112	0.147577	0.127386	0.115537	0.100226	0.0983061	0.170555	0.542116
				0.0282466		0.40314		0.177679	0.0828859	0.193221	0.323126	0.109343	0.148786	0.106856	0.191322	0.172757	0.155246	0.303164	0.222671	0.200346	0.168802	0.330032	0.21265	0.268756	0.282159	0.116176	0.0907211	0.30418	0.259792	0.954715	0.277988	0.345778	0.559432
				0.208039		0.301479		0.186401	0.15302	1.48647	0.205467	0.237366	0.265753	0.381354	0.185682	0.148917	0.281822	0.389586	0.382499	0.240943	0.189749	0.550338	0.218249	0.124967	0.313632	0.543239	0.0619967	0.196276	0.116238	0.0867759	1.28183	0.098817	0.235266
				0.159148		0.365106		0.142811	0.184534	0.0901004	0.164016	0.272474	0.383174	0.0681118	0.103314	0.417548	0.156857	0.918138	0.100413	0.64789	0.0816517	0.176496	0.291382	0.130312	0.339436	0.0418221	0.0779343	0.271672	0.16984	0.365272	0.336362	0.238156	0.0933674
				0.126774		0.29763		0.112621	0.291929	0.30335	0.153724	0.183087	0.116963	0.301523	0.4608	0.120253	0.242659	1.01854	0.281617	0.251352	0.147887	0.218221	0.0518734	0.515107	0.151231	0.376625	0.125921	0.130026	0.143924	0.348968	0.332358	0.0960346	0.332455
				0.318075		0.312745		0.122316	0.460465	0.125137	0.313333	0.958092	0.209209	0.0764108	0.351387	0.0807584	0.218794	1.16348	0.380385	0.190547	0.0977171	0.0796193	0.0718734	0.106515	0.434856	0.0787658	0.298619	0.079991	0.128122	0.273008	0.101094	0.128961	0.126745
				0.111411		0.547805		0.172449	0.134081	0.23381	0.160861	0.184994	0.204571	0.0937334	0.706633	0.252887	0.128557	0.971535	0.200458	0.364079	0.222455	0.202715	0.123532	0.172864	0.241154	0.108839	0.411355	0.129244	0.113002	0.31089	0.181241	0.226039	0.328196
				0.391542		0.103798		0.0671247	0.233536	0.142437	0.123372	0.114609	0.333598	0.376403	0.118264	0.182331	0.15051	0.141632	0.147561	0.294692	0.112119	0.253936	0.0499495	0.254969	0.350855	0.0644355	0.241958	0.105975	0.226463	0.352441	0.115114	0.502122	0.098127
				0.311862		0.22283		0.441914	0.715847	0.139156	0.128666	0.0881891	0.194662	0.927109	0.264835	0.172521	0.142419	0.261156	0.353194	0.451567	0.168786	0.0735417	0.0479902	1.00117	0.29687	0.0850605	0.130536	0.279322	0.159551	0.672666	0.0835585	0.343765	0.220569
				0.219637		0.25366		0.259529	0.155037	0.125221	0.225734	0.127491	0.199521	0.16061	0.160862	0.123201	0.212211	0.396419	0.458882	0.101015	0.201987	0.158436	0.14655	0.262076	0.22346	0.067684	0.0698759	0.151332	0.137075	0.549148	0.230493	0.125374	0.346202
				0.0355383		0.26848		0.113124	0.132414	0.24563	0.0757897	0.42855	0.0814066	0.23349	0.219826	0.092378	0.241616	0.28863	0.208	0.147525	0.253872	0.299093	0.0696323	0.148923	0.101824	0.0353954	0.0524774	0.654553	0.688396	0.168019	0.106374	0.464095	0.618778
				0.060792		0.177782		0.434372	0.184465	0.130125	0.0917384	0.296749	0.118633	0.300443	0.160916	0.164446	0.206758	5.61847	0.211769	0.584194	0.241656	0.0913406	0.0717787	0.465719	0.686874	0.208546	0.253423	0.323439	0.0793574	0.672428	0.312056	0.216514	0.154038
				0.0429982		0.44671		0.0533618	0.250908	0.0887254	0.267972	0.0531637	0.305008	0.125841	0.6609	0.150478	0.154878	0.363358	0.516793	0.256766	0.127327	0.123142	0.162503	0.386638	0.110079	0.146945	0.130401	0.0597601	0.68249	0.236649	0.208839	0.457732	0.569736
				0.0738556		0.106843		0.202351	0.575308	0.163565	0.344317	0.208239	0.277076	0.0697141	0.628601	0.108374	0.137907	0.436109	0.195917	0.349058	0.0793745	0.180159	0.0276746	0.463133	0.458166	0.182142	0.153541	0.209702	0.112504	0.287384	0.321551	0.0793719	0.200802
				0.118695		0.374989		0.137043	0.504431	0.23213	0.31534	0.327381	0.175183	0.845314	0.325021	0.104139	0.265677	0.394553	0.225203	0.311657	0.198002	0.116602	0.119027	0.178767	0.309825	0.247605	0.152602	0.60077	0.0964924	0.521269	0.156741	0.161806	0.532387
				0.0711567		0.581412		0.0754609	0.322543	0.141652	0.1309	0.124666	0.595791	0.404007	0.167284	0.16335	0.215849	1.2327	0.262998	0.448324	0.34868	0.259065	0.207525	1.19311	0.305045	0.200214	0.0883183	0.23033	0.513429	0.277847	0.190444	0.385536	0.326407
				0.0424115		0.335428		0.121865	0.087762	0.172714	0.226386	0.243965	0.483358	0.630494	0.162408	0.165779	0.211368	0.138574	0.326231	0.247487	0.189855	0.0775551	0.132599	0.143096	0.272397	0.143721	0.0926104	0.116463	0.533786	0.154713	0.0348511	0.101472	0.157272
				0.0778806		0.364331		0.154683	0.261344	0.141651	0.386692	0.19643	0.186696	0.264689	0.0591074	0.189281	0.341529	0.594156	0.087589	0.16727	0.171895	0.311029	0.433159	0.708895	0.306304	0.264501	0.109075	0.237097	0.365647	0.181745	0.0882976	0.235839	0.165491
				0.0695322		0.415115		0.059784	0.11761	0.139028	0.220436	0.107192	0.246882	0.121671	0.0782836	0.103907	0.126368	0.428169	0.881652	0.47119	0.173804	0.224907	0.0485808	0.165888	0.336773	0.138003	0.341162	0.34805	0.202963	0.162945	0.175634	0.292536	0.438468
				0.0917519		0.55533		0.202909	0.201437	0.301974	0.34697	0.207845	0.103919	1.05009	0.158761	0.2262	0.290613	0.366896	0.19665	0.479649	0.16688	0.64721	0.0933383	0.519367	0.0980667	0.185842	0.25269	0.259824	0.0942558	0.509425	0.108152	0.0930813	0.198882
				0.367839		0.251271		0.359023	0.260967	0.115371	0.11768	0.173835	0.161261	0.22847	0.130299	0.314714	0.182936	0.406929	0.483508	0.0973005	0.070689	1.13513	0.15464	0.137908	0.239513	0.358517	0.16809	0.17477	0.21112	0.0517342	0.113299	0.13059	0.285339
				0.0515576		0.327633		0.0729697	0.0991682	0.216737	0.428495	0.282955	0.169641	0.148825	0.0922763	0.0755107	0.189125	1.46432	0.981958	0.155921	0.337077	0.787153	0.0999545	0.12315	0.210643	0.373186	0.192597	0.123016	0.0852392	0.396061	0.399552	0.265506	0.194622
				0.074202		0.855971		0.170934	0.111425	0.120331	0.662704	0.11224	0.204945	0.206082	0.34145	0.415361	0.129057	1.39354	0.330099	0.15936	0.386576	2.63602	0.463928	0.180536	0.320898	0.124565	0.116647	0.194552	0.138291	0.56684	0.134491	0.12774	0.169337
				0.085803		0.268715		0.229532	0.228779	0.147778	0.216052	0.293308	0.298412	0.472293	0.649837	0.0672843	0.276523	1.717	0.108781	0.293787	0.218409	0.226988	0.391283	0.118119	0.140824	0.202155	0.339197	0.0850814	0.543172	0.318578	0.0319067	0.11146	0.24143
				0.268893		0.277664		0.16059	0.21815	0.152026	0.177305	0.165811	0.0972492	0.130941	0.088554	0.113522	0.337475	0.58745	0.585865	0.387764	0.168557	0.346599	0.254201	0.271074	0.124214	0.296453	0.0635211	0.341488	0.472046	0.484303	0.244232	0.735653	0.114233
				0.40229		0.176863		0.0501566	0.0585755	0.241699	0.246367	0.563371	0.399075	0.807802	0.230025	0.0787578	0.0978152	0.302873	0.68537	0.239274	0.286374	0.233688	0.110174	0.568818	0.162076	0.17647	0.336853	0.144983	0.263598	0.108979	0.132912	0.368484	0.213456
				0.0778217		0.314463		0.112583	0.291247	0.460248	0.0987672	0.216586	0.128988	0.359045	0.0854076	0.106798	0.369119	0.965597	0.104848	0.312451	0.202329	1.1972	0.383473	0.101003	0.229782	0.429846	0.571761	0.382552	0.118559	0.430741	0.079776	0.199667	0.223035
				0.0361627		0.50499		0.0928224	0.190578	0.029567	0.155918	0.163478	0.162382	0.216221	0.0821643	0.111536	0.130166	0.832529	0.311825	0.135943	0.211126	0.784298	0.0315176	0.0988006	0.135559	0.0979107	0.100438	0.0961086	0.0933881	0.947834	0.19791	0.936916	0.151032
				0.0605		0.208275		0.405806	0.375397	0.0848463	0.818627	0.0898693	0.201672	0.172565	0.155856	0.202067	0.15523	0.678626	0.185666	0.427983	0.251085	0.357378	0.0471503	0.251143	0.287701	0.152019	0.0481979	0.0573915	0.0871873	0.0775314	0.153684	0.315496	0.31659
				0.0502415		0.347299		0.15982	0.242093	0.158585	0.109851	0.0725848	0.269564	0.294865	0.362425	0.22623	0.268347	0.495372	0.406023	0.216289	0.115609	0.172322	0.199808	0.255948	0.264039	0.154949	0.112099	0.105332	0.143413	0.386993	0.210012	0.132104	0.37436
				0.0871729		0.173272		0.110282	0.145937	0.54835	0.325838	0.240593	0.331386	0.702099	0.112226	0.0429402	0.0991076	0.501915	0.735182	0.882991	0.140098	0.129964	0.696975	0.202891	0.118211	0.381484	0.0927144	0.400486	0.386024	0.131422	0.427524	0.200407	0.381486
				0.0386689		0.236502		0.0567242	0.0975871	0.0703255	0.172627	0.141269	0.165398	0.375581	0.272696	0.11073	0.146193	0.279957	0.372075	0.226395	0.141106	0.225438	0.0626719	0.0784632	0.139036	0.157023	0.0600373	0.180096	0.188507	0.163139	0.703392	0.109259	0.249873
				0.0752423		0.418218		0.0820776	0.255015	0.280269	0.56967	0.0948361	0.168913	0.322976	0.152801	0.0490399	0.156467	0.561717	0.567812	0.166465	0.165828	0.182798	0.106917	0.362691	0.148264	0.205193	0.168039	0.113189	0.877613	0.792362	0.462904	0.329172	0.0501188
				0.0276008		0.38011		0.113145	0.360936	0.223655	0.11493	0.196283	0.330035	0.0424314	0.309789	0.0888804	0.102437	0.175888	0.544767	0.534266	0.213728	0.80352	0.662838	0.143442	0.150721	0.377061	0.323292	0.0877254	0.412868	0.096302	0.18928	0.324201	0.131862
				0.073624		0.329524		0.248923	0.115736	0.182013	0.237638	0.137151	0.103737	0.458776	0.0414383	0.111915	0.145495	0.18021	0.605803	0.334518	0.227523	0.430939	0.188606	0.124002	0.0816606	0.28629	0.0901538	0.259893	0.143855	0.573924	0.154023	0.576701	0.543446
				0.201687		0.632577		0.0550892	0.265637	0.38004	0.892479	0.076876	0.172465	0.218328	0.687773	0.0436491	0.182384	0.283235	0.761315	0.282255	0.136276	0.180242	0.096591	0.107079	0.154015	0.323876	0.141468	0.578269	0.51796	0.182554	0.509003	0.120731	0.192372
				0.0607009		0.299268		0.108032	0.205284	0.400368	0.0924992	0.428001	0.279148	0.872317	0.125214	0.157891	0.126712	0.439395	0.546788	0.154578	0.119839	0.364625	0.0596598	0.325504	0.16209	0.0504165	0.30628	0.654205	0.357186	0.324083	0.0758159	0.5073	0.397177
				0.0527378		0.256071		0.12118		0.108783	0.155679	0.164289	0.192263	0.17661	0.114511	0.171066	0.28537	0.657408	0.146293	0.235641	0.0646958	0.118268	0.0358286	0.377131	0.218135	0.113788	0.144226	0.330806	0.230688	0.178431	0.367951	0.090299	0.201232
				0.0640805		0.114372		0.113012		0.245861	0.552811	0.27321	0.113001	0.220142	0.283221	0.118021	0.263982	0.351124	3.5465	0.25353	0.177901	0.0988786	0.0302186	0.103105	0.174288	0.0503148	0.184736	0.23116	0.1834	0.684873	0.219533	0.119639	0.365182
				0.0659119		0.213602		0.111709		0.305743	0.141846	0.220134	0.0947283	0.0781114	0.103325	0.124141	0.172056	0.387226	0.642769	0.33827	0.134894	0.259947	0.0308425	0.221729	0.213237	0.149348	0.167309	0.205186	0.403197	0.216235	0.23341	0.260952	0.178742
				0.100944		0.30439		0.239662		0.385697	0.0697687	0.133438	0.234224	0.185658	0.405283	0.102085	0.130985	0.38957	0.344905	0.615186	0.14414	0.405204	0.153807	0.292816	0.228039	0.458768	0.181311	1.99142	0.197786	0.265097	0.288599	0.137074	0.177177
				0.118227		0.247181		0.113632		0.160069	0.095868	0.0635873	0.207176	0.160666	0.144578	0.092709	0.248504	0.596219	0.503336	0.192241	0.154215	0.355502	0.112024	0.42326	0.114899	0.126541	0.304332	0.0987783	0.104191	0.237527	0.154967	0.183917	0.271843
				0.0596781		0.551637		0.15097		0.203578	0.18583	0.0792888	0.0756643	0.410375	0.261289	0.121174	0.159942	0.785849	0.274493	0.253315	0.325031	0.547819	0.177665	0.154048	0.148609	0.14584	0.176308	0.0928737	0.210088	0.126133	0.319914	0.276869	0.173267
				0.0878659		0.63216		0.153226		0.147768	0.162414	0.102649	0.209283	0.353741	0.0612642	0.109119	0.186822	0.0855754	0.271393	0.23865	0.181333	0.176325	0.0579867	0.254209	0.291327	0.0502803	0.217012	0.219227	0.14136	0.20249	0.175783	0.201821	0.0908815
				0.0815296		0.844837		0.0720883		0.0892124	0.484573	0.129794	0.0626164	0.323022	0.305875	0.119969	0.107125	0.581262	0.189808	0.261262	0.12045	0.123949	0.205852	0.342272	0.168953	0.21042	0.46612	0.244439	0.19688	0.165259	0.110255	0.124359	0.413529
				0.0848047		0.401215		0.108852		0.323072	0.0734958	0.160226	0.169688	0.0799011	0.132124	0.0594133	0.149363	0.210058	0.0626959	0.122157	0.14211	0.297623	0.050789	0.150794	0.389069	0.419375	0.487535	0.137195	0.164389	0.302896	0.173856	0.473487	0.343091
				0.0579669		0.605982		0.0838851		0.106122	0.182226	0.138531	0.188134	0.808905	0.307266	0.0751311	0.172099	0.482585	0.215368	0.160168	0.600839	0.122964	0.207763	0.2056	0.35529	0.338251	0.125137	0.129674	0.163197	0.23614	0.171503	0.0979622	0.246096
				0.054722		0.358413		0.313552		0.137771	0.412091	0.153905	0.16862	0.0715932	0.220857	0.097788	0.279435	0.144338	0.23464	0.383242	0.232788	0.305779	0.0584936	0.416914	0.200941	0.119312	0.11096	0.151227	0.318743	0.241106	0.0879174	0.233264	0.19153
				0.0358449		0.373445		0.172049		0.321864	0.0834733	0.145548	0.508275	0.281003	0.292256	0.318002	0.184431	0.526621	0.162158	0.396671	0.206412	0.127353	0.0796548	0.0923141	0.994804	0.256896	0.207781	0.100041	0.251698	0.49832	0.377327	0.241852	0.249022
				0.0581975		0.291716		0.0527458		0.122985	0.169022	0.184422	0.122946	0.256175	0.229233	0.152957	0.239039	0.269511	0.587303	0.211447	0.173486	0.308788	0.0297028	0.102471	0.965852	0.144371	0.0642232	0.0741533	0.138418	0.345777	0.443203	0.192381	0.165318
				0.138734		0.855265		0.271547		0.249002	0.306526	0.116944	0.106318	0.30769	0.696632	0.209717	0.15417	0.584544	0.0821754	0.251603	0.121315	0.529198	0.137151	0.134342	0.178021	0.163891	0.277379	0.0528612	0.13375	0.727871	0.280792	0.160588	0.313814
				0.0677342		0.358435		0.104905		0.16899	0.112553	0.137834	0.116664	0.172471	0.119372	0.168071	0.120371	0.704141	0.202056	0.253258	0.220875	0.23415	0.322677	0.092181	0.245712	0.15651	0.187775	0.291045	0.357321	0.157948	0.061076	0.710629	0.432351
				0.101081		0.493541		0.194863		0.089279	0.0801158	0.0596377	0.270018	0.604953	0.240356	0.213515	0.263669	0.225157	0.275998	0.412046	0.311875	0.152015	0.171807	0.267116	0.136916	0.158937	0.238307	0.341998	0.566244	0.769035	0.383128	0.432891	0.233685
				0.0392774		0.692974		0.24766		0.285024	0.12448	0.182598	0.122914	0.370703	0.15929	0.407216	0.122131	0.225969	0.143422	0.253055	0.109207	0.75414	0.0394284	0.195129	0.346255	0.422992	0.545583	0.263029	0.115056	0.057886	0.666577	0.408292	0.321359
				0.318314		0.237905		0.159589		0.165082	0.148812	0.0960461	0.112146	0.144143	0.164355	0.106822	0.632857	0.771247	0.676973	0.471157	0.141397	0.400467	0.102671	0.176759	0.472424	0.192097	0.114416	0.276533	0.325434	10.1857	0.0469953	0.512548	0.164843
				0.132319		0.514578		0.0780983		0.20653	0.257096	0.15755	0.118002	0.196335	0.157078	0.163974	0.355623	0.134712	0.756352	0.361123	0.266478	0.129602	0.215105	0.157879	0.135706	0.168123	0.280099	0.285099	0.169131	0.305498	0.288674	0.123381	0.0936594
				0.174813		0.394186		0.163293		0.0871479	0.0744835	0.176888	0.171889	0.295652	0.388821	0.149158	0.139115	0.26858	0.158741	0.501309	0.329623	0.107095	0.0768536	0.325824	0.323266	0.0942332	0.146004	0.148307	0.334059	1.97553	0.143976	0.278604	0.122879
				0.0407431		0.148405		0.207459		0.194023	0.215893	0.100575	0.065104	1.37268	0.0494732	0.157819	0.129535	0.27143	0.198549	0.273694	0.190093	0.0988801	0.0467094	0.19948	0.19972	0.28119	0.134448	0.434673	0.160786	0.248482	0.13639	0.19886	0.250502
				0.0478196		0.384476		0.147901		0.105927	0.164021	0.117026	0.182631	0.272925	0.073413	0.113057	0.18827	0.46018	0.250232	0.268227	0.057255	0.144219	0.0263613	0.0794819	0.358077	0.148982	0.0580189	0.131053	0.108888	0.276842	0.0851318	0.117687	0.245671
				0.0406671		0.188674		0.431134		0.0682322	0.120764	0.161621	0.294294	0.121765	0.892138	0.127415	0.117942	0.434728	0.517565	0.165226	0.263448	0.270357	0.0485642	0.239894	0.0832383	0.179887	0.0892656	0.144618	0.127315	0.167519	0.208657	0.121805	0.403105
				0.0452544		0.137174		0.0384264		0.101035	0.104718	0.344508	0.103606	0.237784	0.233717	0.178375	0.905081	0.905481	0.472871	0.366702	0.252063	0.190201	0.109482	0.119232	0.125882	1.26362	0.220322	0.300797	0.161897	0.645109	0.0944197	0.67584	0.462707
				0.184152		0.306242		0.0782411		0.393395	0.255702	0.126398	0.168299	0.350196	0.178411	0.204052	0.206144	0.580383	0.107235	0.141239	0.295614	0.744032	0.218044	0.152514	0.190726	0.160458	0.154281	0.057593	0.342158	0.911679	0.0754653	0.26318	0.283786
				0.0712424		0.311784		0.144277		0.0494597	0.217467	0.102937	0.651638	0.188101	0.326684	0.114995	0.257782	0.378702	0.256504	0.286	0.143817	0.824659	0.181743	0.1246	0.0820795	0.244907	0.158746	0.0860514	0.101423	0.237727	0.285836	0.13942	0.245799
				0.0666598		0.30211		0.139803		0.15375	0.529235	0.100166	0.196939	0.155973	0.599114	0.112239	0.26422	0.445678	0.405403	0.240159	0.153585	0.143095	0.060336	0.188876	0.335313	0.0332564	0.269425	0.405169	0.322736	0.156683	0.0818813	0.113998	0.366678
				0.217125		0.321201		0.124169		0.170457	0.0810841	0.433448	0.124214	0.158429	0.0751525	0.0940006	0.235477	0.475958	0.314566	0.216645	0.330331	0.231336	0.317757	0.116035	0.131699	0.172329	0.0657717	0.259976	0.177894	0.452675	0.232537	0.16358	0.155841
				0.306309		0.248747		0.423909		0.078235	0.125134	0.0986175	0.648382	0.163975	0.459979	0.11044	0.395393	0.664995	0.416909	0.380977	0.173039	0.648325	0.106953	0.171308	0.130702	0.126343	0.0959192	0.10457	0.0826612	0.287399	0.192679	0.126686	0.464258
				0.373678		0.357955		0.115659		0.125392	0.567195	0.127389	0.108277	0.527853	0.762027	0.19802	0.102479	0.437093	0.44661	0.214456	0.229979	0.14313	0.0532507	0.551173	0.114261	3.49124	0.174626	0.113115	0.125981	0.822738	0.252443	0.214797	0.832313
				0.160374		0.117447		0.083032		0.278837	0.141859	0.257476	0.440743	0.267004	0.429771	0.101548	0.149837	0.608563	0.24432	0.291177	0.215748	0.332545	0.0984194	0.323658	0.139029	0.331033	0.178611	0.0610448	0.259755	0.509587	0.169794	0.226212	0.389856
				0.119287		0.416473		0.0820635		0.0985243	0.464298	0.143898	0.271073	0.0957507	0.0633065	0.112913	0.205522	0.206631	0.358072	0.547012	0.164934	0.130895	0.116387	0.169889	0.0562174	0.39753	0.0564551	0.120484	0.0989156	0.790141	0.218327	0.702523	0.500387
				0.421774		0.524409		0.132987		0.131013	0.171456	0.188201	0.154296	0.281139	0.088681	0.291638	0.315166	0.368951	0.253504	0.128696	0.146604	0.295926	0.0678325	0.105863	0.101216	0.436735	0.0635035	0.0991729	0.512426	1.67874	0.148242	0.134541	0.196526
				0.128471		0.511411		0.0869843		0.131864	0.116046	0.176453	0.435364	0.339677	0.319967	0.139571	0.193287	0.437003	0.411133	0.0578303	0.128446	0.159427	0.0593495	0.117352	0.224632	0.344193	0.0118432	0.141642	0.216482	0.229126	0.0973235	0.179005	0.604585
				0.12096		0.181974		0.096842		0.116341	0.303282	0.36583	0.205007	0.169489	0.26512	0.167808	0.110979	0.154316	0.360964	0.18541	0.101671	0.647953	0.102276	0.298689	0.0882138	0.16114	0.512173	0.0675054	0.112574	0.704944	0.149826	0.114619	0.136182
				0.0940961		0.215562		0.137326		0.185807	0.43932	0.0938444	0.15252	0.0474163	0.623221	0.183752	0.222794	0.392702	0.111975	0.61277	0.148646	0.175055	0.0428199	0.428941	0.163777	0.348715	0.0743457	0.156538	0.303967	1.09998	1.34812	0.119401	0.0818816
				0.0617002		0.201666		0.0795339		0.220439	0.661157	0.152629	0.324668	0.148997	0.511283	0.231176	0.120699	0.305757	0.304021	0.0751226	0.226445	0.0907021	0.0803234	0.125178	0.112932	0.305448	0.206576	0.0468549	0.266254	0.180708	0.0667404	0.114185	0.676661
				0.0947761		0.406237		0.200863		0.0969835	0.149065	0.145742	0.0801718	0.266687	0.195778	0.203416	0.220338	0.380581	0.277659	0.205982	0.173047	0.700354	0.200052	0.13051	0.341859	0.229947	0.137747	0.169587	0.397869	0.227332	0.180756	0.255289	0.258443
				0.0586864		0.262343		0.281843		0.127381	0.169417	0.174947	0.647276	0.181402	0.35144	0.0947067	0.141891	0.360363	0.314991	0.31242	0.140468	0.207335	0.218405	0.108745	0.0821481	0.559226	0.0760798	0.321567	0.208302	0.362458	0.317632	0.149778	0.238478
				0.0667001		0.21112		0.131292		0.129209	0.206905	0.208393	0.898435	0.254297	0.0638513	0.0836965	0.346459	0.782898	0.165888	0.188028	0.136481	0.147614	0.66624	0.357398	0.0922779	0.411334	0.607783	0.439884	0.0763689	0.064343	0.195889	0.110886	0.16766
				0.112346		0.659032		1.0268		0.115835	0.151304	0.319016	0.524813	0.123133	0.220611	0.0915797	0.145936	0.763794	0.654565	0.335275	0.155905	0.330533	0.168481	0.450319	0.258333	0.371925	0.482253	0.116448	1.17246	0.278022	0.118353	0.106312	0.153427
				0.0510701		0.261198		0.102843		0.176299	0.357723	0.12456	0.0931268	0.123621	0.0940733	0.0830958	0.240782	0.676288	0.247503	0.076147	0.18534	0.244061	0.364041	0.243531	0.115639	0.200792	0.145015	0.0667233	0.0453955	0.430728	0.104203	0.134807	0.491483
				0.0588723		0.29374		0.106424		0.103881	0.314854	0.0968146	0.187331	0.198901	0.046694	0.312725	0.0984974	0.260263	0.415765	0.197277	0.136785	0.129039	0.146861	0.460776	0.0560882	0.145124	0.0494234	0.181294	0.118648	0.738904	0.189511	0.288502	0.422868
				0.197951		0.158761		0.0577566		0.10787	0.201671	0.0750105	0.225041	0.233041	0.107332	0.250075	0.190043	0.300116	0.296563	0.339602	0.118842	0.455068	0.418445	0.305245	0.112013	0.127148	0.584464	0.346426	0.267556	0.415248	0.19087	0.204219	0.0981274
				0.0814613		0.59689		0.116379		0.236309	0.193987	0.0694455	0.461891	0.141425	0.295949	0.272902	0.389389	0.735575	0.379299	0.237645	0.154952	0.40124	0.298756	0.281603	0.0838087	0.366509	0.0910657	0.0841203	0.12724	0.430812	0.161112	0.0695764	0.168626
				0.0449999		0.168829		0.112785		0.242617	0.318146	0.352845	0.333883	0.0528106	0.163919	0.141704	0.319269	0.287674	0.398577	0.267588	0.210852	0.524703	0.286561	0.0539704	0.67602	0.383638	0.0529131	0.230714	0.409873	0.298454	0.0631542	0.330627	0.490984
				0.0911977		0.229437		0.120381		0.0405901	0.397248	0.287342	0.143581	0.310137	0.473238	0.0939157	0.103932	0.349611	0.305081	0.202896	0.113011	0.163692	0.0829609	0.258378	0.141589	0.124867	0.432866	0.0707292	0.124107	0.338807	0.24418	0.207852	0.207182
				0.103916		0.155183		0.153389		0.14243	0.0664417	0.102359	0.141432	0.4191	0.520421	0.0615899	0.0732127	0.301628	0.781684	0.256365	0.185713	0.133684	0.209498	0.320537	0.226471	0.229332	0.0738499	0.0773227	0.199945	0.138652	0.213503	0.518879	0.161369
				0.0520398		0.253419		0.103065		0.182625	0.583743	0.0900235	0.724885	0.148547	0.703418	0.211539	0.666497	0.321029	0.234719	0.230157	0.238317	0.238139	0.0465193	0.240541	0.0843301	0.0492806	0.078158	0.124288	0.223717	1.30387	0.362158	0.157388	0.428007
				0.504138		0.210691		0.0607672		0.321612	0.434068	0.52392	0.245945	0.303119	0.569633	0.389311	0.0895539	0.342025	0.692966	0.318117	0.227714	0.0793973	0.0774677	0.510311	0.168119	0.329417	0.490054	0.0666597	0.273306	0.275564	0.0790459	0.125845	0.388431
				0.0937542		0.195071		0.209786		0.375396	0.42772	0.125954	0.640096	0.4421	0.163207	0.763382	0.166632	0.227137	0.0868504	0.249483	0.126917	0.525546	0.189995	0.096614	0.247852	0.0901271	0.120752	0.273892	0.131484	0.276654	0.101254	0.145709	0.295613
				0.179282		0.375743		0.0975154		0.571375	0.443669	0.145367	0.640051	0.215626	0.267927	0.22287	0.244842	0.809922	0.344222	0.0984084	0.128319	0.284004	0.175908	0.0972593	0.0860833	0.24957	0.462919	0.349193	0.0759836	0.812098	0.0868736	0.091582	0.375315
				0.143808		0.351751		0.0547703		0.17869	0.104995	0.325094	0.587751	0.0907686	0.36471	0.567808	0.131688	0.313087	0.343863	0.257771	0.25937	0.0734026	0.262362	0.108616	0.180756	0.372613	0.201213	0.172432	0.095479	0.123971	0.0865547	0.160467	0.246837
				0.0462222		0.228002		0.174001		0.0623599	0.231253	0.274831	0.209523	0.120371	0.404894	0.159306	0.0961137	0.500766	0.223286	0.323188	0.12806	0.0656677	0.0501155	0.25402	0.151664	0.404707	0.285632	0.226142	0.202333	0.25752	0.846578	0.234479	0.236763
				0.0527698		0.277725		0.29444		0.124978	0.250152	0.142767	0.191318	0.106665	0.17946	0.15571	0.176663	0.620919	0.187936	0.20479	0.141902	0.142826	0.0759549	0.187706	0.260743	0.0563985	0.0692714	0.240082	0.257628	0.365512	0.248539	0.214249	0.149662
				0.0554456		0.31051		0.271984		0.148131	0.44636	0.157307	0.219488	0.399665	0.0988067	0.200171	0.190967	0.44856	0.544619	0.0741898	0.208857	0.129252	0.0776623	0.161791	0.157771	0.578299	0.128629	0.163854	0.203648	0.351108	0.203387	0.236837	0.184638
				0.0486365		0.269447		0.0937355		0.19116	0.11148	0.133448	0.483173	0.184833	0.0938438	0.063368	0.168718	0.770345	0.482383	0.56868	0.405703	0.0710914	0.379696	0.0936798	0.0596498	0.0628469	0.446411	0.0895258	0.202387	5.50326	0.0721106	0.174805	0.458285
				0.0576798		0.162357		0.164672		0.226641	0.450859	0.0542438	0.0831204	0.322675	0.478287	0.453259	0.154722	0.466093	0.416478	0.131128	0.0999974	0.145657	0.122005	0.0678811	0.82056	0.412049	0.160448	0.404819	0.2504	0.437897	0.740696	0.27566	0.349315
				0.143132		0.185025		0.159601		0.11955	0.214231	0.291028	0.158103	0.299888	0.124608	0.154984	0.217	0.743048	0.13875	0.196842	0.239582	0.252689	0.0942552	0.91203	0.14826	0.117701	0.0430764	0.0705547	0.178162	0.415142	0.293933	0.194156	0.378248
				0.0453192		0.13631		0.2819		0.213822	0.333532	0.122425	0.342716	0.838748	0.24341	0.0877272	0.171972	0.385684	0.17677	0.412565	0.223706	0.442572	0.185786	0.0617127	0.371773	0.573643	0.225113	0.299854	0.399275	0.22125	0.124724	0.196097	0.1765
				0.0607421		0.352445		0.071376		0.133657	0.156112	0.149297	0.0874862	0.832705	0.136017	0.0931822	0.160186	0.30454	0.1443	0.174502	0.187067	0.21367	0.0475754	0.120973	0.0912386	0.147038	0.0822515	0.216604	0.276779	0.429032	0.181079	0.179315	0.278815
				0.0670887		0.372924		0.129194		0.113073	0.329421	0.0761944	0.180459	0.927217	0.183538	0.169871	0.338912	0.403345	0.261018	0.391156	0.121753	0.459014	0.364938	0.1609	0.0772654	0.485379	0.19157	0.217208	0.342147	0.206244	0.369032	0.161504	0.542605
				0.115864		0.204683		0.453446		0.383951	0.383779	0.212626	0.155211	0.152192	0.232007	0.119368	0.10408	0.452092	0.151317	0.594525	0.237589	0.24435	0.12568	0.221563	0.204599	0.173322	0.138219	0.0847088	0.160358	0.695024	0.206957	0.293475	0.14939
				0.156809		0.566093		0.132905		0.235648	0.87573	0.215008	0.117629	0.154496	0.144722	0.309452	0.315122	0.243441	0.25545	0.164342	0.144051	0.114911	0.181627	0.148437	0.0519599	0.0765376	0.305484	0.131184	0.245535	0.566619	0.139014	0.115403	0.781501
				0.0864054		0.730104		0.128341		0.0748632	0.688398	0.114981	0.132572	0.157542	0.568716	0.130934	0.362745	0.674581	0.601797	0.383536	0.102689	0.220293	0.155507	0.260236	0.0872917	0.243349	0.365694	0.0989509	0.255129	0.214655	0.0956991	0.142518	0.165181
				0.0955002		0.201393		0.130794		0.15304	0.136396	0.103902	0.135825	0.272353	0.189273	0.609858	0.37913	0.136595	0.362786	0.0973225	0.240848	0.442985	0.150014	0.653933	0.0839212	0.33452	0.170632	0.42804	0.129531	0.599898	0.099473	0.123942	0.137635
				0.0509091		0.449843		0.129197		0.257071	0.267238	0.0686688	0.251266	0.0868612	0.241997	0.0875821	0.0801426	0.555693	0.137705	0.210478	0.497664	0.0903144	0.0939763	0.171436	0.09118	0.99167	0.10744	0.527371	0.125514	0.340811	0.126288	0.183825	0.138681
				0.0760762		0.312969		0.192778		0.101452	0.209774	0.136581	0.203241	0.142738	0.600325	0.135549	0.234322	0.777942	0.246019	0.313691	0.200306	0.30733	0.15764	0.190959	0.132366	0.322535	0.519507	0.075535	0.059756	0.272704	0.532688	0.369312	0.272695
				0.257592		0.159479		0.469853		0.100752	0.927631	0.119379	0.137421	0.244515	0.256306	0.13364	0.118233	0.25881	0.412909	0.140452	0.307198	0.200222	0.273416	0.425198	0.0518058	0.0846655	0.168959	0.574377	0.312314	0.313432	0.302873	0.43363	0.305666
				0.0577763		0.369132		0.404541		0.0716483	0.079123	0.164778	0.339957	0.13299	0.0762506	0.134547	0.264322	0.0582415	0.373711	0.455785	0.121336	0.182938	0.628855	0.196331	1.05309	0.357265	0.227132	1.1688	0.152932	0.231537	0.830839	0.463505	0.32871
				0.377854		0.278203		0.0836635		0.129445	0.367317	0.230966	0.161436	0.121802	0.174155	0.314687	0.10754	0.353472	0.239596	0.353908	0.262854	0.323282	0.0781603	0.147614	0.480754	0.192638	0.140594	0.102848	0.349203	0.15835	0.221678	0.119757	0.133984
				0.0649472		0.32097		0.343254		0.145953	0.261665	0.098775	0.0946308	0.340242	0.316023	0.438353	0.217753	0.217257	0.144384	0.391062	0.12755	0.25621	0.0539597	0.272861	0.126582	0.326743	0.100892	0.132539	0.059647	0.241026	0.255741	0.259214	0.224453
				0.380043		0.409817		0.27347		0.10978	1.07949	0.134124	0.452478	0.200902	0.0653524	0.0966832	0.173563	0.249616	0.555851	0.208524	0.0682305	0.304964	0.264923	0.227555	0.162266	0.323018	0.146487	0.80661	0.482224	0.438744	0.127555	0.232633	0.399905
				0.0754357		0.186208		0.15673		0.242226	1.5569	0.406595	0.112454	0.152168	0.191132	0.146506	0.141057	0.327424	0.257756	0.324158	0.159775	0.100584	0.0359583	0.225616	0.314518	0.121172	0.107446	0.169959	0.0940101	0.330579	0.0616464	0.0881006	0.269248
				0.25572		0.226895		0.0675041		0.325803	0.853772	0.0792161	0.203337	0.210319	0.292923	0.340771	0.157763	0.792578	0.335435	0.554109	0.131794	0.597167	0.0462961	0.277873	0.142303	0.0845919	0.100616	0.206295	0.226442	0.449177	0.387101	0.172327	0.308412
				0.0372261		0.575748		0.311334		0.170029	0.350068	0.22366	0.723393	0.0754448	0.0786964	0.199485	0.0824381	0.452165	0.153206	0.210744	0.206426	0.161371	0.138154	0.0908565	0.3327	0.513172	0.538488	0.0599672	0.16666	0.771459	0.712336	0.527228	0.224002
				0.0961443		0.221389		0.157489		0.398337	0.443677	0.177569	0.0889969	0.116186	0.376311	0.136728	0.166439	0.907364	0.220035	0.269282	0.296003	0.118839	0.274997	0.236191	0.104956	0.0639835	0.107396	0.186237	0.278737	0.250487	0.1011	0.17543	0.334558
				0.129083		0.229952		0.215342		0.157527	0.0879645	0.159341	0.883466	0.146401	0.0879533	0.085779	0.175019	0.147692	0.177076	0.1203	0.156178	0.171704	0.0627342	0.187053	0.104788	0.578888	0.350195	0.0816135	0.163777	0.939594	0.0653062	0.187117	1.0955
				0.118532		0.220405		0.211413		0.204048	0.200234	0.179184	0.221022	0.183381	0.100231	0.102646	0.0989014	0.292439	0.232741	0.267731	0.482185	0.279732	0.159219	0.140926	0.12945	1.07343	0.0914805	0.293561	0.117808	0.672406	0.463654	0.26842	0.31935
				0.0756016		0.456616		0.105466		0.269904	0.147317	0.150842	0.16027	0.231788	0.695301	0.169709	0.121215	0.220029	0.246395	0.219611	0.16699	0.6848	0.0358107	0.37029	0.143791	0.258029	1.13535	0.117716	0.190805	0.131432	0.217419	0.257295	0.11066
				0.095052		0.237677		0.157167		0.381727	0.507866	0.177971	0.102656	0.97108	0.752789	0.162547	0.153848	0.665586	0.380245	0.0659739	0.274979	0.546377	0.184082	0.181637	0.462736	0.223676	0.498506	0.20766	0.0966769	0.326137	0.246501	0.197714	0.496501
				0.0309536		0.226081		0.0955027		0.0761997	0.4236	0.151882	0.32262	0.302018	0.704047	0.174728	0.348286	0.385374	0.356491	0.262334	0.325066	0.401944	0.325968	0.177472	0.11961	0.334721	0.209053	0.223118	0.49554	0.267779	0.369097	0.08656	0.160234
				0.0378299		0.404024		0.10997		0.186627	0.0908936	0.287595	0.381106	0.306185	0.770778	0.189918	0.177992	0.263382	0.785833	0.890008	0.0852884	0.218168	0.321253	0.330272	0.0955359	0.229515	0.201603	0.132089	0.0819904	0.533897	0.106113	0.475784	0.737221
				0.0432944		0.130818		0.220271		0.325207	0.0880396	0.777666	0.150112	0.614298	0.171793	0.0411628	0.124966	0.415783	0.336987	0.430775	0.157894	0.233517	0.230372	0.5582	0.117329	0.125513	0.240865	0.0499149	0.180371	0.259537	0.0408235	0.172762	0.222353
				0.0668561		0.21186		0.116619		0.0783833	0.176464	0.127167	0.105587	0.0624652	0.293971	0.305886	0.225229	0.195881	0.408631	0.478913	0.0906578	0.394309	0.125932	0.206702	0.395927	0.861177	0.133332	0.281227	0.199389	0.139594	0.110266	0.247469	0.116737
				0.175286		0.14476		0.29292		0.184435	0.532281	0.115389	0.0930344	1.00346	0.194883	0.105402	0.276802	0.295149	0.282189	0.57159	0.264049	0.235536	0.0195881	0.137818	0.12962	0.0355916	0.0965138	0.301144	0.774985	0.407441	0.414648	0.0889104	0.129996
				0.156275		0.0815247		0.608627		0.381062	0.125536	0.216256	0.459246	0.284178	0.142208	0.0546491	0.134358	0.544054	0.322522	0.606952	0.209769	0.281458	0.189614	0.350526	0.089223	0.085541	0.134021	0.52141	0.29275	0.198953	0.296498	0.718542	0.370237
				0.0430723		0.480679		0.0625001		0.361805	0.0994339	0.151224	0.0998532	0.23931	0.0892341	0.0701341	0.125575	0.190717	0.296541	1.36278	0.357558	0.214059	0.123974	0.0651899	0.0498366	0.0657442	0.36842	0.148417	0.0976662	0.101959	0.104193	0.104539	0.0953705
				0.0438092		0.145661		0.0773499		0.131278	0.338301	0.214703	0.115122	0.226092	0.1819	0.127823	0.241441	0.411837	0.75988	0.434403	0.182513	0.290365	0.199141	0.114102	0.158917	0.179438	0.133531	0.138366	0.204784	0.211171	0.229131	0.262539	0.187274
				0.214651		0.267755		0.0708211		0.240174	0.103118	0.0836347	0.193665	0.204113	0.226378	0.102404	0.320683	0.21759	0.161609	0.564862	0.225941	0.112063	0.153285	0.177806	0.0904519	0.52158	0.0914875	0.2561	0.258388	0.523216	0.139811	0.0800425	0.144853
				0.0630461		0.726569		0.169735		0.434449	0.353824	0.174071	0.159976	0.189126	0.27938	0.189097	0.274475	0.251023	0.470508	0.351002	0.183758	0.153982	0.0942055	0.104856	0.0719742	0.353323	0.131583	0.064978	0.729855	0.295667	0.32254	0.140558	0.246073
				0.0925972		0.293815		0.143792		0.127464	0.724463	0.310577	0.134993	0.210835	0.272216	0.231092	0.612311	0.700195	0.631489	0.50605	0.237924	0.170108	0.212486	1.05939	0.163675	0.107644	0.0853139	0.184595	0.288394	0.449986	0.435181	0.0742605	0.213927
				0.0758983		0.346685		0.0863269		0.217315	0.478587	0.45032	0.123456	0.127827	0.198202	0.110953	0.129218	0.49887	0.283844	1.67366	0.181699	0.21415	0.100349	0.208672	0.11608	0.314178	0.218455	0.212585	0.174732	0.567119	0.166708	0.38831	0.254372
				0.0334832		0.289803		0.241807		0.0623905	0.288301	1.064	0.200271	0.478882	0.143455	0.0799737	0.326978	0.508919	0.193686	0.163304	0.124902	0.0770997	0.0946231	0.320117	0.0765281	0.402805	0.112443	0.0585641	0.196422	0.200412	0.145289	0.161193	0.539799
				0.0974935		0.385839		0.140963		0.146612	0.210701	0.189756	0.130757	0.181057	0.493203	0.468811	0.213117	0.418135	0.668036	0.400608	0.0760658	0.364494	0.219344	0.207844	0.158224	0.10777	0.503638	0.134282	0.0587449	0.373716	0.135232	0.178596	0.239497
				0.456981		0.525575		0.0811098		0.105707	0.168284	0.103305	0.316206	0.403739	0.103509	0.158247	0.179732	0.38387	0.176275	0.180603	0.239686	0.271424	0.0798306	0.175572	0.0690768	0.300881	0.0716514	0.0915747	0.395987	0.658785	0.314694	0.247717	0.364775
				0.0620193		0.532349		0.168839		0.334855	0.181106	0.13795	0.157313	0.501556	0.191018	0.0920749	0.353807	0.567691	0.223467	0.167325	0.16539	0.29058	0.260356	0.115325	0.120042	0.406761	0.15563	0.131342	0.0904391	0.496318	0.335934	0.22907	1.71248
				0.0623417		0.306986		0.195052		0.0680745	1.13212	0.338213	0.181251	0.149347	0.0866765	0.10348	0.218947	0.478081	0.356933	0.63442	0.0769581	0.892677	0.0715524	0.348539	0.144174	0.179757	0.404279	0.225894	0.276349	0.290558	0.0285557	0.541225	0.129231
				0.0874227		0.316385		0.0635913		0.110072	0.234153	0.149672	0.187037	0.454829	0.496871	0.0755591	0.240914	0.720374	0.84463	0.356535	0.154311	0.0496554	0.160369	0.901085	0.147512	0.236565	0.174808	1.1748	0.151554	0.261044	0.072548	0.224567	0.133049
				0.0461867		0.166101		0.128419		0.13813	0.107321	0.360995	0.185005	0.0597257	0.116909	0.0640023	0.187201	0.621608	0.233601	0.208445	0.202853	0.375858	0.423623	0.153414	0.194631	0.311376	0.184788	0.222623	1.27998	0.295825	0.413083	0.0907771	0.14868
				0.0823626		0.261387		0.0649331		0.296322	0.165753	0.125689	0.264872	0.0701772	0.480746	0.213965	0.151834	0.381812	0.0851233	0.499869	0.166947	0.180084	0.0633357	0.144682	0.416724	0.112934	0.0601627	0.200334	0.301874	0.196718	0.544428	0.289857	0.262345
				0.0878096		0.362279		0.145368		0.174772	0.153294	0.089145	0.218172	0.395536	0.279486	0.142371	0.553917	0.398841	0.38633	0.141956	0.284487	0.482398	0.237097	0.135118	0.170092	0.399702	0.0698307	0.133984	0.28242	0.549627	0.132465	0.319105	0.246677
				0.042456		0.204519		0.17363		0.0358844	0.495543	0.156897	0.223013	0.0548802	0.235542	0.120617	0.266751	0.274743	0.618013	0.448816	0.226319	0.168579	0.36439	0.118648	0.675369	0.377867	0.435119	0.239664	0.165746	0.236968	0.111267	0.272253	0.285881
				0.0452932		0.194976		0.113789		0.0793915	0.218183	0.173027	0.210701	0.115363	0.872867	0.235498	0.735967	0.738284	0.776249	0.151175	0.332213	0.329745	0.0205037	0.136718	0.0720806	0.163104	0.147352	0.153848	0.133101	0.1259	0.200828	0.215773	0.221895
				0.216428		0.103538		0.11284		0.334627	0.271482	0.14096	0.110266	0.366261	0.531587	0.126632	0.187946	0.387469	0.356607	0.338977	0.153892	0.121483	0.233685	0.10335	0.520437	0.113741	0.163744	0.417647	0.255075	0.460388	0.17282	0.099511	0.243577
				0.108748		0.371633		0.125204		0.14119	0.397327	0.113466	0.0971429	0.164506	0.235341	0.0523253	0.259344	0.161674	0.288225	0.343092	0.197035	0.329252	0.3239	0.182978	0.16154	0.214505	0.200887	0.0700259	0.220021	0.090025	0.179666	0.792867	0.397348
				0.0573026		0.342647		0.0866233		0.228549	0.330512	0.111081	0.224552	0.179766	0.153362	0.113652	0.195554	1.04738	0.533836	0.244037	0.299587	0.236275	0.0507945	0.327317	0.0881559	0.153908	0.423189	0.0875755	0.358297	0.364241	0.320638	0.351486	0.254892
				0.0849122		0.174192		0.0936898		0.21897	0.603147	0.165386	0.260434	0.122452	0.114911	0.372858	0.221556	0.498206	0.354511	0.0857662	0.168867	0.511849	0.218859	0.25011	0.128842	0.0667537	0.0901773	0.0793638	0.122568	0.28804	0.144663	0.108606	0.400451
				0.0386176		0.152466		0.14644		0.0866115	0.373196	0.0953661	0.168045	0.736471	0.189328	0.182462	0.319336	0.255781	0.386423	0.206171	0.119355	0.287955	0.580868	0.146482	0.132502	0.122343	0.101528	0.25384	0.113908	0.630816	0.0990952	0.110122	0.144911
				0.104631		0.180607		0.149928		0.0771363	0.254956	0.173034	0.134045	0.187917	0.354648	0.22481	0.27459	0.237487	0.202345	0.610517	0.148791	0.303083	0.0178139	0.190425	0.150476	0.325149	0.284092	0.653326	0.209846	0.159983	0.246649	0.103764	0.114577
				0.0549779		0.199883		0.0859879		0.194417	0.512883	0.619815	0.17314	0.0791122	0.209204	0.0849874	0.354903	1.46657	1.3461	0.48435	0.203765	0.458952	0.117002	0.165108	0.134427	0.0569243	0.162024	0.274338	0.175143	0.372722	0.121862	0.106298	0.153231
				0.339579		0.226037		0.128621		0.0334283	0.546242	0.171796	0.136568	0.383658	0.251263	0.214109	0.328559	0.602394	0.100091	0.182301	0.106177	0.505078	0.0694731	0.210236	0.264915	0.0507606	0.432798	0.0672066	0.0613451	0.236621	0.197547	0.145053	0.181704
				0.10921		0.606637		0.268253		0.277598	0.251467	0.238462	0.410981	0.343253	0.56818	0.0699416	0.27596	0.236537	0.749841	0.142462	0.249912	0.0790709	0.050529	0.139007	0.0822109	0.42285	0.139583	0.0951685	0.160511	0.1997	0.110025	0.177017	0.378395
				0.172964		0.351686		0.0675327		0.239089	0.195578	0.242159	0.122094	0.072183	0.589448	0.223223	0.255345	0.827451	0.194138	0.282119	0.346144	0.172167	0.348433	0.262538	0.180923	0.325198	0.913359	0.455585	0.0925767	0.161514	0.104078	0.221637	0.13303
				0.0470823		0.338012		0.124621		0.112141	0.616377	0.226386	0.283932	0.81925	1.42402	0.0863097	0.181632	0.169601	0.136333	0.326864	0.118711	1.08924	0.0492765	0.135019	0.11057	0.21932	0.142042	0.217748	0.191061	0.116881	0.553991	0.196747	0.314666
				0.094666		0.21043		0.121365		0.323215	0.136427	0.382619	0.17995	0.176725	0.135809	0.171837	0.226192	0.260602	0.235138	0.554139	0.0749337	0.262795	0.0518693	0.277299	0.0664167	0.358843	0.210171	0.0715478	0.641127	0.620159	0.192502	0.119328	0.151139
				0.0819491		0.159281		0.236044		0.416937	0.164933	0.149737	0.135018	0.0998688	0.378059	0.0826896	0.0900871	0.424634	0.19263	0.166955	0.223664	0.278983	0.282807	0.107237	0.14248	0.424849	0.585781	0.0637131	0.18427	0.395153	0.433301	0.265726	0.182892
				0.146722		0.277127		0.845901		0.224402	0.151722	0.199855	0.100094	0.213995	0.778143	0.304207	0.118773	0.417297	0.194025	0.242877	0.227325	0.303493	0.048849	0.182797	0.199517	0.0557983	0.116006	0.177188	0.107447	0.363768	0.242542	0.204883	0.121099
				0.0371865		0.349046		0.113449		0.133247	0.160153	0.124758	0.143784	0.178286	0.502882	0.103675	0.434801	0.429564	0.206362	0.239434	0.0672094	0.157103	0.156946	0.0943078	0.0440841	0.143016	0.629632	0.187412	0.129006	0.455375	0.33025	0.27241	0.121685
				0.101218		0.391736		0.0790555		0.166531	0.297339	0.0688604	0.168714	0.10434	0.379064	0.115811	0.0907873	0.466529	0.201242	0.289207	0.529553	0.196757	0.0796635	0.128518	0.135287	0.999172	0.712839	0.247163	0.205619	0.330774	0.113797	0.0804044	0.122202
				0.711945		0.385635		0.133189		0.236632	0.165547	0.331553	0.119309	0.790305	0.682072	0.20185	0.209323	0.310234	0.208766	0.5939	0.171967	1.88586	0.0259157	0.643141	0.157068	0.0778902	0.0706612	0.11501	0.0567172	0.118924	0.446553	0.137751	0.182919
				0.0762797		0.108811		0.113963		0.130692	0.273715	0.0524496	0.216145	0.155521	0.322155	0.105919	0.189625	0.292174	0.313347	0.551735	0.165442	0.136915	0.590167	0.0754346	0.0767744	0.146135	0.0696019	1.0159	0.0599406	0.220915	0.497523	0.298929	0.118167
				0.0370396		0.248693		0.308192		0.175214	0.273756	0.155531	0.81827	0.0654277	0.456499	0.141691	0.248421	0.286741	0.295522	0.405526	0.110089	0.132002	0.148905	0.0706289	0.210741	0.0877853	0.13067	0.43579	0.515554	0.494351	1.06918	0.53299	0.155691
				0.519887		0.577482		0.336339		0.128577	0.158193	0.181615	0.106538	0.336453	0.246945	0.125349	0.901087	0.244936	0.190245	0.216207	0.156859	1.5393	0.0799724	0.212074	0.0850462	0.371313	0.228381	0.0647059	0.119621	0.169551	0.154818	0.270917	0.329183
				0.102752		0.22		0.133885		0.464289	0.226862	0.207439	0.164606	0.450258	0.119734	0.187996	0.259339	0.619439	0.464133	0.0843257	0.129247	1.43253	0.0861998	0.0712576	0.116066	0.121817	0.0478395	0.0644849	0.406651	0.683776	0.333694	0.043559	0.39712
				0.0787642		0.213578		0.190524		0.217711	0.195617	0.176983	0.294916	0.363232	0.15159	0.179011	0.204398	0.99645	0.171381	0.267341	0.351769	1.48382	0.0830699	0.105366	0.0769317	0.0357369	1.3321	0.175985	0.146644	0.798783	0.127417	0.166602	0.326673
				0.191686		0.312742		0.448709		1.27986	0.0570729	0.150376	0.206237	0.268781	0.100039	0.149416	0.224013	0.109869	0.300752	0.511403	0.254177	0.502494	0.0585224	0.394128	0.0845642	0.207318	0.384258	0.421004	0.181335	0.219421	0.224625	0.321557	0.478708
				0.14101		0.205882		0.118243		0.134369	0.156357	0.20754	0.194797	0.0732695	0.359395	0.132738	0.150618	1.35364	0.117282	0.563289	0.0809078	1.0025	0.230273	0.174492	0.158107	0.605976	0.133475	0.0830539	0.696831	0.207467	0.403324	0.159817	0.255739
				0.479462		0.241632		0.0538398		0.835126	0.430752	0.318422	0.255248	0.320193	0.199914	0.13366	0.112567	0.406439	0.113834	0.210517	0.154831	0.303359	0.107559	0.475533	0.0949431	0.4118	0.216766	0.0666398	0.278987	0.107039	0.101636	0.0809742	0.114856
				0.0673115		0.267736		0.134559		0.207397	0.133518	0.252384	0.174053	0.18137	0.352728	0.113276	0.156541	0.212531	0.421114	0.129612	0.138356	0.0491863	0.0887081	0.175415	0.131401	0.378657	0.854191	0.194878	0.286478	0.199213	0.121818	0.94901	0.563273
				0.100767		0.197391		0.15435		0.126374	0.236347	0.143649	0.798891	0.149024	0.191982	0.152157	0.339245	0.870596	0.321798	0.212972	0.0753487	0.901284	0.396676	0.213673	0.0852501	0.132265	0.303816	0.199154	0.432693	0.599669	0.0577694	0.994306	0.197133
				0.0646172		0.350181		0.439411		0.149186	0.110178	0.254321	0.0989672	0.191036	0.354858	0.0766833	0.18004	0.31161	0.367188	0.126127	0.154814	0.529085	0.024398	0.466131	0.14043	0.298302	0.205573	0.154486	0.214986	1.23929	0.146025	0.223147	0.197395
				0.146047		0.500506		0.496443		0.135892	0.56611	0.178106	0.190603	0.133709	0.415112	0.157284	0.134538	0.849356	0.472185	0.247269	0.174734	1.66965	0.0744443	0.161759	0.182708	0.107806	0.196018	0.177003	0.124542	0.283667	0.233384	0.153596	0.172036
				0.157328		0.324403		0.151829		0.243848	0.337419	0.293458	0.144485	0.162867	0.0853179	0.230518	0.0964843	0.329414	0.242494	1.2547	0.373249	0.478129	0.156314	0.22751	0.0736507	0.17642	0.440665	0.169594	0.192765	0.382854	0.327948	0.625526	0.144482
				0.0764789		0.204714		0.11255		0.0887238	0.178584	0.435471	0.138481	0.33415	0.389886	0.245974	0.0578762	2.92104	0.316216	0.674631	0.156229	0.207775	0.0499466	0.120213	0.120825	0.201724	0.0931068	0.154183	0.091947	0.224436	0.210038	0.186866	0.324864
				0.0569173		0.60007		0.0896542		0.222145	0.514119	0.261845	0.237838	0.128158	0.358546	0.1852	0.283969	0.969153	0.325324	0.244822	0.131308	0.0638539	0.066907	0.349801	0.119444	0.191174	0.486552	0.131657	0.229924	0.151113	0.218093	0.0583285	0.222012
				0.0792254		0.486952		0.120872		0.252868	0.308397	0.0995473	0.170706	0.270857	0.49243	0.0697108	0.243655	0.273072	0.169552	0.306331	0.396872	1.04085	0.0845411	0.110061	0.1202	0.203285	0.200694	0.701506	0.296224	0.412029	0.198071	0.116624	0.1487
				0.0706317		0.34734		0.0895139		0.279813	0.0763627	0.106861	0.328067	0.271761	0.257882	0.0688689	0.123754	0.260322	0.155205	0.143835	0.121887	0.185026	0.330153	0.0231203	0.121353	0.165344	0.223648	0.0472152	0.180466	0.608112	0.190893	0.109933	0.477866
				0.106268		0.361235		0.0414808		0.175793	0.0678359	0.170657	0.110476	0.17243	0.209347	0.230882	0.13795	1.33253	0.273217	0.336097	0.10208	0.261122	0.259261	0.367895	0.452512	0.155193	0.153209	0.17584	0.124216	0.695847	0.0816984	0.052374	0.379541
				0.117503		0.228753		0.0932462		0.0636071	0.17374	0.179608	0.272965	0.142776	0.121451	0.278536	0.437014	0.223681	0.138128	0.361673	0.167097	0.397893	0.0404457	0.205703	0.281996	0.40528	0.544834	0.251711	0.126158	0.966567	0.103109	0.0929995	0.206706
				0.0566551		0.129052		0.207159		0.143229	0.348013	0.265952	0.202727	0.174996	0.200148	0.19806	0.422656	0.594128	0.147074	0.326704	0.404881	0.410821	0.0189917	0.273818	0.223799	0.0244966	0.222085	0.0703858	0.187826	0.387124	0.546561	0.294486	0.193439
				0.0751327		0.186232		0.0949495		0.245017	0.30854	0.118913	0.163374	0.127615	0.925557	0.066431	0.198928	0.733478	0.440721	0.138062	0.117538	0.279565	0.144618	0.128569	0.377021	0.502425	0.11505	0.232334	0.0706971	0.310368	0.394376	0.159358	0.85948
				0.11132		0.444605		0.184562		0.607387	0.142381	0.163282	0.297034	1.51905	0.298272	0.126226	0.200656	4.17447	0.288023	0.162648	0.380111	0.101253	0.122673	0.272858	0.268766	0.160648	0.438626	0.356446	0.108203	0.204231	0.428962	0.194821	0.166902
				0.0947345		0.42935		0.172299		0.278012	0.086011	0.107603	0.243089	0.217218	0.591003	0.12039	0.209063	0.205655	0.317072	0.219196	0.343584	0.23488	0.0618505	0.213748	0.100293	0.111586	0.45839	0.0867648	0.312768	0.155975	0.193005	0.415996	0.239136
				0.0707288		0.442231		0.0805423		0.149588	0.308524	0.196751	0.151422	0.528091	0.247702	0.163749	0.230816	0.219709	0.419428	0.50375	0.21888	0.176366	0.113539	0.191467	0.0550914	0.192704	0.178995	0.1538	0.0826714	0.41235	0.0550095	0.134994	0.455874
				0.0335915		0.755162		0.174966		0.103684	0.0603198	0.101083	0.218957	0.0823773	0.45811	0.274999	0.208567	0.273161	0.130176	0.154747	0.205768	0.193871	0.0645333	0.149574	0.144908	0.101067	0.109638	0.352317	0.144861	0.989694	0.216438	0.258138	0.174312
				0.0297235		0.206539		0.122646		0.0965306	0.31355	0.159802	0.24459	0.219676	0.0753759	0.0616594	0.295913	0.31878	0.0749263	0.457743	0.135213	0.364617	0.0979457	0.14094	0.0797115	0.192104	0.0601127	0.117238	0.352617	0.415788	0.0350002	0.0961694	0.183285
				0.0611261		0.288811		0.229079		0.123184	0.384391	0.237878	0.582237	0.499823	0.296926	0.0969256	0.130104	0.223045	0.10507	0.237994	0.17859	0.491455	0.103982	0.134414	0.141106	0.15886	0.139686	0.151593	0.305226	0.276105	0.28242	0.454841	0.256808
				0.0670581		0.292476		0.281094		0.122072	0.201916	0.139867	1.01949	0.0797676	0.288882	0.587776	0.117743	0.468271	0.140573	0.224495	0.229737	1.35534	0.0612617	0.159762	0.121696	0.0765178	0.602506	0.0533462	0.0502869	0.54952	0.0692118	0.487673	0.258243
				0.299889		0.203443		0.0334522		0.0686188	0.104348	0.171404	0.143749	0.107969	0.32408	0.385342	0.148998	0.294821	0.367966	0.0993485	0.151362	0.0766085	0.732788	0.246448	0.205643	0.126637	0.229704	0.169267	0.169726	0.107335	0.365509	0.0855145	0.203284
				0.0782807		0.196599		0.0949198		0.105512	0.227007	0.159361	0.338644	0.210395	0.0791425	0.160977	0.236324	0.432085	0.303655	0.265841	0.10995	0.106026	0.0464499	0.154467	0.0572744	0.0733361	0.174523	0.260128	0.227282	0.189027	0.162326	0.168213	0.156496
				0.0617584		0.533428		0.192401		0.152156	0.0728746	0.0921653	0.419679	0.376867	0.151336	0.165553	0.11996	0.55537	0.302704	0.117635	0.176019	0.181429	0.147197	0.687526	0.123646	0.052265	0.222594	0.175807	0.101137	0.0948383	0.315002	0.883465	0.18858
				0.0612424		0.160718		0.337471		0.218826	0.204946	0.156402	0.500306	0.161049	0.640939	0.177495	0.1251	0.343402	0.689865	0.44767	0.205995	0.0971183	0.0984776	0.111481	0.220734	0.207369	0.327978	0.0873796	0.301324	0.223912	0.543867	0.168284	0.110101
				0.0949666		0.162329		0.593104		0.0780502	0.119152	0.177494	0.273005	0.260437	0.245122	0.145645	0.150971	0.181791	0.530892	0.260828	0.120857	0.646224	0.0965316	0.131612	0.0765038	0.34625	0.26297	0.27832	0.174931	0.213033	0.291456	0.489086	0.247651
				0.0867313		0.917755		0.164354		0.102038	0.27275	0.0442482	0.202216	0.788728	0.642158	0.156835	0.226017	0.175464	0.487556	0.178014	0.107789	0.244648	0.0744687	0.169643	0.161758	0.559969	0.44342	0.126882	0.263408	1.22818	0.331948	0.842054	0.164047
				0.0519065		0.519178		0.160191		0.0968719	0.414119	0.0893241	0.180014	0.130429	0.152892	0.166005	0.22196	0.825337	0.24282	0.190394	0.0798825	0.384296	0.102344	0.209373	0.133113	0.113099	0.327748	0.121365	0.218608	0.263742	0.144221	0.131392	0.750485
				0.0656468		0.557379		0.311517		0.112979	0.109003	0.198536	0.116908	0.33608	0.252316	0.0706144	0.101509	0.983872	0.329071	0.433288	0.140028	0.0873189	0.0369568	0.233123	0.204125	0.111839	0.281613	0.131313	0.0953978	0.238906	0.115433	0.217118	0.325686
				0.038783		0.525076		0.226395		0.194982	0.288015	0.360374	0.182917	0.241854	0.153887	0.13849	0.148713	0.514695	0.388976	0.417869	0.088578	0.75909	0.157158	0.102671	0.0991387	0.26699	0.188872	0.076903	0.507917	0.129133	0.107758	0.360847	0.191733
				0.0542891		0.205281		0.0852247		0.0804084	0.0419486	0.23724	0.377002	0.193384	0.24564	0.0789251	0.173307	0.45026	0.146779	0.640113	0.083788	0.360979	0.30429	0.139163	0.127865	0.0729345	0.14766	0.0914834	0.0642475	0.186622	0.54834	0.278085	0.194856
				0.079491		0.514151		0.446073		0.0900658	0.539866	1.03069	0.0922367	0.153175	0.192554	0.257037	0.289242	0.0665839	0.223367	0.552646	0.0810356	0.146368	0.0612134	0.587501	0.127638	0.0617487	0.103253	0.190387	0.0659591	0.136479	0.141244	0.314718	0.429849
				0.0600296		0.508339		0.069402		0.117429	0.106401	0.0570455	0.0960188	0.294673	0.171378	0.200394	0.13256	0.473718	0.436587	0.144503	0.187757	0.182604	0.0853774	0.350228	0.0568939	0.180598	0.315442	0.19824	0.184667	0.14888	0.222458	0.158978	0.228252
				0.0677978		0.206002		0.0969199		0.544884	0.221514	0.444145	0.33292	0.430641	0.420365	0.144354	0.0500071	0.443596	0.348903	0.116816	0.102102	0.178394	0.106932	0.0859607	0.287505	0.0816623	0.370176	0.638424	0.148213	0.289814	0.289578	0.228363	0.474456
				0.523157		0.147883		0.0998599		0.0859036	0.399723	0.13886	0.221691	0.374037	0.0686321	0.125395	0.196698	0.377377	0.329248	0.257182	0.328288	0.278507	0.713392	0.0891035	0.210269	0.0467154	0.137754	0.119969	0.175372	0.396434	0.0560667	0.4481	0.112077
				0.154665		0.485681		0.0798333		0.402022	0.114946	0.109373	0.145978	0.226038	0.0875931	0.143708	0.260088	0.63659	0.313997	0.239536	0.124974	0.353857	0.181576	0.242347	0.179145	0.378653	0.544618	0.192335	0.104023	0.290126	0.645845	0.420472	0.382394
				0.0563015		0.340177		0.209509		0.145017	0.251449	0.262435	0.14637	0.326661	1.11804	0.209805	0.166062	0.835173	0.257726	0.616248	0.277973	0.151208	0.0547111	0.300862	0.210438	0.326323	0.925543	0.0438716	0.14363	0.311654	0.0917773	0.203542	0.331434
				0.0618555		0.203891		0.136501		0.222608	0.137829	0.0725857	0.0924114	0.616247	0.534795	0.0805474	0.144292	0.760591	0.197073	0.191685	0.258424	0.0816539	0.36255	0.156701	0.132271	0.0697992	0.228747	0.303827	0.181773	0.16696	0.550922	0.0986055	0.102905
				0.0822203		0.430893		0.240597		0.162489	0.207496	0.183332	0.0901816	0.522628	0.144197	0.203469	0.0800167	0.387056	0.125856	0.336653	0.0775278	0.104674	0.0696113	0.209764	0.11007	0.395623	0.101908	0.160065	0.204613	0.359444	0.357883	0.205043	0.148249
				0.0598678		0.167393		0.101034		0.0962854	0.741738	0.0771941	0.216364	0.627471	0.189132	0.0808414	0.20805	0.301401	0.24293	0.231133	0.164853	0.246656	0.418862	0.298502	0.18985	0.0594971	0.173554	0.0338354	0.179551	0.543608	5.51167	0.196417	0.134294
				0.153558		0.392428		0.118507		0.13035	0.669499	0.357583	0.127096	0.0614658	0.0819714	1.11229	0.237136	0.305879	0.467688	0.319285	0.245287	0.0897566	0.123817	0.0963135	0.209792	0.041138	0.177223	0.0955873	0.210369	0.226563	5.20155	0.461698	0.165881
				0.174256		0.382233		0.112589		0.154112	0.414851	0.104989	0.286157	0.0632409	0.158456	0.253427	0.3198	0.358694	0.341797	0.409778	0.120711	0.334796	0.118249	0.307763	0.0938573	0.243472	0.47053	0.177577	0.0826082	0.242216	0.111481	0.187563	0.352356
				0.140649		0.754005		0.1188		0.161038	0.275282	0.172845	1.08869	0.269677	0.147106	0.0928627	0.567928	0.465461	0.124486	0.122657	0.0982907	0.480675	0.189357	0.306344	0.173799	0.0867055	0.390524	0.141864	0.837135	0.62484	0.396358	0.0701323	0.26591
				0.0589171		0.236025		0.094629		0.151193	0.665461	0.16831	0.157288	0.456614	0.0623769	0.0923545	0.136985	0.44212	0.320611	0.375441	0.194171	0.0998017	0.0179545	0.0653908	0.175213	0.175429	0.0541914	0.371334	0.214417	0.471255	0.76442	0.147492	0.194037
				0.0736072		0.619326		0.163011		0.118237	0.130402	0.166878	0.0741235	0.10585	0.271298	0.136739	0.138356	0.526523	0.175491	0.282686	0.142821	0.247936	0.0931019	0.371554	0.0880336	0.688783	0.0929537	0.159947	0.229671	0.588984	0.400275	0.366058	0.113216
				0.0482391		0.252965		0.177317		0.695512	0.759157	0.123727	0.369963	0.208142	0.213062	0.136401	0.514217	0.241232	0.286506	0.245471	0.282472	0.320676	0.777655	0.0469726	0.0917118	0.819595	0.46999	0.0506468	0.206699	0.70791	0.295231	0.151451	0.495539
				0.644094		0.14466		0.152652		0.441561	0.448362	0.0411101	0.296644	0.16543	0.121662	0.0511869	0.336198	0.660017	0.175624	0.489934	0.149748	0.0848851	0.314661	0.262072	0.129573	0.24144	0.172218	0.0706284	0.0606285	0.403202	0.480737	0.313866	0.323342
				0.0556155		0.387527		0.138197		0.121868	0.337067	0.0957522	0.20766	0.239197	0.179256	0.126693	0.521774	1.24534	0.261085	0.425644	0.12578	0.203186	0.0302314	0.101649	0.132406	0.341492	0.150554	0.289206	0.0974237	0.2252	0.175387	0.173134	0.218219
				0.106823		0.123411		0.259498		0.387099	0.555126	0.226166	0.174053	0.0379689	0.357332	0.117314	0.275737	0.324465	0.237827	0.247673	0.147076	0.282542	0.305337	0.123241	0.050897	0.153294	0.33367	0.0697659	0.143053	0.640473	0.393929	0.0896919	0.319121
				0.273432		0.204298		0.0940451		0.402812	0.0872107	0.273503	0.121455	0.105435	0.487913	0.103006	0.22217	0.320375	0.182474	0.466689	0.417598	0.103508	0.0364984	0.161164	0.147415	0.216149	0.054043	0.35388	0.109068	2.81472	0.803904	0.132186	0.0976799
				0.0854831		0.269311		0.0724044		0.368484	0.377203	0.217651	0.184042	0.169757	0.394366	0.0775799	0.264499	0.177205	0.201805	0.140551	0.1181	0.0606126	0.418006	0.238774	0.20129	0.0997949	0.351776	0.284307	0.156676	0.147737	0.068747	0.348814	0.393101
				0.0525573		0.345658		0.560984		0.136331	0.161186	0.279861	0.209983	0.420467	0.12691	0.108445	0.497831	0.473629	0.496554	0.240452	0.131248	0.0508786	0.0464907	0.20585	0.124266	0.0277816	0.296536	0.0932986	0.178691	0.267792	0.899303	0.249834	0.286857
				0.113794		0.359995		0.193674		0.144587	0.45341	0.422637	0.0825299	0.391684	0.148754	0.156265	0.325536	0.821924	0.253593	0.308073	0.108269	0.352763	0.0253155	0.124794	0.0959015	0.110261	0.252	0.133225	0.105799	0.130336	0.0881562	0.372825	0.357673
				0.110618		0.382812		0.218581		0.14607	0.617751	0.193708	0.192081	0.104458	0.238917	0.131343	0.283538	0.189299	0.568969	0.575453	0.495056	0.437141	0.408532	0.479918	0.04854	0.0714286	0.732261	0.106456	0.0709684	0.428046	0.191812	0.175066	0.722188
				0.105361		2.0745		0.208243		0.176036	0.52544	0.145477	0.213715	0.138249	0.828265	0.217808	0.544252	0.335346	0.307595	0.278539	0.0954714	0.163867	0.0324286	0.28888	0.0766143	0.0375943	0.679584	0.193937	0.101717	0.361843	0.0764521	0.259781	0.187631
				0.0491431		0.483212		0.216423		0.232027	0.189678	0.0912964	0.365857	0.135147	0.53067	0.170046	0.387493	0.268679	0.460285	0.194459	0.161234	0.281296	0.0933832	0.323756	0.076787	0.499886	0.623591	0.311699	0.258112	0.279545	0.32086	0.207185	0.308018
				0.0695927		0.223679		0.171856		0.192312	0.320935	0.107717	0.271619	0.196012	0.242208	0.149133	0.290277	0.511639	0.339843	0.139661	0.201238	0.147008	0.467716	0.248058	0.267738	0.160297	0.946381	0.0748477	0.0909642	0.33158	0.0588175	0.249352	0.335345
				0.127994		0.453042		0.1231		0.151133	0.796431	0.155416	0.235836	0.410279	0.113464	0.295538	0.320286	0.437347	0.152376	0.0785064	0.335507	0.516228	0.271039	0.0838577	0.097007	0.243909	0.121792	0.139277	0.0481451	0.648971	0.258866	0.0888085	0.545548
				0.0554189		0.119426		0.332633		0.411984	0.578698	0.100398	0.171625	0.23207	0.430805	0.258414	0.0840927	0.520751	0.284034	0.201426	0.275997	0.0704981	0.244258	0.160772	0.0904015	0.409106	0.249873	0.174346	0.0915891	1.26623	0.362941	0.38411	0.320916
				0.0569983		0.568554		0.0929107		0.161688	0.197957	0.210641	0.122823	0.394907	0.161673	0.380436	0.173655	0.210904	0.205906	0.129863	0.278917	0.336948	0.0614498	0.0909493	0.179688	0.139068	0.0604064	0.0606099	0.129132	0.453033	0.128703	0.167028	0.499949
				0.0543216		0.182081		0.127775		0.230644	0.833834	0.225083	0.136856	0.126403	0.177916	0.159088	0.139109	0.3913	0.312079	0.40169	0.201113	0.618858	0.156098	0.305115	0.14937	0.0742371	0.051342	0.2749	0.14186	0.359502	0.58792	0.260026	0.134328
				0.0825053		0.187899		0.110106		0.254322	0.130274	0.164127	0.205815	0.33599	0.0756704	0.503755	0.217751	0.398438	0.240279	0.180303	0.17105	0.172964	1.93179	0.394392	0.217762	0.14923	0.0779485	0.146539	0.092253	0.183806	0.352198	0.366382	0.138036
				0.0618748		0.137423		0.630854		0.192264	0.45918	0.33705	0.262191	0.300065	0.260071	0.0492091	0.123565	0.434841	0.204171	0.281383	0.173363	0.250948	0.140922	0.369622	0.219685	0.123163	0.253386	0.0745571	0.073411	0.343054	0.0422023	0.56548	0.30668
				0.184503		0.370147		0.0666163		0.139101	0.204208	0.317314	0.28534	0.124794	0.188817	0.136127	0.443401	0.144659	0.622394	0.208965	0.165305	0.326441	0.0851293	0.287265	0.0728544	0.452019	0.898811	0.104946	0.0862884	0.168387	0.206716	0.133464	0.23533
				0.146312		0.253733		0.173001		0.646146	0.310098	0.250223	0.530177	0.198666	0.235749	0.0943037	0.156618	0.376185	0.24014	0.288074	0.114452	0.0570696	0.234483	0.214035	0.191848	0.142841	0.190311	0.0664921	0.0877459	0.264883	0.197201	0.338224	0.321696
				0.111085		0.481628		0.0952705		0.203029	0.22164	0.389788	0.168309	0.486467	0.103606	0.140253	0.076389	0.40419	0.216856	0.371295	0.192317	0.116895	0.0444664	0.235526	0.11741	0.701147	0.308998	0.227575	0.142844	0.966861	0.0308335	0.20917	0.227774
				0.242215		0.238886		0.0966828		0.460708	0.316126	0.0936781	0.0892643	0.211674	0.379481	0.442011	0.168796	0.958544	0.379938	0.922667	0.156241	0.0945691	0.433906	0.210704	0.0997014	0.167666	0.796729	0.12968	0.0668535	0.37962	0.245542	0.254383	0.310753
				0.0750846		0.184027		0.245958		0.310212	0.167278	0.196978	0.322872	0.140165	0.117498	0.247981	0.270522	0.408126	0.690783	0.250692	0.276696	0.119613	0.0320076	0.250706	0.334986	0.264	0.42324	0.0584077	0.0997303	0.303665	0.103904	0.153142	0.0844055
				0.0689932		0.413321		0.0426602		0.100293	0.291471	0.276832	0.3448	0.187128	0.311755	0.145218	0.157725	0.12454	1.14186	0.298513	0.253262	0.371891	0.0834704	0.383609	0.131837	0.451976	0.180557	0.115608	0.121805	0.378703	0.156926	0.164711	0.456905
				0.0842265		0.148697		0.130423		0.1644	0.372686	0.114444	0.224736	0.28119	0.258951	0.112201	0.116177	0.273597	0.23044	0.07948	0.0670983	0.190623	0.0820946	0.99081	0.117529	0.162201	0.0599219	0.1417	0.110546	0.504511	0.286424	0.127962	0.1258
				0.0871372		0.274549		0.151559		0.342536	0.140912	0.159316	0.118795	0.530763	0.246364	0.119385	0.598795	0.607343	0.140919	1.48575	0.152236	0.23059	0.104621	0.149347	0.0694704	0.0778997	0.290852	0.180025	0.447788	0.434444	0.410426	0.767767	0.137995
				0.0408314		0.430328		0.0995538		0.241894	0.149126	0.159998	0.307881	0.643843	0.443133	0.0833307	0.0563847	0.186886	0.279614	0.372783	0.144796	0.170532	0.328779	0.119582	0.107873	0.190734	0.350334	0.392631	0.290308	0.196173	0.369761	1.08417	0.161858
				0.0630042		0.461896		0.379088		0.123789	0.327559	0.180366	0.188686	0.191247	0.533156	0.06719	0.325275	0.24045	1.36206	0.625848	0.269736	1.10239	0.325361	0.167731	0.0783979	0.300482	0.170928	0.0930165	0.341187	0.158308	1.72802	0.187715	0.25655
				0.313844		0.435484		0.15108		0.129716	0.173456	0.145629	0.226627	0.145193	0.53615	0.0475304	0.187377	0.381145	1.51108	0.330602	0.18269	0.215021	0.231144	0.780863	0.154471	0.411671	0.652995	0.239061	0.176429	0.49673	0.417591	0.616318	0.3183
				0.130997		0.28062		0.115966		0.185408	0.130358	0.0752295	0.207948	0.220189	0.101014	0.145153	0.19651	0.280471	0.379622	0.118979	0.288436	0.287901	0.10764	0.25843	0.157508	0.0915348	0.0755558	0.100213	0.0617324	0.733592	0.182836	1.12082	0.507819
				0.534969		0.413904		0.135468		0.12503	0.20521	0.0960422	0.59365	0.332823	0.2014	0.0271587	0.342469	0.373828	0.219896	0.134047	0.287226	0.649696	0.120336	0.222712	0.0940002	0.521197	0.10105	0.500895	0.10189	0.414776	0.159887	0.367558	0.237162
				0.157205		0.328118		0.11694		0.859261	0.134229	0.0821678	0.22915	0.152278	0.390322	0.090209	0.14422	0.320656	0.144503	0.183425	0.220832	0.291266	0.169256	0.458784	0.0628429	0.262048	0.372059	0.573143	0.211444	0.231785	0.599626	0.0861265	0.332582
				0.054277		0.104753		0.074937		0.401712	0.431424	0.145567	0.182846	0.171608	0.361399	0.0416469	0.0452965	0.299045	0.142412	0.300909	0.145982	0.482644	0.14381	0.183427	0.479396	0.046885	0.434512	0.442908	0.142444	0.219522	0.148667	0.112056	0.347825
				0.0649426		0.251282		0.171607		0.833828	0.19645	0.417984	0.162178	0.0918315	0.0974242	0.105032	0.180091	0.753253	0.149431	0.145764	0.311036	0.123459	0.158367	0.176225	0.117998	0.431642	0.114376	0.783321	0.0872185	0.110028	0.191581	0.110813	0.316651
				0.0739308		0.141347		0.132402		0.736454	0.139877	0.217484	0.14351	0.277495	0.174335	1.39119	0.185117	0.350897	0.29461	0.154948	0.100595	0.16137	0.294917	0.221986	0.093103	0.221442	0.478735	0.410106	0.129327	3.52669	0.0596487	0.262007	0.155599
				0.461255		0.371543		0.0403612		0.394474	0.173758	0.12543	0.192647	0.303765	0.527742	0.535258	0.350169	0.101256	0.148693	0.391894	0.14786	0.0492498	0.266855	0.19049	0.103064	0.15399	0.209486	0.102625	0.23503	0.657761	0.315967	0.143676	0.2105
				0.0786106		0.18896		0.261819		0.185562	0.435133	0.115944	0.161513	1.09375	0.12783	0.0683308	0.102798	0.287471	0.23847	0.114805	0.229081	0.249911	0.227112	0.536359	0.28053	0.306262	0.404832	0.135417	0.0945532	0.51089	0.184307	0.406202	0.190646
				0.103237		0.135937		0.260441		0.248201	0.472101	0.150925	0.105449	0.250356	0.780073	0.0609988	0.118711	0.494593	0.300335	0.625851	0.211317	0.723159	0.314352	0.225906	0.102285	0.0802378	0.20833	0.0873329	0.158094	0.300784	0.301562	0.139799	0.685671
				0.381727		0.243521		0.134811		0.0364795	0.292996	0.302056	0.16517	0.234583	0.137545	0.192811	0.108976	0.287824	0.145469	0.445432	0.168372	0.0541512	0.100076	0.177816	0.216694	0.143091	0.0456058	0.191881	0.236174	0.168835	0.222169	0.198092	0.128907
				0.0483135		0.212381		0.151232		0.116929	0.626035	0.136389	0.244836	0.141235	0.226368	0.255204	0.111551	0.552754	0.159297	0.183766	0.150369	0.429481	0.401235	0.104937	0.229927	0.370765	0.154408	0.4957	0.500515	0.193501	0.15469	0.188855	0.286488
				0.373312		0.294422		0.0746452		0.246716	0.124988	0.297146	0.22141	0.263995	0.134869	0.0914082	0.0827214	0.420509	0.233835	0.304843	0.137602	0.38342	0.0687004	0.461203	0.111046	0.372262	0.0599438	0.307446	0.277763	0.793347	20.9176	0.240681	0.272206
				0.116824		0.0769658		0.154502		0.264256	0.339296	0.309232	0.136304	0.322902	0.712046	0.106166	0.111795	1.05511	0.334957	0.152576	0.247167	1.01367	0.0162915	0.428396	0.230801	0.277732	0.158798	0.0660427	0.163275	0.846003	0.0684124	0.1581	0.22332
				0.047121		0.380825		0.238263		0.241069	0.309962	0.51395	0.426909	0.165757	0.159209	0.197367	0.113117	0.638978	0.360914	0.48383	0.156749	0.444372	0.125547	0.319171	0.170811	0.138279	0.752551	0.243211	0.172383	0.171386	0.269257	0.709565	0.105149
				0.0574149		0.303531		0.293783		0.352883	0.183922	0.0535818	0.292126	0.269137	1.48796	0.112195	0.229766	0.634464	0.142996	0.505225	0.179397	0.405375	0.187213	0.206303	0.0611854	0.490859	0.35967	0.385997	0.0871964	0.274119	0.116919	0.248066	0.205053
				0.105537		0.639299		0.0917972		0.210967	0.179431	0.145982	0.249713	0.246717	0.120328	0.120796	0.333553	0.311504	0.26008	0.27871	0.246047	0.174378	0.408555	0.16847	0.21267	0.193152	0.204052	0.0602906	0.150999	0.0854292	0.188425	0.113552	0.111242
				0.0986275		0.338289		0.0693032		0.0579024	0.270844	0.182809	0.417094	0.0488393	0.0737951	0.169506	0.165523	0.775263	0.32706	0.202529	0.330301	0.188459	0.219927	0.266592	0.0449514	0.237964	0.336532	0.293409	0.19436	0.470803	0.0949123	0.150451	0.150196
				0.115413		0.120345		0.166359		0.202029	0.161132	0.162029	0.168898	0.226458	0.0802413	0.0946902	0.200495	0.146143	0.272125	0.146954	0.0799126	0.184781	0.016797	0.231452	0.203252	0.150637	0.239214	0.296828	0.198404	0.26595	0.303137	0.283961	0.433388
				0.078142		0.213897		0.0959029		0.214218	0.329747	0.0831451	0.156844	0.786552	0.279915	0.0708506	0.173324	0.673109	0.252293	0.47136	0.109253	0.153423	0.0996625	0.186589	0.285937	0.249703	0.238849	0.0452581	0.387086	0.510256	0.106477	0.114071	0.118997
				0.221017		0.160926		0.146443		0.366314	0.511475	0.224108	0.225891	0.523747	0.139155	0.277477	0.231671	0.400474	5.21729	0.347024	0.247317	0.93936	0.373866	0.38079	0.274729	0.254444	0.025603	0.0553221	0.179966	0.157388	0.416024	0.558922	0.499122
				0.0981198		0.60769		0.0905565		0.18721	0.566095	0.181873	0.196183	0.429698	0.474376	0.17792	0.228718	0.315394	0.20084	0.217643	0.231664	1.91185	0.121277	0.733448	0.184813	0.244596	0.127249	0.115051	0.346392	0.81911	0.144405	0.260782	1.09692
				0.032837		0.333885		0.0623954		0.11853	0.555553	0.186433	0.453594	0.293093	0.406582	0.117211	0.192583	0.217762	0.302417	0.21198	0.1219	0.567907	0.0970041	0.397709	0.142065	0.302677	0.314508	0.0859608	0.117616	0.200409	0.0734877	0.269887	0.485612
				0.036407		0.323989		0.33086		0.199083	0.286879	0.143216	0.261154	0.370009	0.138837	0.0571273	0.19509	0.357895	0.455055	1.07367	0.167414	0.397906	0.188599	0.318465	0.242591	0.201806	0.336001	0.360661	0.151342	0.340419	0.74678	0.268713	0.176701
				0.353409		0.354729		0.0973749		0.258636	0.7711	0.385133	0.140898	0.335964	0.11212	0.0803387	0.0965847	0.233772	0.297161	0.13328	0.33284	0.367897	0.0504306	0.122932	0.333226	0.577714	0.0516073	0.187137	0.0827475	0.22691	0.717476	0.335671	0.199827
				0.0842778		0.229649		0.184114		0.341423	0.115797	0.218348	0.190909	0.106845	0.261558	0.169765	0.330725	0.670654	0.188323	0.522247	0.119707	0.183584	0.128284	0.375698	0.14516	0.168033	0.131715	0.137079	0.048021	0.0901445	0.402997	0.407188	0.436651
				0.187729		0.125134		0.0689481		0.157879	0.197491	0.588409	0.0378657	0.132924	0.0654917	0.190419	0.361023	0.544725	0.198819	0.354473	0.270181	0.194908	0.932155	0.222006	0.145921	0.2641	0.131746	0.0367952	0.135139	1.08456	0.138716	0.253498	0.356696
				0.0330237		0.229063		0.102208		0.326845	0.0514576	0.193057	0.115981	0.156267	0.17301	0.125828	0.373768	0.117927	0.504215	0.182321	0.322612	0.691716	0.0968009	0.220546	0.0823131	0.0997755	0.425667	0.281608	0.212714	0.211108	0.0802943	0.065491	0.698822
				0.0890964		0.19149		0.314649		0.381284	0.816048	0.291667	0.293092	0.178607	0.477849	0.080489	0.0779027	0.390658	0.165719	0.240438	0.118065	0.392082	0.0555472	0.277087	0.166657	0.25297	0.329133	0.197108	0.0685334	0.582431	0.0679585	0.311586	0.241653
				0.17637		0.2066		0.076636		0.208434	0.30933	0.130302	0.258466	0.269646	0.574265	0.0901133	0.189998	0.597074	0.286238	0.189675	0.167831	0.547959	0.42426	0.269162	0.0553028	0.513717	0.130737	0.211477	0.126655	1.68632	0.0848627	0.263243	0.112925
				0.0655217		0.428302		0.134573		0.103326	0.150297	0.236103	0.16517	0.705868	0.186969	0.111002	0.122547	0.853465	0.353039	0.27252	0.140027	0.634634	0.215285	0.463364	0.225789	0.20876	0.127252	0.189604	0.126631	0.401075	0.300268	0.159479	0.406492
				0.0467581		0.383371		0.0978599		0.202074	0.0618873	0.298574	0.0540632	0.300626	0.918563	0.175594	0.101574	0.443162	0.0882002	1.2225	0.178451	0.440201	0.259169	0.306112	0.101937	0.210664	0.0930475	0.158311	0.117778	1.26608	0.130455	0.0972253	0.407861
				0.0899725		0.193586		0.0510485		0.314547	0.345383	0.0818346	0.366928	0.275041	0.346447	0.178416	0.18377	0.635206	0.389583	0.248531	0.209717	0.835942	0.0475661	0.259803	0.0779352	0.167351	0.475902	0.215561	0.225125	0.332786	0.270581	0.0387014	0.515794
				0.351434		0.381207		0.0965404		0.128133	0.160667	0.0882689	0.251522	0.216713	0.344169	0.299906	0.133686	0.145156	0.624307	0.203398	0.162114	0.179438	0.0489841	0.263387	0.143732	0.287379	0.0884619	0.153823	0.179696	0.133711	0.129199	0.110282	0.679686
				0.0461064		0.245183		0.157264		0.10935	0.605453	0.137146	0.28064	0.228975	0.273168	0.405851	0.226186	0.417038	0.42042	0.532537	0.101194	0.486008	0.148524	0.098908	0.277998	0.163787	0.315587	0.129445	0.313235	0.685924	0.415281	0.209026	0.182061
				0.0658378		0.132142		0.231283		0.193764	0.519649	0.100694	0.286249	0.151306	0.698847	0.168422	0.248827	0.456453	0.373379	0.136334	0.157179	0.359196	0.663039	0.369134	0.136575	0.511298	0.195193	0.0655493	0.227574	0.278959	0.0635513	0.142938	0.176941
				0.0320555		0.124695		0.0908739		0.10935	0.240261	0.166262	0.251201	0.181443	0.156161	0.10855	0.0569127	1.07725	0.0708438	0.121664	0.251053	0.230635	0.117789	0.20521	0.259462	0.126022	0.334793	0.110686	0.347372	0.857876	0.153014	0.110771	0.273186
				0.0731242		0.71344		0.124424		1.21614	0.301205	0.116115	0.197979	0.219613	0.116608	0.205155	0.126998	0.779144	0.227398	0.333708	0.389408	0.307756	0.918904	0.49498	0.0836104	0.199659	0.114975	0.730177	0.108981	0.360402	0.161822	0.290249	0.327354
				0.108451		0.466147		0.122992		0.0868891	0.25032	0.13923	0.193775	0.160731	0.199309	0.195177	0.183013	0.587365	0.319943	0.179834	0.856462	0.210748	0.0748059	0.0845017	0.0897766	0.107847	0.282336	1.09462	0.084812	0.129873	0.085366	0.136723	0.417125
				0.239456		0.182425		0.141394		0.158054	0.455629	0.0666865	0.401394	0.278934	0.14708	0.146174	0.119587	0.50372	0.241813	0.232276	0.105224	1.45876	0.136489	0.288838	0.151885	0.225274	0.0520559	0.799614	0.295705	1.12379	0.212978	0.248927	0.244622
				0.0725846		0.248205		0.580893		0.92512	0.194438	0.131088	0.295474	0.202345	0.160395	0.149486	0.283539	0.322905	0.36974	0.445892	0.127312	0.562642	0.151883	0.109235	0.361839	0.563933	0.479229	0.0620273	0.0857792	0.0724838	0.132395	0.235215	0.136337
				0.320676		0.684062		0.22886		0.0850599	1.633	0.283922	0.123709	0.343706	0.486697	0.0834503	0.32458	0.615335	0.255043	0.449842	0.121705	0.577285	0.0209729	0.186175	0.288824	0.119074	0.200571	0.124654	0.411426	0.356958	0.308209	0.0822034	0.216693
				0.0829621		0.180085		0.111585		0.170959	0.762886	0.0801822	0.207745	0.2366	0.16869	0.139783	0.127248	2.03047	0.595075	0.154305	0.170432	0.414408	0.123955	0.236879	0.216002	0.278601	0.165305	0.151397	0.241106	0.272362	0.307759	0.22699	0.380651
				0.264165		0.294321		0.177434		0.405411	0.0726658	0.162698	0.256728	0.125093	0.331466	0.183379	0.0721931	0.867378	0.145148	1.04973	0.141526	0.196336	0.37723	0.16397		0.283068	0.104026	0.142621	0.238932	0.264078	0.444925	0.0830637	0.158721
				0.0739539		0.203316		0.133838		0.214503	4.384	0.251269	0.208462	0.201803	0.870055	0.151955	0.199338	1.27666	1.02087	0.188693	0.167879	0.251298	0.0939882	1.26363		0.0975763	0.124358	0.21823	0.183191	0.577884	0.437907	0.513198	0.237593
				0.235		0.295355		0.100447		0.244475	0.266916	0.2882	0.278183	0.118475	0.109324	0.126295	0.173909	0.308432	0.638547	0.0999913	0.243238	0.664147	0.103806	0.299604		0.261611	0.0840909	0.289191	0.119182	0.224428	0.0558058	0.261249	0.10533
				0.045183		0.48077		0.100307		0.0983586	0.991708	0.299173	0.438497	0.185154	0.604243	0.118245	0.121469	0.355713	0.27442	0.466584	0.169708	0.0810738	0.297766	0.108579		0.0652322	0.121382	0.1503	0.0792213	1.21206	0.164134	0.299405	0.430453
				0.0553473		0.386353		0.101195		0.695538	0.0907548	0.639522	0.158983	0.277618	0.30075	0.223148	0.0681594	0.538596	0.274316	0.294696	0.103594	0.260726	0.229351	0.25494		0.419912	0.105178	0.139944	0.212229	0.398862	1.47589	0.212798	0.10354
				0.110839		0.0782254		0.0656117		0.190013	0.304891	0.230004	0.156998	0.82154	0.653882	0.193272	0.130293	0.406034	0.163352	1.09434	0.339356	0.394912	0.36734	0.0942536		0.430793	0.223351	0.175011	0.366625	0.264237	0.190371	0.537628	0.674244
				0.0329548		0.605312		0.120223		0.519855	0.222238	0.0910563	0.0952953	0.176866	0.747406	0.0791463	0.0987773	0.334304	0.237976	0.283339	0.192101	0.326001	0.228145	0.252873		0.0994515	0.0723489	0.070961	0.15982	0.102176	0.294755	0.132084	0.095257
				0.0421058		0.105086		0.149906		0.165905	0.054993	0.0871656	0.327113	0.21499	0.243843	1.08418	0.212582	0.693065	0.749597	0.272597	0.0696795	0.204491	0.353825	0.219624		0.0676832	0.398464	0.155191	0.350241	0.350519	0.21579	0.105665	0.237621
				0.399853		0.411166		0.0800133		0.130882	0.0659004	0.148828	0.21333	0.279797	0.440685	0.160935	0.123928	0.467475	0.82666	0.601171	0.14339	0.291686	0.0861678	0.200553		0.150643	0.191929	0.473019	0.17569	0.284985	0.235599	0.139533	0.112891
				0.0361965		0.447287		0.0890714		0.295444	0.0916146	0.166295	0.168682	0.390324	0.139982	0.159324	0.138185	0.755871	0.397233	0.363323	0.228401	0.229442	0.0610065	0.331976		0.150618	0.260492	0.326199	0.269486	0.221132	0.601773	0.496808	0.859863
				0.0613013		0.379651		0.638663		0.286708	0.151745	0.638454	0.424822	0.15119	0.237636	0.0850569	0.17358	0.0690787	0.117419	0.137122	0.104369	0.45417	0.0341563	0.262988		0.200271	0.434003	0.109403	0.282586	0.410378	0.843001	0.310204	0.725768
				0.132217		0.716448		0.0446836		0.318705	0.199489	0.474873	0.209969	0.675278	0.274248	0.124032	0.105847	0.274707	0.129801	0.285758	0.489649	0.105422	0.396802	0.130945		0.715735	0.20798	0.120535	0.104879	0.174649	0.971872	0.299483	0.228493
				0.0452735		0.83125		0.0654849		0.244995	0.344894	0.125095	0.174775	0.199359	0.142707	0.275567	0.0861589	0.410091	0.342995	0.250038	0.352106	0.442268	0.1894	0.389953		0.0906035	0.110005	0.701766	0.224491	0.622342	0.0957595	0.11899	0.307046
				0.16023		0.617376		0.225041		0.139318	0.926236	0.110382	0.327359	0.13941	0.495882	0.163494	0.136366	0.817206	0.465809	0.0753621	0.143691	0.242836	0.0754853	0.139495		0.175015	0.227136	0.180497	0.131963	0.172455	0.468314	0.592365	0.137177
				0.05529		0.102347		0.210478		0.284137	0.304141	0.0958022	0.131539	0.626885	0.268528	0.141421	0.135863	0.254645	0.586487	0.392618	0.115786	0.173397	0.0597544	0.114623		0.295123	0.0849486	0.482976	0.201263	0.488791	0.376996	0.341239	0.11837
				0.0715547		0.58465		0.199009		0.136221	0.0855381	0.464453	0.527956	0.326837	0.372505	0.068655	0.155903	0.159366	0.447988	0.230688	0.0652807	0.296743	0.0878208	0.150036		0.0962842	0.083244	0.343944	0.248513	0.977019	0.13498	0.2807	0.702177
				0.0806115		1.24654		0.340001		0.0958198	0.105428	1.11596	0.0973436	0.142688	0.129695	0.17076	0.10569	0.53358	0.247876	0.29903	0.185203	0.303737	0.0830145	0.204944		0.0202893	0.131572	0.146848	0.318252	0.622552	0.134606	0.146886	0.134753
				0.0888396		0.706333		0.219439		0.122911	0.145055	0.283081	0.123429	0.385469	0.266367	0.264975	0.111721	0.175988	0.174573	0.16275	0.137387	0.134236	0.126148	0.33148		0.386366	0.268746	0.140275	0.0991342	0.14724	0.0869243	0.173128	0.260494
				0.411958		0.552444		0.136555		0.101814	0.41403	0.226774	0.294936	0.234473	0.472034	0.149733	0.23401	0.312234	0.681032	0.0728816	0.29925	0.387286	0.112207	0.248051		0.0835227	0.276505	0.540155	0.316405	0.437983	0.552853	0.11604	0.36681
				0.101674		0.985062		0.223664		0.162731	0.0576808	0.170374	0.199139	0.549064	0.264825	0.0833691	0.100925	0.214298	0.195156	0.232941	0.0882146	0.322346	0.339072	0.210217		0.134534	0.288089	0.199696	0.169439	0.686022	0.21038	0.0623868	0.116517
				0.136458		0.471575		0.147157		0.137527	0.74641	0.151014	0.250292	0.0617903	0.513661	0.10798		0.284214	0.523397	0.260882	0.0940988	0.462523	0.141821	0.140354		0.0902946	0.243017	0.0615315	0.116016	0.580862	0.267144	0.128361	0.528761
				0.115506		0.132653		0.16018		0.400535	0.560775	0.256353	0.141405	0.274648	0.309075	0.314973		0.668169	0.339662	0.251242	0.130931	0.253851	0.131717	0.247878		0.128826	0.407448	0.239851	0.159958	0.461301	0.101145	1.21954	0.118176
				0.109708		0.457004		0.234027		0.147354	0.331423	0.177254	0.243558	0.343104	1.12244	0.164123		0.776789	1.05465	0.37715	0.229309	1.00342	0.0889343	0.203195		0.347468	0.156128	0.299097	0.379463	0.220819	0.267288	0.369872	0.217388
				0.100873		0.390348		0.346125		0.658232	0.360184	0.472854	0.44983	0.157227	0.17338	0.285365		0.752025	0.346117	0.371684	0.334439	0.124208	0.0204453	0.226315		0.209019	0.11893	0.485998	0.109494	0.542009	0.589291	0.189476	0.0483892
				0.209991		0.278771		0.301149		0.244912	0.515818	0.156095	0.219493	0.168417	0.140936	0.204179		0.432577	0.364141	0.236727	0.111429	0.678263	0.0991955	0.197512		0.138791	0.0967681	0.566957	0.105345	0.0695772	0.833242	0.43799	0.236525
				0.139651		0.832065		0.134227		0.223822	0.153056	0.194524	0.138896	0.202193	0.146963	0.115245		0.252924	0.200995	0.0953183	0.152595	0.141891	0.0705758	0.112648		0.40383	0.111656	0.169632	0.17951	0.928873	0.375279	0.161897	0.192613
				0.0793502		0.209281		0.159501		0.124476	0.284	0.537934	0.152698	0.96993	0.135353	0.145775		0.165634	0.083849	0.431946	0.187743	0.261667	0.113588	0.577632		0.169167	0.343828	0.16734	0.192937	0.410731	0.0726752	0.177277	0.456722
				0.137233		0.410149		0.136937		0.2128	0.0708006	0.110213	0.367099	0.63407	0.217593	0.144002		0.344167	0.456242	0.277004	0.412975	0.273359	0.257963	0.190382		0.140151	0.0431476	0.394505	0.215692	0.0888621	0.129228	0.207943	0.584609
				0.0980307		0.676235		0.216336		0.0776599	0.499165	0.269081	0.182248	0.143858	0.515505	0.103079		0.266826	0.163133	0.379393	0.164253	0.461778	0.104012	5.00042		0.493829	0.139057	0.0795663	0.172215	0.291725	0.280175	0.100305	0.426256
				0.121343		0.189109		0.437559		0.448683	0.0431941	0.138946	0.152231	0.153766	0.0968129	0.107271		0.314312	0.130523	0.180038	0.238012	0.151189	0.056374	0.267526		0.347193	0.244871	0.233714	0.147792	0.425616	0.0664829	0.169657	0.120812
				0.0716306		1.22301		0.147057		0.149009	0.403274	0.259775	0.394337	0.0544807	0.41758	0.112078		0.237446	0.425634	0.283988	0.117073	0.463178	0.699943	0.0890294		0.131326	0.392401	0.209226	0.0634149	0.113946	0.151407	0.114836	0.188986
				0.265944		0.52209		0.245549		0.0962107	0.130058	0.254943	0.390116	0.178658	0.0976707	0.200892		0.590452	0.294723	0.224145	0.298455	0.161966	0.464811	0.133438		0.313396	0.2286	0.298328	0.0457664	0.170959	0.28082	0.299738	0.120472
				0.215119		0.229794		0.0635466		0.206192	0.522451	0.180861	0.335098	0.114292	0.225945	0.047832		0.180708	0.37731	0.253649	0.135675	0.0914243	0.686159	0.206293		0.140811	0.172009	0.11228	0.11948	0.766071	0.0362272	0.284468	0.507159
				0.0646401		0.119684		0.0711278		0.315862	0.386986	0.0880848	0.282363	0.105197	0.201375	0.177929		0.615551	0.310128	0.130003	0.325628	0.143451	0.0818658	0.163179		0.0109453	0.136627	0.287756	0.232906	0.239459	0.300123	0.290286	0.394734
				0.16149		0.671434		0.192128		0.161849	0.130494	0.268035	0.0879044	0.297245	0.33909	0.082258		0.214297	0.0969109	0.28806	0.207467	0.224292	0.762844	0.162608		0.11182	0.199235	0.254793	0.262798	0.363033	0.127449	0.74322	0.133305
				0.18861		0.456064		0.0678558		0.132739	1.18816	0.241966	0.142763	0.147689	0.299853	0.0761928		0.230611	0.311416	0.58021	0.180581	0.152527	0.14074	0.119229		0.249782	0.393126	0.157003	0.192099	2.63392	0.170465	0.32934	0.215982
				0.0846698		0.302441		0.117959		0.326681	0.232183	0.113555	0.0935513	0.0983114	0.693289	0.0722509		0.370167	0.219678	0.184779	0.230319	0.11263	0.31209	0.257021		0.28991	0.100518	0.828426	0.183877	0.219326	0.0907869	0.181811	0.129706
				0.0355925		0.46361		0.0949857		0.362387	0.361958	0.203101	0.131409	0.129895	0.126688	0.0496861		0.568133	0.293368	0.351378	0.190704	0.0716172	0.180828	0.809512		0.128471	0.127194	0.754845	0.193675	0.140994	0.142542	0.141031	0.144085
				0.0437391		0.304203		0.140846		0.415896	0.334494	0.0643208	0.518027	0.174769	0.169558	0.367967		0.413625	0.184611	0.119108	0.115582	0.0970969	0.132742	0.248158		0.068909	0.70859	0.866408	0.123848	0.364781	0.149121	0.318872	0.164033
				0.139685		1.33418		0.0547423		1.11414	0.176651	0.213286	0.236052	0.262039	0.391932	0.231992		0.404852	0.190701	0.104334	0.246041	0.278097	0.371727	0.24715		0.0839534	0.139506	0.172584	0.445737	0.244173	0.0955238	0.216997	0.118728
				0.106332		1.00396		0.256277		0.537471	0.16974	0.0660943	0.307794	0.250885	0.196984	0.0545996		0.57386	0.181703	0.159878	0.12218	0.142421	0.36488	0.312369		0.0743862	0.0719354	0.13572	0.100225	0.620674	0.0799422	0.100728	0.360671
				0.146882		0.40932		0.105906		0.189118	0.302383	0.869604	0.256071	0.177126	0.106625	0.14236		0.365426	0.302132	0.429895	0.189611	0.0424495	0.359941	0.263848		0.0782035	0.339522	0.383174	0.116799	1.23963	0.32532	0.122507	0.124085
				0.0469968		0.467389		0.0960484		0.116409	0.186598	0.267349	0.243874	0.532816	0.190487	0.059814		1.13731	0.686581	0.144984	0.124505	0.0879993	0.0974463	0.162799		0.102679	0.226989	0.331858	0.0803517	0.296263	0.58864	0.287555	0.238812
				0.833135		0.518533		0.159179		0.279856	0.320877	0.342049	0.229549	0.364187	0.335376	0.193047		0.503903	0.632627	0.09313	0.114842	0.265273	0.170285	0.382387		0.25578	0.0943088	0.177861	0.132659	0.274372	0.115395	0.273204	0.264547
				0.0670402		0.513272		0.125812		0.581339	0.344616	0.9461	0.173371	0.167551	0.170478	0.0787247		0.495117	0.182915	0.435263	0.120151	0.321373	0.0442747	0.16172		0.105491	0.663097	0.0590445	0.0741506	0.314846	0.106706	0.288284	0.232698
				0.0787827		0.684099		0.22921		0.474863	0.178351	0.11459	0.308902	0.212848	0.245432	0.0889642		0.195677	0.309731	0.323959	0.0910728	0.711556	0.0478582	0.340697		0.191914	0.262185	0.0744211	0.0648484	0.324173	0.424818	0.250679	0.148431
				0.0460267		0.230087		0.0818085		0.507784	0.194638	0.190906	0.112068	0.132337	0.46436	0.153854		0.288093	0.984688	0.107841	0.226483	0.145317	0.639369	0.391636		0.10502	0.425225	0.0840457	0.113591	0.112972	0.325076	0.126013	0.123972
				0.0759439		0.23771		0.685365		3.57648	0.472334	0.121145	0.564278	0.0447215	0.0807924	0.0728078		0.410973	0.229326	1.35355	0.129874	0.319096	0.137571	0.0969207		0.339886	0.174955	0.111328	0.418193	0.349345	0.0767004	0.213018	0.345896
				0.0978667		1.32093		0.829101		0.141506	0.342332	0.108557	1.03225	0.15604	0.0856413	0.164772		0.115941	0.147093	0.116644	0.127018	0.38286	0.5026	0.236614		0.236122	0.416373	0.188465	0.140812	0.261688	0.390022	0.132079	0.226803
				0.0659091		0.302703		0.187651		0.471689	0.221697	0.24165	0.413584	0.207879	0.265933	0.122077		2.69933	0.205149	0.163412	0.143949	0.164269	0.0574046	0.137504		0.500844	0.267627	0.177375	0.0738365	0.437258	0.363092	0.13553	0.433598
				0.0451073		0.168935		0.167759		1.72946	0.438251	0.190624	0.201388	0.615069	0.233707	0.146336		0.349639	0.363898	0.383807	0.137985	1.05791	0.0548632	0.187723		0.153225	0.184406	0.110104	0.156877	0.126782	0.257267	0.089251	0.983693
				0.211189		0.292152		0.371901		0.136342	0.29897	0.145279	0.0733644	0.20688	0.189567	0.281333		0.511545	0.426799	0.168942	0.272275	0.200449	0.0709379	0.295203		0.381139	0.140946	0.59465	0.233201	0.168734	0.0979609	0.363216	1.17039
				0.353041		0.468187		0.0864127		0.19683	0.136523	0.544544	0.381606	0.175171	0.80979	0.0564848		0.640939	0.0999934	0.46238	0.106065	0.242941	0.0156823	0.176075		0.087674	0.277812	0.173042	0.119674	0.148727	0.401692	0.122932	0.119296
				0.232128		0.757753		0.303743		0.24233	0.255327	0.170737	0.270001	0.119663	0.480652	0.086716		0.254895	0.289032	0.223143	0.104418	0.357448	0.497191	0.240882		0.232798	0.0771827	0.105238	0.254997	0.267554	0.172552	0.18786	0.202962
				0.0604719		0.117224		0.0846702		0.129691	0.234422	0.149998	0.230483	0.120351	0.271325	0.164266		0.270961	0.239203	0.436685	0.304535	0.249816	0.310367	0.121805		0.147272	0.612658	0.251226	0.271279	0.269489	0.0587357	0.319917	0.255309
				0.0867413		0.234328		0.16542		0.113242	0.0981242	0.105475	0.208902	0.147976	0.33773	0.100228		0.419641	0.63353	0.637593	0.133318	0.107668	0.301193	0.252122		0.150211	0.299724	0.083102	0.131844	0.522911	0.15804	0.151644	0.255078
				0.0387134		0.190183		0.142492		0.135025	0.0937605	0.0795257	0.193637	0.181248	1.06351	0.0754791		0.423707	0.300254	0.173617	0.254521	0.162654	0.16957	0.13908		0.0929812	0.457204	0.217767	0.142867	0.559	0.1264	0.157466	2.19887
				0.0391502		0.202683		0.177		0.202492	0.16358	0.225746	0.203593	0.343382	0.945029	0.121313		0.217793	0.607772	0.161189	0.187274	0.230883	0.532719	0.104474		0.0749515	0.212097	0.100117	0.268743	0.131424	0.103557	0.278015	0.103912
				0.427827		0.427957		0.109124		0.568514	0.431317	0.281938	1.0087	0.266036	1.42457	0.219844		1.41528	0.362516	0.551913	0.202131	0.144695	0.0310867	0.10331		0.705061	0.186565	0.109966	0.109135	0.316881	0.0864301	0.127982	0.0898576
				0.0966225		0.199525		0.141789		0.1601	0.112334	0.131128	0.213497	0.407383	0.219027	0.23377		0.65489	0.130434	1.35378	0.0974627	0.108613	0.16513	0.190503		0.0474958	0.39504	1.06691	0.130521	0.472199	0.76785	0.588701	0.152403
				0.0829406		0.209792		0.183915		0.269593	0.313384	0.167821	0.243547	0.320179	0.299432	0.119784		0.244587	0.225844	0.506636	0.198089	0.176115	0.151898	0.396129		0.129784	0.0881531	0.417346	0.0606869	0.595527	0.187761	0.474714	0.130096
				0.152975		0.213168		0.133421		0.122587	0.244928	0.262927	0.0971905	0.120732	0.400185	0.085402		0.272494	0.244988	0.721727	0.0737349	0.302848	0.159431	0.462463		0.288987	0.165155	0.176893	0.0848259	0.287604	0.113657	0.125943	0.224742
				0.0645504		0.611037		0.212977		0.166175	0.437844	0.0707928	0.158298	0.0712707	0.355529	0.211886		1.02616	0.353292	0.141256	0.19323	0.248166	0.268462	0.306232		0.0727343	0.413183	0.40801	0.134794	0.0596465	0.399507	0.42479	0.475628
				0.0863599		0.657683		0.096915		0.0697205	0.824076	0.334368	0.135746	0.231344	0.156706	0.160484		0.215576	0.304348	0.284137	0.247467	0.259897	0.149181	0.127267		0.100521	0.539924	0.0700636	0.0365755	0.707524	0.327934	0.211011	0.151797
				0.0612278		0.61148		0.0568855		0.183165	1.54759	0.150584	0.319081	0.328821	0.280922	0.123004		0.273512	0.224601	0.125083	0.129133	0.259595	0.268124	0.361211		0.197976	0.149994	0.192289	0.719477	0.210285	0.501917	0.353639	0.262227
				0.182014		0.241757		0.319027		0.229011	0.186076	0.215696	0.129534	0.181427	0.240966	0.143887		1.22097	0.479805	0.292601	0.181832	0.214487	0.0568772	0.180894		0.0967027	0.0745459	0.460673	0.0550761	0.619403	0.281786	0.37895	0.1727
				0.103467		0.234087		0.0730236		0.387069	0.228122	0.568388	0.364954	0.728509	0.329125	0.0837036		0.391247	0.226792	0.123305	0.163509	0.36655	0.177501	0.160829		0.182209	0.30741	0.630357	0.432025	0.637423	0.236243	0.185151	0.238889
				0.0540079		0.193381		0.0828456		0.300577	0.0738361	0.121282	0.22679	0.229447	0.164512	0.16626		0.427993	0.238895	0.416063	0.10486	0.163574	0.169184	0.146094		0.147581	0.0154602	0.19121	0.240749	0.319747	0.110473	0.194052	0.1977
				0.0390378		0.204041		0.105634		0.0944496	0.162784	0.175341	0.307698	0.840317	0.201405	0.187161		0.555015	0.254314	0.516553	0.127112	0.529824	0.0553302	0.141762		0.529824	0.0914898	0.135758	0.0926106	0.133008	0.079616	1.05316	0.24186
				0.109444		0.496139		0.120212		0.171867	0.243981	0.132569	0.314014	1.45896	0.170902	0.134577		0.115927	0.175696	0.325423	0.134914	0.589995	0.0715783	0.268437		0.2876	0.0926009	0.187953	0.0875398	0.246394	0.169628	0.0816218	0.15268
				0.0565483		0.313189		0.084534		0.16485	0.402323	0.177724	0.4403	0.171155	0.321103	0.151905		0.489601	0.208563	0.235887	0.172826	0.184908	0.171487	0.353303		0.0457812	0.169158	0.264538	0.205767	0.327545	0.155709	0.250872	0.155838
				0.0886012		0.457256		0.112748		0.228163	0.201761	0.17857	0.953663	1.05363	0.144133	0.103901		0.295619	0.0716686	0.238353		0.263915	0.177691	0.301787		0.121925	0.0783161	0.133564	0.0660969	0.204212	2.85852	0.21039	0.578465
				0.123115		0.343371		0.0959426		0.297279	0.075346	0.345419	0.261202	0.474142	0.153064	0.310174		0.454488	0.326051	0.172248		0.0499154	0.0606533	0.126914		0.154026	0.378334	0.104453	0.513555	0.688738	0.316307	0.730678	0.335506
				0.669862		0.331207		0.0992226		0.365117	0.179539	0.286731	0.319963	0.14187	0.306098	0.0457024		0.798445	0.437147	0.248516		0.0946781	0.174541	0.204485		0.0633971	0.19532	0.137643	0.430603	0.399258	0.465752	0.858288	0.119302
				0.097143		0.30433		0.0943899		0.189006	0.164294	0.23012	0.152228	0.255858	0.22739	0.152703		0.17943	0.230817	0.423837		0.438612	0.422767	0.222328		0.138541	0.0683145	0.0814165	0.151196	0.164416	0.215436	0.159614	0.214716
				0.152483		0.301388		0.124951		0.111087	0.21238	0.213485	0.256591	0.120971	0.235717	0.18884		0.234483	0.450245	0.376439		0.254932	0.39509	0.185537		0.178506	0.171047	0.0269919	0.457729	0.144295	0.432363	0.25394	0.1658
				0.096087		0.52335		0.0724069		0.33844	0.0601027	0.27413	0.16382	0.149166	0.160369	0.106202		0.447196	0.522857	0.205034		0.355021	0.0703403	0.252305		0.105009	0.0827137	0.115407	0.0516848	0.253896	0.756304	0.685876	0.280547
				0.0802859		0.252647		0.443417		0.0871633	0.193194	0.134656	0.146271	0.141472	0.129598	0.121089		0.451543	0.205827	0.169295		0.209377	0.174724	0.199021		0.260563	0.16796	0.0967848	0.109125	0.31674	0.0748497	0.40527	0.173182
				0.0520593		0.316785		0.175488		0.372475	0.325653	0.138172	0.294775	0.406908	0.11153	0.287669		0.0548097	0.132718	0.441116		0.289328	0.308127	0.28926		0.270864	0.343825	0.0802186	0.20582	0.613471	0.285357	0.23296	0.234951
				0.923725		0.192712		0.154613		0.172094	0.137234	0.41844	0.26144	0.277102	0.354648	0.0402585		0.188521	0.123347	0.780249		0.123309	0.104602	0.141637		0.0837388	0.242838	0.117638	0.0631714	0.815956	0.38312	0.208573	0.58151
				0.0725664		0.200113		0.160447		0.471934	0.144614	0.12104	0.164779	0.10893	0.360246	0.344418		0.207623	0.157468	0.576424		0.282611	0.33718	0.304842		0.213028	0.291514	0.0775783	0.324197	0.354064	0.0571974	0.215797	0.261811
				0.122861		1.18199		0.242804		0.821263	0.0664109	0.161024	0.0531471	0.10963	0.151286	0.0941477		0.170167	0.0969539	0.12462		0.083114	0.220868	0.262373		0.180835	0.123944	0.451587	0.119359	0.0891563	0.119021	0.220587	0.728663
				0.142853		0.605083		0.0815142		0.339207	0.455529	0.128672	0.170028	0.93528	0.0987746	0.296752		0.795949	0.264285	0.387308		0.325742	0.0353805	0.176505		0.310845	0.113921	0.100267	0.142134	0.254636	0.136421	0.1109	0.282316
				0.16966		0.103029		0.103772		0.195395	0.155458	0.155772	0.27691	0.140387	0.165249	0.081428		0.412809	0.463252	0.213524		0.34436	0.0998764	0.120368		0.329568	0.248366	0.400002	0.114734	0.279794	0.30043	0.161038	0.327761
				0.150619		0.198896		0.086042		0.24163	0.133565	0.186711	0.189333	0.105074	0.265726	0.426418		0.164082	0.155036	0.0629616		0.055047	0.075219	0.122656		0.485659	0.333967	0.252211	0.223395	0.569162	0.287978	0.401635	0.405203
				0.0739484		0.845535		0.100315		0.110885	0.153758	0.0997489	0.156906	0.325957	0.2299	0.0774846		0.155005	0.205137	0.120222		0.113393	0.0444626	0.1218		0.251288	0.0887767	0.073968	0.0960664	0.244802	0.0953355	0.184328	0.264872
				0.039267		0.259761		0.126378		0.270611	1.04812	0.174281	0.0881846	0.161157	0.887214	0.158203		0.35059	0.135486	0.0748188		0.513759	0.0642577	0.203379		0.146448	0.202366	0.120951	0.437553	0.402479	0.166914	0.156697	0.344291
				0.0824128		0.43369		0.107688		0.243601	0.162557	0.145426	0.138856	0.368797	0.143784	0.159511		0.268009	0.369611	0.457386		0.192005	0.0995514	0.272181		0.107494	0.283175	0.210827	0.126063	0.521469	0.115657	0.232959	0.753143
				0.0870756		0.406305		0.0896876		0.285032	0.219049	0.241962	0.253146	0.15163	0.243384	0.0632466		0.873496	0.149193	0.278011		0.137581	0.0568317	0.267499		0.129395	0.245894	0.109739	0.436095	0.267413	0.181244	0.147561	0.324147
				0.0485268		0.216405		0.109773		0.245482	0.309936	0.0894395	0.476584	0.228466	0.158634	0.17706		0.347196	0.443208	0.706496		0.0693034	0.0655495	0.143478		0.493467	0.3702	0.146227	0.861275	0.743231	0.398178	0.252205	0.140802
				0.182743		0.0644038		0.150674		0.247219	0.803259	0.0666005	0.0902824	0.267664	0.063191	0.136687		0.648402	0.300249	0.828786		0.0610679	0.348416	0.419184		0.519629	0.126106	0.120165	0.303418	0.505071	0.0676551	0.121381	0.171661
				0.13648		0.18071		0.0795092		0.175685	0.262417	0.107173	0.0938334	0.257568	0.203593	0.140741		0.411359	0.225825	0.272743		0.123469	0.0204067	0.209224		0.346718	0.0350287	0.390862	0.245178	0.121459	0.120648	0.245404	0.233677
				0.0940852		0.675434		0.307329		0.208049	0.286234	0.0681228	0.224549	0.261355	0.182448	0.210308		0.600193	0.627466	0.10065		0.267677	0.136978	0.156733		0.737724	0.0825796	0.488609	0.577167	0.358638	0.267116	0.196817	0.194742
				0.124215		0.20511		0.131363		0.15147	0.1373	0.0877432	0.215012	0.137282	0.347531	0.127156		0.348033	0.260933	0.211461		0.0763968	0.220644	0.267077		0.148571	0.142928	0.151743	0.0854624	0.330233	0.0627217	0.320133	0.256346
				0.137402		0.113583		0.100305		0.195967	0.14222	0.149937	0.169073	0.420852	0.789171	0.304272		0.270944	0.283371	0.35163		0.211907	1.15959	0.098967		0.146136	0.281688	0.591389	0.0657864	0.347326	0.178342	0.120669	0.107097
				0.219637		0.150385		0.199332		0.0924598	0.0846139	0.0889887	0.206987	0.152182	0.261443	0.0690792		0.342	0.726636	0.268886		0.291747	0.0752135	0.0834552		0.0938304	0.0925683	0.243324	0.20949	0.304545	0.0795092	0.502473	0.259393
				0.0535167		0.148811		0.119448		0.525494	0.118508	0.215566	0.111124	0.137435	0.42568	0.109659		0.274365	0.26855	0.288661		0.35783	0.196097	0.189728		0.626519	0.182979	0.0684174	0.0962523	0.11371	0.140947	0.243352	0.39617
				0.157262		0.54242		0.236759		0.0865176	0.0609118	0.496758	0.371685	0.333008	0.318359	0.285855		0.188414	0.317891	0.347679		0.779193	0.103069	0.366611		0.20268	0.247334	0.115824	0.098886	0.229699	0.0737546	0.120349	0.407641
				0.111741		0.202703		0.222379		0.160316	0.0621969	0.239256	0.462629	0.11373	0.244653	0.372145		3.12143	0.188851	0.303141		0.216951	0.186394	0.286688		0.339196	0.144626	0.467148	0.0770499	0.134099	0.0691719	0.183072	0.143461
				0.0385098		0.505189		0.142309		0.0757472	0.158456	0.14841	0.192301	0.6055	0.594881	0.0815254		0.706478	0.410734	0.327843		1.11379	0.0390799	0.185865		0.417644	0.257989	0.103224	0.207686	0.395784	0.115093	0.682774	0.15226
				0.110096		0.58245		0.156419		0.0863001	0.254637	0.0824708	0.259672	0.173909	0.184769	0.118398		0.505811	0.525834	0.203719		0.675801	1.01169	0.123446		0.195621	1.37165	0.0821433	0.175529	0.353753	0.159865	0.505743	0.337745
				0.0863088		0.17894		0.226086		0.154111	0.610567	0.104926	0.161233	0.741872	0.235517	0.0863011		0.321382	0.433011	0.300867		0.540663	0.389304	0.261354		0.090943	0.455926	0.124762	0.154292	0.326655	0.1719	0.361878	0.165392
				0.0406588		0.306248		0.198462		0.0967188	0.421956	0.117383	0.510499	0.331125	0.171734	0.15339		0.492415	0.207388	0.368893		0.390482	0.0505228	0.132047		0.100365	0.107371	0.247307	0.0967605	1.59111	0.060725	0.139519	0.251316
				0.0345015		0.309578		0.179171		0.379337	0.30372	0.212212	0.134184	0.0852358	0.198242	0.238222		0.552173	0.218157	0.212728		0.0942898	0.0837624	0.322595		0.101727	1.46519	0.290757	0.313188	0.245445	0.105518	0.159579	0.194421
				0.121705		0.546905		0.108182		0.0789468	0.339559	0.110416	0.40618	0.296057	0.479659	0.227438		0.346827	0.430161	0.259084		0.0592815	0.191585	0.241488		0.119862	0.0821087	0.132346	0.0971636	0.750195	0.039902	0.185521	0.129449
				0.130958		0.878861		0.0745021		0.0486943	0.126207	0.3396	0.177964	0.214467	0.392995	0.0998275		0.397517	0.624607	0.37433		0.364865	0.347249	0.182961		0.49492	0.51501	0.41224	0.086063	0.727246	0.865458	0.258266	0.267155
				0.115153		0.5045		0.100732		0.123696	0.114078	0.228367	0.13934	0.240831	0.567691	0.364306		0.663146	0.317384	0.0562601		0.132282	0.0885952	0.120373		0.454061	0.374267	0.382967	0.181914	0.61377	0.432533	0.222549	0.111857
				0.0763157		0.261227		0.0875067		0.385361	0.213666	0.47249	0.449163	0.186164	0.410791	0.0787486		0.702988	0.412901	0.145308		0.251493	0.0821103	0.199642		0.0832914	0.209519	0.537199	0.121481	0.111383	0.239996	0.122095	0.570764
				0.132255		0.0841479		0.11774		0.258475	0.144773	0.103127	0.344528	0.151306	0.174001	0.0806218		0.47997	0.21325	0.120231		0.933213	0.0954598	0.152335		0.221523	0.161119	0.171915	0.4462	0.49944	0.0897493	0.089728	0.0924972
				0.131977		0.154418		0.28022		0.420226	0.153711	0.126956	0.290289	0.172867	0.416854	0.0930811		0.122205	0.245545	0.147681		0.255087	0.076946	0.348315		0.32638	0.286626	0.0984263	0.121475	0.217146	0.354705	0.18492	0.42704
				0.0768754		0.434872		0.145785		0.167248	0.458199	0.0880121	0.103603	0.201397	0.334502	0.355213		0.232881	0.506917	0.0954068		1.11402	0.0971428	0.254418		0.0433271	0.13847	0.296451	0.115762	0.469584	0.0864642	0.16735	0.193818
				0.0183415		0.249452		0.172301		0.132761	0.0824491	0.146509	0.0930685	0.207267	0.334519	0.103043		0.711796	0.240768	0.248105		0.879366	0.0583219	0.550541		0.134977	0.0312699	0.289871	0.243647	0.295823	0.281824	0.327971	0.339145
				0.11781		0.346712		0.16199		0.153942	0.348062	0.130775	0.221977	0.448394	0.214066	0.101519		0.534224	0.39165	0.249552		0.670387	0.0589286	0.151184		0.142806	0.27239	0.108132	0.168023	0.821402	0.174154	0.113963	0.227279
				0.0769409		0.193106		0.0843298		0.410634	0.302544	0.217521	0.21215	0.0882285	0.133171	0.133576		0.484708	0.25077	0.236138		0.0655736	0.185522	0.16869		0.086148	0.0367029	0.115206	0.226965	0.634623	0.165627	0.251494	0.248224
				0.0567658		0.295754		0.201465		0.185589	0.531082	0.317538	0.350729	0.293881	0.163644	0.197428		1.24025	0.181823	0.174155		0.400467	0.154622	0.228549		0.16765	0.0724887	0.548173	0.129857	0.476704	0.116813	0.195023	0.602388
				0.101159		0.580303		0.0582971		0.257959	0.101014	0.103084	0.196802	0.19302	1.02637	0.138099		0.338673	0.347354	0.294341		0.125919	0.0786621	0.329256		0.0383244	0.0618172	0.192238	0.905987	0.330581	0.0897246	0.134401	0.214556
				0.182305		0.309612		0.123011		0.358331	0.0317258	0.141408	0.159366	0.184114	0.278746	0.195783		0.270261	0.40829	0.145576		0.570485	0.0445904	0.16986		0.318233	0.0664991	0.118962	0.391013	0.351817	0.106563	0.216742	0.189035
				0.11447		0.271021		0.1474		0.144487	0.298566	0.102482	0.218674	0.535912	0.0900067	0.207403		0.664023	0.297968	0.15743		0.965451	0.096862	0.241166		0.0661537	0.114882	0.100262	0.730974	0.297906	0.0375317	0.161267	0.163115
				0.157535		0.235318		0.0828691		0.435489	0.111632	0.149691	0.382815	0.487575	0.910504	0.209535		1.02792	0.317948	0.605552		0.400652	0.710309	0.324756		0.346562	0.123853	0.161955	0.0957127	0.0658339	0.20042	0.429369	0.202075
				0.198555		0.321705		0.0949006		0.494986	0.150552	0.190262	0.251867	0.2066	0.0764183	0.129658		0.239322	0.462255	0.282683		0.162558	0.186299	0.344064		0.139766	0.037354	0.0595	0.10195	0.508455	0.118815	0.279895	0.266704
				0.0984564		0.127976		0.102149		0.371734	0.505595	0.145742	0.418469	0.263803	0.176847	0.089379		0.70225	0.067163	0.297161		0.301515	0.0559724	0.22539		0.146087	0.255391	0.127582	0.157587	0.287795	0.385317	0.136972	0.124168
				0.770264		0.404859		0.109271		0.463924	0.182166	0.168319	0.372532	0.216365	0.423306	0.120853		0.141774	0.778933	0.266018		0.733408	0.345293	0.223078		0.227037	0.0667062	0.071878	0.123879	0.415156	0.225899	0.192477	0.199195
				0.297086		0.364292		0.130278		0.0782621	0.226044	0.137854	0.521567	0.666954	0.223985	0.0871056		0.135864	0.294658	0.0761203		0.104806	0.185378	0.117708		0.330934	0.118744	0.0834374	0.191894	1.16698	0.767233	0.0610098	0.506563
				0.0425859		0.617832		0.213179		0.204872	0.257983	0.101334	0.237862	0.18578	0.233884	0.118199		0.717713	0.0581186	0.569752		0.285899	0.42172	0.760279		0.253372	0.0963673	0.0518744	0.329653	0.308787	0.0709384	0.360859	0.384878
				0.0828184		0.435		0.11765		0.10706	0.0781623	0.118686	0.295714	0.306992	0.208286	0.199443		0.400396	0.560174	0.158511		0.151853	0.167165	0.181582		0.276869	0.201266	0.117183	0.359378	0.273924	0.133949	0.108529	0.0980265
				0.100028		0.435719		0.117771		0.116325	0.0719475	0.209786	0.17012	0.190535	0.291972	0.098398		0.248091	0.311543	0.20526		0.16212	0.104118	1.10369		0.11289	0.0503161	0.197041	0.574408	0.629072	0.106584	0.280262	0.399659
				0.0811292		0.37572		0.0615815		0.134822	0.409869	0.109528	0.191087	0.1726	0.965587	0.184628		0.788541	0.211794	0.227383		0.0640819	0.136247	0.161169		0.0460561	0.0300573	0.0867939	0.22436	0.381423	0.299983	0.178682	0.221537
				0.0500503		0.345233		0.133968		0.157506	0.376687	0.103071	0.186351	0.168676	0.342478	0.0970975		0.602628	0.485674	0.959286		0.171375	0.229028	0.222028		0.153494	0.0793264	0.207663	0.133947	0.316347	0.0826352	0.149636	0.252241
				0.240336		0.141539		0.0914542		0.144229	0.150893	0.112641	0.149974	0.230962	0.793328	0.438431		0.884779	0.267929	0.211963		0.1342	0.19362	0.385474		0.337847	0.258663	0.536039	0.386119	0.262462	0.0397322	0.152652	0.123521
				0.0760462		0.335934		0.112013		0.367891	0.10437	0.14037	0.237188	0.0890921	0.542421	0.208783		0.0745513	0.394953	0.311858		0.232679	0.11488	0.138627		0.0895318	0.303949	0.144219	0.201089	0.393767	0.242946	0.353412	0.661492
				0.064947		0.216789		0.0954745		0.144616	0.20283	0.129365	0.446511	0.146147	0.0284653	0.122702		0.488155	0.331006	0.337323		0.656753	0.0734799	0.595893		0.158986	0.213668	0.120459	0.0851232	0.315214	0.566292	0.146416	0.405955
				0.100831		0.682526		0.095372		0.239126	0.521299	0.2547	0.165071	0.787625	0.854194	0.111576		0.13778	0.291272	0.34429		0.174347	0.103825	0.126201		0.247252	0.14003	0.349316	0.0763644	0.716154	0.023945	1.00441	0.376565
				0.109307		0.479929		0.157705		0.262802	0.0706259	0.0788578	0.229718	0.21774	0.455971	0.233825		0.226561	0.247468	0.370572		0.108867	0.169484	0.0988116		0.254631	0.0546735	0.0889026	0.205628	0.684868	0.255141	0.17594	0.213474
				0.137423		0.265718		0.192775		0.133121	0.205933	0.143388	0.277011	0.0979553	0.220788	0.150974		0.532793	0.901402	0.329989		0.135443	0.110033	0.146903		0.0794749	0.0867617	0.0641768	0.143246	0.403325	0.231239	0.148146	0.307636
				0.0563623		0.337768		0.0909594		0.2628	0.092905	0.107462	0.304429	0.155171	0.874803	0.49685		0.42044	0.106523	0.11256		0.460132	0.249267	0.109066		0.254229	0.179367	0.0506419	0.236228	0.120319	0.239752	0.15483	0.199645
				0.0465637		0.243258		0.0503677		0.169514	0.2068	0.318512	0.373963	0.220037	0.167523	0.177379		0.462445	0.472986	0.588941		0.144965	0.61061	0.47939		0.327881	0.0978466	0.204178	0.165283	0.17615	0.279496	0.688516	0.229763
				0.0637436		0.144456		0.200265		0.341914	0.0829145	0.105299	0.202923	0.491865	0.120617	0.0937055		0.927381	0.246033	0.353369		0.182991	0.696432	0.17902		0.262755	0.201308	0.372823	0.0786354	0.288488	0.0680677	0.341926	0.161147
				0.0842595		0.254032		0.0861164		0.202822	0.286	0.133514	0.252431	0.0684611	0.398066	0.161691		0.811427	0.4182	0.332678		0.424215	0.456461	0.35121		0.100678	0.0809306	0.161296	0.129724	0.48523	0.206939	0.268841	0.144154
				0.0724939		0.540307		0.0766923		0.218372	0.594818	0.338436	0.27211	0.124063	0.128223	0.0848331		0.266809	0.454179	0.473767		0.150753	0.0644507	0.231134		0.191312	0.0609457	0.114002	0.0730152	0.215241	0.119105	0.102076	0.316181
				0.0535616		0.298305		0.124154		0.349706	0.283571	1.31264	0.260791	0.257393	1.16279	0.109152		0.240066	0.188939	0.149219		0.111897	0.0656164	0.201965		0.158323	0.16808	0.20707	0.66858	0.367457	0.0721495	0.136176	0.116848
				0.0675436		0.622319		0.220157		0.173552	0.164878	2.15024	0.118326	0.0933196	0.17325	0.10111		0.302584	0.247859	0.206804		0.0834545	0.0831376	0.182876		0.133232	0.0907577	0.280614	0.0811139	0.165122	0.281724	1.62019	0.175176
				0.0972784		1.13911		0.124626		0.140718	0.104277	1.12443	0.255338	0.261226	1.00576	0.132669		0.460213	0.189704	0.352403		0.100942	0.382696	0.241486		0.257309	0.10878	0.14706	0.0943768	0.500278	0.045565	1.04517	0.362632
				0.0464426		0.316483		0.133021		0.270648	0.437572	1.14687	0.528087	0.145814	0.392029	0.106802		0.710351	0.282627	0.152276		0.0596842	0.409893	0.263218		0.120145	0.060103	0.106415	0.152445	0.918105	0.109955	0.206125	0.16908
				0.0793486		0.174098		0.114441		0.240175	0.0766599	0.0770035	0.182586	0.183458	0.362854	0.307799		0.854019	0.42467	0.37931		0.204389	0.0684149	0.0908517		0.203848	0.107747	0.23159	0.0936716	1.2665	0.124927	0.895025	0.515791
				0.0641129		0.224905		0.184454		0.240324	0.593128	0.144008	0.158858	0.159138	0.188086	0.285848		0.417938	0.115425	0.11702		0.0946487	0.549189	0.392944		0.0314227	0.0989049	0.601614	0.0940788	1.86914	0.599193	2.16126	0.213356
				0.287707		0.645002		0.133405		0.049876	0.101952	0.438982	0.0461755	0.233533	0.180474	0.155895		0.344625	0.172032	0.471275		0.237014	0.0145442	0.14582		0.139148	0.878784	0.230711	0.0735496	0.718976	0.123046	1.12828	0.70907
				0.0449317		0.431293		0.12271		0.0514883	0.139437	0.230743	0.13046	0.339	0.201511	0.113935		0.814833	0.506921	0.139438		0.660332	0.384408	0.170732		0.566228	0.288881	0.0990291	0.134802	0.712356	0.103631	0.39687	0.265824
				0.189934		0.415584		0.0734419		0.0753088	0.218934	1.8516	0.122712	0.250946	0.376196	0.0428897		0.388612	0.559056	0.705341		0.153492	0.196482	0.397326		0.0709979	0.259562	0.0466267	0.403662	0.505058	0.254294	0.352236	0.23652
				0.396225		0.282339		0.0912472		0.374061	0.184543	0.833413	0.0608136	0.186761	1.79547	0.0649257		0.400169	0.229828	0.685612		0.210822	0.31263	0.163997		0.104015	0.998221	0.148878	0.208295	0.251697	0.694483	0.112659	0.202802
				0.0676938		0.13928		0.0953933		0.483149	0.164057	0.145199	0.144863	0.106828	0.646844	0.167031		0.109528	0.459424	0.462522		0.0706674	0.452695	0.258398		0.212327	0.0786592	0.629529	0.0897614	0.663982	0.859256	0.194177	0.262958
				0.0902269		0.265799		0.120231		0.322896	0.207606	0.128411	0.0585381	0.371889	0.362717	0.126647		0.785472	0.647931	0.375159		0.0829734	0.191932	0.192069		0.315702	0.203022	0.159002	0.16274	0.271298	0.176057	0.207969	0.234659
				0.047354		0.457849		0.071471		0.322957	0.131788	0.0974962	0.0596987	0.160428	0.423081	0.0547816		0.682681	0.29289	0.315675		0.150721	0.512582	0.14777		0.171465	1.85992	0.0948209	0.236211	0.204942	0.7145	0.214265	0.241366
				0.219461		0.195421		0.184239		0.354776	0.311778	0.160737	0.198968	0.157969	0.44377	0.111469		0.306876	0.289768	0.306645		0.358027	0.0517965	0.171535		0.113036	1.17485	0.12283	0.0849663	0.192674	0.560196	0.453589	0.301279
				0.0446908		0.242504		0.106158		0.180851	0.126905	0.113764	0.0777155	0.277609	0.212529	0.125704		0.241275	0.404582	0.224179		0.0444507	0.0612904	0.142629		0.449745	0.690237	0.0855993	0.0486475	0.263048	0.322036	0.145536	0.0963303
				0.0645338		0.684349		0.27405		0.123215	0.170428	0.320245	0.0843658	0.0893031	0.236203	0.283443		0.855538	0.589712	0.23997		0.0974605	0.225652	0.206919		0.10369	0.643888	0.284272	0.134164	0.301239	0.316511	0.163553	0.3065
				0.0355766		0.385721		0.170948		0.110904	0.108433	0.0749781	0.140276	0.301802	0.302955	0.192442		1.01037	0.145796	0.156802		0.64746	0.109875	0.335366		0.210249	0.912087	0.227806	0.133899	0.583489	0.148579	0.262275	0.227782
				0.049163		0.269691		0.767506		0.223679	0.323315	0.135208	0.235243	0.402421	0.158435	0.143939		0.30427	0.19547	0.194251		0.226629	0.035097	0.0996823		0.234044	0.179924	0.431012	0.0951421	0.535321	0.0659527	0.437865	0.118773
				0.054331		0.261558		0.0559199		0.133336	0.336629	0.331068	0.108124	0.261831	1.04426	0.184967		0.546736	0.847562	0.87386		0.265911	0.358825	0.242568		0.0443139	0.221049	0.281148	0.16808	0.454306	0.192457	0.187765	0.132275
				0.0481736		0.165949		0.251061		0.315018	0.271018	0.135787	0.390093	0.169623	0.171748	0.13083		0.35701	0.134846	0.120671		0.122113	0.113965	0.163181		0.281117	0.184309	0.485914	0.076859	0.221342	0.145367	0.163849	0.179709
				0.06542		0.419296		0.051913		0.190839	0.212747	0.0515588	0.229764	0.153393	0.335672	0.100433		0.0819541	0.418557	0.523992		0.725367	0.10807	0.21678		0.0684566	0.142099	0.135509	0.131914	0.75879	0.127989	0.316123	0.205613
				0.719587		0.146831		0.172491		0.238596	0.559589	0.0608164	0.159819	0.188162	0.0476429	0.0387524		0.292297	0.272663	0.262121		0.149663	0.0780708	0.21003		0.324196	0.107331	0.0973557	0.0721845	0.964099	0.119715	0.224232	0.164749
				0.0606033		0.43076		0.0697002		0.0915617	0.366868	0.857644	0.190672	0.129307	0.203237	0.160136		0.232378	0.110364	0.215154		0.055769	0.210478	0.189865		0.0559839	0.225981	0.215556	0.0761751	0.380237	0.12963	0.133472	0.420101
				0.0524545		0.642657		0.181446		0.125356	0.353232	0.0946315	0.546139	0.385834	0.420968	0.454445		0.41182	0.056422	0.333734		0.314357	0.101962	0.406729		0.166731	0.2181	0.0703845	0.170498	0.288695	0.123453	0.309945	0.282253
				0.0992079		0.218183		0.150121		0.227505	0.290232	0.238443	0.104451	0.422885	0.135947	0.141532		0.559669	0.396442	0.544541		0.209727	0.0575643	0.145204		0.71815	0.21807	0.162411	0.327176	0.230104	0.195615	0.525538	0.284828
				0.100675		0.111313		0.123689		0.0548916	0.126719	0.110794	0.142587	0.109238	0.238543	0.0639572		0.132353	0.230383	0.0716066		0.222114	0.224707	0.451945		0.168162	0.17441	0.0873707	0.176016	0.39049	0.110804	0.330947	0.123918
				0.0451695		0.302349		0.153534		0.0826965	0.299631	0.52387	0.0757587	0.186553	0.080407	0.101536		0.764487	0.347652	0.173583		0.234177	0.124873	0.198554		0.311598	0.22771	0.244758	0.0715618	0.677696	0.270111	0.119154	0.22708
				0.0294707		0.158214		0.189775		0.156009	0.131201	0.300843	0.0548422	0.437744	0.251136	0.0879261		0.529167	0.269454	0.527295		0.160037	0.0766135	0.0947962		0.105283	0.0715325	0.118391	0.59398	0.282295	0.226592	0.145475	0.177054
				0.0925804		0.172494		0.0930711		0.0782808	0.0905665	0.0469595	0.155641	0.436489	0.536057	0.0557348		0.214545	0.112905	0.30003		0.542416	0.210285	0.118058		0.073539	0.196952	0.234995	0.0960188	0.321388	0.149433	0.175026	0.507753
				0.0344634		0.227905		0.0890219		0.23993	0.16853	0.0865968	0.248582	0.13626	0.273949	0.101674		0.417479	0.562839	0.455661		0.349057	0.405925	0.167293		0.231603	0.235218	0.261291	0.0361043	0.330924	1.18382	0.131622	0.250688
				0.0945715		0.281203		0.172141		0.136508	0.383933	0.23519	0.140382	0.66493	0.0768947	0.257997		0.135792	0.195352	0.231482		0.879408	0.0520575	0.191504		0.0886622	0.171142	0.136081	0.0792538	0.449111	0.104591	0.145929	0.168883
				0.156074		0.347738		0.179157		0.333837	0.284432	0.194169	0.172626	0.0725561	0.566043	0.115964		0.175159	0.320006	1.51757		0.280042	0.454608	0.180788		0.105906	0.312063	0.344203	0.161668	0.240664	0.222444	0.252014	0.130667
				0.0384614		0.0961799		0.200053		0.312343	0.121071	0.277173	0.0950415	0.185082	1.7582	0.121384		0.269325	0.791587	0.173163		0.200842	0.0531532	0.0727479		0.137381	0.328131	0.0688215	0.144117	0.256277	0.160973	0.329559	0.105108
				0.0368104		0.188426		0.132166		0.190705	0.307582	0.0708568	0.0884986	0.171353	0.56402	0.268315		0.503977	0.303168	0.33368		0.117723	0.0531206	0.120633		0.0864078	0.420307	0.378826	0.0924312	0.655946	0.0617726	0.366406	0.263698
				0.176309		0.23704		0.114805		0.192396	0.10807	0.456397	0.152746	0.286369	1.56842	0.10905		0.712288	0.336469	0.0597744		0.0798586	0.190149	0.139391		0.132897	0.276094	0.0748188	0.109322	0.612757	0.229207	0.213682	0.247009
				0.0819341		0.564853		0.117868		0.415878	0.116936	0.0942874	0.163134	0.578147	0.413181	0.112785		0.745325	0.219404	0.122639		0.126361	0.0264788	0.269082		0.205233	0.183366	0.188973	0.524569	0.475655	0.629963	0.217062	0.158809
				0.0970133		1.06151		0.109182		0.152706	0.295839	0.0373671	0.0641858	0.393708	1.29905	0.17127		0.593155	0.38504	0.435726		0.226105	0.0703842	0.158157		0.167339	0.149349	0.256515	0.117585	0.216023	0.164886	1.31954	0.139199
				0.0702829		0.921349		0.0685073		0.394746	0.221875	0.131595	0.107318	0.19261	1.17154	0.0909112		0.494896	0.27749	0.301154		0.169207	0.0272859	0.207488		0.128557	0.141434	0.194592	0.1351	0.15506	0.133014	0.388079	0.411935
				0.0583464		0.642074		0.076853		0.218361	0.207567	0.165974	0.290012	0.216896	0.792093	0.158092		0.245392	0.2768	0.189981		0.22129	0.480937	0.174808		0.0890575	0.404834	0.393054	0.25688	0.280305	0.0550905	0.243635	0.258267
				0.29824		0.14291		0.109672		0.0817241	0.162585	0.0891495	0.104139	0.24449	0.435416	0.186861		0.494465	0.23571	0.60943		0.136436	0.241758	0.213154		0.0624961	0.094581	0.160437	0.132933	0.272602	0.0667347	0.273785	0.0795538
				0.0618313		0.368		0.109442		0.304895	0.16904	0.151417	0.0549373	0.394896	1.61535	0.368132		0.271015	0.23204	0.237566		0.0841828	0.120007	0.132395		0.353525	0.291547	0.393497	0.0499337	0.269018	0.0708759	0.201246	0.305347
				0.0225443		0.119368		0.305402		0.115925	0.252589	0.26703	0.108996	0.415349	0.531034	0.179106		0.309975	0.520915	0.0968367		0.238415	0.192891	0.246684		0.0766131	0.136179	0.058247	0.423276	0.111131	0.0663581	0.277302	0.0726415
				0.107955		0.467271		0.205974		0.124431	0.0683942	0.0858834	0.0866056	0.468815	1.04615	0.277033		0.821867	0.181414	0.239176		0.090828	0.149868	1.02967		0.137688	0.118916	0.0947891	0.374595	0.380564	0.237963	0.215003	0.415225
				0.193319		0.635679		0.217429		0.0477602	0.0934036	0.193875	0.0884033	0.343046	0.621184	0.158082		0.367139	0.141615	0.361052		0.0485569	0.0783132	0.260691		0.28538	0.26784	0.165167	0.267652	0.459388	0.195383	0.326311	0.324328
				0.107103		0.426656		0.0604522		0.175394	0.138928	0.119244	0.0548437	0.106057	0.182436	0.220319		0.0344007	0.479582	0.261285		0.419612	0.805962	0.251403		0.14208	0.429458	0.0907837	0.104967	0.58022	0.18304	0.484754	0.225741
				0.0869351		0.186268		0.0809327		0.140627	0.348478	0.15497	0.532445	0.311576	0.758113	0.246814		0.341118	0.331742	0.107192		0.161793	0.100307	0.356073		0.0677611	0.347011	0.106221	0.149919	0.110155	0.29582	0.199919	0.628458
				0.0740057		0.260028		0.176277		0.206152	0.345633	0.154949	0.139435	0.287349	0.746397	0.103656		0.242526	0.677516	0.203022		0.078379	0.129647	0.127267		0.241638	0.129703	0.255254	0.21885	0.591475	0.0861197	0.142813	0.166165
				0.0899837		0.39097		0.316319		0.0734149	0.55834	0.155095	0.346446	0.335005	0.607478	0.101327		0.350912	0.501655	0.449808		0.256945	0.0324317	0.195868		0.103216	0.23234	0.43624	0.205087	0.673846	0.152507	0.152101	0.108544
				0.0419149		0.588185		0.143182		0.188547	0.876283	0.277891	0.202529	0.294572	0.742222	0.0944627		0.353768	0.358067	0.39705		0.255893	0.0767727	0.0901053		0.147066	0.491014	0.202167	0.0813298	0.584399	0.112651	0.334473	0.407669
				0.0917454		0.117917		0.07428		0.207606	0.0574709	0.0749216	0.129466	0.628696	0.994316	0.240503		0.607606	0.53678	0.191903		0.0802464	0.295618	0.184112		0.100224	0.106335	0.0496442	0.494049	0.68854	0.263079	0.113455	0.295729
				0.164098		0.250091		0.138623		0.178264	0.599175	0.207094	0.0961719	0.224252	0.739846	0.162155		1.37478	0.506003	0.153282		0.110616	0.44632	0.299303		0.255099	0.270176	0.0855963	0.109248	0.289123	0.060087	0.126463	0.207984
				0.140522		0.236431		0.0868156		0.0860217	0.225835	0.13434	0.200666	0.0723476	0.529354	0.259091		0.751952	0.671995	0.0789328		0.382619	0.136845	0.160154		0.315252	0.0894768	0.434918	0.0674413	0.211588	0.246898	0.0892411	0.237227
				0.109704		0.151552		0.0901397		0.235958	0.222338	0.340102	0.072035	0.139007	0.713523	0.155054		0.578592	0.167262	0.352628		0.0759402	0.203456	0.572758		0.39778	0.739072	0.699856	0.15457	0.345387	0.0408387	0.233862	0.88023
				0.0609607		0.205763		0.0874273		0.620907	0.476491	0.112491	0.104169	0.064263	4.81594	0.0973569		0.373721	0.21029	0.274021		0.183973	0.0986535	0.135465		0.152782	0.0928566	0.144509	0.154794	0.200954	0.555676	0.198982	0.124918
				0.0814175		0.0531688		0.0576635		0.167868	0.197897	0.145239	0.0582519	0.160318	0.373346	0.221806		0.722151	0.266342	0.0995963		0.0657884	0.0508838	0.186095		0.126276	0.073265	0.15121	0.256126	0.367526	0.126324	0.0510184	0.155012
				0.103926		0.28793		0.164855		0.257542	0.163431	0.134686	0.13251	0.490214	0.294613	0.0783142		0.418732	0.28089	0.270378		0.112632	0.302329	0.296268		0.314332	0.0878841	0.267529	0.181554	0.283478	0.21854	0.22062	0.388284
				0.201495		0.257894		0.414648		0.112538	0.0446533	0.0982167	0.249382	0.258545	0.749157	0.191701		0.627354	0.701244	0.190023		0.277396	0.149216	0.224458		0.112867	0.149548	0.0950942	0.17582	0.261096	0.233065	0.327311	0.322916
				0.0601284		0.534494		0.0701497		0.236416	0.354431	0.259889	0.217798	0.216422	0.11482	0.0528374		0.196139	0.196834	0.35574		0.0886017	0.105476	0.282159		2.7881	0.218726	0.110481	0.15534	0.522014	0.073785	0.681684	0.218069
				0.078148		0.224821		0.116742		0.337564	0.16331	0.123839	0.0875721	0.290658	0.3167	0.112045		0.449918	0.170169	0.0972153		0.267379	0.156241	0.313632		0.0419034	0.577748	0.307751	0.0377343	0.504187	0.143942	0.220092	0.113301
				0.101567		0.85552		0.21111		0.126283	0.194123	0.167201	0.138617	0.0514883	0.187873	0.0472134		0.315766	0.0927041	0.200216		0.913624	0.0829485	0.339436		0.189445	0.167601	0.468876	0.269746	0.170391	0.582084	0.11705	0.226338
				0.0754771		0.222574		0.227739		0.201699	0.145679	0.181258	0.177591	0.199092	0.15827	0.0731867		0.716454	0.432465	0.21808		0.106843	0.0510042	0.151231		0.223638	0.39547	0.0952003	0.271108	0.549274	0.256501	0.384269	0.0771201
				0.054274		0.146788		0.086511		0.257879	0.158795	1.42792	0.0668765	0.557025	0.820274	0.14066		0.636069	0.219179	0.225676		0.236056	0.0937337	0.125279		0.110767	0.0565483	0.370765	0.120666	0.295947	0.0850118	0.732134	0.182942
				0.36169		0.351387		0.162769		0.0241743	0.359132	0.300453	0.126141	0.253541	0.218927	0.114046		0.356488	0.106521	0.0910183		0.321724	0.136443	0.434856		0.227199	0.188406	0.17866	0.110064	0.474503	0.103477	0.483895	0.228481
				0.135252		0.391776		0.134339		0.139391	0.176995	0.508993	0.0767298	0.68718	0.231422	0.187108		0.604479	0.623204	0.196108		0.260458	0.0606061	0.241154		0.301263	0.0994486	0.249337	0.178544	0.360676	0.410733	0.0761525	0.304327
				0.0972329		0.271551		0.0862199		0.167299	0.236615	0.203918	0.0459746	0.239815	0.384939	0.141978		0.447263	0.364429	0.492422		0.217513	0.16093	0.350855		0.080398	0.406788	0.189545	0.068027	0.572537	0.270238	0.127052	0.321185
				0.0561284		0.592892		0.213549		0.163182	0.359932	0.164563	0.0704947	0.0504929	0.548294	0.27035		0.923527	0.209837	0.208427		0.205069	0.501075	0.35562		0.0834044	0.0698243	0.113486	0.110851	0.238893	0.188129	0.644384	0.179135
				0.0729773		0.123137		0.0834105		0.139451	0.122214	0.17432	0.06043	0.228711	0.359583	0.11025		0.508324	0.341421	0.100399		0.821064	0.0406292	0.101854		0.484125	0.238515	0.164442	0.305876	0.086433	0.317255	0.127629	0.537999
				0.0630621		0.208843		0.226169		0.139979	0.12298	0.190396	0.0371584	0.149978	0.301349	0.0406652		0.337052	0.271163	0.141341		0.356592	0.443295	0.29687		0.413702	0.139082	0.138821	0.597385	0.416654	0.0999774	0.179413	0.285545
				0.10146		0.431391		0.159461		0.397263	0.169934	0.112296	0.0958389	0.310484	0.0747348	0.155041		0.301543	0.228573	0.416809		0.525198	0.0804107	0.137544		0.369237	0.0751758	0.173274	0.113653	0.131595	0.762471	0.117509	0.24096
				0.0758688		0.456676		0.161446		0.443556	0.359586	0.0702156	0.0448239	0.291628	0.391779	1.2501		0.589394	0.439428	0.505113		0.884164	0.0164897	0.22346		0.0849385	0.306121	0.803378	0.292253	0.101839	0.111535	0.229894	0.551206
				0.0277808		0.623002		0.0995143		0.182496	0.592502	0.152974	0.107297	0.143942	0.127347	0.177489		2.46459	0.301848	0.233224		0.0984568	0.160333	0.101824		0.316515	0.408186	0.11224	0.0667888	0.223703	0.395984	0.649333	0.759719
				0.0703213		0.260496		0.29869		0.103257	0.242243	0.155417	0.151538	0.183887	0.332834	0.162024		0.258414	0.243875	0.253485		0.332134	0.253607	0.686874		0.187223	0.220878	0.144866	0.153302	0.253359	0.108601	0.227745	0.372258
				0.0692083		0.219537		0.130994		0.10271	0.215668	0.160432	0.153105	0.208536	0.195088	0.209067		0.143594	0.328824	0.261567		0.313634	1.14219	0.150793		0.281997	0.174734	0.116273	0.205955	0.670999	0.247929	0.400113	0.333726
				0.0657295		0.150624		0.0884332		0.472672	0.0597082	0.0390028	0.0609064	0.1258	0.125302	0.0669926		0.368808	0.177779	0.486549		0.35812	0.223062	0.142821		0.0661125	0.327912	0.206258	0.177962	0.345331	0.524549	0.227132	0.663847
				0.134403		0.26174		0.0810273		0.221912	0.139201	0.206803	0.054865	0.239648	0.0903745	0.183794		0.748403	0.257682	0.478444		0.112711	0.0366083	0.110079		0.0291442	0.314461	0.126094	0.160682	0.42653	0.390917	0.320528	0.0923496
				0.0642831		0.14264		0.0912728		0.167132	0.620535	0.273373	0.434014	0.418447	0.0641652	0.314176		0.17988	0.371505	0.47611		0.225753	0.140515	0.131848		0.156751	0.0428379	0.41005	0.0850742	0.592012	0.519312	0.327007	0.217154
				0.058448		0.306511		0.104385		0.605787	0.325333	0.334211	0.865548	0.153796	0.149396	0.173111		0.405439	0.361932	1.11721		0.0438985	0.266077	0.458166		0.111114	0.0718367	0.0876591	0.104552	1.00346	1.29429	0.177995	0.10873
				0.0969743		0.334787		0.0739053		0.099566	0.14615	0.0746923	0.0907277	0.27247	0.250408	0.154918		0.270186	0.387104	0.104366		0.0908544	0.0520956	0.309825		0.058029	0.115506	0.343059	0.0349991	0.250208	0.602524	0.423647	0.284277
				0.360007		0.490102		0.269871		0.127693	0.277891	0.115838	0.083389	0.66557	0.187856	0.167092		0.538567	0.124342	0.563454		0.188821	0.0673496	0.573269		0.0413703	0.358083	0.213831	0.170448	1.11874	0.454663	0.328908	0.0706271
				0.0981223		1.00389		0.33477		0.0692862	0.251008	0.183525	0.091603	0.157512	0.229186	0.0872078		0.34152	0.301394	0.320214		0.187033	0.311456	0.305045		0.132002	0.302969	0.189354	0.123714	0.682432	1.80913	0.258545	0.291021
				0.0976039		0.363963		0.113792		0.202776	0.0879617	0.21497	0.218976	0.0700773	0.42032	0.0747707		0.641811	0.403536	0.298254		0.156354	0.0398679	0.272397		0.0454006	0.5008	0.814476	0.156465	0.44971	1.33966	0.0662907	0.41663
				0.0397352		0.488602		0.0819458		0.128919	0.162828	0.104857	0.587135	0.0937975	0.28056	0.135757		0.519023	0.120379	0.49508		0.419182	0.0273888	0.163868		0.235014	0.35067	0.213494	0.391515	0.308808	0.201275	0.38924	0.229191
				0.108144		0.214383		0.0719262		0.196498	0.240372	0.136153	0.120882	0.384324	0.220479	0.0707406		0.708129	0.249339	0.52992		0.185921	0.155324	0.267038		0.228008	0.403529	0.080776	0.101144	0.330602	0.173011	0.351085	0.136688
				0.0362555		0.518921		0.0816598		0.127955	1.3184	0.093451	0.073495	0.232825	0.635146	0.129581		0.605863	0.300309	0.131171		1.09205	0.238689	0.306304		0.369329	0.0319485	0.21405	0.237737	0.145477	0.0936731	0.273058	0.176828
				0.141262		0.38095		0.226716		0.178186	0.0549755	0.128088	0.132772	0.246865	0.095184	0.0546772		0.489005	0.303798	0.136513		0.669471	0.24468	0.117707		0.0821497	0.251468	0.18117	0.322729	0.383124	0.382713	0.217762	0.295798
				0.0866015		0.586081		0.196996		0.173151	0.082277	0.162687	0.150665	0.199702	0.423552	0.232102		0.594378	0.579058	0.144906		0.499275	0.0265517	0.336773		0.200371	0.0659888	0.390017	0.137125	0.166941	0.0825422	0.183719	0.177495
				0.0938299		0.272188		0.0568827		0.326869	0.564322	0.448836	0.123337	0.446285	0.309539	0.147569		0.443101	0.210934	0.0957828		0.220432	0.032646	0.172121		0.184524	0.151026	0.484495	0.312333	1.18297	0.149312	2.24954	0.251107
				0.0878463		0.355003		0.100709		0.27892	0.596991	0.112451	0.0827555	0.874935	0.213629	0.22206		0.584688	0.3631	0.183423		0.525063	0.117562	0.353374		0.0545737	0.816435	0.341084	0.271667	0.257541	0.572934	0.24098	0.0716065
				0.0363286		0.253453		0.2338		0.365749	1.8632	0.132345	0.0597959	0.331548	0.460209	0.183174		0.1006	0.159003	0.424846		0.0981379	0.452807	0.0980667		0.287979	0.121257	0.0410557	0.313085	0.583858	0.179897	0.294573	0.112987
				0.0807806		0.181055		0.0979064		0.0595107	0.463364	0.12397	0.0475464	0.601584	0.676426	0.211806		0.200954	0.55723	0.353409		0.0700698	0.178197	0.0787213		0.640369	0.0270717	0.0815342	0.378767	0.284375	0.313125	0.119952	0.178512
				0.0769986		0.382285		0.11918		0.363064	0.106961	0.0828444	0.0700704	0.240712	0.656636	0.133129		0.348367	0.309148	0.170964		0.215205	0.0662528	0.131049		0.294623	0.156887	0.109402	0.175758	0.679441	0.186019	0.666993	0.0922897
				0.361323		0.111387		0.268766		0.189972	0.36141	0.138868	0.117891	0.292085	0.0713896	0.115732		0.393696	0.306553	0.258021		0.251962	0.0577139	0.155391		0.0829063	0.0451174	0.175047	0.267252	0.869928	0.156566	0.171005	0.0584587
				0.0649078		0.34179		0.420883		0.142427	0.268405	0.16399	0.125064	0.230698	0.300151	0.958594		0.35878	0.327774	0.447779		0.108133	0.445813	0.210154		0.0384734	0.209953	0.16562	0.604782	0.103695	0.326009	0.172679	0.147202
				0.0701615		0.344801		0.205744		0.0625184	0.264004	0.12104	0.0719444	0.209327	0.422291	0.0849907		0.519548	0.361087	0.33208		0.453968	0.54803	0.239513		0.156448	0.0606333	0.0649394	0.0686277	0.400092	0.341724	0.445264	0.170083
				0.329684		0.139963		0.371672		0.0859325	0.202241	0.0900512	0.0350997	0.296511	0.739195	0.0859681		0.205901	0.384464	0.474031		0.35463	0.238554	0.210643		0.324693	0.0782782	0.203525	0.0939741	0.368518	0.216716	0.232213	0.0734535
				0.108014		0.184494		0.260042		0.120191	0.157848	0.0745049	0.104098	0.235	0.410657	0.140862		0.387229	0.291875	0.458902		0.0523737	0.470178	0.2973		0.152211	0.0454638	0.167919	0.117795	0.641372	0.0980411	0.172243	0.143851
				0.0556305		0.29771		0.0777252		0.197245	0.128115	0.257274	0.182104	0.24882	0.520627	0.0651605		0.191023	0.263037	0.65758		0.0254462	0.0939924	0.190525		0.231943	0.190622	0.286947	0.183767	0.201943	0.229447	0.230018	0.177153
				0.0454499		0.353344		0.145737		0.0513539	0.295403	0.0767372	0.102682	0.542726	0.56205	0.0742214		0.333268	0.343332	0.201369		0.156668	0.112073	0.320898		0.148373	0.204308	0.2065	0.0454656	0.957384	0.717582	0.336991	0.103335
				0.0850202		0.0883288		0.103721		0.30245	0.235007	0.0946679	0.122191	0.758405	0.484739	0.291554		0.314081	0.189216	0.0508996		0.132922	0.29231	0.109342		0.141899	0.0389833	0.478215	0.0754406	1.04919	0.561225	0.216191	0.120927
				0.036761		0.46296		0.0906878		0.282741	0.57213	0.222796	0.176891	0.363007	0.239195	0.130566		0.354085	0.219948	0.328889		0.57698	0.204116	0.0843263		0.304971	0.466808	0.0920605	0.152414	1.04304	0.430292	0.184264	0.138102
				0.0344848		0.592874		0.309734		0.207258	0.524324	0.118058	0.181295	0.122642	0.216541	0.213249		0.300314	0.19928	0.270374		0.791135	0.186106	0.209962		0.142066	0.234489	0.103778	0.348129	0.731051	0.516961	0.12704	0.246746
				0.0550793		0.717636		0.0745576		0.182018	0.224173	0.0992172	0.14224	0.293396	0.45327	0.122605		0.11789	0.231271	0.268809		0.0676611	0.46519	0.166926		0.131022	0.11875	0.0685414	0.178991	0.0742209	0.10365	0.187047	0.0846811
				0.178894		0.111399		0.238919		0.0821399	0.659293	0.112145	0.157347	0.115377	0.15055	0.151667		0.453034	0.646613	0.135014		0.284995	0.578605	0.140824		0.105921	0.182898	0.104177	0.0871931	0.339108	0.561634	0.058726	0.290267
				0.0333798		0.672123		0.0955079		0.371943	0.781367	0.209782	0.124997	0.818788	0.387633	0.0713334		0.655796	0.180825	0.357641		0.0974707	0.0982462	0.124214		0.255437	0.385113	0.171177	0.101254	0.593401	0.199386	0.475685	0.251607
				0.236682		0.425776		0.21409		0.132898	0.779639	0.0718659	0.0504921	0.158098	0.472043	0.0947024		0.312094	0.120866	0.184789		0.338287	0.0363032	0.139134		0.0827942	0.208328	0.21411	0.178687	0.335915	0.487954	0.135979	0.124407
				0.047022		0.139587		0.115045		0.215039	0.183882	0.0856532	0.220677	0.170684	0.340809	0.107727		0.164583	0.319571	0.158072		0.0434659	0.319946	0.162076		0.447875	0.858351	0.175246	0.190912	0.275054	0.298766	0.267036	0.148858
				0.365439		0.245944		0.318397		0.154639	0.0715863	0.160003	0.0703818	0.227255	0.119276	0.406897		0.264205	0.137505	0.584432		0.1806	0.0637518	0.229782		0.273631	0.118571	0.268516	0.0868573	0.0357107	0.624375	0.600662	0.188759
				0.186332		0.283482		0.160209		0.095818	1.10257	0.209749	0.24947	0.135294	0.220892	0.0972676		0.417313	0.557275	0.179706		0.237901	0.873693	1.04125		0.503634	0.11376	1.16085	0.0995377	0.42204	0.0560388	0.165583	0.494117
				0.129073		0.0979838		0.213349		0.206403	0.120755	0.424919	0.157682	0.112564	0.226065	0.0828278		1.05432	0.171662	0.695577		0.0396086	1.19464	0.135559		0.0762174	0.134647	0.193712	0.0879112	1.05381	0.0952832	0.571002	0.110712
				0.04493		0.171239		0.118526		0.440716	0.176749	0.183788	0.116845	0.590812	0.351426	0.0874174		0.775987	0.112708	0.270987		0.208758	0.173804	0.666959		0.0750295	0.0466728	0.0843031	0.118127	0.184986	0.0744942	0.151931	0.175697
				0.0638747		0.550277		0.219846		0.0694742	0.852657	0.19134	0.140979	0.307241	0.245219	0.0798052		0.268394	0.151402	0.448676		0.193602	0.137999	0.287701		0.108628	0.0617801	0.0857843	0.0738342	0.800215	0.136763	0.42758	0.0529846
				0.100608		0.185646		0.138813		0.202969	0.0867612	0.129221	0.241433	0.687883	0.170235	0.222829		0.482355	0.611154	0.21127		0.0417517	0.375537	0.264039		0.0956417	0.111767	0.365562	0.0956642	0.148274	0.0737975	0.239473	0.199168
				0.0610605		0.900731		0.478226		0.258989	0.20927	0.10838	0.125114	0.207925	0.717418	0.30896		0.547447	0.239766	0.450312		0.798369	0.146787	0.118211		0.0734614	0.1375	0.207123	0.0837697	0.396829	0.414214	0.101196	0.140247
				0.044858		0.204921		0.123151		0.621899	0.152294	0.172076	0.172058	0.269481	0.257784	0.104395		0.597475	0.511507	0.209489		0.110903	0.595926	0.139036		0.265914	0.171088	0.521496	0.0802307	0.535308	0.26863	0.19054	0.428856
				0.0781562		0.463179		0.147828		0.0926168	0.161554	0.0987049	0.230086	0.212471	0.199196	0.201194		0.233305	0.407035	0.356525		0.202065	0.114743	0.148264		0.27201	0.446545	0.256976	0.254983	1.05104	0.174905	0.107907	0.0932165
				0.0646767		0.448106		0.458736		0.115366	0.414357	0.205365	0.178159	0.122301	0.267647	0.162199		0.369918	0.146773	0.186694		0.0567914	0.270885	0.150721		0.149505	0.218594	0.374396	0.439886	0.263448	0.10702	0.107334	0.103699
				0.353401		1.18473		0.233506		0.286936	0.822543	0.206907	0.116044	0.999693	0.138508	0.0970519		0.259541	0.346645	0.601943		0.0865894	0.16745	0.342391		0.0887053	0.254894	0.132991	0.212287	0.308381	0.049549	0.752641	0.186233
				0.0715209		0.216217		0.167745		0.180276	0.183959	0.180832	0.208137	0.32009	0.214104	0.219302		0.128092	0.387137	0.26613		0.166453	0.105645	0.466764		0.406922	0.16404	0.356025	0.0780253	0.517139	0.169732	0.127767	0.405172
				0.116095		0.438516		0.234145		0.414232	1.03907	0.100775	0.0708022	0.248824	0.334929	0.0966544		0.562187	0.380414	0.248538		0.401376	0.0784938	0.186374		0.236219	0.282557	0.231036	0.202083	0.216051	0.240197	0.460057	0.333751
				0.0990632		0.404735		0.140999		0.187406	0.121891	0.215607	0.160024	0.0976253	0.0678248	0.179077		0.444508	0.292585	0.0758476		0.0839824	0.0540723	0.189669		0.149389	0.517845	0.246764	0.0755466	0.978254	0.162513	0.406505	0.137234
				0.0946853		0.257368		0.192067		0.0822221	0.64532	0.111219	0.0476012	0.325451	0.259383	0.127356		0.55195	0.368165	0.560652		0.237848	0.0245406	0.0816606		0.0912276	0.34353	0.0771488	0.122303	0.341177	0.117698	0.0500936	0.0579486
				0.244883		0.0930874		0.0948974		0.231527	0.137408	0.277863	0.151853	2.72411	0.305731	0.0660507		0.55543	0.538343	0.165764		0.496443	0.189659	0.154015		0.391348	0.891787	0.511926	0.4574	0.436272	0.138052	0.203333	0.237138
				0.0988651		0.283473		0.148404		0.17071	0.0703121	0.712031	0.110919	0.452234	0.119396	0.455675		0.32771	0.320359	0.129192		0.188556	0.1375	0.16209		0.0613265	0.249068	0.414105	0.320642	1.29553	0.202791	0.329329	0.18195
				0.121488		0.484827		0.157397		0.283237	0.0677124	0.198466	0.138099	0.482331	0.245038	0.0910871		0.61636	0.44551	0.164182		0.20992	0.0556184	0.248534		0.123376	0.00555519	0.27073	0.141108	0.23529	0.187641	0.403028	0.669475
				0.0394736		0.343261		0.160203		0.0751034	0.303093	0.238818	0.126617	0.0857036	0.0423695	0.167799		0.47592	0.562885	0.381205		0.793536	0.0735818	0.50834		0.173153	0.112703	0.190196	0.0832656	0.370712	0.247517	0.363312	0.206281
				0.0593619		0.407454		0.560552		0.0931644	0.31201	0.146473	0.0804795	0.107795	0.493025	0.106592		0.662631	0.321832	0.107993		0.10973	0.0248141	0.396839		0.370934	0.154052	0.13545	0.324702	0.205652	0.0843225	0.108801	0.142321
				0.0848306		0.166808		0.108258		0.145822	0.338343	0.334539	0.149626	0.102213	0.284257	0.143947		0.215112	0.607472	0.405635		0.228353	0.0595897	0.218135		0.0890203	0.128224	0.265343	0.163263	0.716122	0.399829	0.276929	0.249087
				0.154563		0.172718		0.344415		0.107563	0.164147	0.465184	0.288072	0.476556	0.484323	0.258955		0.631772	0.320317	0.41986		0.472708	0.0809244	0.174288		0.251716	0.0617275	0.474164	0.0499426	0.359294	0.337715	0.141792	0.152302
				0.106403		0.246895		0.302059		0.262043	0.266786	0.182183	0.144742	0.406057	0.618928	0.769882		0.284441	0.572009	0.370776		0.160759	0.805578	0.104927		0.4667	0.114088	0.314254	0.0280802	0.509909	0.255981	0.148309	0.231572
				0.0834877		0.241654		0.0956327		0.156187	0.288475	0.225537	0.14708	0.157619	0.161252	0.0931148		0.118659	0.208309	0.130873		0.0342415	0.126716	0.213237		0.237803	0.0550772	0.0666029	0.072167	0.46233	0.268276	0.390945	0.124704
				0.0629728		0.705688		0.0607381		0.184202	0.260243	0.21369	0.437029	0.242455	0.123977	0.0557143		0.379255	0.360458	0.152973		0.171383	0.131056	0.211188		0.101285	0.139401	0.639801	0.359566	0.133513	0.252301	0.481767	0.288744
				0.069709		0.197297		0.0651099		0.0397203	0.133943	0.314178	0.106885	0.58174	0.401994	0.0628286		0.353088	0.644679	0.16852		0.121241	0.528108	0.29132		0.125984	0.611492	0.655907	0.097586	0.282385	0.198257	0.226204	0.208078
				0.0382342		0.30894		0.155129		0.922273	0.0669954	0.193362	0.316145	0.257207	0.336211	0.102834		0.397207	0.151426	0.188635		0.212778	0.0856933	0.228039		0.0700018	0.0738629	0.205029	0.0814758	0.569731	0.188454	0.446634	0.160213
				0.135531		0.190417		0.0969589		0.168665	0.262443	0.242765	0.122993	0.385906	0.231286	0.189093		0.451615	0.393863	0.135755		0.122462	0.0402326	0.114899		0.165928	0.14321	0.19184	0.244119	0.169565	0.320931	0.362943	0.210211
				0.104176		0.246425		0.122982		0.0965408	0.229142	0.258202	0.17633	0.271566	0.279265	0.103113		1.20248	0.418308	0.792108		0.44054	0.227285	0.148609		0.165527	0.145903	0.705027	0.0708467	0.334446	0.0577396	1.96391	0.342165
				0.257643		0.296326		0.0836082		0.040953	0.290547	0.19822	0.0749241	0.374139	0.206475	0.145311		0.337231	0.466242	0.154321		0.4289	0.589862	0.291327		0.100855	0.0522196	0.0736571	0.159472	0.369693	0.0815724	0.275238	0.259319
				0.477892		0.116541		0.140286		0.267449	0.102433	0.320328	0.269035	0.156582	0.205344	0.152586		0.575968	0.947518	0.134906		0.226369	0.054751	0.168953		0.0681061	0.205828	0.219409	0.164625	2.04071	0.161292	0.277486	0.285073
				0.185125		0.41697		0.0720244		0.116382	0.351067	0.279655	0.116228	0.450699	0.155551	0.11702		0.182485	0.228957	1.04468		0.103735	0.374204	0.526973		0.176762	0.0937045	0.139305		0.332599	0.681953	0.165767	0.362224
				0.469937		0.145352		0.17423		0.543034	0.174962	0.189424	0.0407119	0.201382	0.207714	0.16318		0.359478	0.487485	1.39566		0.35681	0.0100692	0.389069		0.0302604	0.192181	0.105429		0.351634	0.759996	0.170605	0.078527
				0.189549		0.222445		0.0796408		0.106927	0.0425129	0.119357	0.120702	0.724274	0.142369	1.04837		0.538235	0.188851	1.31311		0.276273	0.0346086	0.35529		0.177591	0.0464532	0.1826		0.43855	0.124033	0.174066	0.236024
				0.101194		0.440802		0.124816		0.132013	1.16072	0.260648	0.123996	0.275177	0.510795	0.139012		0.46092	0.313273	0.314954		0.1374	0.133485	0.176982		0.140329	0.457464	0.401642		0.146313	0.0508327	0.1315	0.156414
				0.0852773		0.953627		0.416684		0.190187	0.118775	0.408921	0.114624	0.208765	0.199618	0.141186		0.217513	0.217595	0.127651		0.103352	0.566715	0.200941		0.0752152	0.128515	0.112925		0.82381	0.107634	0.249872	0.0907822
				0.0500805		0.202675		0.0837035		0.30904	0.14645	0.110434	0.0384085	0.448329	0.239268	0.245487		0.413901	0.424013	0.294122		0.237977	0.109658	0.124429		0.162337	0.216871	0.169162		0.124044	0.731599	0.206629	0.086943
				0.251568		0.155283		0.132827		0.190373	0.183177	0.0778473	0.154731	0.218879	0.0278013	0.171531		0.427287	0.41218	0.619288		0.266023	0.703689	0.994804		0.253407	0.112916	0.107921		0.17897	0.0878432	0.428991	0.27189
				0.113308		0.243896		0.128743		0.380365	0.137077	0.464556	0.17157	0.321717	0.210154	0.142306		0.586728	0.55572	0.174368		0.197546	0.223583	0.965852		0.112495	0.0802722	0.277141		0.0710418	0.355327	0.276906	0.165942
				0.125503		0.373062		0.341652		0.102567	0.198229	0.196537	0.0928767	0.269291	0.473329	0.144075		0.379562	0.157222	0.0744846		0.119059	0.243035	0.339047		0.134517	0.727342	0.0446507		0.249728	0.104088	0.198997	0.141067
				0.179721		0.272072		0.0952684		0.249604	0.253784	0.210582	0.0774591	0.353663	0.226744	0.129587		0.219026	0.470501	1.19607		0.200775	0.231017	0.178021		0.905456	0.415465	0.0828196		0.711357	0.354982	0.191245	0.0557012
				0.107639		0.144755		0.256075		0.187032	0.244044	0.221947	0.080093	0.234834	0.0979194	0.138994		0.794588	0.259817	0.918296		0.281967	0.0616474	0.245712		0.483891	0.378198	0.250059		0.369059	0.389948	0.416648	0.151742
				0.0895228		0.156077		0.0451652		0.246415	0.566031	0.198263	0.120643	0.105282	0.301047	0.106166		0.888102	0.301834	0.335138		0.253915	0.128667	0.136916		0.106346	0.0936526	0.119271		0.159739	0.0542285	0.0856314	0.12895
				0.315565		0.207352		0.123583		1.06854	0.335737	0.631033	0.212379	0.0970064	1.18195	0.14963		0.734512	0.490039	0.642873		0.522376	0.0346608	0.346255		0.14197	0.250226	0.407194		0.479504	0.150489	0.579651	0.231246
				0.137721		0.325358		0.064994		0.208805	0.299531	0.08008	0.0744167	0.140757	0.172263	0.50794		0.54456	1.0392	0.166891		0.242988	0.398373	0.0928643		0.365191	0.291727	0.359765		0.712052	0.0827885	0.464193	0.159811
				0.0558847		0.720765		0.170722		0.214023	0.419919	0.300232	0.092356	0.237744	0.348726	0.202536		0.309535	0.577512	0.166301		0.127657	0.0434024	0.218347		0.237699	0.146815	0.42778		0.232181	0.253718	0.158091	0.0895612
				0.0290592		0.841112		0.1176		0.124666	0.268234	0.0473977	0.366094	0.0659634	0.263162	0.143383		0.157477	1.26707	0.513392		0.430599	0.707214	0.472424		0.307962	0.15847	0.0802429		0.183245	0.182065	0.201853	0.138002
				0.171776		0.299624		0.17807		0.207108	0.239151	0.196737	0.283539	0.169252	0.162119	0.137414		0.391573	0.639967	0.108998		0.270373	1.2	0.268198		0.0587761	0.129363	0.0955773		0.323627	0.144315	0.148922	0.19675
				0.0663029		0.33755		0.178626		0.16967	0.19286	0.521514	0.114997	0.110375	0.669635	0.387446		0.575931	0.183099	0.614809		0.0803385	1.35849	0.0432248		0.213483	0.217746	0.165744		0.307793	0.366894	0.183325	0.100512
				0.0555823		0.301874		0.0651257		0.139637	0.145314	0.0888078	0.0937925	0.294805	0.31064	0.186832		0.193072	0.288486	0.302685		0.518722	0.0861982	0.402365		0.120969	0.163703	0.401266		0.714673	0.160929	0.151358	0.431632
				0.0581217		0.127331		0.141965		0.0824676	0.108586	0.140883	0.124371	0.452474	0.165043	0.297199		0.5472	0.368783	0.147981		0.0569526	0.378767	0.105103		0.656829	0.199933	0.085124		0.0935173	0.134635	0.135114	0.132044
				0.040958		0.279205		0.18356		0.165244	0.212761	0.138937	0.138971	0.189977	0.418968	0.299379		1.21547	0.131663	0.197171		0.217652	0.369026	0.135706		0.423469	0.0426348	0.193502		2.68437	0.290091	0.116431	0.217288
				0.120828		0.379473		0.138342		0.320919	0.175394	0.299738	0.0760387	0.153045	0.277293	0.148562		0.356586	0.176999	0.777086		0.279164	0.17485	0.290365		0.0890276	0.57517	0.240914		0.24099	0.239735	0.251436	0.457847
				0.110326		0.433201		0.342916		0.228671	0.104252	0.712543	0.0815972	0.20034	0.206492	0.228023		0.590107	0.185397	0.403884		0.147869	0.47526	0.323266		0.205414	0.711503	0.674149		0.427947	0.546573	0.603674	0.0635153
				0.096981		0.476392		0.172268		0.155318	0.186786	0.499237	0.111319	0.0465594	0.38474	0.203911		0.221371	0.159519	0.268564		0.203066	0.520874	0.287035		0.140555	0.118453	0.413972		0.616524	0.223067	0.268107	0.213026
				0.14181		0.216716		0.176811		0.245159	0.191913	0.170436	0.161711	0.896252	0.115608	0.0737939		0.718213	0.159835	0.492822		0.458366	0.23089	0.19972		0.0626754	0.201972	0.0731549		0.267495	0.598895	0.242621	0.0856916
				0.415134		0.153872		0.0899791		0.299392	0.131746	0.260896	0.156276	0.223979	0.531832	0.180988		0.362275	0.463543	0.411261		0.0843921	0.537065	0.358077		0.234535	0.309129	0.111787		0.388841	0.532484	0.244615	0.110815
				0.131559		0.264567		0.104064		0.397397	0.137472	0.108771	0.0785297	0.350367	0.142842	0.126993		0.816583	0.249302	0.380855		0.172495	0.153457	0.0976585		0.146228	0.0856231	0.853026		0.462978	0.147053	0.260963	0.227404
				0.0475528		0.0924476		0.123293		1.17986	0.216379	0.12198	0.136709	0.0767529	0.114516	0.0909327		0.443924	0.17738	0.903331		0.137358	0.441066	0.188628		0.0918439	0.389755	0.575816		0.52897	0.136705	0.540354	0.168339
				0.0660047		0.251891		0.110353		0.386141	0.129348	0.213546	0.0605532	0.298578	0.274451	0.0856385		0.244216	0.41446	0.214132		0.140903	0.577892	0.0440004		0.299679	0.190978	0.126158		0.212289	0.0940548	0.520689	0.274074
				0.0598887		0.38041		0.0776499		0.137788	0.222379	0.156664	0.0913978	0.640806	0.236121	0.112041		0.143899	0.292188	0.236928		0.831593	1.41841	0.0832383		0.173641	0.204354	0.162334		0.281468	0.161866	0.124367	0.113588
				0.0679811		0.165421		0.050013		0.349243	0.231573	0.12968	0.0799737	0.308264	0.143668	0.146005		0.52513	0.431345	0.237774		0.392568	0.146026	0.140261		0.116708	0.138505	0.166442		0.263025	0.0814076	0.113603	0.110605
				0.065841		0.496147		0.125195		0.192994	0.292896	0.245888	0.142618	0.138625	0.32275	0.0913095		0.371627	0.172704	0.415758		0.220593	0.0564797	0.125882		0.664967	0.159324	0.15471		0.876544	0.0894361	0.200408	0.0775558
				0.0660488		0.251314		0.101483		0.251323	0.103339	0.234369	0.169712	0.228727	0.224719	0.0935916		0.415478	0.366335	0.230693		0.400427	0.281298	0.190726		0.358903	0.230194	0.0633134		0.387459	0.114638	0.392719	0.286916
				0.0546883		0.387792		0.304497		0.242606	0.470322	0.229115	0.34768	0.146405	0.149097	0.225332		0.299844	0.49214	0.066765		0.473063	0.191136	0.0820795		0.405597	0.0787819	0.0560298		0.108425	0.209422	0.380168	0.049534
				0.0367331		0.465919		0.125203		0.0524176	0.0987239	0.18692	0.109335	0.123221	0.317768	0.137345		0.370025	0.97014	0.496812		0.0771263	0.218785	0.335313		0.0230825	0.203694	0.265505		0.472309	0.0774013	0.146733	0.134997
				0.0547137		0.38822		0.0637297		0.202107	0.170673	0.147009	0.25091	0.188796	0.177495	0.0985203		0.495532	0.143232	0.344886		0.196741	0.177047	0.457773		0.148432	0.317201	0.0924251		0.0563859	0.218361	0.168338	0.131928
				0.104779		0.261662		0.18298		0.20549	0.0341745	0.118164	0.223714	0.604212	0.507474	0.114821		0.792818	0.342753	0.539871		0.0734739	0.276686	0.0895818		1.10527	0.185218	0.136682		0.474421	0.314988	0.647997	0.11466
				0.156423		0.203703		0.169535		1.81208	1.18048	0.175438	0.108541	0.272616	0.621244	0.082161		0.734292	0.358623	1.29123		0.195244	0.115092	0.131699		0.0331296	0.303871	0.332346		0.277562	0.0572208	0.396988	0.186457
				0.127618		0.191085		0.0681292		0.147642	0.287243	0.308425	0.206102	0.158459	0.126266	0.0583689		0.460778	0.294124	0.234339		0.103767	0.110672	0.202764		0.125802	0.0470322	0.109379		0.424686	0.209757	0.135572	0.127685
				0.182873		0.31477		0.0962798		0.147155	0.0510145	0.115211	0.15559	0.146136	1.40853	0.126653		0.576398	0.368871	0.443632		0.119925	0.0965724	0.130702		0.270148	0.307753	0.192889		0.17926	0.0216808	0.269779	0.156442
				0.0493239		0.265311		0.0768036		0.110274	0.182364	0.12093	0.061866	0.399648	0.171216	0.113036		0.394212	0.161921	0.398922		0.219378	0.089974	0.105197		0.0521549	0.168676	0.145754		0.111956	0.0675018	0.208557	0.278908
				0.0464969		0.110454		0.078444		0.216179	0.132837	0.287735	0.248224	0.259339	0.243724	0.107905		0.482513	0.262175	0.292606		0.191459	0.171042	0.114261		0.188925	0.117406	0.174356		0.133996	0.155203	0.0794524	0.26962
				0.128155		0.30633		0.0528986		0.0834011	0.219974	0.244365	0.151444	0.390806	0.299102	0.0629448		0.264095	0.160289	0.452791		0.170499	0.536347	0.139029		0.119833	0.0369089	0.134935		0.292236	0.0973206	0.115661	0.13612
				0.0597275		0.106582		0.215791		0.369248	0.313301	0.161288	0.129043	0.308255	0.41862	0.159062		0.415444	0.709865	0.145039		0.0662469	0.103408	0.174296		0.409603	0.245093	0.276703		0.113937	0.158377	0.234927	0.282193
				0.0684584		0.414495		0.0728855		0.200091	0.856956	0.226204	0.0840278	0.161062	0.440865	0.19616		0.0879676	0.421416	0.384683		0.0983524	0.135411	0.0562174		0.0650342	0.252531	0.323438		0.69829	0.124287	0.128272	0.0909012
				0.0445701		0.158432		0.0471651		0.264622	0.500293	0.151253	0.206138	0.184553	0.249525	0.109117		0.175388	0.343723	0.16031		0.0861918	0.164209	0.101216		0.908097	0.692975	0.106767		0.429493	0.221056	0.23709	0.154029
				0.180647		0.201893		0.137331		0.235032	0.142366	0.29144	0.0771012	0.313824	0.123099	0.227347		0.244515	0.418999	0.271775		0.111675	0.0709011	0.560937		0.153974	0.0444206	0.330321		0.55109	0.112684	0.271674	0.302264
				0.221603		0.309328		0.203968		0.27863	0.694115	0.0995885	0.12194	0.428137	0.97251	0.277962		0.298107	0.0782908	0.164625		0.063775	0.271755	0.099018		0.118615	0.0820946	0.183969		0.226498	0.201131	0.167677	0.0786798
				0.076502		0.457548		0.198817		0.129085	0.190843	0.296412	0.461447	0.320035	0.230144	0.131442		0.258232	0.0451307	0.268952		0.17118	0.102008	0.224632		0.438581	0.0780794	0.390413		0.872634	0.409346	0.13054	0.124371
				0.0675107		6.07776		0.158267		0.12083	0.102356	0.282291	0.134308	0.341891	0.471485	0.160996		0.449577	0.205438	0.0873147		0.376478	0.288365	0.0882138		0.117675	0.159702	0.337671		0.233506	0.0661168	0.242567	0.253124
				0.0612052		0.67757		0.090668		0.122863	0.788935	0.330869	0.0585409	0.158646	0.339318	0.070527		0.503753	0.65509	0.179749		0.270509	0.126517	0.540982		0.266567	0.257622	0.327981		0.260869	0.0841114	0.187226	0.19849
				0.168998		0.529711		0.238709		0.165857	0.682215	0.108578	0.186634	0.220993	0.0786345	0.112571		0.123449	0.266009	0.35589		0.142208	0.132937	0.163777		1.31377	0.0956844	0.173419		0.614893	0.302506	0.771049	0.0684087
				0.145546		0.420708		0.0846716		0.239112	0.874295	0.261798	0.197664	0.163221	0.995915	0.195224		0.551431	0.447276	0.115653		0.287099	0.0700782	0.112932		0.180257	0.103665	0.0371604		1.04999	0.19223	0.263874	0.148098
				0.0943938		0.538831		0.150749		0.105793	0.0658479	0.262794	0.143277	0.326882	0.531403	0.197383		1.15124	0.470142	0.663793		0.106789	0.269644	0.14201		0.113522	0.831572	0.100283		0.360655	0.0824374	0.351072	0.114561
				0.155793		0.242217		0.140875		0.076395	0.0917431	0.181536	0.10578	0.336969	0.344198	0.196488		0.544175	0.136012	0.433564		0.139834	0.506041	0.341859		0.0483339	0.0885653	0.116936		0.762935	0.0476282	0.353276	0.122209
				0.0333069		0.502596		0.51428		0.188002	0.235453	0.156505	0.140263	0.176084	0.160546	0.0916071		0.270066	0.238428	0.360305		0.310701	0.206157	0.241073		0.0296467	0.234487	0.10511		0.532839	0.0751664	0.112939	0.242922
				0.103315		0.277214		0.201997		0.4238	0.295967	0.133441	0.0589424	0.284156	0.199689	0.169554		0.391099	0.509816	0.377509		0.339559	0.0765069	0.0821481		0.0951145	0.3087	0.161908		0.366095	0.1986	0.158222	0.37748
				0.054392		0.109261		0.203809		0.235197	0.14919	0.167663	0.0960554	0.6109	0.190164	0.096216		0.239638	0.244696	0.519196		0.346569	0.239359	0.0922779		0.0754658	0.177671	0.108853		0.295893	0.255238	0.286167	0.123636
				0.0495755		0.529968		0.185534		0.0643876	0.170159	1.22608	0.0518976	0.228374	0.219406	0.117229		0.34225	0.253622	0.945015		0.209588	0.245269	0.255503		0.0639651	0.115779	0.18302		0.571171	0.336896	0.187722	0.137155
				0.222811		0.22519		0.0839981		0.112578	0.217201	0.096773	0.155554	0.0571614	0.452765	0.129653		0.228088	0.157161	0.479887		0.182706	0.516028	0.258333		0.272354	0.28802	0.281775		0.380443	0.213351	0.297662	0.187171
				0.0649705		0.380195		0.101519		0.33453	0.336425	0.130381	0.128969	0.274515	0.283288	0.0510461		0.664141	0.820062	0.287313		0.0112153	0.271806	0.115639		0.100135	0.27607	0.151031		0.311496	0.32964	0.356837	0.394418
				0.381558		0.177882		0.352713		0.200946	0.0809928	0.0957218	0.107031	0.152553	0.202235	0.136525		0.517711	0.232063	0.536901		0.145519	0.0628059	0.0560882		0.479812	0.178704	0.0723263		0.325663	0.0474092	0.179976	0.178782
				0.154314		1.11487		0.0712682		0.178887	0.151167	0.101348	0.146613	0.248618	0.496301	0.151578		0.561021	0.938609	0.212305		0.851465	0.0972373	0.112013		0.333529	0.336204	0.059164		0.268602	0.107278	0.635897	0.155014
				0.101556		0.196453		0.0596078		0.2847	0.26691	0.221742		0.214209	0.390026	0.0565026		0.316037	0.643419	0.198369		0.612406	0.202322	0.0838087		0.166854	0.154036	0.0945233		0.331686	0.323758	0.182566	0.25494
				0.0792114		0.205314		0.101865		0.0770787	0.371916	0.236724		0.357567	1.04843	0.103978		0.251136	0.275721	0.473355		0.331434	0.0820373	0.0998072		0.139415	0.379884	0.0635416		0.367835	0.185935	0.172369	0.129797
				0.086218		0.518328		0.117397		0.73947	0.546975	0.0658661		0.176078	0.249088	0.18693		0.603647	1.20793	0.160834		0.181971	0.1907	0.0953075		0.0709819	0.0813918	0.15504		0.5414	0.0431055	0.297382	0.122685
				0.155415		0.270373		0.0553654		0.179329	0.0768673	0.143202		0.308476	0.323378	0.183528		0.338416	0.233841	0.359781		0.418138	0.374613	0.0671938		0.391691	0.0578327	0.0572524		0.863489	0.401165	0.145853	0.0810858
				0.0898135		0.456373		0.357572		0.467875	0.0666818	0.375331		0.561725	0.350491	0.10047		0.380922	0.178278	0.389917		0.569892	0.254347	0.67602		0.584834	0.135438	0.196285		0.501682	0.362785	0.153965	0.159626
				0.177533		0.131855		0.394319		0.0994842	0.122626	0.301849		0.0579081	0.222452	0.656603		0.373143	0.214896	0.409165		0.340747	0.1588	0.111469		0.100159	0.0903923	0.0516079		0.241737	0.151026	0.358435	0.15288
				0.170536		0.140707		0.118423		0.0836265	0.349984	0.577869		0.390407	1.02556	0.148993		0.260468	1.67246	0.355366		0.107196	0.396653	0.134593		0.590489	0.0564947	0.229283		0.239939	0.367399	0.264715	0.142516
				0.113907		0.647284		0.12246		0.162835	0.0768411	0.139049		0.16827	0.0789256	0.387277		0.154579	0.267218	0.374441		0.44333	0.149991	0.15273		0.125836	0.0793904	0.240728		0.120648	0.3912	0.187073	0.100968
				0.124377		0.145496		0.823636		0.44297	0.113085	0.309805		0.379884	0.73182	0.0891957		0.290329	0.192327	0.320567		0.692365	0.39845	0.0796066		0.26806	0.0584478	0.120329		0.0720807	0.173011	0.197497	0.14821
				0.069611		0.234441		0.315738		0.0980091	0.0895329	0.212289		0.269047	0.214162	0.133317		0.420954	0.386202	0.314869		0.242308	0.0579555	0.141589		0.125848	0.0513863	0.251601		0.261324	0.131867	0.211127	0.19492
				0.101492		0.181098		0.16737		0.142259	0.0940497	0.0275309		0.213285	0.224492	0.263171		0.164948	0.35716	0.134737		0.313194	0.252004	0.212853		0.0670947	0.0892686	0.131474		0.525258	0.202166	0.397776	0.109861
				0.205782		0.370754		0.0893894		0.386039	0.0664102	0.151197		0.321037	0.130646	0.141275		0.251775	0.0864982	0.423385		0.279513	0.125403	0.226471		0.0193552	0.148485	0.151849		0.756221	0.128476	0.510985	0.16081
				0.283486		0.902134		0.167493		0.451984	0.366388	0.273717		0.139702	0.0750725	0.178328		0.228155	0.307223	0.224544		0.399133	0.110032	0.0843301		0.103641	0.15125	0.226534		0.472217	0.159581	0.371928	0.177077
				0.0493786		0.311697		0.0763832		0.104383	0.0973207	0.300064		0.158977	0.292499	0.177757		0.561791	0.233006	0.159934		0.185545	0.442171	0.142446		0.261387	0.112042	0.751273		0.26588	0.372962	0.0862333	0.125023
				0.0944888		0.128483		0.154993		0.236934	0.315524	0.183841		0.422259	0.0991208	0.219092		0.409809	0.364782	0.250706		0.180412	0.104377	0.168119		0.108761	0.182843	0.339013		0.313484	0.176509	0.132283	0.20902
				0.0680586		0.411375		0.140625		0.0559616	0.148013	0.146197		0.175982	0.389557	0.0860669		0.385013	0.192406	0.184738		0.0684145	0.135222	0.247852		0.26409	0.0185321	0.135887		0.324402	0.140894	0.15785	0.0956661
				0.0321791		0.245999		0.0746689		0.123346	0.269467	0.173874		0.303509	0.288698	0.0821546		0.969787	1.11163	0.37649		0.218413	0.214026	0.248981		0.202503	0.11449	0.20524		0.629854	0.178768	0.219329	0.183533
				0.114339		0.318478		0.146814		0.194153	0.586481	0.11804		0.116485	0.169813	0.268687		0.213433	0.11555	0.151334		0.0858638	0.184243	0.0762024		0.122871	0.39939	0.159103		0.182716	0.145547	0.135049	0.219099
				0.0319467		0.331305		0.15054		0.115259	0.140459	0.071578		0.148777	0.111814	0.214823		0.358686	0.465412	0.516899		0.945809	0.169859	0.113413		0.180948	0.0352565	0.243497		0.368012	0.0648221	0.27185	0.122789
				0.173763		0.213049		0.129397		0.140597	0.739479	0.227663		0.22374	0.0919141	0.134919		0.227729	0.320412	0.12565		0.0695394	0.500523	0.0860833		0.319651	0.173779	0.312532		0.543684	0.135728	0.0657566	0.119728
				0.375464		0.250449		0.151059		0.299053	0.154904	0.28836		0.386314	0.246423	0.122047		1.37492	0.22778	0.895498		0.645006	0.0523544	0.197247		0.0770907	0.0914771	0.229861		0.425519	0.210472	0.286974	0.174089
				0.160496		0.30446		0.0772412		0.098816	0.657443	0.151012		0.213236	0.149904	0.18176		0.300574	0.527579	0.396299		0.621937	0.112272	0.0583022		0.192183	0.0498943	0.389099		0.234247	0.364591	0.225517	0.105417
				0.301656		0.157654		0.0940593		0.172804	0.530051	0.416862		0.0764267	0.431834	0.064578		0.167485	0.29364	1.01121		0.141752	0.133708	0.147384		0.213835	0.102113	0.216787		0.209564	0.100523	0.298324	0.324393
				0.0555273		0.998972		0.0582264		0.337917	0.125227	0.195552		0.417329	0.2162	0.175972		0.588534	0.177773	0.23251		0.134856	0.17815	0.180756		0.0945386	0.0851522	0.199467		0.307037	0.164559	0.334549	0.0957119
				0.0252984		0.308035		0.0653074		0.309446	0.0888846	0.193395		0.135793	0.200132	0.0774388		0.187679	0.404371	0.416941		0.212367	0.0586066	0.0587122		0.0872188	0.385055	0.440128		0.196048	0.21089	0.294918	0.410464
				0.122359		0.405482		0.0871919		0.138425	0.440228	0.144427		0.34873	0.152469	0.13819		0.757665	0.470643	0.642781		0.0608002	0.333031	0.0836865		0.787598	0.119499	0.302644		0.672594	0.205552	0.26314	0.222291
				0.135338		0.372358		0.0884198		0.0659316	0.117929	0.11176		0.591317	0.32808	0.0789974		0.347412	0.239547	0.863167		0.165915	0.193258	0.151664		0.182015	0.275373	0.220891		0.22422	0.212016	0.126277	0.241274
				0.0866575		0.327649		0.071919		0.305327	0.0951904	0.258084		0.185862	0.673586	0.219731		0.477243	0.224661	0.301953		0.0650141	0.327578	0.273615		0.101496	0.408665	0.358578		0.332828	0.117834	0.14102	1.32917
				0.349232		0.191268		0.134434		0.157347	0.188826	0.148182		0.502794	0.194729	0.164539		0.610598	0.299438	0.102193		0.734082	0.459598	0.260743		0.196008	0.734408	0.152818		0.603747	0.547432	0.449975	0.18153
				0.033347		0.188134		0.125117		0.454341	0.219785	0.119562		0.324796	0.0760986	0.108732		0.465698	0.196282	0.236004		0.189873	0.28635	0.157771		0.181933	0.0765085	0.098252		0.495287	0.0263938	0.33863	0.0682058
				0.387849		0.184896		0.0891108		0.205613	0.122067	0.0475006		0.279925	0.0807242	0.175326		0.15827	0.33303	0.335256		0.718316	0.321312	0.0596498		0.111661	0.259594	0.28216		0.239663	0.355539	0.0826231	0.162304
				0.23635		0.450088		0.194179		0.248374	0.010785	0.205587		0.634741	0.390736	0.263145		0.397231	0.13646	0.338104		0.411516	0.203672	0.82056		0.676462	0.0535972	0.754218		0.204106	0.157984	0.132299	0.0921959
				0.540246		0.292553		0.190281		0.204594	0.527678	0.0807818		0.675247	0.302178	0.132721		0.327916	0.43892	0.144953		0.160127	0.104949	0.136876		0.123757	0.22937	0.0278799		0.254008	0.267889	0.214672	0.0866373
				0.0775437		0.202001		0.104691		0.200868	0.316542	0.216631		0.695041	0.439178	0.102261		0.323343	0.0447749	0.201879		0.371073	0.601527	0.14826		0.163594	0.128565	0.0889575		0.487469	0.27919	0.239216	0.130305
				0.154158		0.18024		0.183323		0.164102	0.320158	0.141179		0.378863	0.520187	0.0803803		0.629086	0.332654	0.53519		0.0922341	0.890237	0.0758519		0.203693	0.228894	0.312395		0.185283	0.799561	0.242585	0.0694818
				0.070664		0.474146		0.179713		0.173662	0.073579	0.127484		0.317503	0.241115	0.260698		0.189349	0.421698	0.350638		0.617369	0.227889	0.168982		0.157796	0.431935	0.126576		0.355804	0.0354601	0.698918	0.209573
				0.0812615		0.953072		0.644071		0.105495	0.298973	0.204614		0.0499332	0.299109	0.0908848		0.329576	0.185769	0.75338		0.155652	0.29753	0.371773		0.0282724	0.388446	0.0904214		0.104722	0.110606	0.413262	0.239656
				0.0955723		0.197768		0.188586		0.180707	0.119411	0.120596		0.262607	0.510281	0.180482		0.244545	0.161972	0.836266		0.383075	0.286518	0.140648		0.180984	0.337614	0.373269		0.759798	0.209491	0.124917	0.368124
				0.0439343		0.180109		0.103776		0.424021	0.0620923	0.134827		0.31089	0.127794	0.134777		0.220691	0.280446	0.737044		0.18094	0.149193	0.0912386		0.157689	0.123628	0.242262		0.322098	1.32019	0.133084	0.0873913
				0.0735283		0.251187		0.115162		0.273573	0.155581	0.0742281		0.111619	0.190603	0.150429		1.02058	1.09708	0.161509		0.182446	0.102324	0.115056		0.36535	0.117208	0.286107		0.424273	0.32885	0.199568	0.0913061
				0.0439153		0.316301		0.305313		0.145399	0.231433	0.244539		0.109036	0.152145	0.086616		0.333526	0.569763	0.220906		0.110548	0.0416059	0.335606		0.180308	0.109014	0.09337		0.246577	0.280181	0.175886	0.0946983
				0.0622711		0.296403		0.068379		0.305735	0.495394	1.08858		0.239463	0.130123	0.148792		0.826256	0.568522	0.16949		0.520194	0.155882	0.0772654		0.246255	0.256792	0.128749		0.66369	0.127227	0.310388	0.255976
				0.0681468		0.320528		0.310376		0.360128	0.103063	0.369996		0.537984	0.43341	0.135215		0.29149	0.565971	0.181874		0.145812	0.101459	0.204599		0.343363	0.0824391	0.178621		0.124454	0.0858166	0.240195	0.143816
				0.104159		0.144087		0.204622		0.10903	0.239575	0.0674253		0.182957	0.125659	0.484821		0.220067	0.657624	0.328499		0.0581171	0.106492	0.398204		0.0425719	0.945001	0.124414		0.355982	0.0976512	0.510155	0.241273
				0.0582657		0.208126		0.144541		0.129337	0.252136	0.219815		0.163335	0.220907	0.121627		0.480194	0.318164	0.399569		0.234788	0.0841517	0.0519599		0.325541	0.275408	0.209378		0.359343	0.151301	0.314118	0.133365
				0.0338403		0.393444		0.569156		0.144024	0.12754	0.141275		0.152119	0.242479	0.0468814		0.44765	0.140627	0.394185		0.115868	0.0494081	0.0872917		0.161498	0.055872	0.153378		0.652827	0.269508	0.359906	0.535773
				0.0430726		0.203357		0.0732635		0.253189	0.290667	0.254154		0.222703	0.268774	0.144052		0.246128	0.845593	0.24975		0.405335	0.0665393	0.0839212		0.14965	0.0883974	0.213482		0.761428	0.310065	0.3796	0.242529
				0.127667		0.298273		0.0783016		0.108515	0.376048	0.114508		0.459117	0.209774	0.0622493		0.124273	0.314488	0.358039		0.218774	0.052811	0.09118		0.973199	0.204038	0.221395		0.168919	0.466448	0.144672	0.133967
				0.289043		0.231713		0.076206		0.0918195	0.141742	0.12711		0.305935	0.464287	0.280732		0.334996	0.170237	0.159834		0.381316	0.536179	0.220341		0.186007	0.0573741	0.34751		0.432901	0.390467	0.12185	0.164158
				0.0523145		0.276284		0.200573		0.12748	0.323328	0.139334		0.371613	0.477304	0.257548		0.557997	0.470781	0.139904		0.277964	0.421065	0.132366		0.249982	0.342751	0.077706		0.754493	0.116522	0.367056	0.509662
				0.318628		0.20202		0.277782		0.108011	0.0956345	0.264535		0.125691	0.557255	0.963909		0.206852	0.200804	0.533121		0.140366	0.0842487	0.0543018		0.10696	0.364199	0.151053		0.570209	0.27938	0.560765	0.200104
				0.262634		0.646105		0.281055		0.160014	0.725509	0.346252		0.165589	0.27885	0.197411		0.670402	0.145699	0.476682		0.131941	0.0224401	0.0675907		0.359583	0.0868978	0.254088		0.304378	0.146788	0.120874	0.0537116
				0.134798		0.457988		0.158283		0.235382	0.233899	0.290375		0.407483	0.400253	0.133018		0.223537	0.565078	0.277992		0.352086	0.175806	0.0518058		0.32001	0.36796	0.2549		0.355818	0.578116	0.497134	0.35598
				0.247206		0.455867		0.149945		0.352469	0.262957	0.090267		0.111073	0.243922	0.143606		0.879901	0.355951	0.105401		0.0567437	0.0961184	0.103409		0.307858	0.552192	0.172832		0.069945	0.326653	0.208042	0.17789
				0.0725914		0.167816		0.153665		0.370191	0.140581	0.421372		0.28566	0.405294	0.200302		0.183002	0.263349	0.310201		0.379157	0.0297127	1.05309		0.097382	0.160068	0.18411		0.341511	0.166504	0.112285	0.052052
				0.0439591		0.38978		0.0476244		0.103198	0.110658	0.19318		0.358412	0.590487	0.145527		0.166743	0.333316	0.419614		0.219426	0.249828	0.12053		0.263991	0.329416	0.185137		1.1347	0.0685383	0.124566	0.0662974
				0.0456385		0.428784		0.503214		0.282848	0.262684	0.138545		0.241424	0.129882	0.152236		0.164723	0.113142	0.385507		0.21476	0.172055	0.147584		0.0845389	0.221701	0.139088		0.302705	0.227586	0.544876	0.216482
				0.195627		0.206683		0.205448		0.174792	0.308547	0.134511		0.23372	0.0592454	0.117164		0.200973	0.574112	0.321399		0.0988752	0.0761546	0.480754		0.638382	0.159935	0.406662		0.121466	0.388312	0.133367	0.120587
				0.0945426		0.10199		0.0664452		0.171838	0.568054	0.158022		0.139392	0.554073	0.420428		0.184011	0.460735	0.131832		0.179722	0.113129	0.258495		0.221049	0.373848	0.1477		0.252407	1.2405	0.126232	0.213492
				0.0703035		0.285144		0.146962		0.294603	0.162506	0.287391		0.581213	0.287846	0.444829		0.2144	0.67687	0.178804		0.828099	0.09263	0.384405		0.239004	0.240804	0.0956227		0.483291	0.275522	0.314716	0.104959
				0.111781		0.301133		0.232584		0.413765	0.525975	0.2483		0.138579	0.291006	0.126374		0.114089	0.188704	0.111301		0.347369	0.0717594	0.126582		1.25633	0.07567	0.077443		0.345576	0.192114	0.373057	0.176703
				0.040962		0.454941		0.0649193		0.82373	0.102775	0.21679		0.115078	0.461357	0.0804732		0.344847	0.165825	0.307499		0.151535	0.213867	0.162266		0.114022	0.485669	0.111942		0.289363	0.0475441	0.306731	0.241248
				0.0717092		0.274902		0.0826459		0.200958	0.192966	0.3011		0.132915	0.286334	0.132299		0.207935	0.306544	0.561331		0.479223	0.30057	0.314518		0.151489	0.185232	0.197172		0.245253	0.364816	0.237872	0.171017
				0.073188		0.688881		0.155283		0.148551	0.287866	0.294006		0.328417	0.279284	0.455184		0.296372	0.24877	0.189374		0.522142	0.0699554	0.426011		0.165883	0.137794	0.0906081		0.350415	0.144904	0.206536	0.0861174
				0.344044		0.124336		0.122646		0.341525	0.887046	0.146293		0.163596	0.188113	0.104819		0.191292	0.376833	0.131008		0.206533	0.212152	0.135377		0.0890272	0.161358	0.110732		0.385348	0.0823799	0.249157	0.107577
				0.0488052		0.32202		0.125271		0.106166	0.0443776	0.547197		0.196074	0.155289	0.19554		0.271084	1.84245	0.13221		0.156467	0.0894676	0.142303		0.173592	0.308325	0.0889739		5.14604	0.32452	0.217741	0.131153
				0.0618		0.433051		0.0864558		0.239097	0.294695	0.170727		0.433562	7.44652	0.174336		0.307716	0.464259	0.0819664		0.464935	0.118503	0.3327		0.149467	0.200776	0.533636		0.300463	0.194161	0.161931	0.170373
				0.068931		0.371447		0.11891		0.21344	0.731726	0.150433		0.125636	0.433948	0.103574		0.158474	0.36172	0.261202		0.554455	0.336092	0.104956		0.262521	0.189608	0.136067		0.376391	0.300763	0.199131	0.0850897
				0.108263		0.335876		0.144094		0.134914	0.0368564	0.320602		0.28954	0.999454	0.0815409		0.242231	0.494377	0.346703		0.136143	0.232282	0.0616615		0.220395	0.125921	0.137823		0.17215	0.0383169	0.297897	0.311826
				0.0641858		0.78818		0.109267		0.254857	0.469849	0.147069		0.189913	0.241454	0.130197		2.35143	0.713826	0.373187		0.298497	0.240318	0.104788		0.233461	0.408872	0.319884		0.639307	0.178922	0.0966931	0.290171
				0.0792279		0.188072		0.224977		0.110988	0.50683	0.186015		0.380914	0.269147	0.266819		2.16318	0.206206	0.305194		0.201575	0.0760057	0.215242		0.207093	0.213749	0.122082		0.0995406	0.320192	0.199561	0.180453
				0.067452		0.297612		0.191198		0.290012	0.132543	0.441733		0.240992	0.416783	0.114786		0.206496	0.40896	0.306784		0.132067	0.095281	0.12945		0.130876	0.30866	0.252997		0.50044	0.129021	0.37866	0.152115
				0.112194		0.364439		0.0809831		0.380558	0.643877	0.113884		0.186389	0.177803	0.0563896		0.394031	0.179281	0.47281		0.666491	0.114703	0.143791		0.108196	1.19077	0.0919433		0.696976	0.241912	0.151032	0.165771
				0.0397426		0.4561		0.0449193		0.0848077	0.360631	0.13387		0.161692	0.152679	0.0561331		0.329941	0.495355	0.173036		0.063062	0.254028	0.462736		0.0923791	0.210623	0.098931		0.347505	0.252101	0.276422	0.141494
				0.384763		0.348815		0.152515		0.169113	0.112415	0.281724		0.229644	0.237372	0.18497		0.889771	0.549656	0.136255		0.584719	0.132958	0.11961		0.112338	0.139524	0.139224		9.46159	0.23609	0.122996	0.477805
				0.0788234		0.74754		0.126094		0.467194	0.10303	0.066633		0.181468	0.357827	0.0762744		0.367573	0.242413	0.637176		0.127973	0.124658	0.0955359		0.478811	0.182873	0.418829		0.481424	0.135267	0.182682	0.207951
				0.0785689		0.149691		0.0699687		0.244827	0.326173	0.234858		0.432047	0.49997	0.0866365		0.149742	0.144258	0.0891589		0.416197	0.253897	0.117329		0.114679	0.060147	0.203481		0.422217	0.0608106	0.189473	0.18555
				0.0444836		0.165218		0.286795		0.15253	0.128453	0.14163		0.300518	0.139932	0.138361		0.21194	0.157309	0.474429		0.229321	0.266479	0.395927		0.460777	0.082107	0.196168		0.288477	0.235374	0.142462	0.183421
				0.10293		0.0823824		0.262854		0.21378	0.425196	0.150132		0.183848	1.63684	0.269099		0.21315	0.112995	0.16222		0.277484	0.185705	0.228966		0.669675	0.130908	0.156655		0.786857	0.19705	0.151049	0.122173
				0.117623		0.184366		0.101637		0.117308	0.21793	0.109984		0.109468	0.105834	0.089298		0.106951	0.796854	0.266417		0.315829	0.169384	0.112397		0.0672545	0.224039	0.169556		1.44935	0.119282	0.178068	0.161773
				0.0848854		0.328626		0.208117		0.354491	0.437559	0.105053		0.147273	0.595232	0.287231		0.244266	0.118882	0.257162		1.1324	0.0893456	0.944559		0.0551279	0.0735686	0.12207		0.283869	0.0411587	0.0574545	0.129321
				0.175427		0.506661		0.152655		0.302267	0.506573	0.170427		0.113238	0.295252	0.0913147		0.258861	0.241497	0.316997		0.151446	0.0448566	0.12962		0.257033	0.205453	0.201655		0.371597	0.273733	0.217399	0.39943
				0.0785525		0.303641		0.0642756		0.267132	0.240619	0.0806092		0.282091	0.33345	0.140446		0.216557	0.254619	0.223338		0.0902176	0.15692	0.0920818		0.0536372	0.12479	0.153569		0.135988	0.0775672	0.219046	0.220407
				0.0642259		0.327423		0.13489		0.0934019	0.285333	0.16413		0.229179	0.38641	1.14588		0.370832	0.139316	0.404586		0.199025	0.207673	0.24834		5.22355	0.219269	0.109895		0.602595	0.688826	0.225125	0.1196
				0.0731057		0.416561		0.0426634		0.295143	0.190455	0.104463		0.137318	0.271968	0.126714		0.286372	0.124286	0.364606		0.585769	0.316111	0.089223		0.176391	0.213495	0.113036		0.53768	0.0905193	0.352958	0.257726
				0.102582		0.23827		0.108751		0.0713187	0.29843	0.0667306		0.140905	0.221279	0.114585		0.396051	0.347862	0.249026		0.341734	0.160868	0.117341		0.070386	0.122095	0.650871		0.234288	0.369256	0.303015	0.200481
				0.0947692		0.226677		0.177074		0.186542	0.235472	0.285121		0.152814	0.312308	0.126309		0.528912	0.558609	0.348557		0.578812	0.692752	0.0498366		0.0639694	0.0453815	0.199813		0.661971	0.197374	0.481587	0.120901
				0.299963		0.303285		0.0983274		0.27461	0.134513	0.211324		0.176523	0.484753	0.0955532		0.777822	0.469056	0.19693		0.119953	0.202627	0.0900425		0.0300593	0.200555	0.279261		0.347478	0.0620424	0.468366	0.175665
				0.0792165		0.214483		0.126418		0.321138	0.299992	0.222228		0.316616	0.204621	0.186188		0.426666	0.224391	0.253657		0.180733	0.556953	0.114431		0.0687551	0.173927	0.101366		1.07153	0.385272	0.0765623	0.108561
				0.0576935		0.0841035		0.312032		0.0742512	0.318209	0.0941111		0.460137	0.437551	0.0799095		0.525873	0.359781	0.263147		0.142364	0.248116	0.158917		0.164201	0.346295	0.0869171		1.43714	0.182221	0.107348	0.137357
				0.0667063		0.183808		0.326667		0.328828	0.15381	0.219631		0.191111	0.0377482	0.365053		0.307683	0.332222	0.365615		0.361548	0.0964346	0.0904519		0.343619	0.067101	0.275482		0.652536	0.510923	0.0656935	0.150138
				0.115332		0.421622		0.14345		0.294982	0.503222	0.125998		0.238127	0.166363	0.198056		0.282489	0.356938	0.359178		0.115251	0.270141	0.0719742		0.214851	0.100679	0.479796		0.264413	0.33492	0.146429	0.35337
				0.151142		0.405367		0.039563		0.496216	0.246582	0.561075		0.183741	0.63786	0.162322		0.191585	0.267361	0.291264		0.200589	0.132426	0.0640213		0.344418	0.297939	0.0846777		0.373503	0.280388	0.44825	0.156387
				0.11062		0.451751		0.117156		0.346089	0.319116	0.104896		0.108071	0.379176	0.184268		0.181483	0.264818	0.366823		0.107537	0.20507	0.163675		0.185359	0.0291451	0.189776		0.540214	0.165918	0.192411	0.10573
				0.0772359		0.724241		0.117558		0.096683	0.189236	0.16486		0.291287	0.205457	0.289053		0.121259	0.369458	0.208051		0.625869	1.61477	0.0833617		0.504628	0.105655	0.113207		0.722514	0.307219	0.211576	0.109232
				0.110198		0.111257		0.0564316		0.260895	0.140684	0.199476		0.198645	0.352525	0.209466		0.511944	0.38882	0.152421		0.403038	0.0399581	0.121513		0.105153	0.189255	0.168627		0.28231	0.408668	0.220878	0.200264
				0.123344		0.256813		0.155805		0.155028	0.129156	0.230519		0.6778	0.171254	0.309222		0.159268	0.192452	0.646045		0.38583	0.0867625	0.11608		0.185469	0.241906	0.262224		0.227313	0.141083	0.392524	0.117986
				0.105103		0.443421		0.134973		0.200045	3.2158	0.157927		0.1832	0.226039	0.0778129		0.170019	0.152581	0.243897		1.14982	0.235653	0.0765281		0.194886	0.245664	0.214733		0.132867	0.107616	0.150414	1.86612
				0.423202		0.257004		0.290128		0.15161	0.360099	0.384562		0.224135	0.786339	0.0747304		0.243661	0.56622	0.415781		0.472976	0.202182	0.118865		0.111141	0.44516	0.934251		0.914326	0.105892	0.241038	0.106646
				0.110992		0.152439		0.0870022		0.118296	0.177284	0.155431		0.121108	0.78121	0.142765		0.275408	0.348313	0.120372		0.585196	0.191294	0.158224		0.132553	0.110026	0.0940334		0.420847	0.25069	0.227003	0.43302
				0.09303		0.367445		0.0987535		0.17725	0.196846	0.156721		0.164684	0.235441	0.151576		0.312201	0.28413	0.260344		0.194295	0.0732361	0.0624643		0.081288	0.148374	0.0758086		0.476828	0.539622	0.278221	0.269861
				0.110305		0.489849		0.163487		0.169443	0.125188	0.0510882		0.679642	0.473953	0.11652		0.255393	0.280102	0.50643		0.392307	0.163231	0.0690768		0.232872	0.230015	0.155221		0.350002	0.178882	0.479031	0.0993535
				0.0714835		0.239268		0.0906178		0.191929	0.413445	0.152289		0.322919	0.330096	0.0811994		1.3182	0.274065	0.44795		0.0575274	0.108338	0.120042		0.0614431	0.178608	0.0770042		0.412482	0.379913	0.172314	0.114021
				0.0958318		0.357465		0.0734319		0.280317	0.124041	0.149527		0.183444	0.349633	0.129476		0.64429	0.17966	0.116981		0.300304	0.147219	0.144174		0.40126	0.528264	0.0815653		0.13917	0.169589	0.161859	0.119852
				0.0330847		1.41018		0.0451836		0.126273	1.56618	0.0908878		0.370296	0.685058	0.0873863		0.214999	0.297973	0.219056		0.357551	0.0916099	0.213448		0.0273715	0.493355	0.253044		0.0690368	0.323297	0.274842	0.0865997
				0.129022		0.263663		0.114784		0.22071	0.185336	0.11813		0.114407	1.06168	0.410011		0.109974	0.400264	0.242152		0.0989627	0.239612	0.147512		0.00904624	0.0797548	0.182986		0.44367	0.390604	0.0906564	0.199878
				0.0854707		0.343087		0.248156		0.124953	0.0643234	0.210151		0.129109	0.534948	0.126085		0.749214	0.448288	0.198496		0.401519	0.141247	0.310746		0.279477	0.0570781	0.245631		0.228094	0.108133	0.11678	0.162749
				0.247885		0.269486		0.358106		0.115579	0.15864	0.220494		0.237783	0.101379	0.0943271		0.413762	0.414884	0.305371		0.914917	0.0927903	0.0941139		0.0395093	0.146027	0.186802		1.03143	0.782497	0.161452	0.164007
				0.137584		0.33593		0.471411		0.380189	0.336099	0.413622		0.805312	0.0836854	0.5139		0.419268	0.290649	0.109054		0.424064	0.116473	0.373347		0.107002	0.121084	0.0751089		0.569167	0.174984	0.301835	0.154443
				0.0385775		0.162994		0.0674469		0.437598	0.116235	0.177998		0.22306	0.634456	0.0883022		0.239592	0.231579	0.181042		0.551736	0.0554768	0.115747		0.610105	0.517612	0.208275		0.19854	0.227905	0.404893	0.16608
				0.212968		0.150355		0.0987417		0.198825	0.311624	0.381491		0.120285	0.9627	0.139655		0.297078	0.338002	0.394086		0.0449407	0.112939	0.194631		0.175277	0.327439	0.175307		0.467639	0.0946614	0.186417	0.153581
				0.0502863		0.187371		0.139012		0.415772	0.251684	0.219699		0.880311	0.376094	0.157958		0.212955	1.61676	0.404883		0.34189	0.0743754	0.416724		0.149782	0.148286	0.117796		1.04442	0.55382	0.15652	0.196394
				0.0711692		0.399063		0.181649		0.122358	0.373818	0.170828		0.646995	0.160948	0.180701		0.106356	0.320053	0.425239		0.134661	0.100701	0.170092		0.268146	0.384897	0.418476		0.291625	0.180772	0.219762	0.0949644
				0.160084		0.260003		0.146852		0.256958	0.124305	0.167246		0.161765	0.368762	0.148058		0.505818	0.290969	0.401763		3.70758	0.131939	0.675369		0.202574	0.168185	0.0629455		0.58811	0.111231	0.288642	0.163234
				0.0757164		0.0575048		0.162211		0.14213	0.334172	0.163423		0.134511	0.0704178	0.228762		0.237066	0.367351	0.237499		0.192769	0.0640182	0.053591		0.363699	0.129786	0.182088		0.595946	0.0417838	0.259962	0.181086
				0.0939597		0.219326		0.104882		0.353499	0.045139	0.26845		0.310891	1.15392	0.0699783		0.3401	0.358037	0.258665		0.149608	0.156694	0.0720806		0.0594062	0.393464	0.15101		0.7999	0.0928589	0.102372	0.214867
				0.0366405		0.208997		0.113402		0.29247	0.116384	0.268296		0.0967065	0.174328	0.107336		0.188599	0.267755	0.151342		0.180097	0.159161	0.520437		0.190131	0.313354	0.347564		0.159326	0.332547	0.0823534	0.28592
				0.0528379		0.228417		0.0924138		0.124055	0.256763	0.117665		0.278627	0.416125	0.12998		0.248406	0.199753	0.444507		0.206179	0.812257	0.119412		0.0490124	0.125296	0.290306		0.484038	0.38101	0.537635	0.306447
				0.0296024		0.451383		0.145016		0.33563	0.442901	0.331155		0.172756	0.554638	0.134472		0.565219	0.474641	0.360702		0.109605	0.641555	0.16154		0.176223	0.0858405	0.356864		0.0905505	0.258924	0.235683	0.19724
				0.0422937		0.60256		0.0820082		0.165571	0.239845	0.15413		0.559257	0.202431	0.446126		0.226382	0.27352	0.504759		0.0704808	0.724564	0.133119		0.156869	0.0707795	0.0799051		0.259407	0.0534848	0.148369	0.269421
				0.0869427		0.237608		0.179039		0.154058	0.469858	0.188724		0.183593	0.253574	0.0855392		0.936518	0.160339	0.544037		0.207158	0.155366	0.466035		0.230375	0.325235	0.74451		0.249662	0.280494	0.24243	0.254649
				0.0914562		0.233775		0.116635		0.336004	0.525328	0.168426		0.111831	0.308561	0.144059		0.203785	0.0635677	0.432234		0.116262	0.230064	0.0881559		0.952749	0.160775	0.339146		0.309351	0.0738303	0.288181	0.136029
				0.0613369		0.402718		0.140833		0.310805	0.636727	0.0834716		0.263062	0.289003	0.0843357		0.677934	0.137448	0.185615		0.372026	0.894267	0.128842		0.181965	0.0728125	0.198124		0.253443	0.169433	0.105944	0.35736
				0.0377227		0.678892		0.140409		0.378167	0.114574	0.0832338		0.146923	0.136488	0.161377		0.312317	0.519978	0.414293		0.433717	0.152947	0.132502		0.559623	0.233213	0.221611		0.134079	0.112436	0.344155	0.219771
				0.452356		0.261636		0.0724486		0.140194	0.459808	0.10795		0.224176	0.219864	0.0925034		0.768544	0.226479	0.371673		0.0567287	2.39409	0.150476		0.409699	0.169523	0.067418		0.336456	0.168749	0.189521	0.257797
				0.375453		0.188539		0.143424		0.348481	0.28858	0.279868		0.448885	0.113918	0.657003		0.225202	0.206909	0.196544		0.155737	0.428535	0.26556		0.096632	0.123351	0.0642696		0.259222	0.98065	0.197101	0.119356
				0.127521		0.713604		0.0764718		0.345295	0.16673	0.156444		0.511933	0.308377	0.238281		0.0923301	0.594704	0.204149		0.0843486	0.2952	0.132323		0.144133	0.0733067	0.429207		0.583195	0.145612	0.101887	0.283671
				0.155835		0.748976		0.426916		0.129622	0.621758	0.0948634		0.139041	0.169267	0.161477		0.273551	0.245175	0.300813		0.0475641	0.281058	0.224761		0.640474	0.202479	0.0992929		0.167996	0.120473	0.388082	0.388074
				0.206046		0.594454		0.111895		0.127427	0.158714	0.0894484		0.909229	0.710347	0.14252		0.544936	0.275221	0.16287		0.0833335	0.667981	0.134427		0.162212	0.26965	0.0797454		0.215087	0.175174	0.519162	0.0966028
				0.0475681		0.122486		0.318894		0.244114	0.149769	0.337234		0.130816	1.24244	0.0903431		0.765071	0.922603	0.191205		0.130726	0.289868	0.264915		0.097442	0.367575	0.365218		0.234494	0.161324	1.43911	0.199022
				0.107115		0.26605		0.124981		0.367497	0.127347	0.110289		0.519254	0.788313	0.0998718		0.45935	0.295914	0.186429		0.336731	0.135338	0.127585		0.164209	0.0495966	0.108884		1.05696	0.0197833	0.0774527	0.0954934
				0.0941213		0.711438		0.122859		0.656429	0.0862829	0.0579754		0.583447	0.687832	0.0992924		0.504683	0.259881	0.481297		0.247094	0.114169	0.355425		0.159913	0.204271	0.367314		0.174703	0.11721	0.280591	0.0743084
				0.138171		0.207211		0.110605		0.742322	0.0991303	0.0867981		0.329761	0.155123	0.131457		0.728426	0.313546	0.410121		0.260397	0.220986	0.10079		0.0968652	0.114784	0.0995014		0.0555332	0.209874	0.226355	0.114701
				0.0576403		0.317094		0.121222		0.193194	0.0999449	0.14847		0.133327	0.378867	0.0539189		0.368742	0.270449	0.592495		0.181446	0.248597	0.0822109		0.125892	0.269667	0.0658435		1.07034	0.131224	0.277926	0.120966
				0.0352672		0.530084		0.100579		0.458049	0.261742	0.327596		0.349212	0.176265	0.135945		0.408175	0.105734	0.309717		0.75146	0.10294	0.180923		0.106711	0.218477	0.183304		1.52594	0.408513	0.150574	0.185704
				0.0712743		0.184515		0.0850031		0.187051	0.942009	0.165273		0.18284	0.30274	0.097802		0.293512	0.249721	0.293875		0.387516	0.124864	0.105153		0.163761	0.2419	0.135303		0.137767	0.126426	0.234888	0.158341
				0.121526		0.392109		0.197555		0.242409	0.18236	0.262148		0.258099	0.575773	0.209107		0.421679	0.20637	0.180275		0.189237	0.144254	0.11057		0.121648	0.122266	0.211434		0.197324	0.187765	0.529662	0.244521
				0.116226		0.0912035		0.376228		0.139721	0.420795	0.0791931		0.30745	0.234082	0.181177		0.912435	0.255505	0.690166		0.554687	0.229286	0.0829024		0.370259	0.361203	0.104207		0.484681	0.0786163	0.0771587	0.159706
				0.170817		0.146905		0.150869		0.145356	0.205938	0.104751		0.430318	0.389213	0.213022		0.406345	0.347922	0.276248		0.39764	0.114982	0.0664167		0.0545045	0.360419	0.0639653		0.113033	0.186618	0.131789	0.145118
				0.206063		0.332202		0.269457		0.178703	0.116486	0.227885		0.389025	0.155151	0.22044		0.14448	0.353213	0.274722		0.0826938	0.087224	0.14248		0.245243	0.0915652	0.0393502		0.288399	0.179709	0.229141	0.0535756
				0.101824		0.450492		0.329925		0.0694266	0.140599	0.274614		0.188764	0.179511	0.112448		0.211129	0.0971457	0.383285		0.476488	0.124678	0.260268		0.188881	0.888734	0.102555		0.0804064	0.0827427	0.189732	0.304987
				0.294552		0.377384		0.106235		0.148097	0.607313	0.210099		0.626403	0.13506	0.0968075		0.483582	0.463256	0.191701		0.361832	0.181862	0.199517		0.35434	0.141081	0.0955423		0.182536	0.201109	0.253287	0.228261
				0.0737172		0.5846		0.11265		0.0960541	0.953286	0.527091		0.44739	0.350858	0.102853		0.521191	0.149797	0.254835		0.250024	0.164925	0.166748		0.497914	0.284314	0.127714		0.264771	0.71169	0.149002	0.0994397
				0.281985		0.203457		0.0869685		0.0819466	0.163727	0.111523		0.168072	0.158593	0.150238		0.347937	0.54021	0.187758		0.343307	0.181961	0.112237		0.042542	0.170892	0.219279		0.390306	0.231721	0.201011	0.192717
				0.0657715		0.351464		0.0761082		0.144356	0.332267	0.102276		0.315464	0.153013	0.189579		0.25943	0.212328	0.0851093		0.225229	0.170002	0.128531		0.372859	0.18786	0.21723		0.408987	0.341229	0.254473	0.11814
				0.0551305		0.470836		0.217692		0.180734	1.04145	0.0610038		0.315017	0.1071	0.13249		0.104238	0.335097	0.228687		0.101636	0.154926	0.157189		0.104581	0.163238	0.0601873		0.976177	0.229936	0.3038	0.230296
				0.0926818		0.278025		0.128863		0.247355	0.0752584	0.205852		0.38297	0.126391	0.148419		0.271996	0.149842	0.109126		0.455949	0.193068	0.113754		0.0941093	0.517815	0.18214		0.161664	0.152043	0.156399	0.31383
				0.122006		0.181049		0.174352		0.166453	0.143927	0.132729		0.23271	0.235611	0.089923		0.23799	0.214299	0.469909		0.48503	0.28935	0.0440841		0.226518	0.426815	0.117394		0.24993	0.326892	0.212826	0.114361
				0.149885		0.561243		0.100863		0.15381	0.104008	0.189998		0.169772	0.313644	0.335121		1.64442	0.23835	0.313349		0.116286	0.324224	0.27677		0.0909023	0.544291	0.121575		0.361072	0.682502	0.233852	0.102509
				0.0420231		0.398136		0.314994		0.230966	0.435092	0.103804		0.224833	0.214032	0.15398		0.266587	0.389253	0.2033		0.465296	0.175485	0.135287		0.328119	1.11825	0.502906		0.512338	0.0704439	0.101752	0.150373
				0.0947706		0.339963		0.0852529		0.116378	0.0778918	0.101793		0.653515	0.570482	0.0595998		0.420881	0.332244	0.253073		0.124125	0.134982	0.135165		0.137891	0.236311	0.344814		0.222113	0.36089	0.0913772	0.150888
				0.359124		0.100706		0.289576		0.224885	0.322758	0.131154		1.04927	0.596309	0.0989162		0.393454	0.473785	0.67237		0.332409	0.164455	0.157068		0.156272	0.190356	0.177778		0.898754	0.133373	0.172453	0.176829
				0.139897		0.473404		0.0912748		0.179336	0.512968	0.206009		0.162841	0.348574	0.19584		0.221646	0.106184	0.390595		0.316616	0.0979583	0.077366		0.35535	0.387461	0.0859656		0.423416	0.0764637	0.141233	0.171628
				0.0604799		0.448364		0.189108		0.179931	0.218058	0.110481		0.306463	0.177203	0.0857407		0.280443	0.393486	0.27998		0.498408	0.254285	0.159651		0.24965	0.29623	0.107561		0.248646	0.0616278	0.363136	0.261495
				0.0638658		0.222039		0.0742433		0.163305	0.221796	0.251675		0.808177	0.250835	0.248263		0.192741	0.196389	0.356119		0.0964805	0.105953	0.0767744		0.418641	0.193096	0.210497		0.257313	0.0669974	0.318294	0.199377
				0.165977		0.116942		0.342167		0.169796	0.636708	0.234751		0.895129	0.402703	0.0449891		0.453918	0.260525	0.0847008		0.102379	0.251779	0.300615		0.166584	0.0650348	0.28588		0.339701	0.283008	0.504651	0.151739
				0.457798		0.590597		0.187765		0.145426	0.217235	0.171169		0.916794	0.295107	0.260398		0.355539	0.327775	0.108313		0.223496	0.103337	0.124186		0.677487	0.0526781	0.127001		0.137683	0.442543	0.106825	0.179969
				0.0991989		0.466254		0.117526		0.289843	0.102088	0.148588		0.159473	0.423033	0.255251		0.142904	0.133761	0.227645		0.391502	0.169146	0.210741		0.116199	0.0685004	0.131341		0.396873	0.332618	0.296589	0.222149
				0.0998504		0.530364		0.240403		0.125209	0.0810733	0.162088		0.205878	0.240175	0.134148		0.195533	0.761437	0.201747		0.141243	0.0954876	0.0850462		0.166771	0.325249	0.167985		0.463812	0.673924	0.334959	0.14543
				0.0882814		0.205798		0.0913088		0.134615	0.205935	0.0954628		0.153603	0.315688	0.299907		0.605048	0.360641	0.390896		0.228853	0.132512	0.116066		0.319801	0.159301	0.0900082		0.829019	0.155404	0.182902	0.104705
				0.0438038		0.450718		0.143933		0.181015	0.130583	0.156964		0.268824	0.159326	0.147937		0.183742	0.213917	0.259666		0.0578175	0.217724	0.0769317		0.142816	0.0820411	0.0735707		0.2809	0.455251	0.217228	0.18518
				0.0775894		0.45783		0.115838		0.152796	0.220996	0.151751		0.221174	0.260566	0.126836		0.0673609	0.270191	0.159845		0.244677	0.129268	0.0845642		0.348848	0.19592	0.0802399		0.371422	0.139966	0.113245	0.0523651
				0.140453		0.21347		0.116973		0.256519	0.258201	0.150583		0.31044	0.320714	0.469247		0.332175	0.234354	0.277568		0.257433	0.229232	0.158107		0.541942	0.13948	0.23041		0.152938	0.148985	0.154583	0.384047
				0.0918637		0.185888		0.052192		0.0870446	0.232004	0.52873		0.0952392	0.241916	0.182687		0.542251	0.456691	0.410481		0.157775	0.135081	0.0949431		0.31787	0.270156	0.556601		0.389063	0.508008	0.197138	0.379304
				0.0659543		0.186109		0.0787193		0.197074	0.110131	0.160779		0.276878	0.438914	0.248858		0.359731	0.478643	0.146288		0.326153	0.0315673	0.174179		0.265085	0.144818	0.205481		0.165437	0.280938	0.171305	0.297008
				0.0352697		0.25871		0.149574		0.115946	0.467872	0.201127		0.132115	0.249643	0.155735		0.432	0.169215	0.649899		0.343693	0.0988657	0.204181		0.256858	0.406797	0.347732		0.509406	0.126071	0.438207	0.0877605
				0.0330135		0.603364		0.143621		0.178575	0.673816	0.134342		0.134275	2.84717	0.210072		0.162831	0.538737	0.171677		0.242837	0.0976016	0.157045		0.381564	0.0580661	0.171608		0.109021	0.553034	0.116097	0.103724
				0.0826336		0.0481791		0.13146		0.0694617	0.103091	0.156254		0.312924	0.0836285	0.253016		0.507715	0.169169	0.2594		0.120438	0.329131	0.131401		0.305128	0.0827198	0.362033		0.492815	0.0875522	0.426352	0.254045
				0.093594		0.207064		0.0752169		0.287877	0.18376	0.153046		0.121607	0.403402	0.0767823		0.273416	0.139842	0.56805		0.0785909	0.0575345	0.0852501		0.236058	0.315166	0.399918		0.481085	0.0695047	0.207588	0.346269
				0.047616		0.575455		0.101782		0.299928	0.287135	0.0723762		0.123279	0.368306	0.182953		0.465055	0.118768	0.445609		0.145762	0.0760737	0.14043		0.339006	0.119274	0.0678053		0.576654	0.247374	0.14023	0.145272
				0.0699046		0.36914		0.167938		0.424384	0.122915	0.121319		0.188135	0.16949	0.318062		0.695224	0.146089	0.182537		0.056935	0.13922	0.182708		0.275991	0.227577	0.348318		0.493806	0.0884333	0.184354	0.232289
				0.0335446		0.414841		0.341759		0.239635	0.0565718	0.260045		0.0832097	0.333567	0.228567		0.421088	0.423681	0.292822		0.137984	0.0780491	0.0736507		0.279102	0.133116	0.233299		0.0924358	0.179805	0.247282	0.368363
				0.0353129		0.425305		0.180044		0.266804	0.0521697	0.115786		0.264988	0.237739	0.342193		0.25125	0.178096	0.24733		0.119251	0.123868	0.120825		0.471607	0.132354	0.0722853		0.822649	0.284435	0.300002	0.103967
				0.0548723		0.156617		0.22755		0.0742674	0.0769006	0.0447625		0.174968	0.644278	0.161996		0.758553	0.1782	0.174956		0.213685	0.172028	0.0854195		0.216711	0.102494	0.0989896		0.475408	0.446091	0.149332	0.169793
				0.0565052		0.320211		0.110803		0.0871722	0.242767	0.128447		0.162799	0.297344	0.713837		0.388811	0.0833387	0.152084		0.0660012	0.238155	0.119444		0.230905	0.321392	1.00536		0.572013	0.178901	0.17318	0.358902
				0.276793		0.154011		0.111287		0.132275	0.240138	0.340376		0.174849	0.144604	0.199774		0.272005	0.158781	0.393883		0.244122	0.107551	0.298525		0.11918	0.312988	0.134994		0.475223	0.0793532	0.52083	0.090307
				0.148717		0.365052		0.0958565		0.162493	0.854172	0.188183		0.152648	0.57148	0.143345		0.131914	0.0789711	0.252865		1.5779	0.0502353	0.123889		0.198748	0.0861196	0.0971446		0.24692	0.158828	0.224687	0.357149
				0.0467544		0.426297		0.231446		0.17823	0.697232	0.0502232		0.265335	0.231851	0.0794775		0.585577	0.139523	0.28532		0.332033	0.195409	0.1202		0.141883	0.131188	0.152886		0.650663	0.0721092	0.20861	0.37009
				0.082041		0.477507		0.17714		0.217847	0.121139	0.109503		0.0956901	0.251578	0.102905		0.510428	0.158222	0.273149		0.183507	0.112547	0.121353		2.59744	0.0722096	0.289571		0.296172	0.215238	0.321625	0.202891
				0.0953364		0.393181		0.0429979		0.143551	0.0842872	0.250666		0.143723	0.377059	0.0660759		1.03692	0.642767	0.644223		0.373727	0.389266	0.452512		0.0697093	0.0872462	0.283444		0.510384	0.137047	0.187719	0.0953378
				0.123947		0.266632		0.0549774		0.0805385	0.277762	0.253982		0.288167	0.174889	0.176881		0.199889	0.29135	0.149387		0.0627305	0.198508	0.281996		0.421539	0.216835	0.123676		0.591092	0.0474556	0.287468	0.138021
				0.267414		0.167957		0.0643851		0.29372	0.224952	0.22057		0.263043	0.225332	0.214167		0.590945	0.0887041	0.0799863		0.115119	0.456609	0.223799		0.351715	0.137258	0.126091		0.0693234	0.407608	0.282843	0.195854
				0.190479		0.479524		0.264515		0.124864	0.162184	0.0830337		0.520028	0.1222	0.175045		0.800075	0.31255	0.249488		0.659295	0.495128	0.377021		0.0502178	0.183443	0.0710765		0.357451	0.0976168	0.300599	0.230251
				0.107881		0.372989		0.235552		0.32892	0.169517	0.276016		0.262194	0.297626	0.226137		0.627441	0.298111	0.138106		0.113947	0.0759534	0.268766		0.106274	0.290601	0.15191		0.791922	0.159138	0.37452	0.166679
				0.0957217		0.39869		0.105592		0.162047	0.146392	0.0475842		0.126597	0.170347	0.151169		0.641434	0.537393	0.371781		0.0824849	0.640367	0.100293		0.206374	0.213268	0.120907		0.04584	0.185065	0.226713	0.0969408
				0.0303612		0.532427		0.0743531		0.368911	0.598888	0.279513		0.0786083	0.627389	0.535156		0.496922	0.193562	0.473639		0.581834	0.105873	0.117318		0.0490393	0.683692	0.115083		0.217823	0.202712	0.521575	0.231914
				0.154818		0.272029		0.111955		0.0942337	0.081047	0.0865792		0.494967	0.126988	0.225005		0.301053	0.162761	0.165069		0.0712957	0.0818288	0.0550914		0.311384	0.443013	0.0928604		0.142787	0.706325	0.185826	0.105554
				0.220771		0.228804		0.0717226		0.237105	0.379725	0.317884		0.142235	0.30353	0.114625		4.11665	0.0916817	0.851727		0.349235	0.325979	0.144908		0.0564315	0.173173	0.0830659		0.706535	0.41399	0.353239	0.514438
				0.14059		0.679609		0.139447		0.127409	0.354516	0.175341		0.356019	0.266782	0.152442		0.542644	0.0811308	0.0631451		0.218174	0.153002	0.0797115		0.366939	0.639169	0.172305		1.21146	0.562148	0.31178	0.0991734
				0.0836958		0.148175		0.215468		0.19133	0.216762	0.0417085		0.103192	0.316677	0.150779		0.204312	0.29434	0.67486		0.0795818	0.194545	0.141106		0.12863	2.73771	0.112036		0.286832	0.215019	0.113104	0.177895
				0.107493		0.356437		0.161905		0.0923169	0.808864	0.114501		0.154806	0.0806625	0.0854096		0.392143	0.679074	0.159108		0.146138	0.269829	0.121696		0.198882	0.0200574	0.198065		0.277757	0.110415	0.22832	0.44361
				0.0771334		0.334187		0.118495		0.196309	0.698036	0.32561		0.175349	0.425154	0.104767		0.111058	0.273505	0.219263		0.134014	0.0519842	0.0934609		0.0973805	0.0525438	0.130731		0.602867	0.718557	0.624409	0.284057
				0.0412051		0.221421		0.127764		0.207501	0.342951	0.22511		0.159496	0.0199812	0.128803		0.652584	0.867882	0.109887		0.236718	0.0750684	0.205643		0.11304	0.151687	0.383006		0.18494	0.182514	0.370523	0.056991
				0.0510446		0.116507		0.134826		0.195336	0.868316	0.217229		0.224385	0.256221	0.103847		0.270502	0.185815	0.212474		0.154499	0.9809	0.0572744		0.0984104	0.20271	0.097939		0.08192	0.421102	0.338119	0.150047
				0.0476318		0.191994		0.234303		0.459889	0.206942	0.12472		0.182393	0.0978392	0.132012		0.112447	0.249324	0.350573		0.135724	0.143853	0.123646		0.0725102	0.117289	0.0865363		0.169902	0.134983	0.215407	0.246275
				0.0470303		0.134989		0.0974843		0.121611	0.126313	0.080414		0.177462	0.795844	0.0571181		0.18326	0.305625	0.317519		0.209967	0.124484	0.220734		0.0874136	0.80774	0.0950987		0.808885	0.117942	0.0910869	0.120485
				0.0456746		0.524021		0.120796		0.230816	0.296713	0.193719		0.174855	0.324583	0.115967		0.438358	0.143391	0.153723		0.17625	0.134004	0.0765038		0.0578321	0.395377	0.195557		0.264804	0.343628	0.634432	0.0984694
				0.0486112		1.50668		0.353832		0.31052	0.0522526	0.132477		0.244081	0.181098	0.324072		0.245894	0.20722	0.501635		0.428363	0.0662473	0.161758		0.103396	0.225873	0.0719436		0.0524459	0.21989	0.147384	0.0881801
				0.0636407		0.250878		0.22089		0.181242	0.465574	0.188619		0.151955	0.155671	0.13086		0.699936	0.104172	0.165206		0.53533	0.0567537	0.133113		0.71111	0.0921588	0.124208		0.63631	0.307106	0.138383	0.14707
				0.0724817		0.447684		0.108893		0.907908	0.17172	0.172428		0.144686	0.344407	0.0784959		0.133029	0.129687	0.132589		0.126724	0.248933	0.26517		0.375629	0.137435	0.177672		0.71627	0.310299	0.296178	0.179004
				0.0568274		0.428738		0.303516		0.16995	0.336643	0.180215		0.299311	0.239065	0.148755		1.3709	0.507394	0.790262		0.170991	0.134075	0.103216		0.0610601	0.16819	0.341141		1.54421	0.607227	0.371629	0.444339
				0.0431936		0.907899		0.0939507		0.255482	0.198668	0.225863		0.0857607	0.316886	0.199559		0.169128	0.138934	0.301654		0.309173	0.174635	0.254796		0.571664	0.278325	0.436262		0.903092	0.153523	0.487475	0.467056
				0.0913982		0.690209		0.166393		0.194169	0.2779	0.0742512		0.223662	0.276487	0.106834		0.274433	0.673203	0.487931		0.206495	0.0489836	0.242321		0.356739	0.623372	0.319002		0.426676	0.342504	0.245921	0.158269
				0.0628076		0.143856		0.11741		0.124755	0.215691	0.240061		0.211807	1.03437	0.289222		0.254172	0.58219	0.117823		0.231809	0.0919908	0.272389		0.2026	0.0833175	0.182417		0.206576	0.251237	0.371377	0.174649
				0.115849		0.403189		0.0964805		0.230587	0.237287	0.0880939		0.209784	0.767707	0.0796562		0.507716	0.140096	0.309491		0.186616	0.40362	0.204125		0.13398	0.13704	0.077197		0.324429	0.173987	0.214819	0.106106
				0.128674		0.429192		0.279343		0.381862	0.532735	0.410329		0.128148	0.676988	0.0867356		0.304089	0.11359	0.107592		0.258871	0.497036	0.0991387		0.228264	0.43781	0.324465		0.555958	0.0914358	0.168966	0.0561715
				0.113092		0.542107		0.162801		0.279629	0.135182	0.45293		0.129478	0.130414	0.127955		0.34503	0.239337	0.342771		0.384111	0.131996	0.0659294		0.195597	0.0861197	0.271324		0.311927	0.146209	0.433561	0.174461
				0.0723914		0.257761		0.177195		0.310797	0.125112	0.192884		0.131414	0.225888	0.104989		0.917356	0.147782	0.102149		0.312703	0.533244	0.127865		0.696158	0.36734	0.288512		0.387502	0.0913199	0.0711571	0.114389
				0.0740934		0.311962		0.092576		0.03497	0.216511	0.665061		0.14063	0.066073	0.0809094		0.540939	0.15438	0.151162		0.115494	0.0385901	0.127638		0.637791	0.130738	0.0920633		0.253527	0.391248	0.138971	0.126427
				0.12742		0.0970108		0.156852		0.156189	0.271367	0.385616		0.259982	0.763434	0.142133		0.542671	0.209988	0.495738		0.183962	0.0892184	0.104505		0.15341	0.357157	0.161398		0.587448	0.131546	0.138826	0.222937
				0.138287		0.287989		0.106894		0.163466	0.17879	0.209582		0.118315	0.179785	0.0567429		1.74103	0.175402	0.319476		0.169367	0.288013	0.513277		0.158396	0.340391	0.337026		0.412598	0.273997	0.419006	0.160522
				0.0806286		0.331297		0.194042		0.0691253	0.0861483	0.108946		0.273401	0.454242	0.239434		0.526201	0.520046	0.398932		0.121112	0.145375	0.0793713		0.0771383	0.107377	0.0787401		0.70144	0.520523	0.197658	0.201933
				0.110203		0.248118		0.122594		0.321938	0.174344	0.16367		0.0974262	0.266244	0.0847297		0.502388	0.0763347	0.130456		0.210659	0.190578	0.0568939		0.174353	0.368554	0.304768		0.435454	0.126058	0.592783	0.133768
				0.0881137		0.290564		0.11672		0.425783	0.093067	0.170311		0.149132	1.47128	0.0806572		0.326505	0.212833	0.639356		0.113957	0.182005	0.0711034		0.352126	0.0467211	0.160253		0.291912	0.137148	0.347054	0.175996
				0.0906248		0.0514131		0.0871016		0.145187	0.251165	0.146131		0.822371	0.729157	0.159226		0.511989	0.739769	0.299164		0.204919	0.10951	0.287505		0.0448938	0.0518236	0.222143		0.558255	0.191429	0.339967	0.137111
				0.0487316		0.642709		0.159451		0.165876	0.0868723	0.109176		0.331408	0.461838	0.201079		0.415826	0.190157	0.121678		1.0532	0.131427	0.210269		0.152594	0.300953	0.164884		0.859973	0.294089	0.193537	0.0550287
				0.0689197		0.401031		0.126954		0.209584	0.407928	0.15365		0.190468	0.166325	0.100599		0.236951	0.314989	0.356306		0.105196	0.596194	0.179145		0.160262	0.116472	0.0479455		0.269309	0.0449244	0.509821	0.136539
				0.0580956		1.16726		0.128363		0.179103	0.213128	0.159541		0.186505	0.12665	0.103258		0.683954	0.263058	0.684867		0.0320574	0.0955416	0.210438		0.0939726	0.238296	0.175123		0.206373	0.151207	0.343968	1.16036
				0.0762985		0.344767		0.194378		0.999962	0.459404	0.253665		0.335907	0.39288	0.197604		0.632122	0.301847	0.102358		0.121993	0.298369	0.132271		0.0794103	0.455723	0.217834		0.424401	0.29624	0.277034	0.208706
				0.065788		0.20179		0.15015		0.143859	0.197245	0.0835242		0.0895866	0.319464	0.129109		0.649739	0.0871596	0.661183		0.309392	0.053964	0.107841		0.136207	0.176053	0.0966809		0.125246	0.79	0.172227	0.0980936
				0.0807304		0.163292		0.112904		0.753599	0.475707	0.238225		0.0762577	0.242334	0.192718		0.406101	0.122734	0.234374		0.163481	0.207007	0.11007		0.261885	0.0948976	0.123251		0.532655	0.168082	0.158093	0.304082
				0.0771601		0.415554		0.144405		0.551184	0.127803	0.0974115		0.186849	0.335574	0.0506291		0.539809	0.29228	0.227674		0.227613	0.275722	0.0723724		0.158164	0.243613	0.660773		0.143027	0.184591	0.0550435	0.176602
				0.142227		0.277648		0.131149		0.330676	0.0837737	0.159862		0.364078	0.301446	0.0624751		0.310104	0.285335	0.304511		0.079832	0.173562	0.197677		0.0717937	0.332933	0.260798		0.295773	0.529713	0.22932	0.0779065
				0.063568		0.226711		0.154317		0.0776499	0.708737	0.129832		0.158142	0.569597	0.154098		0.704513	0.0747254	0.295995		0.166449	0.0845259	0.18985		0.28871	0.157368	0.221355		0.5679	0.456236	0.304534	0.0879647
				0.102699		0.102952		0.0748592		0.149538	0.217001	0.105912		0.183959	0.150994	0.21387		0.330809	0.467379	0.30509		0.530954	0.0666505	0.392563		0.439594	0.115113	0.176847		0.971391	0.17875	0.286531	0.31112
				0.0833473		0.329031		0.127582		0.0821243	0.668815	0.175555		0.18456	0.302193	0.0988445		0.39167	0.256327	0.351529		0.319227	0.134807	0.209792		0.538008	0.565821	0.217383		0.272412	0.0802174	0.24142	0.28359
				0.114895		0.187318		0.110747		0.243742	0.0184741	0.13887		0.117222	0.347812	0.161151		3.24406	0.379802	0.152911		0.468868	0.143056	0.0938573		0.167586	0.101298	0.199217		0.353707	0.142063	0.239687	0.0716593
				0.0506597		0.198904		0.153543		0.107432	0.0610223	0.225437		0.723051	0.169371	0.0814053		0.250344	0.456876	0.341854		0.139594	0.0758554	0.137547		0.121042	0.0953	0.366931		0.167734	0.0769562	0.495907	0.100538
				0.0504185		0.175451		0.104597		0.211471	0.189093	0.073135		0.101565	0.123282	0.102955		0.219123	0.301963	0.167808		0.0703924	0.126343	0.0757117		0.321505	0.301069	0.075313		0.350454	1.11688	0.17958	0.0899044
				0.0449983		0.410265		0.0420834		0.178476	0.162606	0.2392		0.217685	0.249006	0.0914253		0.274105	0.737805	0.409376		0.67177	0.0543022	0.12545		0.511874	0.404385	0.165728		0.549714	0.60423	0.214929	0.38961
				0.0625185		0.209993		0.0908091		0.376233	0.24192	0.0778602		0.0856832	0.453556	0.187088		0.280643	0.289681	0.424539		0.216302	0.106792	0.173799		0.132079	0.155409	0.358907		0.32387	0.251601	0.284657	0.191638
				0.0887816		0.429295		0.137877		0.141905	0.0657542	0.109193		0.140427	0.233645	0.0943804		0.698605	0.286573	0.19544		0.286352	0.0728067	0.175213		0.690842	0.0606012	0.0868412		0.507522	0.414921	1.19234	0.0839704
				0.101151		0.23585		0.0971275		0.908897	0.107721	0.0801234		0.0682205	0.510176	0.158821		0.759444	0.265987	0.381028		0.155869	0.100424	0.0880336		0.366455	0.194269	0.0907896		0.268121	0.338231	0.196122	0.345788
				0.175844		0.215139		0.195711		0.147566	0.283518	0.152981		0.0922931	0.757756	0.0891599		0.517364	0.204289	0.23719		0.440532	0.189663	0.0947938		0.158667	0.207455	0.149581		0.638927	0.100552	0.247857	0.189155
				0.212102		0.589295		0.062379		0.257481	0.149889	0.0945796		0.318476	0.186171	0.127239		1.04619	0.249709	0.198321		0.567511	0.239017	0.369962		0.830919	0.345396	0.172212		0.38456	0.235514	1.11648	0.125217
				0.0374254		0.133324		0.403449		0.203673	0.120301	0.213918		0.121806	0.160369	0.0711156		0.701071	0.346778	0.168721		0.134488	0.214061	0.0917118		0.114315	0.446718	0.0651027		0.89169	0.226493	0.0719098	0.1513
				0.0630912		0.160214		0.0760756		0.320293	0.195755	0.177948		0.23406	0.201663	0.15771		0.418391	0.451563	0.39631		0.199161	0.213594	0.129573		0.912562	0.0652133	0.0763548		0.330909	0.0900871	0.199704	0.121774
				0.0387393		0.10003		0.146625		0.327461	0.14147	0.155698		0.432364	0.240141	0.621647		0.481186	0.0862605	0.258225		0.149604	0.0549523	0.195962		0.634005	0.21371	0.232557		0.447178	0.357352	0.116917	0.199521
				0.084321		0.254044		0.0460181		0.0898308	0.297204	0.207258		0.0766341	0.229745	0.408838		0.210981	0.0833027	0.611948		0.155689	0.31231	0.0884064		0.298042	0.471652	0.142395		0.473002	0.15719	0.0774386	0.383233
				0.0587186		0.431558		0.0892765		0.242676	0.14954	0.129539		0.0601196	0.26946	0.124572		0.587252	0.327201	0.126765		0.109756	0.10257	0.289459		0.549531	0.194891	0.365718		0.614057	0.385569	0.109035	0.280511
				0.083405		0.456637		0.284862		0.0991674	0.219005	0.093716		0.161564	0.723828	0.170317		0.48538	0.0571115	0.251506		0.168659	0.193356	0.132406		0.277413	0.130275	0.280788		0.29559	0.251827	0.237004	0.163425
				0.103137		0.462838		0.112526		0.0614591	0.334808	0.130289		0.338867	0.409525	0.13798		0.232298	0.246631	0.332056		0.0684936	0.0729678	0.050897		0.0118945	0.192408	0.145463		0.362597	0.128608	0.2773	0.114688
				0.127103		0.358798		0.0957651		0.101419	0.320871	0.138561		0.347134	0.412906	0.109999		0.387361	0.311703	0.184712		0.169586	0.144882	0.147415		0.140233	0.106082	0.0692087		0.529534	0.197787	0.321164	0.115473
				0.088469		0.261655		0.154656		0.208635	0.18409	0.222851		0.207672	0.168598	0.183383		0.362482	0.191825	0.850076		0.263112	0.110843	0.20129		0.151293	0.172611	0.101643		0.271631	0.111484	0.120029	0.585334
				0.0747176		0.519676		0.199563		0.103398	0.271547	0.0907339		0.16105	0.531346	0.190082		0.164064	0.770459	0.292232		0.0597585	0.201412	0.124266		0.649455	1.05229	0.324973		0.250197	0.196591	0.274949	0.104588
				0.258698		0.344538		0.0608513		0.0718292	0.229165	0.121341		0.133864	0.282685	0.527064		0.372898	0.391164	0.325284		0.446106	0.0559901	0.105154		0.0743998	0.42397	0.261298		0.280944	0.652099	0.399101	0.10598
				0.19259		0.407525		0.228776		0.150391	0.269369	0.300647		0.194062	0.096246	0.206022		0.499497	0.307757	0.139401		0.182231	0.302331	0.0823723		0.121386	1.0668	0.0719558		0.291629	0.345061	0.191498	0.257497
				0.0754458		0.189672		0.0942817		0.169293	0.116668	0.2765		0.281806	0.169572	0.156332		0.0603198	0.686579	0.273867		0.0938903	0.247376	0.0959015		0.115938	0.937935	0.322118		0.364598	2.39484	0.27943	0.35662
				0.168217		0.27477		0.349161		0.0728274	0.511915	0.202455		0.0499784	0.134824	0.174195		0.407131	0.380521	0.402984		0.150355	0.191722	0.116276		0.119401	0.587883	0.200401		0.197978	0.420661	0.257396	0.117097
				0.0872408		0.477383		0.263114		0.155377	0.135754	0.179063		0.0835204	0.559961	0.272756		0.151786	0.290906	0.395367		0.295312	0.265469	0.04854		0.288036	0.181863	0.704232		1.7186	0.46074	0.30889	0.14408
				0.141323		0.231033		0.475104		0.229478	0.656609	0.208944		0.148625	0.394254	0.130422		0.313419	0.343602	0.29443		0.0483596	0.203926	0.14631		0.0779185	0.495875	0.146535		0.354078	0.319292	0.295225	0.0896155
				0.0906152		0.21864		0.506527		0.351601	1.43069	0.105427		0.321599	0.119262	0.0839079		0.0698551	0.298209	0.239656		0.268564	0.851644	0.295892		0.141397	0.0468451	0.385379		1.65377	0.294138	0.291653	0.148275
				0.21768		0.273481		0.176408		0.112918	0.303285	0.0882692		0.227475	0.66987	0.155059		0.557368	0.0616193	0.0772148		0.0747006	0.509974	0.0766143		0.171379	0.152615	0.241134		1.2263	0.254051	0.407562	0.236511
				0.180746		0.454135		0.117324		0.185744	0.279569	0.204233		0.271224	0.0779566	0.0605736		0.398806	0.302857	0.199996		0.192537	0.0935514	0.076787		0.203367	0.110613	0.276913		0.233707	0.0997968	0.403643	0.0783855
				0.0520246		0.769621		0.124844		0.233759	0.107287	1.05719		0.238868	0.291893	0.134008		0.208576	0.42742	0.135328		0.316157	0.0331063	0.267738		0.264147	0.0713756	0.0950825		0.445802	0.151287	0.307225	0.147691
				0.409038		0.198864		0.111985		0.154032	0.234756	0.0939514		0.121585	0.192845	0.292623		0.541849	0.234529	0.28819		0.224179	0.642497	0.097007		0.0912229	0.249437	0.386596		0.0846717	0.566911	0.263385	0.105411
				0.127511		0.25638		0.143202		0.289395	0.249026	0.0971696		0.36408	0.633765	0.105944		0.286317	0.0706142	0.454767		0.301766	0.350106	0.0904015		0.112661	0.2556	0.207097		0.545058	0.106406	0.120402	0.19262
				0.0534006		0.537212		0.113955		0.364552	0.317576	0.236403		0.159534	0.504658	0.153556		0.26626	0.22812	1.49124		0.105136	0.143258	0.11319		0.186713	0.338112	0.130573		0.482219	0.258289	0.263325	0.171001
				0.0812161		0.0737452		0.182154		0.289414	0.493304	0.113607		0.351581	0.624694	0.180819		0.0876678	0.23551	0.266809		0.767853	0.332538	0.0907503		0.0719027	0.195818	0.570154		0.439764	0.387171	0.2639	0.116069
				0.0864219		0.339702		0.125667		0.133084	0.133025	0.140378		0.399704	0.143801	0.0708618		0.3576	0.160196	0.353353		0.352454	0.0958317	0.0792987		0.574945	0.289898	0.15526		0.266867	0.636089	0.310061	0.351957
				0.0410752		0.141619		0.246067		0.117428	0.246602	0.0991665		0.195771	0.579644	0.0970193		0.2304	0.696973	0.270183		0.507733	0.104368	0.177561		0.170844	0.52331	0.0806586		0.524924	0.185856	0.193573	0.317329
				0.151564		0.323349		0.0707006		0.0877042	0.273748	0.219011		0.153114	0.0768663	0.202482		0.380076	0.0939434	0.484058		0.290883	0.0474439	0.266848		0.311656	0.12229	0.162011		0.489059	0.386679	0.206711	0.219401
				0.0719246		0.262085		0.0966581		0.0936989	0.0422033	0.154338		0.209239	0.296746	0.286214		0.36739	0.150874	0.401431		0.236547	0.222141	0.173484		0.397912	0.135447	0.182633		0.454155	0.424763	0.103317	0.19744
				0.0536581		0.113474		0.112223		0.204848	0.221354	0.064		0.161793	0.186389	0.11809		0.340755	0.780783	0.281996		0.585405	0.364091	0.126627		0.204939	0.185555	0.13815		0.47357	0.245626	0.140551	0.211072
				0.120242		0.295736		0.066551		0.336413	0.453689	0.125659		0.219187	0.0424833	0.203844		0.249069	0.237993	0.158568		0.790545	0.0655699	0.179688		0.493095	0.166824	0.123471		0.325746	0.15807	0.17376	0.361899
				0.137769		0.517847		0.0885656		0.289083	0.285655	0.168498		0.173083	0.118631	0.102331		0.592509	0.500354	0.678387		0.0264707	0.0908268	0.0586751		0.585986	0.250216	0.536592		0.299591	0.350532	0.51902	0.803036
				0.0434937		0.406318		0.123577		0.761208	0.706026	0.140015		0.243004	0.198891	0.238646		0.0699824	0.365702	0.16696		0.208548	0.0643838	0.14937		0.0824036	0.284194	0.232201		0.242836	0.104152	0.382774	0.0920872
				0.197271		0.225292		0.101607		0.212277	0.299211	0.131389		0.264559	0.196859	0.239985		0.33998	0.259068	0.245718		0.318546	0.138314	0.217762		0.277311	0.0955723	0.0490356		0.151625	0.269563	0.111309	0.175767
				0.116579		0.134932		0.15429		0.208184	0.479207	0.0809085		0.13075	0.455383	0.319613		0.654521	0.122808	0.19766		0.153298	0.0918088	0.219685		0.0840634	0.257359	0.285207		0.285394	0.250599	0.432176	0.164968
				0.105385		0.218685		0.408542		0.0751991	0.233535	0.0675957		1.02131	0.556561	0.0614051		0.288309	0.114534	0.533961		0.386182	0.0559983	0.0728544		0.0904526	0.599348	0.459887		0.600385	0.209199	0.159072	0.123004
				0.066595		0.344063		0.257994		0.178344	0.200919	0.105847		0.204473	0.930311	0.175257		0.175542	0.259667	0.227562		0.134659	0.0645318	0.0833031		0.623187	0.129076	0.547105		0.252978	0.0553857	0.106683	0.119341
				0.60018		0.368314		0.134522		0.0667948	0.122072	0.11622		0.142392	0.143469	0.187048		0.224165	0.235625	0.439433		0.139503	0.157857	0.14126		0.107712	0.202061	0.186065		0.107325	0.119968	0.1715	0.173481
				0.0574734		0.275416		0.110873		0.396612	0.114423	0.129169		0.231365	0.294269	0.251283		0.419953	0.198902	0.238619		0.33852	0.129622	0.191848		0.0892487	0.242785	0.443632		0.125688	0.0625687	0.617102	0.0797184
				0.136165		0.362687		0.206244		0.128621	0.223167	0.226066		0.285008	0.176231	0.068864		0.39089	0.165468	0.353646		0.0844064	0.577403	0.104798		0.15112	0.395236	0.455116		0.577157	0.36624	0.369676	0.285495
				0.12014		0.349451		0.383261		0.314846	0.118765	0.238104		0.174503	0.243002	0.158497		0.144555	0.096817	0.544877		0.204226	0.281263	0.11741		0.163514	0.0593902	0.275992		0.3907	0.144826	0.368459	0.468493
				0.0549467		0.409864		0.724249		0.0940513	0.138918	0.22369		0.200609	0.420153	0.105157		0.687859	0.116266	0.193267		0.330181	0.239357	0.0997014		0.245379	0.0962243	0.0821213		0.337632	0.130628	0.0734042	0.180414
				0.169287		0.706353		0.162174		0.390908	0.388924	0.143752		0.178798	0.105382	0.0889286		0.365724	0.272458	0.268521		0.291671	0.0580536	0.856996		0.257311	0.179531	0.0479456		0.408911	0.261054	0.127483	0.134177
				0.0735537		0.179268		0.290174		0.247583	0.0604966	0.359958		0.319861	1.85569	0.501115		0.441388	0.374592	0.0546696		0.341555	0.225265	0.334986		0.103828	0.501431	0.148874		0.698611	0.155859	0.601059	0.199078
				0.0693956		0.298677		0.272127		0.197198	0.159968	0.134421		0.241457	0.207056	0.130137		0.365638	0.193625	0.252231		0.0986562	0.305705	0.131837		0.368922	0.559673	0.104233		0.502118	0.252383	0.0617658	0.107881
				0.0735348		0.298926		0.243173		0.194179	0.139008	0.129235		0.912146	0.20542	0.0891557		0.526627	0.314175	0.186457		0.0986375	0.138964	0.117529		0.100014	0.028728	0.173352		0.478797	0.161242	0.133686	0.113818
				0.115964		0.279092		0.100918		0.305877	0.579704	0.211245		0.205337	0.34554	0.209448		0.327454	0.253848	0.316319		0.460341	0.134555	0.435877		0.224569	0.252304	0.314934		0.179938	0.223218	0.203881	0.0999533
				0.11539		0.170561		0.122981		0.105247	0.0494285	0.117408		0.298224	0.160071	0.155528		0.340481	0.110463	0.387639		0.126341	0.054719	0.0694704		0.0771772	0.108419	0.302397		0.250061	0.473083	0.224614	0.299074
				0.34001		0.196319		0.106745		0.0779418	0.0597302	0.141339		0.205831	0.338922	0.055762		0.237352	0.812384	0.194034		0.254052	0.160092	0.136818		0.447964	0.178254	0.453412		0.209709	0.403031	0.125354	0.284318
				0.228504		0.395694		0.114151		0.157036	0.320815	0.110655		0.0476472	0.449582	0.34658		0.378696	0.327556	0.170144		0.409488	0.198727	0.122233		0.106744	0.0979416	0.259368		0.331913	0.17246	0.125301	0.124486
				0.101592		0.573018		0.109549		0.125335	0.0855588	0.184943		0.288681	0.750234	0.114604		1.34013	0.262588	0.441997		0.406366	0.159857	0.331081		0.347536	0.269577	0.124283		0.450741	0.085971	0.375283	0.166123
				0.0573085		0.34173		0.123302		0.165058	0.282825	0.124122		0.484051	0.626016	0.0593355		1.02083	0.248031	0.957552		0.360243	0.174523	0.107873		0.440315	0.29989	0.197771		0.831521	0.092919	0.264831	0.103413
				0.115345		0.300575		0.102681		0.144063	0.15371	0.15687		0.218201	0.295377	0.0955789		0.271596	0.340716	0.125545		0.191851	0.249981	0.0783979		0.135854	0.278664	0.0357087		0.21743	0.11634	1.08345	0.234322
				0.284409		0.465528		0.172385		0.164307	0.172491	0.205553		0.179678	0.0789917	0.144893		0.45941	0.156488	0.339147		0.165597	0.106148	0.223743		0.372413	0.177861	0.651179		0.167536	0.319627	0.407145	0.955229
				0.13328		0.285823		0.098439		0.161066	0.256613	0.122869		0.427976	0.643128	0.119588		0.655079	0.370995	0.0584482		0.259245	0.0932439	0.1062		0.160518	0.679931	0.265339		0.171738	0.139086	0.18892	0.131795
				0.103541		0.432492		0.128377		0.0946225	0.674338	0.153128		0.309185	0.131473	0.166371		0.647571	0.179013	0.267139		0.235846	1.23398	0.206328		0.266293	0.195613	0.0944371		0.279065	0.234331	0.265624	0.370752
				0.0548425		0.217589		0.206798		0.0882039	0.400023	0.130588		0.854914	0.212399	0.234195		2.3415	0.360917	0.169432		0.774306	0.0309607	0.182879		0.180449	0.0388455	0.299123		0.179892	0.150767	0.20614	0.285732
				0.0929225		0.33568		0.192364		0.0776973	0.216299	0.300256		0.851334	0.255888	0.194553		0.144591	0.137809	0.174021		0.221849	0.0795824	0.154471		0.177285	0.235554	0.259089		0.232809	0.710523	0.191839	0.220882
				0.123137		0.474324		0.12637		0.18805	0.248627	0.142326		0.322486	0.193428	0.123625		0.506399	0.270875	0.337786		0.169832	0.232977	0.0955199		0.0942546	0.215819	0.0584666		0.253667	0.149865	0.426162	0.136232
				0.077512		0.319178		0.241146		0.339847	0.223913	0.130535		0.256616	0.219773	0.226677		0.117908	0.183331	0.133955		0.0691961	0.0905511	0.107747		0.13251	0.240173	0.0848615		0.203282	0.188833	0.337752	0.0592303
				0.0712916		0.142773		0.196531		0.224338	0.198157	0.167538		0.489795	0.419468	0.135411		0.476565	0.328407	0.0947593		0.287075	0.191622	0.157508		0.202966	0.194115	0.207084		1.73395	0.138226	0.174407	0.0711005
				0.0345536		0.427583		0.091282		0.216653	0.150514	0.113118		0.348619	0.435469	0.55482		0.351637	0.163929	0.542998		0.208545	0.0787247	0.0940002		0.195526	0.242387	0.562582		1.36094	0.276422	0.305707	0.248167
				0.0498268		0.239323		0.0862153		0.118349	0.27581	0.0862725		0.18271	0.434504	0.211945		0.387869	0.383007	0.713309		2.08973	0.0331078	0.0628429		0.271567	0.0459868	0.55238		0.23154	0.105718	0.154241	0.182484
				0.0831105		0.437787		0.318634		0.260317	0.285052	0.149877		0.223446	0.248437	0.119458		0.179377	0.315248	0.361468		0.423878	0.0312473	0.206456		0.231329	0.0486745	0.261836		0.156118	0.196068	0.0722569	0.196253
				0.0450551		0.13464		0.0763528		0.267474	0.115575	0.118061		0.231744	0.12596	0.0623884		1.07998	0.214851	0.378122		0.197173	0.316691	0.479396		0.206164	0.216196	0.12459		0.167815	0.38467	0.671798	0.253438
				0.110369		0.113135		0.220056		0.21832	0.32618	0.111641		0.162618	0.724551	0.104596		0.176575	0.166223	0.203135		0.14602	0.0772689	0.117998		0.227859	0.437279	0.130267		0.19366	0.13978	0.40678	0.236628
				0.144099		0.78786		0.0574438		0.0852077	0.250491	0.17323		0.757455	0.484292	0.0826898		0.268532	0.143089	0.0629048		0.179563	0.0805112	0.093103		0.254057	0.0270796	0.670698		0.612558	0.114936	0.394373	0.515385
				0.0664598		0.227702		0.115977		0.332522	0.279559	0.20991		0.811266	0.604301	0.063828		1.21908	0.5834	0.293959		0.158316	0.154666	0.115295		0.0559616	0.0393817	0.296076		0.378086	0.0780875	1.09863	0.361832
				0.127212		0.120562		0.164273		0.176114	0.16238	0.265814		0.268638	0.142966	0.109771		0.307912	0.456105	0.291637		0.0613085	0.189106	0.103064		0.0967407	0.240015	0.178694		0.428833	0.160071	0.157433	0.0922918
				0.185849		0.340716		0.154938		0.185754	0.338363	0.197362		0.216209	0.100379	0.119789		0.137265	0.62177	0.121324		0.872285	0.0742903	0.28053		0.100475	0.108712	0.117916		1.8662	0.223589	0.415538	0.210719
				0.0245159		0.337793		0.0817061		0.11307	0.636489	0.265227		0.581388	0.159575	0.133246		0.950769	0.0876627	0.394682		0.436459	0.106215	0.239032		0.224271	0.558049	0.23147		0.520572	0.738223	0.21295	0.153726
				0.0859742		0.18043		0.525443		0.257276	0.0629634	0.108206		0.263139	0.27323	0.322909		0.511858	0.056665	0.88473		0.0749265	0.0821492	0.102285		0.252762	0.285243	0.252594		0.276474	0.634058	0.10658	0.22642
				0.0688203		0.297296		0.406942		0.343224	0.110773	0.171587		0.153987	0.419675	0.138007		0.487106	0.168632	0.24467		0.401838	0.292218	0.216694		0.068758	0.0400999	0.147373		0.250946	0.273333	0.365298	0.26077
				0.0485009		0.347783		0.0657535		0.104655	0.196204	0.227585		0.691958	0.236728	0.185411		1.02947	0.153176	0.392788		0.58702	0.885574	0.103327		0.300586	0.245778	0.154701		0.0792709	0.531626	0.216643	0.107703
				0.064906		0.25122		0.184819		0.313082	0.216359	0.139553		0.763204	0.257921	0.154689		0.377256	0.47867	0.482891		0.361214	0.333117	0.0877697		0.176572	0.199239	0.148034		0.5545	0.513595	0.185082	0.108382
				0.109874		0.589228		0.128485		0.11723	0.266827	0.117166		0.339726	0.53507	0.0777964		0.308232	0.140308	1.63353		0.783788	0.236139	0.229927		0.214776	0.181186	1.1058		1.06433	0.106411	0.218306	0.126451
				0.0708201		0.155724		0.0721599		0.0599681	0.31976	0.172076		0.474987	0.359297	0.127913		1.73245	0.161915	0.174675		0.132783	0.45796	0.111046		0.172505	0.322421	0.108126		0.102392	0.283679	0.110741	0.0782446
				0.215942		0.508179		0.054818		0.143861	0.328934	1.6334		0.468263	0.15833	0.182926		3.07701	0.404201	0.224848		0.269579	0.67399	0.335453		0.0786404	0.100095	0.499569		0.212122	0.932775	0.133411	0.643046
				0.144395		0.376869		0.133062		0.175349	0.155321	0.301677		0.303849	0.472229	0.288483		1.27875	0.20388	0.0995188		0.665826	0.848568	0.230801		0.144059	0.376194	0.254028		0.112673	0.11422	0.168921	0.057783
				0.0446444		0.321889		0.0655975		0.187093	0.131601	0.190752		0.116129	0.360091	0.146201		1.25743	0.295269	0.18953		0.153768	0.354278	0.0990453		0.143096	0.0973163	0.222413		1.09132	0.400047	0.126926	0.182334
				0.171681		0.232753		0.534979		0.234267	0.236406	0.124048		0.0934687	0.398993	0.0842887		0.398048	0.296693	0.2436		0.281229	0.822854	0.220625		0.264619	0.261532	0.137913		0.33022	0.130467	0.165646	0.230346
				0.305519		0.163121		0.113035		0.11627	0.773761	0.221743		0.747407	0.0672179	0.202067		0.99738	0.0862196	0.414889		0.185591	0.517854	0.134667		0.389536	0.209495	0.143118		0.241899	0.262131	0.139116	0.327187
				0.098383		0.460697		0.296136		0.0739055	0.0530006	0.0706004		0.158101	0.179416	0.202052		0.171157	0.374217	0.135901		0.56187	1.27662	0.364762		0.52598	0.419772	0.156404		0.366849	0.156166	0.119481	0.146852
				0.059575		0.165232		0.0600529		0.0710075	0.412972	0.128435		0.336079	0.124198	0.232526		0.454885	0.248518	0.777869		0.431855	1.36055	0.170811		0.144979	0.106208	0.295443		0.942622	0.0587278	0.379167	0.170276
				0.0904291		0.425494		0.343243		0.433192	0.150933	0.22537		0.339999	0.326999	0.202601		0.223538	0.334938	0.170358		0.187277	0.196751	0.0611854		0.345107	0.100999	0.0641084		0.0989655	0.656794	0.287267	0.161385
				0.0951666		0.245025		0.101686		0.277441	0.0660958	0.147225		0.190979	0.13077	0.176005		0.548546	0.157763	0.531772		0.153404	0.0846767	0.0969902		0.0426485	0.12962	0.477405		0.275895	0.082645	0.0665737	0.252055
				0.0882917		1.11237		0.285598		0.113452	0.277689	0.0993734		0.0693649	0.395413	0.058028		0.159614	0.130231	0.191347		0.146218	0.0930065	0.21267		0.268651	0.157619	0.372663		0.431478	0.272081	0.318789	0.115553
				0.226542		0.232825		0.130003		0.0979198	0.132636	0.263997		0.219525	1.0221	0.0851941		0.141037	0.934586	0.178849		0.194634	0.81457	0.0449514		0.207594	0.124498	0.0946296		0.258974	0.379273	0.295219	0.110181
				0.1943		0.200467		0.0989687		0.0525124	0.1609	0.210633		0.118761	0.540325	0.124664		0.436102	0.106446	0.283224		0.847333	0.153374	0.203252		0.224985	0.293814	0.143811		0.403959	0.232752	0.182103	0.571577
				0.216538		0.280921		0.184484		0.314452	0.279209	0.207268		0.220713	0.42168	0.0619447		0.296039	0.357858	0.20869		0.317096	0.119565	0.179666		0.218028	0.185196	0.0760108		0.284578	0.16761	0.3401	0.38434
				0.035634		0.0793449		0.19837		0.179956	0.132985	0.0711677		0.280139	0.525213	0.356937		0.174017	0.429032	0.122171		0.0870942	0.344467	0.285937		0.168432	0.193018	0.255803		0.367833	0.0963833	0.144009	0.0598203
				0.0903638		0.168322		0.0596708		0.328833	0.119888	0.133468		0.124758	0.473356	0.126537		0.344454	0.13786	0.114409		0.333595	0.992458	0.114775		0.224055	0.10177	0.210812		0.263352	0.565465	0.338236	0.232897
				0.0517306		0.228696		0.158723		0.13569	0.123647	0.106573		0.310245	0.15265	0.0832813		0.251362	1.11222	0.194398		0.202331	0.287101	0.152191		0.0977463	0.473852	0.358633		0.326411	0.483286	0.144517	0.124534
				0.0463006		0.340356		0.117356		0.220246	0.191392	0.347632		0.392862	0.700678	0.11487		0.278762	0.409836	0.257223		0.221592	1.11064	0.0797249		0.201321	0.185324	0.261219		0.461156	0.408838	0.166052	0.157108
				0.0696931		1.25594		0.0733722		0.218946	0.10133	0.148372		0.292984	0.347643	0.227209		0.317589	0.214573	0.125289		0.381925	0.11532	0.303911		0.124276	0.163944	0.464381		0.336848	0.114428	0.234736	0.355275
				0.184801		0.45258		0.0746723		0.197945	0.0933741	0.174256		0.127433	0.512944	0.146209		0.49793	0.27873	0.296352		0.817224	0.210489	0.274729		0.179991	0.618918	0.0952103		0.166265	0.0702507	0.373906	0.0987953
				0.0180772		0.141622		0.125105		0.424178	0.207384	0.105592		0.300834	0.255818	0.122694		0.1337	0.218101	0.0919342		0.131193	0.122169	0.184813		0.0810512	0.283582	0.173174		0.510653	0.214972	0.21091	0.618857
				0.0736366		0.282166		0.0923514		0.162677	0.584192	0.245857		0.283798	0.352115	0.15685		0.28249	0.173171	0.142836		0.674606	0.124513	0.307599		0.291945	0.177052	0.1594		0.514934	0.0892641	0.897132	0.0696245
				0.134413		0.331171		0.489276		0.0983483	0.0874437	0.230604		0.316527	0.166877	0.0897793		0.428941	0.329689	0.282573		0.234055	0.214065	0.142065		0.0846408	0.747444	0.143381		0.344015	0.195721	0.230267	0.0771911
				0.0511425		0.356027		0.180519		0.132725	0.380623	0.331248		0.338063	0.171747	0.068889		0.628503	0.271922	0.273076		0.207982	0.107268	0.242591		0.121518	0.206469	0.307167		1.18705	0.141364	0.19263	0.368392
				0.0303957		0.150136		0.216881		0.234801	0.260686	0.206485		0.272756	0.193992	0.118948		0.496825	0.183205	0.0599812		0.201467	0.253751	0.333226		0.107352	0.0790208	0.0884385		0.33695	0.15268	0.4162	0.275613
				0.191742		0.496106		0.102638		0.187412	0.114581	0.127468		0.296801	0.353119	0.210084		1.21901	0.451356	0.127876		0.5738	0.604984	0.180531		0.134092	0.35494	0.0815438		0.367198	0.371433	0.34073	0.177439
				0.274835		0.280677		0.106503		0.18528	0.141387	0.113088		0.254021	0.168378	0.150071		0.341653	0.206672	0.299108		0.0707926	0.0816699	0.14516		0.188835	0.328852	0.148728		0.498907	0.0817021	0.106817	0.0694224
				0.0476897		0.204665		0.161934		0.465249	0.224247	0.228163		0.551739	0.187321	0.246094		0.739068	0.800379	0.256849		0.205488	0.0932268	0.107		0.185955	0.245738	0.099497		0.238925	0.137907	0.404122	0.132181
				0.0933527		0.428775		0.114707		0.273725	0.0681549	0.36711		0.0975239	0.151112	0.201225		0.434332	0.162605	0.345323		0.207784	0.11294	0.120561		0.268398	0.388718	0.0977483		0.551233	0.280835	0.170843	0.281804
				0.12474		0.502222		0.0861496		0.0540808	0.193073	0.191101		0.474948	0.110697	0.103247		0.311844	0.496632	0.392751		0.185498	0.150953	0.145921		0.313326	0.11699	0.309298		0.794131	0.125811	0.379847	0.167877
				0.0319485		0.198555		0.227093		0.106801	0.0674607	0.143539		0.285074	0.248591	0.11155		0.554688	0.225414	0.333363		0.316547	0.0847985	0.0823131		0.134133	0.134717	0.199508		0.215836	0.080517	0.684753	0.121821
				0.142144		0.433411		0.241411		0.0484857	0.162688	0.16241		0.792463	0.353539	0.0743727		0.195739	0.227562	0.0832152		0.264558	0.150497	0.166657		0.163383	0.337911	0.063206		0.571995	0.0341046	0.320734	0.109775
				0.0889447		0.538378		0.136061		0.150911	0.371262	0.12647		0.428533	0.676944	0.177765		2.32756	0.40866	0.517154		0.126576	0.0866146	0.0553028		0.267375	1.61503	0.0805321		0.245331	0.130615	0.435593	0.69317
				0.11147		0.589898		0.163211		1.37963	0.285684	0.15995		0.138781	0.32426	0.178605		1.34505	0.207271	0.486634		0.176783	0.0295268	0.111955		0.1548	0.805021	0.125378		1.06235	0.220898	1.05134	0.161461
				0.0393842		0.267913		0.107679		0.0672546	0.155137	0.309937		0.17744	0.556373	0.230563		0.680643	0.34381	0.116505		0.136086	0.2101	0.225789		0.1041	0.19956	0.0946563		0.299494	2.77814	0.30604	0.148825
				0.0570329		0.318881		0.249267		0.167731	0.346926	0.102083		0.352454	0.250325	0.263304		0.393037	0.354628	0.0497652		0.775166	0.16539	0.101937		0.218672	0.415176	0.0340874		0.65743	0.307743	0.289116	0.263805
				0.082101		0.257702		0.194283		0.0415397	0.230162	0.849869		0.363208	0.258444	0.171264		0.482598	0.158409	1.45318		0.302854	0.176828	0.0779352		0.05132	0.0519372	0.395556		0.149597	0.130276	0.0934487	0.125249
				0.086829		0.269018		0.264119		0.190708	0.480763	0.0973181		0.492562	0.203267	0.108009		0.172582	0.184654	0.213867		0.35529	0.0710511	0.143732		0.731119	0.143457	0.204838		0.179639	0.358879	0.298721	0.717182
				0.107012		0.12953		0.116019		0.237411	0.144346	0.0827045		0.276012	0.229949	0.0507996		0.449009	0.155681	0.274314		0.496831	0.15929	0.520766		0.566097	0.328929	0.0489234		0.549196	0.331333	0.112849	0.195682
				0.0977052		0.420016		0.0487635		0.297927	0.119991	0.217925		0.237612	0.249207	0.307465		0.333481	0.282545	0.351858		0.231823	0.0816754	0.118827		0.0766783	0.0800279	0.0476007		0.336823	0.0622647	0.129462	0.263765
				0.0501765		0.230579		0.13175		0.484839	0.173583	0.149963		0.240253	0.147265	0.143503		0.519964	0.0341199	0.844559		0.23317	0.079585	0.277998		0.22322	0.507284	0.168945		0.485172	0.201044	0.380398	0.132087
				0.0592946		0.193341		0.286472		0.238709	0.139076	0.186172		0.096519	0.160907	0.110471		0.478369	0.229258	0.724449		0.155304	0.202208	0.078861		0.113755	0.209346	0.0564793		0.23628	0.142856	0.43009	0.167832
				0.123945		0.710204		0.05929		0.181769	0.172675	0.167072		0.248608	0.151659	0.102356		0.547472	0.0990096	1.05935		0.203198	0.119913	0.0807926		0.507706	0.354968	0.10079		0.471996	0.254495	0.772887	0.387238
				0.155082		0.347994		0.0705944		0.055436	0.332044	0.0535975		0.232612	0.285091	0.108671		0.104125	0.140352	0.19738		0.176425	0.115123	0.136575		0.0982487	0.32777	0.147052		0.201548	0.267004	0.171537	0.324668
				0.0401773		0.366912		0.202111		0.469558	0.180675	0.157517		0.30912	0.32758	0.0854958		0.628184	0.129416	0.61232		0.164397	0.269547	0.144261		0.0820878	0.470832	0.0674007		0.223495	0.132262	0.181067	0.11261
				0.0782089		0.692003		0.14194		0.115806	0.246817	0.141182		0.405594	0.21334	0.13892		0.321792	0.451551	0.148599		0.187277	0.316913	0.154822		0.0844672	0.255289	0.119453		0.123983	0.506097	0.157113	0.101858
				0.0602359		0.329654		0.0816349		0.296839	0.0931595	0.783241		0.38874	1.02494	0.14845		0.0641956	0.176594	0.229892		0.576694	0.343371	0.154088		0.274583	0.160244	0.42146		0.267278	0.0896362	0.198977	0.298435
				0.0524325		0.244556		0.131936		0.113835	0.452844	0.123733		0.074382	0.207693	0.362764		0.425996	0.198409	0.257233		0.122821	0.126093	0.144257		0.467144	0.121041	0.139416		0.31185	0.14386	0.183551	0.12199
				0.0709648		0.169745		0.0507207		0.0511262	0.0477731	0.133784		0.18263	0.192018	0.0741928		0.321327	0.148279	0.158835		0.0771198	0.147668	0.259462		0.136713	0.252599	0.328218		0.274198	0.102743	0.124571	0.156796
				0.0884513		0.447297		0.164456		0.222569	0.356612	0.100564		0.525008	0.14901	0.167469		0.717542	0.270594	0.107861		0.71008	0.132467	0.0836104		0.34066	0.389327	0.254387		0.761271	0.0397176	0.181293	0.133045
				0.164647		0.226418		0.0600187		0.0823115	0.247869	0.126286		0.259825	0.327262	0.0578135		0.403099	0.55911	0.264854		0.088633	0.712573	0.412455		0.163086	0.123686	0.0801413		0.256382	0.242567	0.198535	0.296856
				0.194924		0.292928		0.0463715		0.320853	0.130373	0.174458		0.44623	0.16255	0.144834		0.120177	0.268816	0.103677		0.636218	0.0662897	0.0897766		0.365475	0.178821	0.375594		0.322086	0.227886	0.180337	0.0959844
				0.104113		0.499604		0.17705		0.130595	0.318189	0.0968372		0.256918	0.446897	0.247663		0.491458	0.216249	0.444795		0.603544	0.233018	0.146476		0.413153	0.254417	0.114584		0.0897289	0.0571107	0.307013	0.0508926
				0.0460964		0.337		0.272016		0.171032	0.0933045	0.139732		0.627007	0.177753	0.270777		0.853969	0.625873	0.148173		0.20923	0.141256	0.151885		0.12779	0.461443	0.120486		0.915367	0.0949607	0.0522077	0.341485
				0.111616		0.26175		0.0691031		0.115876	0.0777179	0.252047		0.135764	2.43924	0.191827		0.157156	0.180941	0.239712		0.475983	0.398732	0.152105		0.409152	0.14413	0.156094		0.169728	0.141639	0.363667	0.217483
				0.113971		0.0797263		0.154149		0.284825	0.209786	0.0610472		0.177217	0.110454	0.0507192		0.179066	0.211353	0.231619		0.109796	0.458303	0.172992		0.0939588	0.217757	0.22729		0.622347	0.0898627	0.192309	0.32753
				0.0744479		0.582231		0.336634		0.0885289	0.172945	0.138296		0.340732	0.561655	0.151976		0.503254	0.672317	0.518682		0.0605468	0.0321012	0.061951		0.468431	0.0546492	0.0998211		0.564689	0.134489	0.356023	0.326771
				0.111412		0.301431		0.130516		0.36836	0.201358	0.216597		0.486159	0.366341	0.212866		0.554175	0.0827081	0.140393		0.270789	0.151988	0.0973877		0.125624	0.578584	0.112282		0.413766	0.141012	0.193884	0.111131
				0.168061		0.477554		0.168257		0.446213	0.318422	0.105491		0.519771	0.128318	0.118616		0.405538	0.0930806	0.674677		0.115604	0.220177	0.361839		0.181769	0.209386	0.223466		0.369272	0.0428943	0.186685	0.11152
				0.0624203		0.212546		0.0890914		0.123247	0.608263	0.127282		0.435898	0.270752	0.0720645		0.744508	0.218548	0.26449		0.182917	0.0533676	0.107595		0.160708	0.491949	0.177359		0.272872	0.204658	0.278227	0.297706
				0.0865421		0.316812		0.206181		0.780967	0.172095	0.181852		1.22895	0.200497	0.177991		0.831109	0.291902	0.237669		0.0978005	0.323435	0.110053		0.185183	0.111952	0.422135		0.942826	0.100717	0.160527	0.0767959
				0.17632		0.643679		0.130685		0.197502	0.395769	0.210107		0.698382	0.272252	0.0470255		0.211647	0.119118	0.18003		0.142443	0.589221	0.288824		0.289574	0.127723	0.0789792		0.212999	0.348217	0.510056	0.169804
				0.132475		0.349117		0.105554		0.130044	0.61791	0.282665		0.217679	0.0770204	0.101474		0.05123	0.160613	0.436543		0.075316	0.121503	0.072891		0.24473	0.355041	0.915788		0.323797	0.233743	0.159941	0.0917767
				0.106069		0.119461		0.135691		0.328991	0.192643	0.105534		0.245709	0.270968	0.106686		0.124547	0.235966	0.251536		0.177007	0.0372226	0.216002		0.07401	0.0830147	0.057779		0.152905	0.23699	0.239086	0.209822
				0.0810475		0.429737		0.123042		0.0567481	0.0752702	0.100206		0.439635	0.0965622	0.174937		0.146737	0.343449	0.259907		0.167893	0.0364798	0.204815		0.1798	0.165727	0.107976		0.559098	0.409901	0.212161	0.0971511
				0.164174		0.274479		0.0695171		0.135181	0.201491	0.131712		0.272182	0.285034	0.130134		0.191864	0.285162	0.601946		0.10056	0.228283			0.0542851	0.054993	0.272379		0.726203	0.883645	0.335732	0.120375
				0.0724878		0.404966		0.0919589		0.203394	0.323406	0.308804		0.0880648	0.309734	0.0879813		0.207333	0.305265	0.451221		0.608901	0.181326			0.297763	0.0691753	0.141925		0.300292	0.730814	0.1799	0.153547
				0.0520771		0.320958		0.122661		0.242871	0.36115	0.125113		0.239618	0.213541	0.0815468		0.282095	0.220537	0.327051		0.348973	0.035602			0.402636	0.551119	0.181008		0.0816565	0.241068	0.373225	0.157917
				0.16082		0.362955		0.104568		0.120428	0.445655	0.161898		0.375849	0.0505576	0.280866		0.144878	0.95917	0.152249		0.0361792	0.073625			0.112317	0.0732463	1.12888		0.537987	0.267965	1.03868	0.259703
				0.109626		0.180451		0.113191		0.463684	0.226271	0.221336		0.397317	0.374994	0.069072		0.375204	0.218176	0.149732		0.324483	0.0260609			0.0904229	0.0592954	0.105911		0.351515	0.0709121	2.84182	0.206751
				0.0755389		0.559128		0.170204		0.216579	0.233125	0.256205		0.151022	0.458197	0.0631786		0.640745	0.273232	0.165582		0.0933589	0.655124			0.11045	0.0713929	0.0913744		0.225239	0.237391	0.496075	0.197516
				0.0556963		0.137383		0.132516		0.249723	0.390411	0.212641		0.189844	0.735472	0.150916		0.298119	0.177656	0.173514		0.253758	0.0630897			0.723614	0.121255	0.213528		0.715834	0.146461	2.61496	0.152482
				0.0334924		0.149683		0.196643		0.133001	1.41064	0.981024		0.251087	0.096402	0.0845954		0.261116	0.231243	0.304096		0.755	0.0531967			0.0980934	0.166577	0.374666		0.57796	0.291735	1.99458	0.16194
				0.109115		0.214331		0.182225		0.0783818	0.179437	0.202985		0.216188	0.199135	0.0859404		0.357133	0.188785	0.460189		0.510991	0.110676			0.212985	0.261874	0.173413		0.337461	0.126415	0.611816	0.140118
				0.237233		0.379425		0.198399		0.0964109	0.106582	0.207106		0.213129	0.373261	0.0638714		0.179292	0.0558405	0.22315		0.210163	0.114391			0.108338	0.252973	0.278158		0.276333	0.198357	2.55178	0.0774857
				0.102714		0.213505		0.124423		0.541371	0.120087	0.15257		0.30669	0.134706	0.176136		0.361384	0.139868	0.157316		0.273098	0.0303127			0.383536	0.421547	0.156698		0.148317	0.32516	1.46098	0.131334
				0.0443764		0.312274		0.0718671		0.139804	0.428656	0.112955		1.75075	0.237137	0.120922		0.476546	0.188207	0.100564		0.0329365	0.216043			0.219055	0.247343	0.451341		0.658952	0.541675	0.265543	0.247991
				0.11507		0.322521		0.163494		0.296265	0.248939	0.153679		0.349932	0.739125	0.0857226		0.400477	0.17279	0.372461		0.216289	0.119804			0.265654	0.056124	0.325136		0.263566	0.293669	1.85107	0.253581
				0.10347		0.0993395		0.109727		0.238485	0.110239	0.206304		0.175355	0.276174	0.206331		0.319458	0.252797	0.13342		0.145848	0.157707			0.251077	0.210138	0.0898362		0.594694	0.107701	0.124912	0.0746427
				0.0764241		0.196883		0.0705272		0.683268	0.739743	0.107714		0.283049	0.440673	0.162235		0.340184	0.147553	0.96974		0.199908	0.148703			0.0946787	0.45569	0.339313		0.363628	0.113668	1.852	0.141426
				0.0820541		0.29301		0.173618		0.239175	0.234594	0.261252		0.2396	0.216648	0.0730828		0.414815	0.192714	0.320645		0.505926	0.457103			0.454883	0.231674	0.300627		0.1577	0.391286	0.238746	0.0989169
				0.0505667		0.333195		0.183064		0.270139	0.233747	0.0911164		0.0994996	0.170927	0.0836904		0.551704	0.113198	0.261779		0.696307	0.180052			0.133861	0.179615	0.178594		1.02917	0.16199	0.23977	0.147248
				0.0461868		0.619923		0.084744		0.31879	0.158481	0.0766761		0.233472	0.20188	0.301567		0.297481	0.318888	0.114535		0.434958	0.0531915			0.203592	0.400553	0.159414		0.143657	0.0562665	0.212406	0.360481
				0.0462396		0.30253		0.163577		0.277095	0.500162	0.158817		0.288921	0.253148	0.109261		0.412563	0.135087	0.349754		0.794412	0.114218			0.241711	0.258531	0.193681		0.203109	0.450982	0.173248	0.03999
				0.0767063		0.370419		0.610098		0.268171	0.166177	0.117862		0.533595	0.36588	0.0777559		0.426781	0.321295	0.135703		0.727608	0.184484			0.288283	0.447051	0.113475		0.52063	0.199182	0.195542	0.334593
				0.0840551		0.387114		0.592813		0.317105	1.0269	0.13313		0.204505	0.168004	0.07289		0.148858	0.0457225	0.0877881		0.271354	0.126424			0.300526	0.234967	0.113115		1.23784	0.316413	0.248266	0.0718126
				0.141222		0.294788		0.30496		0.207485	0.230812	0.206876		0.196824	0.43923	0.139845		0.276901	0.0838396	0.29568		0.170608	0.422317			0.651445	0.231071	0.109605		0.224014	0.16393	0.48633	0.131954
				0.0558837		0.368428		0.149878		0.607824	0.159853	0.101196		0.166871	0.278849	0.246933		0.261766	0.144635	0.125342		0.39176	0.642933			0.117446	0.11654	0.740094		0.21756	0.148402	0.25537	0.128978
				0.170296		0.225622		0.0836934		0.0999488	0.699699	0.106751		0.186793	0.26883	0.0749135		0.233671	0.114729	0.234076		0.366225	0.121992			0.631864	0.255143	0.228838		0.185113	0.0777906	0.385524	0.124416
				0.0813773		0.31721		0.435572		0.232365	0.300943	0.113102		0.663669	0.436594	0.10305		0.273586	0.135152	0.340042		0.331023	0.0646879			0.145146	0.774044	0.073709		0.257267	0.974147	0.111817	0.144557
				0.0554387		0.142069		0.0679201		0.240198	0.18733	0.115154		0.320075	0.735212	0.116513		0.159077	0.238055	0.199279		0.190389	0.294867			0.391458	0.13763	0.0994003		0.521051	0.290014	0.144672	0.35845
				0.109455		0.176577		0.0890719		0.127847	0.217344	0.206523		0.230443	0.973409	0.12394		0.487956	0.131424	0.335951		0.238115	0.462214			0.138757	0.191438	0.922722		0.322339	0.21745	0.415854	1.22407
				0.0843151		0.29095		0.07478		0.187079	0.151602	0.186172		0.463755	0.529222	0.192988		0.379232	0.462366	0.330722		0.0807186	0.394409			0.120076	0.134655	0.317149		0.237039	0.184105	0.237267	0.223513
				0.0817926		0.047174		0.192709		0.265937	0.1548	0.908283		0.684267	0.267812	0.104884		0.302471	0.390405	0.223747		0.431376	0.119402			0.178722	0.162768	0.15352		0.0775478	0.0915338	0.225928	0.152182
				0.158242		0.250244		0.214755		0.167014	0.188974	0.176565		0.518613	0.494013	0.10565		0.623483	0.282947	0.250133		0.182281	0.359147			0.202366	0.228309	0.256663		0.413008	0.10607	0.22133	0.137203
				0.276872		0.322757		0.15422		0.113576	0.300737	0.148918		0.24344	0.573095	0.12877		0.248758	0.216638	0.268059		0.279747	0.119018			0.150489	0.579525	0.0748397		0.206198	0.444348	0.225869	0.0821406
				0.129316		0.143351		0.0890415		0.20658	0.228067	0.280779		0.30824	0.342827	0.0698007		0.354043	0.385648	0.216295		0.281045	0.262328			0.044533	0.167544	0.0883421		0.173375	0.465522	0.150926	0.0578593
				0.548809		0.13592		0.303155		0.11815	0.144158	0.121603		0.313414	1.04362	0.11019		0.174444	0.0775595	0.395809		0.0545624	0.115248			0.0272829	0.261508	0.172425		0.248864	0.213413	0.113095	0.0939316
				0.0189681		0.341471		0.0856438		0.456818	0.341991	0.0918429		0.214646	0.347056	0.102056		0.410887	0.362994	0.276617		0.205297	0.900056			0.0889986	0.232396	0.286842		0.178247	0.335578	0.382566	0.377878
				0.280716		0.256511		0.0731365		0.175839	0.848818	0.11602		0.291076	0.684453	0.0404452		0.132187	0.0979842	0.372967		0.164707	0.022079			0.127271	0.200861	0.236607		0.133195	0.667423	0.168507	0.33847
				0.0724619		0.293649		0.0641366		0.194085	0.310067	0.0889603		0.157239	0.952314	0.194396		0.214278	0.278014	0.188108		0.319833	0.00827677			0.165651	0.363301	0.10544		0.257622	0.114898	0.132786	0.157125
				0.0650899		0.584347		0.0743521		0.225475	0.737744	0.13171		0.2339	0.413431	0.173003		0.261053	0.17271	0.721696		0.271902	0.161466			0.0554897	0.0952833	0.141091		0.0915442	0.255498	0.150001	0.225417
				0.034773		0.175504		0.117036		0.211277	0.581438	0.0792758		0.166221	0.221892	0.143409		0.567149	0.0946942	0.208549		0.0314155	0.0737465			0.0521245	0.159051	0.30029		0.676357	0.0747987	0.173423
				0.0660785		0.524909		0.103023		0.221817	0.429456	0.069167		0.747018	1.38242	0.156798		0.498329	0.316309	0.404849		0.283291	0.182452			0.121825	0.249639	0.105886		0.280421	0.12076	0.566816
				0.196396		0.349282		0.173854		0.235059	1.36178	0.126318		0.118146	0.20765	0.185559		0.33489	0.0894959	0.260483		0.573744	0.157598			0.343585	0.0695542	0.338885		0.117382	0.191849	0.159175
				0.085681		0.0916893		0.115184		0.20143	0.245161	0.422912		0.914105	1.18043	0.11016		0.504045	0.198267	0.090068		0.223238	0.228903			0.233549	0.79748	0.0424218		0.264978	0.230547	0.545695
				0.0591009		0.332975		0.0834809		0.241687	0.134221	0.155304		0.104345	0.9479	0.148458		0.327924	0.264133	0.200381		0.360221	0.0971795			0.0874183	0.379683	0.0882408		0.445768	0.392798	0.148029
				0.0240996		0.191226		0.502024		0.121942	0.271464	0.23388		0.91013	0.149488	0.0936251		0.0635379	0.267537	0.226282		0.233407	0.219836			0.27045	0.32019	0.198987		0.50935	0.127331	0.302595
				0.0723693		0.383258		0.119034		0.0935347	0.276039	0.0968684		0.754549	0.625412	0.197001		0.439567	0.199782	0.268845		0.496488	0.383871			0.16086	0.0396346	0.111528		0.119299	0.56941	0.107872
				0.0679048		0.420012		0.111923		0.112654	0.406893	0.248254		0.527307	0.594338	0.194469		0.224556	0.322979	0.491869		0.213207	0.111275			0.387848	0.212666	0.0945313		0.317272	0.370698	0.258026
				0.0917097		0.24514		0.15824		0.616253	0.132036	0.237419		0.185517	0.224199	0.101235		0.377512	0.127529	0.246116		0.259508	0.532597			0.104996	0.324684	0.0918546		0.0710255	0.488467	0.275346
				0.0625674		0.183397		0.179439		0.343307	0.115101	0.0968292		0.324835	0.545848	0.111832		0.56126	0.38019	0.15536		0.499586	0.0989228			0.100905	0.164073	0.085931		0.631458	0.13157	0.309603
				0.115619		0.0725806		0.337608		0.244428	0.192935	0.141777		0.134237	0.640713	0.202928		0.274832	0.0210491	0.118955		0.515609	0.0640478			0.117996	0.26003	0.349364		0.817614	0.0593574	0.221554
				0.0713287		0.271681		0.213477		0.23343	0.116286	0.102306		0.205342	0.293788	0.120336		0.234532	0.142709	0.442074		0.186579	0.406895			0.120166	0.305818	0.765613		0.261725	0.285483	0.242213
				0.123416		0.375787		0.149826		0.454734	0.345944	0.183375		0.201843	0.79164	0.227371		0.178773	0.148082	0.1895		0.501292	0.0749999			0.149082	0.411616	0.200492		0.195355	0.154441	0.422365
				0.0833828		0.49427		0.0842077		0.07278	0.211893	0.249831		0.397451	1.42429	0.234874		0.336379	0.377565	0.321193		0.207694	0.591049			0.388565	0.131878	0.134697		0.244399	0.404055	0.338963
				0.116768		0.672457		0.065182		0.179927	0.425558	0.378588		0.0874104	0.068745	0.155704		0.593209	0.0845581	0.151447		0.130373	0.315248			0.13221	0.295483	0.0984243		0.598066	0.292162	0.361868
				0.164133		0.526152		0.134329		0.648616	0.0807002	0.155323		0.210069	0.479274	0.298424		0.292177	0.227577	0.561105		0.221679	0.0371071			0.0847994	0.110868	0.307897		0.184248	0.106098	0.33619
				0.121656		0.340524		0.0837186		0.290205	0.220665	0.174174		0.206757	0.257398	0.0842773		0.583598	0.447643	0.562362		0.25401	0.26055			0.105103	0.121388	0.208049		0.29089	0.284908	0.0991282
				0.129167		0.84955		0.110896		0.263865	0.277336	0.223926		0.213148	0.189393	0.272944		0.330201	0.186953	0.57143		0.0771799	0.28103			0.184803	0.287637	0.0571628		0.30489	0.106123	0.354407
				0.200058		0.505292		0.122253		0.214963	0.0835222	0.0839188		0.294367	0.13107	0.0628719		0.146589	0.751067	0.359554		0.188678	1.19588			0.130931	0.206621	0.189784		0.775645	0.671176	0.137385
				0.0433793		0.594493		0.0629807		0.101672	0.0231938	0.478043		0.150402	0.473589	0.0827718		0.252143	0.290838	2.07283		0.10483	0.15184			0.308636	0.19607	0.114699		0.394536	0.147943	0.643003
				0.0731854		0.235196		0.0815861		0.136349	0.113306	0.261211		0.24685	0.189332	0.0776516		0.106229	0.360248	0.227538		0.251161	0.189898			0.577791	0.124515	0.208934		0.187585	0.0825258	0.369558
				0.0641097		0.387854		0.136056		0.105579	0.228158	0.189477		0.907606	0.269422	0.256856		0.252466	0.210467	0.340804		0.408907	0.0985982			0.312787	0.336395	0.299199		0.399549	0.0813139	0.28833
				0.0477515		0.121415		0.0785796		0.264787	0.126163	0.153232		0.166743	0.449139	0.123081		0.166493	0.129926	0.242293		0.0503938	0.0426298			0.128764	0.141095	0.0945368		1.04855	0.412458	0.209467
				0.072275		0.230387		0.122384		0.216303	0.395502	0.160011		0.0879657	0.501647	0.295873		0.210821	0.135813	0.127597		0.143123	0.190607			0.235552	0.072243	0.215381		0.624723	0.150682	0.254694
				0.0805846		0.59451		0.122819		0.16439	0.282505	0.174128		0.492077	0.107041	0.0934567		0.163447	0.419983	0.415029		0.468423	0.364845			0.0484514	0.472748	0.289702		1.03592	0.139249	0.195803
				0.0391132		0.063127		0.114104		0.215729	0.0895859	0.314513		0.246522	0.717165	0.136813		0.262024	0.578634	0.194807		0.075634	0.0944663			0.0864231	0.0694686	0.141948		0.392503	0.27457	0.283687
				0.111119		0.323619		0.129331		0.136159	0.595048	0.167241		0.514473	0.175715	0.212784		0.658822	0.461684	0.733858		0.86027	0.943029			0.445594	0.298673	0.338665		0.272006	0.36764	0.200911
				0.0838504		0.212013		0.136115		0.394876	0.248668	0.145812		0.391184	0.58345	0.187219		0.189488	0.474975	0.229744		0.153332	1.56476			0.395103	0.0756323	0.570789		0.134783	0.137873	0.26314
				0.0808217		0.247018		0.242387		0.191926	0.124169	0.575878		0.49586	0.0617995	0.472355		0.191207	0.151911	0.233569		0.447055	0.739052			0.306141	0.270303	0.172685		0.451068	0.525236	0.380805
				0.0697201		0.360899		0.139536		0.255335	0.223088	0.237465		0.328684	0.281258	0.320256		0.118408	0.319173	0.510353		0.132772	0.0337416			0.353036	0.387281	0.117982		0.22884	0.0895671	0.575376
				0.0720002		0.828274		0.188138		0.0997096	0.0314427	0.147583		0.231649	0.245022	0.16657		0.178345	0.0706019	0.245183		0.139386	0.0379132			0.278002	0.228445	0.0647227		0.15336	0.259192	0.241906
				0.205233		0.49565		0.108294		0.411046	0.314918	0.134557		0.344349	0.616966	0.21727		0.24525	0.117953	0.243865		0.0799598	0.42712			0.109382	0.266674	0.0914269		0.394735	0.133309	1.19585
				0.105423		0.360298		0.0649544		0.395572	0.0956221	0.371867		0.314035	0.406297	0.286304		0.178523	0.293603	0.266929		0.370687	0.220107			0.166886	0.328726	0.154558		0.156958	0.744564	0.138163
				0.0928435		0.153748		0.781584		0.0273334	0.157571	0.295185		0.238806	0.628532	0.277545		0.216412	0.275273	0.309442		0.641564	0.149023			0.111355	0.169924	0.0388831		0.340907	0.0810795	0.216568
				0.0410321		0.337636		0.34106		0.138122	0.36104	0.183002		1.24333	1.42352	0.157253		0.229448	0.260258	0.408544		0.192108	0.09518			0.152515	0.582419	0.337572		0.300997	0.241787	0.113407
				0.0508022		0.257305		0.152674		0.131551	0.32234	0.117138		0.182547	0.318417	0.283907		0.194416	0.640563	0.221424		0.258767	0.064767			0.109676	0.179559	0.11224		0.728334	0.112084	0.248211
				0.0792694		0.204748		0.223442		0.160509	0.26431	0.171915		0.260812	0.561156	0.147178		0.233257	0.307372	0.166381		0.837042	0.13922			0.17082	0.254388	0.115537		0.162498	0.338671	0.192317
				0.0783052		0.139017		0.0605058		0.0557029	0.349693	0.150944		0.109742	0.646664	0.140166		0.145024	0.329058	1.2801		0.187374	0.127696			0.0734777	0.0478298	0.134233		0.317921	0.200914	0.0846061
				0.148793		0.343991		0.145711		0.319264	0.693585	0.145477		0.0978678	0.820296	0.129659		0.177277	0.177441	0.121572		0.127045	0.037219			0.0262282	0.954117	0.777276		0.368613	0.0697542	0.576394
				0.184604		0.202895		0.239061		0.211099	0.0683137	0.16284		0.470845	0.0800011	0.325112		0.11017	0.136676	1.79009		0.0983278	0.0472326			0.0220142	0.132539	0.106446		0.281243	0.305677	0.356377
				0.0658904		0.425297		0.100113		0.202707	0.187064	0.106373		0.159454	0.196895	0.0510109		0.29776	0.239003	0.34477		0.163905	0.0733717			0.126991	0.0729047	0.0841002		0.208783	0.224096	0.146854
				0.0469538		0.32724		0.098698		0.173593	0.227811	0.734227		0.0865867	0.261691	0.491587		0.852751	0.120845	0.485746		0.320917	0.107532			0.119065	0.144702	0.259792		0.338906	0.0822557	0.257102
				0.049051		0.2612		0.102373		0.173042	0.205351	0.0974961		0.529435	0.364313	0.538952		0.349131	0.209529	0.359725		0.11594	0.103638			0.185702	0.113173	0.107055		0.228876	0.36253	0.252886
				0.0829855		0.260621		0.0773719		0.123667	0.11911	0.095744		0.274639	0.131223	0.0970845		0.128598	0.181789	0.190764		0.0488816	0.131922			0.108266	0.273941	0.413995		0.614778	0.0736979	0.289798
				0.0866098		0.268808		0.140038		0.346421	0.369198	0.319896		0.510602	0.188117	0.0746297		0.392263	0.333338	0.154367		0.0464841	0.0568078			0.264585	0.0759111	0.343666		0.238142	0.704762	0.379163
				0.11136		0.511325		0.125004		0.19658	0.0778243	0.267526		0.824036	0.367261	0.075397		0.631312	0.099653	0.321322		0.0634452	0.0557978			0.507792	0.210537	0.116238		0.27485	0.32974	0.278469
				0.186044		0.175097		0.13813		0.421604	0.379459	0.16101		1.02708	0.188558	0.0968158		0.0919917	1.15542	0.140347		0.443512	0.226058			0.205679	0.242599	0.0770062		1.38865	0.262076	0.140735
				0.0523813		0.166986		0.158813		0.258915	0.237191	0.12488		0.534776	0.116699	0.262396		0.212163	0.673633	0.278809		0.0493726	0.15262			0.25587	0.238883	0.089492		0.490187	0.204797	0.236167
				0.257661		0.530962		0.146487		0.0917612	0.114169	0.249733		0.422736	0.449932	0.0553179		0.715677	0.108062	0.118905		0.104236	0.248224			0.3156	0.171941	0.16984		0.846296	0.135151	0.234665
				0.123961		0.433979		0.176923		0.166484	0.170723	0.115584		0.513127	0.174636	0.178566		0.233492	0.308428	0.91026		0.131491	0.168742			0.167674	0.111689	0.12635		0.22078	0.344423	0.17642
				0.111506		0.102887		0.0614721		0.110003	0.251847	0.19013		0.402871	0.201321	0.186127		0.208174	0.0824922	0.230815		0.0919265	0.167224			0.205251	0.399412	0.207862		0.405982	0.164961	0.134219
				0.0460172		0.435251		0.15061		0.185167	0.197143	0.0683157		0.203919	0.394325	0.0746634		0.127431	0.378886	0.197716		0.0738802	0.526555			0.12501	0.566677	0.132231		1.04204	0.173177	0.319523
				0.286244		0.317559		0.183041		0.129712	0.422833	0.0967221		0.833623	0.272408	0.358057		0.361896	0.203068	0.113407		0.559845	0.0560405			0.0726412	0.0751981	0.241119		0.227916	0.0399866	0.169323
				0.435158		0.388884		0.113794		0.236987	0.490428	0.0981986		0.113622	0.142249	0.181498		0.728759	0.112849	0.177753		0.184691	0.0387769			0.193636	0.323769	0.129246		0.225016	0.411013	0.158355
				0.0784765		0.240941		0.114168		0.471678	0.559404	0.125535		0.181774	0.396274	0.215405		0.202846	0.409754	0.377664		0.32033	0.141923			0.169589	0.11813	0.143924		0.729961	0.289734	0.151762
[truncated: 50,889 more rows]
