# Supplementary material for: Fast evolutionary turnover and overlapping variances of sex-biased gene expression patterns defy a simple binary sex classification of somatic tissues
Source: eLife. 2025 Sep 17;13:RP99602. doi: 10.7554/eLife.99602 (PMC12443475; doi:10.7554/eLife.99602)
Supplement: Figure 3—source data 2. [file elife-99602-fig3-data2.xlsx]

## Sheet: MK test data
Figure 3 - source data 2
Results of MK test with 1000 bootstrap replications
										Bootstrap replicates - data for Figure 3B																		lineage-specific analyis
		taxon	comparison	N genes	alpha	CI_low	CI_high			Alpha	Samp		Alpha	Samp		Alpha	Samp		Alpha	Samp		Alpha	Samp		Alpha	Samp		Alpha	Samp		Alpha	Samp		Alpha	Samp
		DOM	female-biased	4736	0.315004	0.227655	0.384032			0.372195	DOM_Fonly		0.284622	DOM_Monly		0.23051	DOM_U		0.345325	MUS_Fonly		0.314156	MUS_Monly		0.168557	MUS_U		0.236726	DOMonly_biased		0.186269	DOMinMUS_biased		0.169498	MUSinDOM_biased
		DOM	male	1417	0.273347	0.131711	0.401012			0.236198	DOM_Fonly		0.292291	DOM_Monly		0.248555	DOM_U		0.280632	MUS_Fonly		0.267219	MUS_Monly		0.153039	MUS_U		0.263663	DOMonly_biased		0.17473	DOMinMUS_biased		0.146191	MUSinDOM_biased
		DOM	non-biased	6443	0.208714	0.120569	0.288129			0.316914	DOM_Fonly		0.469067	DOM_Monly		0.259866	DOM_U		0.352351	MUS_Fonly		0.0843779	MUS_Monly		0.143312	MUS_U		0.219438	DOMonly_biased		0.0272601	DOMinMUS_biased		0.0464531	MUSinDOM_biased
		MUS	female-biased	5411	0.314149	0.230285	0.392644			0.368648	DOM_Fonly		0.188179	DOM_Monly		0.144704	DOM_U		0.318765	MUS_Fonly		0.391554	MUS_Monly		0.168704	MUS_U		0.117165	DOMonly_biased		0.0662488	DOMinMUS_biased		0.144161	MUSinDOM_biased
		MUS	male	1344	0.239553	0.057066	0.400196			0.336496	DOM_Fonly		0.345361	DOM_Monly		0.210422	DOM_U		0.298592	MUS_Fonly		0.300434	MUS_Monly		0.132304	MUS_U		0.253129	DOMonly_biased		0.114132	DOMinMUS_biased		0.115292	MUSinDOM_biased
		MUS	non-biased	5912	0.204479	0.109387	0.294764			0.316057	DOM_Fonly		0.208988	DOM_Monly		0.272093	DOM_U		0.361772	MUS_Fonly		0.257685	MUS_Monly		0.228031	MUS_U		0.105414	DOMonly_biased		0.111157	DOMinMUS_biased		0.0977543	MUSinDOM_biased
										0.284642	DOM_Fonly		0.330813	DOM_Monly		0.209247	DOM_U		0.246629	MUS_Fonly		0.279818	MUS_Monly		0.224791	MUS_U		0.23119	DOMonly_biased		0.0563015	DOMinMUS_biased		0.136077	MUSinDOM_biased
lineage specific tests:		DOM	biased only in DOM	1840	0.222324	0.0903611	0.341391			0.240554	DOM_Fonly		0.4141	DOM_Monly		0.23584	DOM_U		0.296596	MUS_Fonly		0.309951	MUS_Monly		0.223725	MUS_U		0.317962	DOMonly_biased		0.228484	DOMinMUS_biased		0.146733	MUSinDOM_biased
		DOM	reciprocal	2388	0.124054	-0.00791252	0.248449			0.402461	DOM_Fonly		0.346915	DOM_Monly		0.279938	DOM_U		0.279971	MUS_Fonly		0.425457	MUS_Monly		0.17205	MUS_U		0.239178	DOMonly_biased		0.0962937	DOMinMUS_biased		0.0850241	MUSinDOM_biased
		MUS	biased only in MUS	2401	0.144236	-0.00186626	0.278784			0.250075	DOM_Fonly		0.176539	DOM_Monly		0.201445	DOM_U		0.298536	MUS_Fonly		0.282302	MUS_Monly		0.224212	MUS_U		0.178655	DOMonly_biased		0.104203	DOMinMUS_biased		0.125816	MUSinDOM_biased
		MUS	reciprocal	1859	0.11462	-0.0294962	0.264252			0.415269	DOM_Fonly		0.163246	DOM_Monly		0.192558	DOM_U		0.208184	MUS_Fonly		0.14228	MUS_Monly		0.176435	MUS_U		0.216067	DOMonly_biased		0.1468	DOMinMUS_biased		0.202879	MUSinDOM_biased
		DOM	biased in both DOM and MUS	4920	0.353733	0.275661	0.423099			0.302626	DOM_Fonly		0.398843	DOM_Monly		0.215343	DOM_U		0.302836	MUS_Fonly		0.274639	MUS_Monly		0.168061	MUS_U		0.225786	DOMonly_biased		0.105408	DOMinMUS_biased		0.182637	MUSinDOM_biased
		MUS		4943	0.369548	0.280959	0.453627			0.367222	DOM_Fonly		0.264237	DOM_Monly		0.233949	DOM_U		0.35007	MUS_Fonly		0.266472	MUS_Monly		0.151374	MUS_U		0.257347	DOMonly_biased		0.0878307	DOMinMUS_biased		0.107091	MUSinDOM_biased
										0.336377	DOM_Fonly		0.271598	DOM_Monly		0.174809	DOM_U		0.354217	MUS_Fonly		0.243729	MUS_Monly		0.0935482	MUS_U		0.301556	DOMonly_biased		0.116354	DOMinMUS_biased		-0.0163564	MUSinDOM_biased
		N genes: number of genes on autosomes and with at least one variants								0.312878	DOM_Fonly		0.312833	DOM_Monly		0.183141	DOM_U		0.330938	MUS_Fonly		0.119485	MUS_Monly		0.202937	MUS_U		0.209542	DOMonly_biased		0.0197833	DOMinMUS_biased		0.106898	MUSinDOM_biased
		CI: 95% confidence interval from bootstrapping								0.24158	DOM_Fonly		0.239002	DOM_Monly		0.142259	DOM_U		0.307916	MUS_Fonly		0.228815	MUS_Monly		0.188766	MUS_U		0.18714	DOMonly_biased		0.0497137	DOMinMUS_biased		0.114263	MUSinDOM_biased
										0.29257	DOM_Fonly		0.139789	DOM_Monly		0.170735	DOM_U		0.281384	MUS_Fonly		0.325387	MUS_Monly		0.178829	MUS_U		0.122094	DOMonly_biased		0.102962	DOMinMUS_biased		0.193833	MUSinDOM_biased
		Wilcoxon rank sum tests								0.318537	DOM_Fonly		0.274404	DOM_Monly		0.251758	DOM_U		0.309831	MUS_Fonly		0.242069	MUS_Monly		0.219479	MUS_U		0.236875	DOMonly_biased		0.0660233	DOMinMUS_biased		0.107793	MUSinDOM_biased
		DOM:			p-value					0.347538	DOM_Fonly		0.272014	DOM_Monly		0.185073	DOM_U		0.288587	MUS_Fonly		0.183211	MUS_Monly		0.254399	MUS_U		0.2342	DOMonly_biased		0.0582833	DOMinMUS_biased		0.0678292	MUSinDOM_biased
		female	vs	male:	1.79 e-56					0.335399	DOM_Fonly		0.261539	DOM_Monly		0.20285	DOM_U		0.168852	MUS_Fonly		0.102952	MUS_Monly		0.126307	MUS_U		0.148266	DOMonly_biased		0.138215	DOMinMUS_biased		0.0961569	MUSinDOM_biased
		female	vs	non-biased:	6.27 e-283					0.334908	DOM_Fonly		0.217026	DOM_Monly		0.261009	DOM_U		0.295158	MUS_Fonly		0.258763	MUS_Monly		0.137475	MUS_U		0.262684	DOMonly_biased		0.102896	DOMinMUS_biased		0.112588	MUSinDOM_biased
		female	vs	reciprocal:	0					0.36265	DOM_Fonly		0.342531	DOM_Monly		0.178414	DOM_U		0.371719	MUS_Fonly		0.26984	MUS_Monly		0.136262	MUS_U		0.191147	DOMonly_biased		0.193644	DOMinMUS_biased		0.139267	MUSinDOM_biased
		male	vs	non-biased:	9.25 e-100					0.347035	DOM_Fonly		0.253205	DOM_Monly		0.25276	DOM_U		0.24437	MUS_Fonly		0.0883854	MUS_Monly		0.243246	MUS_U		0.198608	DOMonly_biased		0.0561314	DOMinMUS_biased		0.033846	MUSinDOM_biased
		male	vs	reciprocal:	2.32 e-247					0.258918	DOM_Fonly		0.296213	DOM_Monly		0.164217	DOM_U		0.280742	MUS_Fonly		0.203736	MUS_Monly		0.230651	MUS_U		0.153918	DOMonly_biased		0.0604972	DOMinMUS_biased		0.225668	MUSinDOM_biased
		MUS:								0.235369	DOM_Fonly		0.282001	DOM_Monly		0.205687	DOM_U		0.27281	MUS_Fonly		0.303084	MUS_Monly		0.265841	MUS_U		0.354805	DOMonly_biased		0.170019	DOMinMUS_biased		0.035149	MUSinDOM_biased
		female	vs	male:	4.05 e-123					0.345464	DOM_Fonly		0.316367	DOM_Monly		0.270954	DOM_U		0.307376	MUS_Fonly		0.158615	MUS_Monly		0.195841	MUS_U		0.240691	DOMonly_biased		0.161983	DOMinMUS_biased		-0.0145334	MUSinDOM_biased
		female	vs	non-biased:	1.59 e-278					0.352915	DOM_Fonly		0.236681	DOM_Monly		0.229797	DOM_U		0.32134	MUS_Fonly		0.067999	MUS_Monly		0.166156	MUS_U		0.237042	DOMonly_biased		0.203546	DOMinMUS_biased		0.165766	MUSinDOM_biased
		female	vs	reciprocal:	0					0.278799	DOM_Fonly		0.202089	DOM_Monly		0.251821	DOM_U		0.267057	MUS_Fonly		0.0974767	MUS_Monly		0.156217	MUS_U		0.225605	DOMonly_biased		0.131444	DOMinMUS_biased		0.196452	MUSinDOM_biased
		male	vs	non-biased:	3.48 e-16					0.34439	DOM_Fonly		0.259661	DOM_Monly		0.271151	DOM_U		0.279394	MUS_Fonly		0.19676	MUS_Monly		0.142704	MUS_U		0.202738	DOMonly_biased		0.130478	DOMinMUS_biased		0.0845873	MUSinDOM_biased
		male	vs	reciprocal:	0					0.356167	DOM_Fonly		0.345989	DOM_Monly		0.278887	DOM_U		0.31028	MUS_Fonly		0.121089	MUS_Monly		0.357987	MUS_U		0.163419	DOMonly_biased		0.0894049	DOMinMUS_biased		0.287379	MUSinDOM_biased
										0.362759	DOM_Fonly		0.404543	DOM_Monly		0.195993	DOM_U		0.38302	MUS_Fonly		0.12325	MUS_Monly		0.165542	MUS_U		0.223257	DOMonly_biased		0.235214	DOMinMUS_biased		0.0488242	MUSinDOM_biased
										0.299805	DOM_Fonly		0.203142	DOM_Monly		0.24707	DOM_U		0.318067	MUS_Fonly		0.340067	MUS_Monly		0.213369	MUS_U		0.144229	DOMonly_biased		0.173119	DOMinMUS_biased		0.0540713	MUSinDOM_biased
										0.348605	DOM_Fonly		0.234588	DOM_Monly		0.237201	DOM_U		0.350777	MUS_Fonly		0.388234	MUS_Monly		0.155743	MUS_U		0.33842	DOMonly_biased		0.179838	DOMinMUS_biased		0.033429	MUSinDOM_biased
										0.22955	DOM_Fonly		0.315342	DOM_Monly		0.202417	DOM_U		0.332272	MUS_Fonly		0.255333	MUS_Monly		0.150091	MUS_U		0.209322	DOMonly_biased		0.139557	DOMinMUS_biased		0.0717187	MUSinDOM_biased
										0.256204	DOM_Fonly		0.212265	DOM_Monly		0.200841	DOM_U		0.281814	MUS_Fonly		0.273056	MUS_Monly		0.210095	MUS_U		0.24941	DOMonly_biased		0.0527831	DOMinMUS_biased		0.144253	MUSinDOM_biased
										0.290382	DOM_Fonly		0.308798	DOM_Monly		0.186099	DOM_U		0.359402	MUS_Fonly		0.164621	MUS_Monly		0.179568	MUS_U		0.215599	DOMonly_biased		0.00508424	DOMinMUS_biased		0.113995	MUSinDOM_biased
										0.28451	DOM_Fonly		0.300017	DOM_Monly		0.181658	DOM_U		0.328876	MUS_Fonly		0.250247	MUS_Monly		0.236528	MUS_U		0.338961	DOMonly_biased		0.143467	DOMinMUS_biased		0.197747	MUSinDOM_biased
										0.271735	DOM_Fonly		0.22594	DOM_Monly		0.189579	DOM_U		0.340518	MUS_Fonly		0.316662	MUS_Monly		0.196761	MUS_U		0.321109	DOMonly_biased		0.173003	DOMinMUS_biased		0.152722	MUSinDOM_biased
										0.300046	DOM_Fonly		0.192216	DOM_Monly		0.241059	DOM_U		0.247355	MUS_Fonly		0.0585452	MUS_Monly		0.179008	MUS_U		0.133033	DOMonly_biased		0.0638297	DOMinMUS_biased		0.119076	MUSinDOM_biased
										0.359403	DOM_Fonly		0.265335	DOM_Monly		0.146967	DOM_U		0.306327	MUS_Fonly		0.323013	MUS_Monly		0.258683	MUS_U		0.244127	DOMonly_biased		0.186365	DOMinMUS_biased		0.121691	MUSinDOM_biased
										0.291391	DOM_Fonly		0.380943	DOM_Monly		0.185883	DOM_U		0.346016	MUS_Fonly		0.325542	MUS_Monly		0.13356	MUS_U		0.280219	DOMonly_biased		0.187916	DOMinMUS_biased		0.200681	MUSinDOM_biased
										0.239482	DOM_Fonly		0.293828	DOM_Monly		0.110465	DOM_U		0.217952	MUS_Fonly		0.121654	MUS_Monly		0.104447	MUS_U		0.297602	DOMonly_biased		0.187561	DOMinMUS_biased		0.0793915	MUSinDOM_biased
										0.312477	DOM_Fonly		0.357026	DOM_Monly		0.162761	DOM_U		0.281339	MUS_Fonly		0.263943	MUS_Monly		0.163395	MUS_U		0.195196	DOMonly_biased		0.117406	DOMinMUS_biased		0.0480643	MUSinDOM_biased
										0.300666	DOM_Fonly		0.323991	DOM_Monly		0.208187	DOM_U		0.324179	MUS_Fonly		0.265179	MUS_Monly		0.205836	MUS_U		0.143695	DOMonly_biased		0.162952	DOMinMUS_biased		0.0531396	MUSinDOM_biased
										0.300511	DOM_Fonly		0.205474	DOM_Monly		0.261756	DOM_U		0.446329	MUS_Fonly		0.173844	MUS_Monly		0.203537	MUS_U		0.416734	DOMonly_biased		0.11327	DOMinMUS_biased		0.0452153	MUSinDOM_biased
										0.323225	DOM_Fonly		0.250766	DOM_Monly		0.311177	DOM_U		0.363299	MUS_Fonly		0.324641	MUS_Monly		0.264154	MUS_U		0.308446	DOMonly_biased		0.0998507	DOMinMUS_biased		0.101863	MUSinDOM_biased
										0.293223	DOM_Fonly		0.138447	DOM_Monly		0.243093	DOM_U		0.393432	MUS_Fonly		0.0539279	MUS_Monly		0.253522	MUS_U		0.228832	DOMonly_biased		0.0465777	DOMinMUS_biased		0.0882577	MUSinDOM_biased
										0.282504	DOM_Fonly		0.312586	DOM_Monly		0.177456	DOM_U		0.369381	MUS_Fonly		0.369641	MUS_Monly		0.162018	MUS_U		0.317347	DOMonly_biased		0.122358	DOMinMUS_biased		0.172887	MUSinDOM_biased
										0.355224	DOM_Fonly		0.362634	DOM_Monly		0.222197	DOM_U		0.323963	MUS_Fonly		0.130779	MUS_Monly		0.223711	MUS_U		0.237022	DOMonly_biased		0.179685	DOMinMUS_biased		0.193609	MUSinDOM_biased
										0.281941	DOM_Fonly		0.256758	DOM_Monly		0.266476	DOM_U		0.281087	MUS_Fonly		0.319192	MUS_Monly		0.18488	MUS_U		0.218851	DOMonly_biased		-0.0067336	DOMinMUS_biased		0.139276	MUSinDOM_biased
										0.359873	DOM_Fonly		0.256279	DOM_Monly		0.178051	DOM_U		0.276663	MUS_Fonly		0.137486	MUS_Monly		0.0969533	MUS_U		0.23448	DOMonly_biased		0.182706	DOMinMUS_biased		0.185924	MUSinDOM_biased
										0.292363	DOM_Fonly		0.277859	DOM_Monly		0.152351	DOM_U		0.309539	MUS_Fonly		0.282294	MUS_Monly		0.126879	MUS_U		0.111889	DOMonly_biased		0.177302	DOMinMUS_biased		0.0857631	MUSinDOM_biased
										0.278298	DOM_Fonly		0.343572	DOM_Monly		0.182166	DOM_U		0.348823	MUS_Fonly		0.22244	MUS_Monly		0.170196	MUS_U		0.296294	DOMonly_biased		0.277185	DOMinMUS_biased		0.0656278	MUSinDOM_biased
										0.374696	DOM_Fonly		0.320313	DOM_Monly		0.217715	DOM_U		0.287684	MUS_Fonly		0.344007	MUS_Monly		0.239536	MUS_U		0.209066	DOMonly_biased		0.204453	DOMinMUS_biased		0.189642	MUSinDOM_biased
										0.314671	DOM_Fonly		0.241607	DOM_Monly		0.171437	DOM_U		0.324557	MUS_Fonly		0.276492	MUS_Monly		0.266098	MUS_U		0.238675	DOMonly_biased		0.273705	DOMinMUS_biased		0.105211	MUSinDOM_biased
										0.255902	DOM_Fonly		0.184095	DOM_Monly		0.264284	DOM_U		0.305449	MUS_Fonly		0.119364	MUS_Monly		0.267984	MUS_U		0.199827	DOMonly_biased		0.0585106	DOMinMUS_biased		0.177313	MUSinDOM_biased
										0.307733	DOM_Fonly		0.163877	DOM_Monly		0.280334	DOM_U		0.341192	MUS_Fonly		0.181538	MUS_Monly		0.238616	MUS_U		0.26168	DOMonly_biased		0.181808	DOMinMUS_biased		0.132188	MUSinDOM_biased
										0.349259	DOM_Fonly		0.281326	DOM_Monly		0.183597	DOM_U		0.323917	MUS_Fonly		0.173154	MUS_Monly		0.254981	MUS_U		0.177041	DOMonly_biased		0.202103	DOMinMUS_biased		0.165535	MUSinDOM_biased
										0.284529	DOM_Fonly		0.301604	DOM_Monly		0.218282	DOM_U		0.318861	MUS_Fonly		0.175263	MUS_Monly		0.134078	MUS_U		0.171867	DOMonly_biased		0.259082	DOMinMUS_biased		0.191227	MUSinDOM_biased
										0.324577	DOM_Fonly		0.30907	DOM_Monly		0.190987	DOM_U		0.276868	MUS_Fonly		0.272638	MUS_Monly		0.250473	MUS_U		0.180005	DOMonly_biased		-0.0125348	DOMinMUS_biased		0.149314	MUSinDOM_biased
										0.250767	DOM_Fonly		0.323151	DOM_Monly		0.203581	DOM_U		0.315161	MUS_Fonly		0.292554	MUS_Monly		0.182897	MUS_U		0.257697	DOMonly_biased		0.133113	DOMinMUS_biased		0.125702	MUSinDOM_biased
										0.309008	DOM_Fonly		0.262044	DOM_Monly		0.181191	DOM_U		0.275129	MUS_Fonly		0.178967	MUS_Monly		0.225932	MUS_U		0.171574	DOMonly_biased		0.0142015	DOMinMUS_biased		0.195724	MUSinDOM_biased
										0.21407	DOM_Fonly		0.42742	DOM_Monly		0.27275	DOM_U		0.354078	MUS_Fonly		0.444423	MUS_Monly		0.173328	MUS_U		0.134515	DOMonly_biased		0.208354	DOMinMUS_biased		-0.0454118	MUSinDOM_biased
										0.31673	DOM_Fonly		0.281353	DOM_Monly		0.168174	DOM_U		0.325188	MUS_Fonly		0.34076	MUS_Monly		0.262382	MUS_U		0.236329	DOMonly_biased		0.15261	DOMinMUS_biased		0.157389	MUSinDOM_biased
										0.265174	DOM_Fonly		0.210939	DOM_Monly		0.223974	DOM_U		0.311271	MUS_Fonly		0.29286	MUS_Monly		0.159174	MUS_U		0.187931	DOMonly_biased		0.162716	DOMinMUS_biased		0.219551	MUSinDOM_biased
										0.366838	DOM_Fonly		0.293092	DOM_Monly		0.19912	DOM_U		0.3506	MUS_Fonly		0.0990751	MUS_Monly		0.209172	MUS_U		0.236041	DOMonly_biased		0.108193	DOMinMUS_biased		-0.0403539	MUSinDOM_biased
										0.320793	DOM_Fonly		0.162455	DOM_Monly		0.191261	DOM_U		0.368424	MUS_Fonly		0.253515	MUS_Monly		0.238148	MUS_U		0.29452	DOMonly_biased		0.128775	DOMinMUS_biased		0.132464	MUSinDOM_biased
										0.295968	DOM_Fonly		0.393774	DOM_Monly		0.177635	DOM_U		0.297678	MUS_Fonly		0.300859	MUS_Monly		0.238146	MUS_U		0.212656	DOMonly_biased		0.136907	DOMinMUS_biased		0.140704	MUSinDOM_biased
										0.316744	DOM_Fonly		0.210242	DOM_Monly		0.225302	DOM_U		0.244924	MUS_Fonly		0.429239	MUS_Monly		0.166658	MUS_U		0.178552	DOMonly_biased		0.161754	DOMinMUS_biased		0.169499	MUSinDOM_biased
										0.328591	DOM_Fonly		0.374332	DOM_Monly		0.18892	DOM_U		0.385755	MUS_Fonly		0.257982	MUS_Monly		0.230019	MUS_U		0.217945	DOMonly_biased		0.0179775	DOMinMUS_biased		0.0416036	MUSinDOM_biased
										0.376929	DOM_Fonly		0.2403	DOM_Monly		0.308076	DOM_U		0.332566	MUS_Fonly		0.229204	MUS_Monly		0.207862	MUS_U		0.189312	DOMonly_biased		0.0721468	DOMinMUS_biased		0.129671	MUSinDOM_biased
										0.355678	DOM_Fonly		0.222282	DOM_Monly		0.20161	DOM_U		0.32917	MUS_Fonly		0.187038	MUS_Monly		0.335421	MUS_U		0.331658	DOMonly_biased		0.089575	DOMinMUS_biased		0.170855	MUSinDOM_biased
										0.285714	DOM_Fonly		0.15412	DOM_Monly		0.263834	DOM_U		0.298077	MUS_Fonly		0.199687	MUS_Monly		0.221037	MUS_U		0.1859	DOMonly_biased		0.255399	DOMinMUS_biased		0.11264	MUSinDOM_biased
										0.265487	DOM_Fonly		0.305677	DOM_Monly		0.169724	DOM_U		0.285233	MUS_Fonly		0.241465	MUS_Monly		0.221643	MUS_U		0.248172	DOMonly_biased		0.125258	DOMinMUS_biased		0.200346	MUSinDOM_biased
										0.308822	DOM_Fonly		0.165225	DOM_Monly		0.151571	DOM_U		0.278479	MUS_Fonly		0.253596	MUS_Monly		0.256855	MUS_U		0.272217	DOMonly_biased		0.196022	DOMinMUS_biased		0.128517	MUSinDOM_biased
										0.215657	DOM_Fonly		0.230431	DOM_Monly		0.173561	DOM_U		0.238224	MUS_Fonly		0.177637	MUS_Monly		0.22604	MUS_U		0.195641	DOMonly_biased		0.199118	DOMinMUS_biased		0.106374	MUSinDOM_biased
										0.26234	DOM_Fonly		0.298186	DOM_Monly		0.309277	DOM_U		0.36607	MUS_Fonly		0.282812	MUS_Monly		0.294323	MUS_U		0.132603	DOMonly_biased		0.120055	DOMinMUS_biased		0.197422	MUSinDOM_biased
										0.328736	DOM_Fonly		0.379104	DOM_Monly		0.208063	DOM_U		0.372231	MUS_Fonly		0.301044	MUS_Monly		0.286385	MUS_U		0.162682	DOMonly_biased		0.0677003	DOMinMUS_biased		0.111361	MUSinDOM_biased
										0.341646	DOM_Fonly		0.283461	DOM_Monly		0.240181	DOM_U		0.326746	MUS_Fonly		0.187147	MUS_Monly		0.226345	MUS_U		0.185056	DOMonly_biased		0.131457	DOMinMUS_biased		0.104822	MUSinDOM_biased
										0.275534	DOM_Fonly		0.313128	DOM_Monly		0.244426	DOM_U		0.380148	MUS_Fonly		0.152634	MUS_Monly		0.250398	MUS_U		0.212306	DOMonly_biased		0.153005	DOMinMUS_biased		0.0307037	MUSinDOM_biased
										0.279698	DOM_Fonly		0.313927	DOM_Monly		0.180718	DOM_U		0.347552	MUS_Fonly		0.284953	MUS_Monly		0.123696	MUS_U		0.183315	DOMonly_biased		0.123923	DOMinMUS_biased		0.0805215	MUSinDOM_biased
										0.347452	DOM_Fonly		0.186854	DOM_Monly		0.215643	DOM_U		0.364435	MUS_Fonly		0.283746	MUS_Monly		0.247516	MUS_U		0.247934	DOMonly_biased		0.117629	DOMinMUS_biased		0.15867	MUSinDOM_biased
										0.304119	DOM_Fonly		0.275378	DOM_Monly		0.210619	DOM_U		0.215134	MUS_Fonly		0.408106	MUS_Monly		0.201008	MUS_U		0.162362	DOMonly_biased		0.075217	DOMinMUS_biased		0.156328	MUSinDOM_biased
										0.329142	DOM_Fonly		0.326606	DOM_Monly		0.193173	DOM_U		0.369329	MUS_Fonly		0.273738	MUS_Monly		0.294754	MUS_U		0.216186	DOMonly_biased		0.128058	DOMinMUS_biased		0.12732	MUSinDOM_biased
										0.304128	DOM_Fonly		0.350508	DOM_Monly		0.188831	DOM_U		0.353826	MUS_Fonly		0.281279	MUS_Monly		0.186236	MUS_U		0.316142	DOMonly_biased		0.165455	DOMinMUS_biased		0.0533043	MUSinDOM_biased
										0.282331	DOM_Fonly		0.0942035	DOM_Monly		0.203387	DOM_U		0.360541	MUS_Fonly		0.345444	MUS_Monly		0.182525	MUS_U		0.306768	DOMonly_biased		0.171298	DOMinMUS_biased		0.127795	MUSinDOM_biased
										0.28827	DOM_Fonly		0.3484	DOM_Monly		0.123566	DOM_U		0.274657	MUS_Fonly		0.202055	MUS_Monly		0.160301	MUS_U		0.190925	DOMonly_biased		0.183318	DOMinMUS_biased		0.0786007	MUSinDOM_biased
										0.32963	DOM_Fonly		0.307599	DOM_Monly		0.299357	DOM_U		0.33218	MUS_Fonly		0.214077	MUS_Monly		0.134111	MUS_U		0.17325	DOMonly_biased		0.0943266	DOMinMUS_biased		0.113834	MUSinDOM_biased
										0.325664	DOM_Fonly		0.320366	DOM_Monly		0.151386	DOM_U		0.210991	MUS_Fonly		0.228314	MUS_Monly		0.168142	MUS_U		0.265374	DOMonly_biased		0.122764	DOMinMUS_biased		0.171241	MUSinDOM_biased
										0.336574	DOM_Fonly		0.28315	DOM_Monly		0.167436	DOM_U		0.268665	MUS_Fonly		0.263605	MUS_Monly		0.188857	MUS_U		0.104206	DOMonly_biased		0.158227	DOMinMUS_biased		0.0924017	MUSinDOM_biased
										0.333911	DOM_Fonly		0.233467	DOM_Monly		0.120635	DOM_U		0.294726	MUS_Fonly		0.244306	MUS_Monly		0.235512	MUS_U		0.248603	DOMonly_biased		0.041363	DOMinMUS_biased		0.0454943	MUSinDOM_biased
										0.324453	DOM_Fonly		0.390186	DOM_Monly		0.208229	DOM_U		0.362163	MUS_Fonly		0.0907149	MUS_Monly		0.153955	MUS_U		0.208449	DOMonly_biased		0.196743	DOMinMUS_biased		0.1605	MUSinDOM_biased
										0.317491	DOM_Fonly		0.280416	DOM_Monly		0.242387	DOM_U		0.283211	MUS_Fonly		0.203242	MUS_Monly		0.174455	MUS_U		0.253317	DOMonly_biased		0.0237237	DOMinMUS_biased		0.136254	MUSinDOM_biased
										0.263517	DOM_Fonly		0.226105	DOM_Monly		0.216643	DOM_U		0.298387	MUS_Fonly		0.360154	MUS_Monly		0.231331	MUS_U		0.349716	DOMonly_biased		0.0695125	DOMinMUS_biased		0.0795389	MUSinDOM_biased
										0.37617	DOM_Fonly		0.345122	DOM_Monly		0.223357	DOM_U		0.260909	MUS_Fonly		0.222602	MUS_Monly		0.20986	MUS_U		0.281996	DOMonly_biased		0.155463	DOMinMUS_biased		0.0684817	MUSinDOM_biased
										0.283716	DOM_Fonly		0.345806	DOM_Monly		0.25141	DOM_U		0.30731	MUS_Fonly		0.241718	MUS_Monly		0.198271	MUS_U		0.278618	DOMonly_biased		0.086771	DOMinMUS_biased		0.159551	MUSinDOM_biased
										0.331442	DOM_Fonly		0.231338	DOM_Monly		0.219506	DOM_U		0.258105	MUS_Fonly		0.442492	MUS_Monly		0.230302	MUS_U		0.248592	DOMonly_biased		0.0157887	DOMinMUS_biased		0.0673626	MUSinDOM_biased
										0.31204	DOM_Fonly		0.347796	DOM_Monly		0.19864	DOM_U		0.319629	MUS_Fonly		0.20978	MUS_Monly		0.20205	MUS_U		0.234085	DOMonly_biased		0.059963	DOMinMUS_biased		0.106617	MUSinDOM_biased
										0.284083	DOM_Fonly		0.124596	DOM_Monly		0.161406	DOM_U		0.326303	MUS_Fonly		0.248966	MUS_Monly		0.170337	MUS_U		0.358378	DOMonly_biased		0.0843365	DOMinMUS_biased		0.0437865	MUSinDOM_biased
										0.371359	DOM_Fonly		0.33637	DOM_Monly		0.232957	DOM_U		0.326887	MUS_Fonly		0.0781112	MUS_Monly		0.225496	MUS_U		0.130206	DOMonly_biased		0.204575	DOMinMUS_biased		0.158375	MUSinDOM_biased
										0.249881	DOM_Fonly		0.139766	DOM_Monly		0.226697	DOM_U		0.416183	MUS_Fonly		0.265321	MUS_Monly		0.204484	MUS_U		0.142089	DOMonly_biased		0.229237	DOMinMUS_biased		0.100462	MUSinDOM_biased
										0.306133	DOM_Fonly		0.309928	DOM_Monly		0.247841	DOM_U		0.302079	MUS_Fonly		0.255016	MUS_Monly		0.201023	MUS_U		0.173088	DOMonly_biased		0.197824	DOMinMUS_biased		0.0747539	MUSinDOM_biased
										0.294861	DOM_Fonly		0.272463	DOM_Monly		0.215749	DOM_U		0.324711	MUS_Fonly		0.435059	MUS_Monly		0.179308	MUS_U		0.126413	DOMonly_biased		0.1341	DOMinMUS_biased		0.0484351	MUSinDOM_biased
										0.391293	DOM_Fonly		0.140943	DOM_Monly		0.112542	DOM_U		0.25752	MUS_Fonly		0.228172	MUS_Monly		0.253763	MUS_U		0.22922	DOMonly_biased		0.0964629	DOMinMUS_biased		0.102669	MUSinDOM_biased
										0.308991	DOM_Fonly		0.237289	DOM_Monly		0.169244	DOM_U		0.295511	MUS_Fonly		0.280031	MUS_Monly		0.0882694	MUS_U		0.265598	DOMonly_biased		-0.0025212	DOMinMUS_biased		0.0771377	MUSinDOM_biased
										0.213984	DOM_Fonly		0.336423	DOM_Monly		0.180755	DOM_U		0.323522	MUS_Fonly		0.109339	MUS_Monly		0.178654	MUS_U		0.141483	DOMonly_biased		0.150302	DOMinMUS_biased		0.0992916	MUSinDOM_biased
										0.284499	DOM_Fonly		0.3327	DOM_Monly		0.267857	DOM_U		0.227669	MUS_Fonly		0.299359	MUS_Monly		0.16719	MUS_U		0.328021	DOMonly_biased		0.226854	DOMinMUS_biased		-0.0188689	MUSinDOM_biased
										0.272254	DOM_Fonly		0.293999	DOM_Monly		0.169511	DOM_U		0.258108	MUS_Fonly		0.0396481	MUS_Monly		0.208364	MUS_U		-0.0784391	DOMonly_biased		-0.0129324	DOMinMUS_biased		0.0919055	MUSinDOM_biased
										0.323687	DOM_Fonly		0.247473	DOM_Monly		0.185756	DOM_U		0.2776	MUS_Fonly		0.343144	MUS_Monly		0.0764651	MUS_U		0.150707	DOMonly_biased		-0.0303481	DOMinMUS_biased		0.182673	MUSinDOM_biased
										0.305485	DOM_Fonly		0.110334	DOM_Monly		0.171679	DOM_U		0.289817	MUS_Fonly		0.218768	MUS_Monly		0.264001	MUS_U		0.141727	DOMonly_biased		0.0243722	DOMinMUS_biased		0.0914832	MUSinDOM_biased
										0.280771	DOM_Fonly		0.2175	DOM_Monly		0.186073	DOM_U		0.327442	MUS_Fonly		0.246844	MUS_Monly		0.175603	MUS_U		0.304231	DOMonly_biased		0.180656	DOMinMUS_biased		0.0862711	MUSinDOM_biased
										0.261487	DOM_Fonly		0.328246	DOM_Monly		0.29781	DOM_U		0.255325	MUS_Fonly		0.183178	MUS_Monly		0.240233	MUS_U		0.239473	DOMonly_biased		0.157856	DOMinMUS_biased		0.18162	MUSinDOM_biased
										0.255038	DOM_Fonly		0.291481	DOM_Monly		0.209314	DOM_U		0.296714	MUS_Fonly		0.0624519	MUS_Monly		0.237203	MUS_U		0.155045	DOMonly_biased		0.172208	DOMinMUS_biased		0.0521621	MUSinDOM_biased
										0.338562	DOM_Fonly		0.152449	DOM_Monly		0.219926	DOM_U		0.301722	MUS_Fonly		0.248498	MUS_Monly		0.212097	MUS_U		0.239733	DOMonly_biased		0.17386	DOMinMUS_biased		0.22393	MUSinDOM_biased
										0.303223	DOM_Fonly		0.290454	DOM_Monly		0.204459	DOM_U		0.364868	MUS_Fonly		0.021886	MUS_Monly		0.231219	MUS_U		0.300298	DOMonly_biased		0.145604	DOMinMUS_biased		0.149908	MUSinDOM_biased
										0.342394	DOM_Fonly		0.299188	DOM_Monly		0.224622	DOM_U		0.338866	MUS_Fonly		0.105929	MUS_Monly		0.300906	MUS_U		0.145345	DOMonly_biased		0.161217	DOMinMUS_biased		0.147353	MUSinDOM_biased
										0.291023	DOM_Fonly		0.261762	DOM_Monly		0.17528	DOM_U		0.240323	MUS_Fonly		0.288991	MUS_Monly		0.195717	MUS_U		0.0781424	DOMonly_biased		-0.0117737	DOMinMUS_biased		0.226576	MUSinDOM_biased
										0.346368	DOM_Fonly		0.231532	DOM_Monly		0.232764	DOM_U		0.290602	MUS_Fonly		0.144575	MUS_Monly		0.192758	MUS_U		0.226623	DOMonly_biased		0.0681465	DOMinMUS_biased		0.106307	MUSinDOM_biased
										0.332956	DOM_Fonly		0.363344	DOM_Monly		0.249746	DOM_U		0.335169	MUS_Fonly		0.187132	MUS_Monly		0.236624	MUS_U		0.246338	DOMonly_biased		0.0243178	DOMinMUS_biased		0.131731	MUSinDOM_biased
										0.240529	DOM_Fonly		0.187217	DOM_Monly		0.256052	DOM_U		0.273189	MUS_Fonly		0.0953506	MUS_Monly		0.166087	MUS_U		0.227504	DOMonly_biased		0.0564719	DOMinMUS_biased		0.0771099	MUSinDOM_biased
										0.325332	DOM_Fonly		0.321095	DOM_Monly		0.258831	DOM_U		0.354961	MUS_Fonly		0.315772	MUS_Monly		0.172366	MUS_U		0.208429	DOMonly_biased		0.0728264	DOMinMUS_biased		0.23847	MUSinDOM_biased
										0.312747	DOM_Fonly		0.31546	DOM_Monly		0.164457	DOM_U		0.333173	MUS_Fonly		0.269629	MUS_Monly		0.214218	MUS_U		0.163494	DOMonly_biased		0.0890743	DOMinMUS_biased		0.0735539	MUSinDOM_biased
										0.355764	DOM_Fonly		0.222248	DOM_Monly		0.202016	DOM_U		0.374969	MUS_Fonly		0.232069	MUS_Monly		0.0694632	MUS_U		0.227313	DOMonly_biased		0.133645	DOMinMUS_biased		0.0393168	MUSinDOM_biased
										0.358374	DOM_Fonly		0.208149	DOM_Monly		0.258964	DOM_U		0.325446	MUS_Fonly		0.18468	MUS_Monly		0.296798	MUS_U		0.237001	DOMonly_biased		0.261823	DOMinMUS_biased		0.153003	MUSinDOM_biased
										0.412379	DOM_Fonly		0.351061	DOM_Monly		0.153079	DOM_U		0.335615	MUS_Fonly		0.231968	MUS_Monly		0.082889	MUS_U		0.265278	DOMonly_biased		0.321859	DOMinMUS_biased		0.134607	MUSinDOM_biased
										0.265502	DOM_Fonly		0.139233	DOM_Monly		0.170304	DOM_U		0.358667	MUS_Fonly		0.304152	MUS_Monly		0.205071	MUS_U		0.225024	DOMonly_biased		0.149169	DOMinMUS_biased		0.106122	MUSinDOM_biased
										0.272201	DOM_Fonly		0.240439	DOM_Monly		0.225819	DOM_U		0.336444	MUS_Fonly		0.392415	MUS_Monly		0.218515	MUS_U		0.26985	DOMonly_biased		-0.0130071	DOMinMUS_biased		0.14145	MUSinDOM_biased
										0.308086	DOM_Fonly		0.178112	DOM_Monly		0.198655	DOM_U		0.35949	MUS_Fonly		0.250452	MUS_Monly		0.198236	MUS_U		0.192473	DOMonly_biased		-0.0648744	DOMinMUS_biased		0.159333	MUSinDOM_biased
										0.33026	DOM_Fonly		0.161124	DOM_Monly		0.145631	DOM_U		0.29419	MUS_Fonly		0.316846	MUS_Monly		0.188502	MUS_U		0.164227	DOMonly_biased		0.119161	DOMinMUS_biased		0.19065	MUSinDOM_biased
										0.215065	DOM_Fonly		0.149038	DOM_Monly		0.215444	DOM_U		0.378381	MUS_Fonly		0.282834	MUS_Monly		0.255085	MUS_U		0.205569	DOMonly_biased		0.127383	DOMinMUS_biased		0.0848756	MUSinDOM_biased
										0.363417	DOM_Fonly		0.180313	DOM_Monly		0.195565	DOM_U		0.304993	MUS_Fonly		0.292586	MUS_Monly		0.211564	MUS_U		0.0458179	DOMonly_biased		0.0417484	DOMinMUS_biased		0.0725319	MUSinDOM_biased
										0.301253	DOM_Fonly		0.295858	DOM_Monly		0.221996	DOM_U		0.316635	MUS_Fonly		0.329589	MUS_Monly		0.23449	MUS_U		0.18272	DOMonly_biased		0.0992167	DOMinMUS_biased		0.0783743	MUSinDOM_biased
										0.329658	DOM_Fonly		0.329461	DOM_Monly		0.194047	DOM_U		0.300164	MUS_Fonly		0.173466	MUS_Monly		0.232089	MUS_U		0.148196	DOMonly_biased		0.147729	DOMinMUS_biased		0.125396	MUSinDOM_biased
										0.340817	DOM_Fonly		0.347502	DOM_Monly		0.143856	DOM_U		0.290736	MUS_Fonly		0.24652	MUS_Monly		0.153944	MUS_U		0.165436	DOMonly_biased		-0.0458787	DOMinMUS_biased		0.0555777	MUSinDOM_biased
										0.282629	DOM_Fonly		0.226097	DOM_Monly		0.188218	DOM_U		0.382775	MUS_Fonly		0.234284	MUS_Monly		0.131588	MUS_U		0.144288	DOMonly_biased		0.161599	DOMinMUS_biased		0.19302	MUSinDOM_biased
										0.365055	DOM_Fonly		0.434859	DOM_Monly		0.238474	DOM_U		0.300383	MUS_Fonly		0.205154	MUS_Monly		0.171539	MUS_U		0.139215	DOMonly_biased		-0.0767909	DOMinMUS_biased		0.143365	MUSinDOM_biased
										0.330091	DOM_Fonly		0.384111	DOM_Monly		0.101421	DOM_U		0.323171	MUS_Fonly		0.205836	MUS_Monly		0.263528	MUS_U		0.241439	DOMonly_biased		0.0947454	DOMinMUS_biased		0.164652	MUSinDOM_biased
										0.286094	DOM_Fonly		0.278055	DOM_Monly		0.18197	DOM_U		0.358224	MUS_Fonly		0.124753	MUS_Monly		0.161535	MUS_U		0.0517611	DOMonly_biased		0.0709557	DOMinMUS_biased		0.137263	MUSinDOM_biased
										0.283748	DOM_Fonly		0.330691	DOM_Monly		0.103186	DOM_U		0.382725	MUS_Fonly		0.0964748	MUS_Monly		0.201174	MUS_U		0.109436	DOMonly_biased		0.198883	DOMinMUS_biased		0.0938095	MUSinDOM_biased
										0.292873	DOM_Fonly		0.351439	DOM_Monly		0.212329	DOM_U		0.348002	MUS_Fonly		0.240371	MUS_Monly		0.276631	MUS_U		0.219872	DOMonly_biased		0.107016	DOMinMUS_biased		0.0147672	MUSinDOM_biased
										0.308172	DOM_Fonly		0.279091	DOM_Monly		0.22202	DOM_U		0.266831	MUS_Fonly		0.125638	MUS_Monly		0.249903	MUS_U		0.250437	DOMonly_biased		0.189536	DOMinMUS_biased		-0.0098917	MUSinDOM_biased
										0.360314	DOM_Fonly		0.259121	DOM_Monly		0.235318	DOM_U		0.299496	MUS_Fonly		0.24442	MUS_Monly		0.257811	MUS_U		0.217383	DOMonly_biased		0.12826	DOMinMUS_biased		-0.0499844	MUSinDOM_biased
										0.342941	DOM_Fonly		0.238934	DOM_Monly		0.221937	DOM_U		0.207024	MUS_Fonly		0.0432674	MUS_Monly		0.205686	MUS_U		0.289321	DOMonly_biased		0.140849	DOMinMUS_biased		0.0891692	MUSinDOM_biased
										0.294904	DOM_Fonly		0.240497	DOM_Monly		0.181601	DOM_U		0.334083	MUS_Fonly		0.297643	MUS_Monly		0.266425	MUS_U		0.252513	DOMonly_biased		0.10937	DOMinMUS_biased		0.222738	MUSinDOM_biased
										0.355483	DOM_Fonly		0.289741	DOM_Monly		0.189189	DOM_U		0.31037	MUS_Fonly		0.198745	MUS_Monly		0.199825	MUS_U		0.251757	DOMonly_biased		0.0583699	DOMinMUS_biased		0.253948	MUSinDOM_biased
										0.286343	DOM_Fonly		0.239581	DOM_Monly		0.11729	DOM_U		0.318817	MUS_Fonly		0.0967162	MUS_Monly		0.17672	MUS_U		0.214667	DOMonly_biased		0.188729	DOMinMUS_biased		0.1711	MUSinDOM_biased
										0.329113	DOM_Fonly		0.270072	DOM_Monly		0.240038	DOM_U		0.268283	MUS_Fonly		0.262515	MUS_Monly		0.20317	MUS_U		0.196141	DOMonly_biased		0.0779163	DOMinMUS_biased		0.0436902	MUSinDOM_biased
										0.305171	DOM_Fonly		0.517059	DOM_Monly		0.206593	DOM_U		0.366552	MUS_Fonly		0.215012	MUS_Monly		0.212511	MUS_U		0.339486	DOMonly_biased		0.0625963	DOMinMUS_biased		-0.00243745	MUSinDOM_biased
										0.308388	DOM_Fonly		0.328575	DOM_Monly		0.165867	DOM_U		0.292042	MUS_Fonly		0.287098	MUS_Monly		0.17589	MUS_U		0.202574	DOMonly_biased		0.0708304	DOMinMUS_biased		0.0536483	MUSinDOM_biased
										0.327151	DOM_Fonly		0.372162	DOM_Monly		0.238721	DOM_U		0.341804	MUS_Fonly		0.105032	MUS_Monly		0.231179	MUS_U		0.182133	DOMonly_biased		0.150359	DOMinMUS_biased		0.0610297	MUSinDOM_biased
										0.281705	DOM_Fonly		0.236907	DOM_Monly		0.168196	DOM_U		0.294521	MUS_Fonly		0.200675	MUS_Monly		0.208417	MUS_U		0.137368	DOMonly_biased		0.106894	DOMinMUS_biased		0.231522	MUSinDOM_biased
										0.318733	DOM_Fonly		0.411602	DOM_Monly		0.172103	DOM_U		0.351057	MUS_Fonly		0.211101	MUS_Monly		0.26118	MUS_U		0.281451	DOMonly_biased		0.00356216	DOMinMUS_biased		0.143875	MUSinDOM_biased
										0.328821	DOM_Fonly		0.19488	DOM_Monly		0.296726	DOM_U		0.301939	MUS_Fonly		0.24276	MUS_Monly		0.205183	MUS_U		0.225135	DOMonly_biased		0.0329384	DOMinMUS_biased		0.20749	MUSinDOM_biased
										0.235949	DOM_Fonly		0.318505	DOM_Monly		0.222628	DOM_U		0.284761	MUS_Fonly		0.148435	MUS_Monly		0.1741	MUS_U		0.216065	DOMonly_biased		0.062824	DOMinMUS_biased		0.143565	MUSinDOM_biased
										0.287535	DOM_Fonly		0.209406	DOM_Monly		0.215677	DOM_U		0.343009	MUS_Fonly		0.279792	MUS_Monly		0.193975	MUS_U		0.187282	DOMonly_biased		0.183093	DOMinMUS_biased		0.108026	MUSinDOM_biased
										0.339234	DOM_Fonly		0.272908	DOM_Monly		0.253447	DOM_U		0.333539	MUS_Fonly		0.177252	MUS_Monly		0.190267	MUS_U		0.310233	DOMonly_biased		0.089184	DOMinMUS_biased		0.0940648	MUSinDOM_biased
										0.345653	DOM_Fonly		0.223509	DOM_Monly		0.177025	DOM_U		0.42173	MUS_Fonly		0.259372	MUS_Monly		0.174926	MUS_U		0.24416	DOMonly_biased		0.217849	DOMinMUS_biased		0.0939035	MUSinDOM_biased
										0.348778	DOM_Fonly		0.354603	DOM_Monly		0.252792	DOM_U		0.380849	MUS_Fonly		0.117352	MUS_Monly		0.20752	MUS_U		0.239172	DOMonly_biased		0.133229	DOMinMUS_biased		0.0456043	MUSinDOM_biased
										0.323287	DOM_Fonly		0.367688	DOM_Monly		0.143536	DOM_U		0.328429	MUS_Fonly		0.24328	MUS_Monly		0.220725	MUS_U		0.273819	DOMonly_biased		0.175879	DOMinMUS_biased		0.162405	MUSinDOM_biased
										0.329225	DOM_Fonly		0.372264	DOM_Monly		0.265652	DOM_U		0.273052	MUS_Fonly		0.05235	MUS_Monly		0.213584	MUS_U		0.303562	DOMonly_biased		0.223769	DOMinMUS_biased		0.165452	MUSinDOM_biased
										0.332859	DOM_Fonly		0.19174	DOM_Monly		0.225513	DOM_U		0.267723	MUS_Fonly		0.177824	MUS_Monly		0.256375	MUS_U		0.105867	DOMonly_biased		0.0340585	DOMinMUS_biased		0.0596894	MUSinDOM_biased
										0.343967	DOM_Fonly		0.219223	DOM_Monly		0.170538	DOM_U		0.321669	MUS_Fonly		0.283659	MUS_Monly		0.157031	MUS_U		0.259333	DOMonly_biased		0.206548	DOMinMUS_biased		0.107139	MUSinDOM_biased
										0.337663	DOM_Fonly		0.321047	DOM_Monly		0.152972	DOM_U		0.323003	MUS_Fonly		0.210283	MUS_Monly		0.196301	MUS_U		0.266459	DOMonly_biased		0.107587	DOMinMUS_biased		-0.0348011	MUSinDOM_biased
										0.29322	DOM_Fonly		0.278875	DOM_Monly		0.264195	DOM_U		0.327322	MUS_Fonly		0.263305	MUS_Monly		0.116164	MUS_U		0.204939	DOMonly_biased		0.136233	DOMinMUS_biased		0.230325	MUSinDOM_biased
										0.317245	DOM_Fonly		0.19825	DOM_Monly		0.218496	DOM_U		0.376807	MUS_Fonly		0.251677	MUS_Monly		0.16553	MUS_U		0.229092	DOMonly_biased		0.077403	DOMinMUS_biased		0.124742	MUSinDOM_biased
										0.31766	DOM_Fonly		0.25775	DOM_Monly		0.196626	DOM_U		0.331	MUS_Fonly		0.262863	MUS_Monly		0.15489	MUS_U		0.370852	DOMonly_biased		0.0295852	DOMinMUS_biased		0.121301	MUSinDOM_biased
										0.32239	DOM_Fonly		0.301221	DOM_Monly		0.222855	DOM_U		0.35231	MUS_Fonly		0.490241	MUS_Monly		0.264524	MUS_U		0.133352	DOMonly_biased		0.168094	DOMinMUS_biased		0.0666377	MUSinDOM_biased
										0.351225	DOM_Fonly		0.288759	DOM_Monly		0.309052	DOM_U		0.308706	MUS_Fonly		0.142595	MUS_Monly		0.17334	MUS_U		0.139616	DOMonly_biased		0.180706	DOMinMUS_biased		0.103434	MUSinDOM_biased
										0.344111	DOM_Fonly		0.0799702	DOM_Monly		0.207127	DOM_U		0.365867	MUS_Fonly		0.274105	MUS_Monly		0.120092	MUS_U		0.324259	DOMonly_biased		0.154945	DOMinMUS_biased		0.161933	MUSinDOM_biased
										0.265328	DOM_Fonly		0.205999	DOM_Monly		0.222752	DOM_U		0.330728	MUS_Fonly		0.197179	MUS_Monly		0.164636	MUS_U		0.1805	DOMonly_biased		0.168124	DOMinMUS_biased		0.0754643	MUSinDOM_biased
										0.292957	DOM_Fonly		0.246196	DOM_Monly		0.19904	DOM_U		0.326445	MUS_Fonly		0.285341	MUS_Monly		0.238749	MUS_U		0.236635	DOMonly_biased		0.0600665	DOMinMUS_biased		0.0987455	MUSinDOM_biased
										0.243725	DOM_Fonly		0.326452	DOM_Monly		0.157225	DOM_U		0.320747	MUS_Fonly		0.342582	MUS_Monly		0.186332	MUS_U		0.243612	DOMonly_biased		0.147257	DOMinMUS_biased		0.181557	MUSinDOM_biased
										0.288162	DOM_Fonly		0.283567	DOM_Monly		0.269097	DOM_U		0.306259	MUS_Fonly		0.171422	MUS_Monly		0.18788	MUS_U		0.256201	DOMonly_biased		0.245385	DOMinMUS_biased		0.142854	MUSinDOM_biased
										0.31465	DOM_Fonly		0.360789	DOM_Monly		0.264521	DOM_U		0.303499	MUS_Fonly		0.169828	MUS_Monly		0.160492	MUS_U		0.325393	DOMonly_biased		0.0687907	DOMinMUS_biased		0.0270457	MUSinDOM_biased
										0.278368	DOM_Fonly		0.308557	DOM_Monly		0.246908	DOM_U		0.320222	MUS_Fonly		0.275264	MUS_Monly		0.185107	MUS_U		0.278688	DOMonly_biased		0.0741836	DOMinMUS_biased		0.112956	MUSinDOM_biased
										0.278049	DOM_Fonly		0.236159	DOM_Monly		0.21599	DOM_U		0.398078	MUS_Fonly		0.196878	MUS_Monly		0.237346	MUS_U		0.307615	DOMonly_biased		0.134608	DOMinMUS_biased		0.0449494	MUSinDOM_biased
										0.327382	DOM_Fonly		0.361353	DOM_Monly		0.217609	DOM_U		0.301541	MUS_Fonly		0.157302	MUS_Monly		0.208019	MUS_U		0.161238	DOMonly_biased		0.0398419	DOMinMUS_biased		0.197962	MUSinDOM_biased
										0.297962	DOM_Fonly		0.294201	DOM_Monly		0.223701	DOM_U		0.283945	MUS_Fonly		0.218544	MUS_Monly		0.207207	MUS_U		0.208799	DOMonly_biased		0.0241255	DOMinMUS_biased		0.152826	MUSinDOM_biased
										0.358703	DOM_Fonly		0.223533	DOM_Monly		0.271654	DOM_U		0.331516	MUS_Fonly		0.310006	MUS_Monly		0.240235	MUS_U		0.19916	DOMonly_biased		0.154432	DOMinMUS_biased		0.139549	MUSinDOM_biased
										0.362966	DOM_Fonly		0.187734	DOM_Monly		0.251389	DOM_U		0.244408	MUS_Fonly		0.230205	MUS_Monly		0.196425	MUS_U		0.246695	DOMonly_biased		0.101229	DOMinMUS_biased		0.232489	MUSinDOM_biased
										0.31483	DOM_Fonly		0.287666	DOM_Monly		0.156438	DOM_U		0.313954	MUS_Fonly		0.235208	MUS_Monly		0.182805	MUS_U		0.230831	DOMonly_biased		0.129746	DOMinMUS_biased		0.129781	MUSinDOM_biased
										0.28103	DOM_Fonly		0.204143	DOM_Monly		0.210611	DOM_U		0.227721	MUS_Fonly		0.155126	MUS_Monly		0.183386	MUS_U		0.19414	DOMonly_biased		0.0616634	DOMinMUS_biased		0.0912836	MUSinDOM_biased
										0.222114	DOM_Fonly		0.136194	DOM_Monly		0.249685	DOM_U		0.333571	MUS_Fonly		0.310502	MUS_Monly		0.242774	MUS_U		0.270268	DOMonly_biased		0.196846	DOMinMUS_biased		0.192048	MUSinDOM_biased
										0.282387	DOM_Fonly		0.178151	DOM_Monly		0.187527	DOM_U		0.310947	MUS_Fonly		0.248075	MUS_Monly		0.142176	MUS_U		0.303945	DOMonly_biased		0.146387	DOMinMUS_biased		0.0211009	MUSinDOM_biased
										0.318648	DOM_Fonly		0.270189	DOM_Monly		0.242432	DOM_U		0.319851	MUS_Fonly		0.342797	MUS_Monly		0.212364	MUS_U		0.288851	DOMonly_biased		0.130761	DOMinMUS_biased		0.0819202	MUSinDOM_biased
										0.346773	DOM_Fonly		0.241428	DOM_Monly		0.283753	DOM_U		0.358372	MUS_Fonly		0.19913	MUS_Monly		0.243506	MUS_U		0.293055	DOMonly_biased		-0.00471149	DOMinMUS_biased		0.168943	MUSinDOM_biased
										0.285781	DOM_Fonly		0.285624	DOM_Monly		0.270908	DOM_U		0.302298	MUS_Fonly		0.21262	MUS_Monly		0.185166	MUS_U		0.199115	DOMonly_biased		0.183945	DOMinMUS_biased		0.0801661	MUSinDOM_biased
										0.356434	DOM_Fonly		0.216923	DOM_Monly		0.206863	DOM_U		0.297816	MUS_Fonly		0.21807	MUS_Monly		0.246038	MUS_U		0.239245	DOMonly_biased		0.205962	DOMinMUS_biased		0.182876	MUSinDOM_biased
										0.395721	DOM_Fonly		0.267915	DOM_Monly		0.196855	DOM_U		0.379953	MUS_Fonly		0.205916	MUS_Monly		0.122422	MUS_U		0.3188	DOMonly_biased		0.137917	DOMinMUS_biased		0.117722	MUSinDOM_biased
										0.382612	DOM_Fonly		0.313383	DOM_Monly		0.175339	DOM_U		0.260196	MUS_Fonly		0.139371	MUS_Monly		0.171983	MUS_U		0.250519	DOMonly_biased		0.0667102	DOMinMUS_biased		0.181493	MUSinDOM_biased
										0.261445	DOM_Fonly		0.375689	DOM_Monly		0.193876	DOM_U		0.256096	MUS_Fonly		0.293724	MUS_Monly		0.210349	MUS_U		0.283311	DOMonly_biased		0.0708307	DOMinMUS_biased		0.0270843	MUSinDOM_biased
										0.296654	DOM_Fonly		0.168066	DOM_Monly		0.210948	DOM_U		0.312498	MUS_Fonly		0.220093	MUS_Monly		0.225812	MUS_U		0.239536	DOMonly_biased		0.118603	DOMinMUS_biased		0.119978	MUSinDOM_biased
										0.239757	DOM_Fonly		0.343889	DOM_Monly		0.238882	DOM_U		0.373278	MUS_Fonly		0.139353	MUS_Monly		0.13049	MUS_U		0.237151	DOMonly_biased		0.215811	DOMinMUS_biased		0.224541	MUSinDOM_biased
										0.267215	DOM_Fonly		0.214272	DOM_Monly		0.173433	DOM_U		0.330725	MUS_Fonly		0.235922	MUS_Monly		0.291446	MUS_U		0.248587	DOMonly_biased		0.230526	DOMinMUS_biased		0.194184	MUSinDOM_biased
										0.284397	DOM_Fonly		0.207083	DOM_Monly		0.179559	DOM_U		0.237322	MUS_Fonly		0.11523	MUS_Monly		0.189815	MUS_U		0.27687	DOMonly_biased		0.103027	DOMinMUS_biased		0.0934259	MUSinDOM_biased
										0.32882	DOM_Fonly		0.293108	DOM_Monly		0.182492	DOM_U		0.312242	MUS_Fonly		0.365878	MUS_Monly		0.232386	MUS_U		0.300867	DOMonly_biased		0.164553	DOMinMUS_biased		0.0385886	MUSinDOM_biased
										0.321906	DOM_Fonly		0.311658	DOM_Monly		0.184736	DOM_U		0.341401	MUS_Fonly		0.269863	MUS_Monly		0.168294	MUS_U		0.262871	DOMonly_biased		0.0530259	DOMinMUS_biased		0.0959004	MUSinDOM_biased
										0.315341	DOM_Fonly		0.324253	DOM_Monly		0.109408	DOM_U		0.420068	MUS_Fonly		0.20067	MUS_Monly		0.178282	MUS_U		0.157167	DOMonly_biased		0.13647	DOMinMUS_biased		0.114162	MUSinDOM_biased
										0.302951	DOM_Fonly		0.334411	DOM_Monly		0.167091	DOM_U		0.332392	MUS_Fonly		0.285747	MUS_Monly		0.30016	MUS_U		0.138065	DOMonly_biased		0.229156	DOMinMUS_biased		0.0701188	MUSinDOM_biased
										0.31372	DOM_Fonly		0.312747	DOM_Monly		0.175353	DOM_U		0.349759	MUS_Fonly		0.421846	MUS_Monly		0.186229	MUS_U		0.229995	DOMonly_biased		0.0548514	DOMinMUS_biased		0.103503	MUSinDOM_biased
										0.353612	DOM_Fonly		0.232517	DOM_Monly		0.279111	DOM_U		0.316432	MUS_Fonly		0.226469	MUS_Monly		0.214084	MUS_U		0.131449	DOMonly_biased		0.0616713	DOMinMUS_biased		0.191907	MUSinDOM_biased
										0.307793	DOM_Fonly		0.254834	DOM_Monly		0.25507	DOM_U		0.353355	MUS_Fonly		0.168436	MUS_Monly		0.201	MUS_U		0.158407	DOMonly_biased		0.167239	DOMinMUS_biased		0.112541	MUSinDOM_biased
										0.348031	DOM_Fonly		0.278431	DOM_Monly		0.239095	DOM_U		0.350077	MUS_Fonly		0.135728	MUS_Monly		0.260426	MUS_U		0.177782	DOMonly_biased		0.0845163	DOMinMUS_biased		0.192584	MUSinDOM_biased
										0.289635	DOM_Fonly		0.273719	DOM_Monly		0.285568	DOM_U		0.317697	MUS_Fonly		0.246982	MUS_Monly		0.255177	MUS_U		0.282438	DOMonly_biased		0.0766437	DOMinMUS_biased		0.0937738	MUSinDOM_biased
										0.252701	DOM_Fonly		0.292186	DOM_Monly		0.198152	DOM_U		0.360635	MUS_Fonly		0.289705	MUS_Monly		0.252677	MUS_U		0.331395	DOMonly_biased		0.108094	DOMinMUS_biased		0.122514	MUSinDOM_biased
										0.34562	DOM_Fonly		0.230933	DOM_Monly		0.11163	DOM_U		0.317722	MUS_Fonly		0.133481	MUS_Monly		0.155015	MUS_U		0.182773	DOMonly_biased		0.123138	DOMinMUS_biased		0.245695	MUSinDOM_biased
										0.287329	DOM_Fonly		0.367336	DOM_Monly		0.187792	DOM_U		0.283986	MUS_Fonly		0.155535	MUS_Monly		0.241907	MUS_U		0.18187	DOMonly_biased		0.136388	DOMinMUS_biased		0.0637242	MUSinDOM_biased
										0.249858	DOM_Fonly		0.341918	DOM_Monly		0.13647	DOM_U		0.281001	MUS_Fonly		0.252729	MUS_Monly		0.193391	MUS_U		0.23555	DOMonly_biased		0.00972991	DOMinMUS_biased		0.25124	MUSinDOM_biased
										0.355042	DOM_Fonly		0.377253	DOM_Monly		0.167583	DOM_U		0.307304	MUS_Fonly		0.231654	MUS_Monly		0.21163	MUS_U		0.263957	DOMonly_biased		0.0404941	DOMinMUS_biased		-0.00894418	MUSinDOM_biased
										0.375191	DOM_Fonly		0.312097	DOM_Monly		0.177654	DOM_U		0.307801	MUS_Fonly		0.222256	MUS_Monly		0.200931	MUS_U		0.312451	DOMonly_biased		0.185126	DOMinMUS_biased		0.0866191	MUSinDOM_biased
										0.346923	DOM_Fonly		0.29165	DOM_Monly		0.181556	DOM_U		0.272585	MUS_Fonly		0.229015	MUS_Monly		0.2719	MUS_U		0.267899	DOMonly_biased		0.137212	DOMinMUS_biased		0.0659085	MUSinDOM_biased
										0.347497	DOM_Fonly		0.244179	DOM_Monly		0.237839	DOM_U		0.347108	MUS_Fonly		0.237613	MUS_Monly		0.153292	MUS_U		0.112093	DOMonly_biased		0.170703	DOMinMUS_biased		0.200074	MUSinDOM_biased
										0.303041	DOM_Fonly		0.285725	DOM_Monly		0.182666	DOM_U		0.3736	MUS_Fonly		0.334526	MUS_Monly		0.235728	MUS_U		0.316404	DOMonly_biased		0.112291	DOMinMUS_biased		0.169532	MUSinDOM_biased
										0.297241	DOM_Fonly		0.307182	DOM_Monly		0.21875	DOM_U		0.336755	MUS_Fonly		0.172051	MUS_Monly		0.226828	MUS_U		0.248748	DOMonly_biased		0.28329	DOMinMUS_biased		0.0606392	MUSinDOM_biased
										0.314662	DOM_Fonly		0.238202	DOM_Monly		0.212188	DOM_U		0.308045	MUS_Fonly		0.23104	MUS_Monly		0.222846	MUS_U		0.205923	DOMonly_biased		0.16807	DOMinMUS_biased		0.13427	MUSinDOM_biased
										0.259508	DOM_Fonly		0.221256	DOM_Monly		0.28906	DOM_U		0.387062	MUS_Fonly		0.14969	MUS_Monly		0.284242	MUS_U		0.265893	DOMonly_biased		0.188518	DOMinMUS_biased		0.162148	MUSinDOM_biased
										0.280264	DOM_Fonly		0.169969	DOM_Monly		0.142704	DOM_U		0.361141	MUS_Fonly		0.265796	MUS_Monly		0.203603	MUS_U		0.147677	DOMonly_biased		0.242503	DOMinMUS_biased		0.16704	MUSinDOM_biased
										0.321057	DOM_Fonly		0.367442	DOM_Monly		0.205348	DOM_U		0.365205	MUS_Fonly		0.214573	MUS_Monly		0.212843	MUS_U		0.247013	DOMonly_biased		0.0806274	DOMinMUS_biased		0.0308634	MUSinDOM_biased
										0.355893	DOM_Fonly		0.342668	DOM_Monly		0.275381	DOM_U		0.294838	MUS_Fonly		0.128312	MUS_Monly		0.186188	MUS_U		0.114676	DOMonly_biased		-0.0398176	DOMinMUS_biased		0.181549	MUSinDOM_biased
										0.384009	DOM_Fonly		0.162455	DOM_Monly		0.258602	DOM_U		0.287604	MUS_Fonly		0.16027	MUS_Monly		0.149674	MUS_U		0.316911	DOMonly_biased		0.130874	DOMinMUS_biased		0.142659	MUSinDOM_biased
										0.281813	DOM_Fonly		0.294263	DOM_Monly		0.193214	DOM_U		0.288951	MUS_Fonly		0.38857	MUS_Monly		0.186696	MUS_U		0.211573	DOMonly_biased		0.104657	DOMinMUS_biased		0.0888023	MUSinDOM_biased
										0.298262	DOM_Fonly		0.170039	DOM_Monly		0.168166	DOM_U		0.311197	MUS_Fonly		0.130601	MUS_Monly		0.231311	MUS_U		0.170905	DOMonly_biased		0.0832259	DOMinMUS_biased		0.193736	MUSinDOM_biased
										0.286073	DOM_Fonly		0.213871	DOM_Monly		0.291916	DOM_U		0.328796	MUS_Fonly		0.407733	MUS_Monly		0.167112	MUS_U		0.229357	DOMonly_biased		0.0567532	DOMinMUS_biased		0.237247	MUSinDOM_biased
										0.326032	DOM_Fonly		0.259139	DOM_Monly		0.155146	DOM_U		0.38833	MUS_Fonly		0.162703	MUS_Monly		0.246051	MUS_U		0.222211	DOMonly_biased		0.0556965	DOMinMUS_biased		0.115981	MUSinDOM_biased
										0.271203	DOM_Fonly		0.270852	DOM_Monly		0.257691	DOM_U		0.322368	MUS_Fonly		0.0246822	MUS_Monly		0.266295	MUS_U		0.285321	DOMonly_biased		0.0637038	DOMinMUS_biased		0.0104409	MUSinDOM_biased
										0.292479	DOM_Fonly		0.291029	DOM_Monly		0.179648	DOM_U		0.333179	MUS_Fonly		0.215119	MUS_Monly		0.188112	MUS_U		0.218644	DOMonly_biased		0.173758	DOMinMUS_biased		0.0541092	MUSinDOM_biased
										0.273643	DOM_Fonly		0.219981	DOM_Monly		0.182653	DOM_U		0.326281	MUS_Fonly		0.207842	MUS_Monly		0.17363	MUS_U		0.293093	DOMonly_biased		0.178648	DOMinMUS_biased		0.129522	MUSinDOM_biased
										0.320789	DOM_Fonly		0.293847	DOM_Monly		0.250984	DOM_U		0.339011	MUS_Fonly		0.182002	MUS_Monly		0.285648	MUS_U		0.213336	DOMonly_biased		0.236357	DOMinMUS_biased		0.155207	MUSinDOM_biased
										0.306197	DOM_Fonly		0.171504	DOM_Monly		0.225514	DOM_U		0.314272	MUS_Fonly		0.31931	MUS_Monly		0.114905	MUS_U		0.176268	DOMonly_biased		0.0370262	DOMinMUS_biased		0.0926941	MUSinDOM_biased
										0.321661	DOM_Fonly		0.327096	DOM_Monly		0.168966	DOM_U		0.31965	MUS_Fonly		0.0507123	MUS_Monly		0.208868	MUS_U		0.313817	DOMonly_biased		-0.0311372	DOMinMUS_biased		0.0825023	MUSinDOM_biased
										0.311296	DOM_Fonly		0.282301	DOM_Monly		0.235428	DOM_U		0.295962	MUS_Fonly		0.370175	MUS_Monly		0.163663	MUS_U		0.216477	DOMonly_biased		0.15549	DOMinMUS_biased		0.13036	MUSinDOM_biased
										0.37883	DOM_Fonly		0.399802	DOM_Monly		0.20781	DOM_U		0.351042	MUS_Fonly		0.217543	MUS_Monly		0.20398	MUS_U		0.185415	DOMonly_biased		0.0896807	DOMinMUS_biased		0.217311	MUSinDOM_biased
										0.290645	DOM_Fonly		0.220502	DOM_Monly		0.168355	DOM_U		0.332272	MUS_Fonly		0.254301	MUS_Monly		0.166585	MUS_U		0.156152	DOMonly_biased		0.197652	DOMinMUS_biased		0.117044	MUSinDOM_biased
										0.302154	DOM_Fonly		0.300159	DOM_Monly		0.22614	DOM_U		0.301405	MUS_Fonly		0.353235	MUS_Monly		0.218076	MUS_U		0.196567	DOMonly_biased		0.150833	DOMinMUS_biased		0.272027	MUSinDOM_biased
										0.307519	DOM_Fonly		0.335649	DOM_Monly		0.230297	DOM_U		0.270977	MUS_Fonly		0.260259	MUS_Monly		0.266543	MUS_U		0.217256	DOMonly_biased		0.161501	DOMinMUS_biased		0.140335	MUSinDOM_biased
										0.359661	DOM_Fonly		0.255805	DOM_Monly		0.262307	DOM_U		0.333571	MUS_Fonly		0.275673	MUS_Monly		0.218611	MUS_U		0.258369	DOMonly_biased		0.16787	DOMinMUS_biased		0.0887092	MUSinDOM_biased
										0.298919	DOM_Fonly		0.289584	DOM_Monly		0.159079	DOM_U		0.341343	MUS_Fonly		0.343946	MUS_Monly		0.182676	MUS_U		0.22808	DOMonly_biased		0.197017	DOMinMUS_biased		0.133271	MUSinDOM_biased
										0.313579	DOM_Fonly		0.255134	DOM_Monly		0.248562	DOM_U		0.311704	MUS_Fonly		0.259742	MUS_Monly		0.248175	MUS_U		0.207578	DOMonly_biased		0.00210842	DOMinMUS_biased		0.088985	MUSinDOM_biased
										0.380186	DOM_Fonly		0.390027	DOM_Monly		0.21152	DOM_U		0.302163	MUS_Fonly		0.204719	MUS_Monly		0.189512	MUS_U		0.149634	DOMonly_biased		0.0750614	DOMinMUS_biased		0.173799	MUSinDOM_biased
										0.329101	DOM_Fonly		0.340609	DOM_Monly		0.177573	DOM_U		0.326062	MUS_Fonly		0.427599	MUS_Monly		0.154059	MUS_U		0.291156	DOMonly_biased		0.0513542	DOMinMUS_biased		0.161199	MUSinDOM_biased
										0.278983	DOM_Fonly		0.132152	DOM_Monly		0.147928	DOM_U		0.317841	MUS_Fonly		0.197232	MUS_Monly		0.274899	MUS_U		0.133883	DOMonly_biased		0.104038	DOMinMUS_biased		0.0284371	MUSinDOM_biased
										0.258543	DOM_Fonly		0.282126	DOM_Monly		0.215233	DOM_U		0.332094	MUS_Fonly		0.31345	MUS_Monly		0.212269	MUS_U		0.169136	DOMonly_biased		0.0582366	DOMinMUS_biased		0.225889	MUSinDOM_biased
										0.352169	DOM_Fonly		0.173449	DOM_Monly		0.219148	DOM_U		0.314987	MUS_Fonly		0.221702	MUS_Monly		0.18348	MUS_U		0.139329	DOMonly_biased		0.0737761	DOMinMUS_biased		0.0625995	MUSinDOM_biased
										0.349878	DOM_Fonly		0.296256	DOM_Monly		0.219292	DOM_U		0.360365	MUS_Fonly		0.226947	MUS_Monly		0.243937	MUS_U		0.135289	DOMonly_biased		0.0592774	DOMinMUS_biased		0.082842	MUSinDOM_biased
										0.254821	DOM_Fonly		0.225788	DOM_Monly		0.164118	DOM_U		0.337729	MUS_Fonly		0.253608	MUS_Monly		0.303591	MUS_U		0.235014	DOMonly_biased		0.0838686	DOMinMUS_biased		0.0483104	MUSinDOM_biased
										0.223356	DOM_Fonly		0.224865	DOM_Monly		0.28696	DOM_U		0.260379	MUS_Fonly		0.285245	MUS_Monly		0.156166	MUS_U		0.200447	DOMonly_biased		0.0919526	DOMinMUS_biased		0.180693	MUSinDOM_biased
										0.326185	DOM_Fonly		0.340913	DOM_Monly		0.201591	DOM_U		0.271913	MUS_Fonly		0.270994	MUS_Monly		0.218986	MUS_U		0.367814	DOMonly_biased		0.094538	DOMinMUS_biased		0.112402	MUSinDOM_biased
										0.283992	DOM_Fonly		0.125013	DOM_Monly		0.239387	DOM_U		0.302863	MUS_Fonly		0.123933	MUS_Monly		0.186176	MUS_U		0.223835	DOMonly_biased		0.030819	DOMinMUS_biased		0.279374	MUSinDOM_biased
										0.374934	DOM_Fonly		0.337829	DOM_Monly		0.191896	DOM_U		0.306076	MUS_Fonly		0.322755	MUS_Monly		0.230958	MUS_U		0.218572	DOMonly_biased		0.191744	DOMinMUS_biased		0.0702721	MUSinDOM_biased
										0.350728	DOM_Fonly		0.238163	DOM_Monly		0.223815	DOM_U		0.30841	MUS_Fonly		0.113796	MUS_Monly		0.204351	MUS_U		0.200436	DOMonly_biased		0.0480317	DOMinMUS_biased		0.229609	MUSinDOM_biased
										0.236033	DOM_Fonly		0.320928	DOM_Monly		0.219588	DOM_U		0.276707	MUS_Fonly		0.192486	MUS_Monly		0.15392	MUS_U		0.176155	DOMonly_biased		0.167145	DOMinMUS_biased		0.153283	MUSinDOM_biased
										0.335085	DOM_Fonly		0.259379	DOM_Monly		0.216731	DOM_U		0.29989	MUS_Fonly		0.031684	MUS_Monly		0.228615	MUS_U		0.282565	DOMonly_biased		0.126945	DOMinMUS_biased		-0.0524873	MUSinDOM_biased
										0.371426	DOM_Fonly		0.316698	DOM_Monly		0.281997	DOM_U		0.288034	MUS_Fonly		0.0616242	MUS_Monly		0.145115	MUS_U		0.285343	DOMonly_biased		0.107661	DOMinMUS_biased		0.0840055	MUSinDOM_biased
										0.308986	DOM_Fonly		0.239631	DOM_Monly		0.246849	DOM_U		0.234587	MUS_Fonly		0.264912	MUS_Monly		0.216264	MUS_U		0.236379	DOMonly_biased		0.178455	DOMinMUS_biased		0.139014	MUSinDOM_biased
										0.280821	DOM_Fonly		0.218263	DOM_Monly		0.190094	DOM_U		0.337573	MUS_Fonly		0.302511	MUS_Monly		0.230422	MUS_U		0.187019	DOMonly_biased		0.0300884	DOMinMUS_biased		0.0722799	MUSinDOM_biased
										0.268982	DOM_Fonly		0.304836	DOM_Monly		0.165234	DOM_U		0.303538	MUS_Fonly		0.13188	MUS_Monly		0.243102	MUS_U		0.206769	DOMonly_biased		0.0309761	DOMinMUS_biased		0.338229	MUSinDOM_biased
										0.280943	DOM_Fonly		0.294759	DOM_Monly		0.185208	DOM_U		0.286017	MUS_Fonly		0.248052	MUS_Monly		0.197165	MUS_U		0.325035	DOMonly_biased		0.0247527	DOMinMUS_biased		0.182858	MUSinDOM_biased
										0.321497	DOM_Fonly		0.192193	DOM_Monly		0.251374	DOM_U		0.344555	MUS_Fonly		0.194225	MUS_Monly		0.287196	MUS_U		0.295848	DOMonly_biased		0.114321	DOMinMUS_biased		0.123479	MUSinDOM_biased
										0.320923	DOM_Fonly		0.384155	DOM_Monly		0.213933	DOM_U		0.277064	MUS_Fonly		0.295281	MUS_Monly		0.259979	MUS_U		0.096835	DOMonly_biased		0.254678	DOMinMUS_biased		0.223986	MUSinDOM_biased
										0.308509	DOM_Fonly		0.327367	DOM_Monly		0.285123	DOM_U		0.33622	MUS_Fonly		0.355984	MUS_Monly		0.162449	MUS_U		0.199738	DOMonly_biased		0.0638045	DOMinMUS_biased		0.143554	MUSinDOM_biased
										0.256356	DOM_Fonly		0.22749	DOM_Monly		0.23935	DOM_U		0.366899	MUS_Fonly		0.236817	MUS_Monly		0.1311	MUS_U		0.325572	DOMonly_biased		0.217768	DOMinMUS_biased		0.0900448	MUSinDOM_biased
										0.295643	DOM_Fonly		0.185797	DOM_Monly		0.168549	DOM_U		0.376711	MUS_Fonly		0.247453	MUS_Monly		0.202657	MUS_U		0.12409	DOMonly_biased		0.0668443	DOMinMUS_biased		0.159555	MUSinDOM_biased
										0.297749	DOM_Fonly		0.267522	DOM_Monly		0.203963	DOM_U		0.238596	MUS_Fonly		0.0833588	MUS_Monly		0.306608	MUS_U		0.149496	DOMonly_biased		0.160415	DOMinMUS_biased		0.156868	MUSinDOM_biased
										0.333952	DOM_Fonly		0.295743	DOM_Monly		0.211443	DOM_U		0.275589	MUS_Fonly		0.167458	MUS_Monly		0.175762	MUS_U		0.233187	DOMonly_biased		0.194235	DOMinMUS_biased		0.104103	MUSinDOM_biased
										0.348484	DOM_Fonly		0.330696	DOM_Monly		0.164119	DOM_U		0.325625	MUS_Fonly		0.244473	MUS_Monly		0.227346	MUS_U		0.125603	DOMonly_biased		0.16373	DOMinMUS_biased		0.190686	MUSinDOM_biased
										0.2956	DOM_Fonly		0.155496	DOM_Monly		0.133007	DOM_U		0.320847	MUS_Fonly		0.242409	MUS_Monly		0.212107	MUS_U		0.228154	DOMonly_biased		0.102985	DOMinMUS_biased		0.132383	MUSinDOM_biased
										0.301631	DOM_Fonly		0.327269	DOM_Monly		0.231702	DOM_U		0.326627	MUS_Fonly		0.173863	MUS_Monly		0.16071	MUS_U		0.280751	DOMonly_biased		0.138942	DOMinMUS_biased		0.194274	MUSinDOM_biased
										0.302789	DOM_Fonly		0.307348	DOM_Monly		0.223145	DOM_U		0.383269	MUS_Fonly		0.282414	MUS_Monly		0.190177	MUS_U		0.224261	DOMonly_biased		0.169088	DOMinMUS_biased		0.206138	MUSinDOM_biased
										0.284495	DOM_Fonly		0.226182	DOM_Monly		0.122381	DOM_U		0.40437	MUS_Fonly		0.194967	MUS_Monly		0.151574	MUS_U		0.222479	DOMonly_biased		0.166443	DOMinMUS_biased		0.230229	MUSinDOM_biased
										0.307559	DOM_Fonly		0.259725	DOM_Monly		0.139888	DOM_U		0.237243	MUS_Fonly		0.121266	MUS_Monly		0.277114	MUS_U		0.098557	DOMonly_biased		0.18112	DOMinMUS_biased		0.121563	MUSinDOM_biased
										0.210681	DOM_Fonly		0.427669	DOM_Monly		0.25185	DOM_U		0.242115	MUS_Fonly		0.161307	MUS_Monly		0.276026	MUS_U		0.227647	DOMonly_biased		0.170722	DOMinMUS_biased		0.188881	MUSinDOM_biased
										0.349956	DOM_Fonly		0.18836	DOM_Monly		0.191333	DOM_U		0.277227	MUS_Fonly		0.189988	MUS_Monly		0.218993	MUS_U		0.23874	DOMonly_biased		0.159308	DOMinMUS_biased		-0.0640251	MUSinDOM_biased
										0.31034	DOM_Fonly		0.331044	DOM_Monly		0.229637	DOM_U		0.276475	MUS_Fonly		0.360552	MUS_Monly		0.137656	MUS_U		0.197967	DOMonly_biased		0.286371	DOMinMUS_biased		0.168919	MUSinDOM_biased
										0.358505	DOM_Fonly		0.1534	DOM_Monly		0.187365	DOM_U		0.305114	MUS_Fonly		0.176606	MUS_Monly		0.18606	MUS_U		0.252913	DOMonly_biased		0.137487	DOMinMUS_biased		0.0416397	MUSinDOM_biased
										0.306606	DOM_Fonly		0.284037	DOM_Monly		0.20058	DOM_U		0.296972	MUS_Fonly		0.174261	MUS_Monly		0.183782	MUS_U		0.241915	DOMonly_biased		0.118765	DOMinMUS_biased		0.142695	MUSinDOM_biased
										0.284796	DOM_Fonly		0.254264	DOM_Monly		0.21265	DOM_U		0.347411	MUS_Fonly		0.17278	MUS_Monly		0.311899	MUS_U		0.230843	DOMonly_biased		-0.0195179	DOMinMUS_biased		0.163293	MUSinDOM_biased
										0.340194	DOM_Fonly		0.22821	DOM_Monly		0.156207	DOM_U		0.238568	MUS_Fonly		0.278605	MUS_Monly		0.222938	MUS_U		0.222622	DOMonly_biased		0.128044	DOMinMUS_biased		0.143186	MUSinDOM_biased
										0.339352	DOM_Fonly		0.271426	DOM_Monly		0.16408	DOM_U		0.335244	MUS_Fonly		0.259295	MUS_Monly		0.145897	MUS_U		0.205807	DOMonly_biased		-0.02048	DOMinMUS_biased		-0.0288296	MUSinDOM_biased
										0.31858	DOM_Fonly		0.35901	DOM_Monly		0.218597	DOM_U		0.27652	MUS_Fonly		0.0968012	MUS_Monly		0.239804	MUS_U		0.236565	DOMonly_biased		0.118773	DOMinMUS_biased		0.120664	MUSinDOM_biased
										0.326157	DOM_Fonly		0.25819	DOM_Monly		0.150348	DOM_U		0.31573	MUS_Fonly		0.219663	MUS_Monly		0.185569	MUS_U		0.104546	DOMonly_biased		0.11458	DOMinMUS_biased		0.184781	MUSinDOM_biased
										0.311842	DOM_Fonly		0.130466	DOM_Monly		0.250651	DOM_U		0.341442	MUS_Fonly		0.293351	MUS_Monly		0.247653	MUS_U		0.160821	DOMonly_biased		0.102582	DOMinMUS_biased		0.184438	MUSinDOM_biased
										0.277311	DOM_Fonly		0.234624	DOM_Monly		0.178243	DOM_U		0.415273	MUS_Fonly		0.332013	MUS_Monly		0.164425	MUS_U		0.23185	DOMonly_biased		-0.0341192	DOMinMUS_biased		0.257904	MUSinDOM_biased
										0.359415	DOM_Fonly		0.287474	DOM_Monly		0.203329	DOM_U		0.326814	MUS_Fonly		0.127215	MUS_Monly		0.215698	MUS_U		0.226277	DOMonly_biased		0.142496	DOMinMUS_biased		0.163278	MUSinDOM_biased
										0.322444	DOM_Fonly		0.283439	DOM_Monly		0.237106	DOM_U		0.342421	MUS_Fonly		0.139288	MUS_Monly		0.157169	MUS_U		0.258809	DOMonly_biased		0.0731183	DOMinMUS_biased		0.20764	MUSinDOM_biased
										0.257086	DOM_Fonly		0.23054	DOM_Monly		0.234337	DOM_U		0.276749	MUS_Fonly		0.154226	MUS_Monly		0.253964	MUS_U		0.129639	DOMonly_biased		0.230871	DOMinMUS_biased		0.113096	MUSinDOM_biased
										0.291835	DOM_Fonly		0.252096	DOM_Monly		0.237834	DOM_U		0.296961	MUS_Fonly		0.228116	MUS_Monly		0.157297	MUS_U		0.208694	DOMonly_biased		0.144781	DOMinMUS_biased		0.00630816	MUSinDOM_biased
										0.309278	DOM_Fonly		0.220188	DOM_Monly		0.25393	DOM_U		0.31448	MUS_Fonly		0.219836	MUS_Monly		0.209248	MUS_U		0.219943	DOMonly_biased		0.152201	DOMinMUS_biased		0.198114	MUSinDOM_biased
										0.325716	DOM_Fonly		0.234905	DOM_Monly		0.212558	DOM_U		0.290485	MUS_Fonly		0.28145	MUS_Monly		0.276278	MUS_U		0.186872	DOMonly_biased		0.0036754	DOMinMUS_biased		0.0637437	MUSinDOM_biased
										0.28399	DOM_Fonly		0.238757	DOM_Monly		0.187469	DOM_U		0.338036	MUS_Fonly		0.22334	MUS_Monly		0.197426	MUS_U		0.318911	DOMonly_biased		0.109588	DOMinMUS_biased		0.018672	MUSinDOM_biased
										0.331989	DOM_Fonly		0.297421	DOM_Monly		0.16872	DOM_U		0.304886	MUS_Fonly		0.134273	MUS_Monly		0.211466	MUS_U		0.308774	DOMonly_biased		0.110738	DOMinMUS_biased		0.259022	MUSinDOM_biased
										0.218754	DOM_Fonly		0.302422	DOM_Monly		0.236419	DOM_U		0.266252	MUS_Fonly		0.334736	MUS_Monly		0.15401	MUS_U		0.175378	DOMonly_biased		0.090681	DOMinMUS_biased		0.0555169	MUSinDOM_biased
										0.382049	DOM_Fonly		0.224908	DOM_Monly		0.184829	DOM_U		0.305038	MUS_Fonly		0.106971	MUS_Monly		0.190716	MUS_U		0.177613	DOMonly_biased		0.192553	DOMinMUS_biased		0.140667	MUSinDOM_biased
										0.317782	DOM_Fonly		0.226503	DOM_Monly		0.15832	DOM_U		0.249206	MUS_Fonly		0.225663	MUS_Monly		0.225138	MUS_U		0.048034	DOMonly_biased		0.157449	DOMinMUS_biased		0.067927	MUSinDOM_biased
										0.314178	DOM_Fonly		0.255561	DOM_Monly		0.187934	DOM_U		0.320606	MUS_Fonly		0.294636	MUS_Monly		0.144373	MUS_U		0.222962	DOMonly_biased		0.0978081	DOMinMUS_biased		0.162132	MUSinDOM_biased
										0.305166	DOM_Fonly		0.228967	DOM_Monly		0.279577	DOM_U		0.306015	MUS_Fonly		0.228048	MUS_Monly		0.253092	MUS_U		0.225588	DOMonly_biased		0.0720529	DOMinMUS_biased		0.117934	MUSinDOM_biased
										0.287416	DOM_Fonly		0.275471	DOM_Monly		0.146993	DOM_U		0.363323	MUS_Fonly		0.14125	MUS_Monly		0.19824	MUS_U		0.312664	DOMonly_biased		0.0738684	DOMinMUS_biased		0.0307664	MUSinDOM_biased
										0.315401	DOM_Fonly		0.242722	DOM_Monly		0.199238	DOM_U		0.325465	MUS_Fonly		0.178405	MUS_Monly		0.195203	MUS_U		0.201313	DOMonly_biased		0.155494	DOMinMUS_biased		0.186446	MUSinDOM_biased
										0.328362	DOM_Fonly		0.362446	DOM_Monly		0.198348	DOM_U		0.260225	MUS_Fonly		0.251933	MUS_Monly		0.223403	MUS_U		0.345604	DOMonly_biased		-0.0267542	DOMinMUS_biased		0.0261404	MUSinDOM_biased
										0.363239	DOM_Fonly		0.34759	DOM_Monly		0.219046	DOM_U		0.272369	MUS_Fonly		0.209431	MUS_Monly		0.191923	MUS_U		0.158756	DOMonly_biased		0.252432	DOMinMUS_biased		0.0523363	MUSinDOM_biased
										0.343025	DOM_Fonly		0.240363	DOM_Monly		0.187962	DOM_U		0.339345	MUS_Fonly		0.271278	MUS_Monly		0.158974	MUS_U		0.32695	DOMonly_biased		0.145607	DOMinMUS_biased		0.153442	MUSinDOM_biased
										0.348953	DOM_Fonly		0.263762	DOM_Monly		0.177007	DOM_U		0.3816	MUS_Fonly		0.293642	MUS_Monly		0.143483	MUS_U		0.165856	DOMonly_biased		0.0664501	DOMinMUS_biased		0.111952	MUSinDOM_biased
										0.224152	DOM_Fonly		0.302685	DOM_Monly		0.229666	DOM_U		0.321743	MUS_Fonly		0.204291	MUS_Monly		0.202725	MUS_U		0.165866	DOMonly_biased		0.114133	DOMinMUS_biased		0.21731	MUSinDOM_biased
										0.339544	DOM_Fonly		0.330128	DOM_Monly		0.168032	DOM_U		0.254282	MUS_Fonly		0.178958	MUS_Monly		0.20837	MUS_U		0.201734	DOMonly_biased		0.187669	DOMinMUS_biased		0.122406	MUSinDOM_biased
										0.342593	DOM_Fonly		0.225603	DOM_Monly		0.188565	DOM_U		0.246055	MUS_Fonly		0.213489	MUS_Monly		0.189211	MUS_U		0.275369	DOMonly_biased		0.212031	DOMinMUS_biased		0.121251	MUSinDOM_biased
										0.318174	DOM_Fonly		0.41214	DOM_Monly		0.168783	DOM_U		0.29126	MUS_Fonly		0.11882	MUS_Monly		0.139801	MUS_U		0.210775	DOMonly_biased		0.250808	DOMinMUS_biased		0.128932	MUSinDOM_biased
										0.328647	DOM_Fonly		0.303561	DOM_Monly		0.237697	DOM_U		0.344472	MUS_Fonly		0.0756542	MUS_Monly		0.170927	MUS_U		0.191047	DOMonly_biased		0.134477	DOMinMUS_biased		0.0326237	MUSinDOM_biased
										0.329772	DOM_Fonly		0.240603	DOM_Monly		0.271131	DOM_U		0.28388	MUS_Fonly		0.257452	MUS_Monly		0.136687	MUS_U		0.206961	DOMonly_biased		0.0961601	DOMinMUS_biased		0.00364466	MUSinDOM_biased
										0.253598	DOM_Fonly		0.372735	DOM_Monly		0.237951	DOM_U		0.389223	MUS_Fonly		0.286062	MUS_Monly		0.254047	MUS_U		0.129012	DOMonly_biased		0.228909	DOMinMUS_biased		0.128107	MUSinDOM_biased
										0.344937	DOM_Fonly		0.314855	DOM_Monly		0.2315	DOM_U		0.298939	MUS_Fonly		0.315399	MUS_Monly		0.254162	MUS_U		0.303922	DOMonly_biased		0.0902523	DOMinMUS_biased		0.22746	MUSinDOM_biased
										0.316122	DOM_Fonly		0.194767	DOM_Monly		0.156438	DOM_U		0.327281	MUS_Fonly		0.32743	MUS_Monly		0.136915	MUS_U		0.30343	DOMonly_biased		0.116556	DOMinMUS_biased		0.120156	MUSinDOM_biased
										0.26619	DOM_Fonly		0.295664	DOM_Monly		0.1934	DOM_U		0.240568	MUS_Fonly		0.175242	MUS_Monly		0.232354	MUS_U		0.17033	DOMonly_biased		0.0580296	DOMinMUS_biased		0.218696	MUSinDOM_biased
										0.286128	DOM_Fonly		0.281267	DOM_Monly		0.153635	DOM_U		0.285743	MUS_Fonly		0.369882	MUS_Monly		0.304551	MUS_U		0.138782	DOMonly_biased		0.108401	DOMinMUS_biased		0.128792	MUSinDOM_biased
										0.26964	DOM_Fonly		0.217918	DOM_Monly		0.259104	DOM_U		0.313399	MUS_Fonly		0.395712	MUS_Monly		0.150037	MUS_U		0.22097	DOMonly_biased		0.0637909	DOMinMUS_biased		0.117368	MUSinDOM_biased
										0.287912	DOM_Fonly		0.309687	DOM_Monly		0.217036	DOM_U		0.381977	MUS_Fonly		0.138998	MUS_Monly		0.165876	MUS_U		0.202463	DOMonly_biased		0.0920432	DOMinMUS_biased		0.142026	MUSinDOM_biased
										0.254921	DOM_Fonly		0.226105	DOM_Monly		0.140435	DOM_U		0.305406	MUS_Fonly		0.305124	MUS_Monly		0.253324	MUS_U		0.195113	DOMonly_biased		0.132442	DOMinMUS_biased		-0.0133106	MUSinDOM_biased
										0.276933	DOM_Fonly		0.307225	DOM_Monly		0.160949	DOM_U		0.214285	MUS_Fonly		0.306816	MUS_Monly		0.264494	MUS_U		0.0728766	DOMonly_biased		0.00665774	DOMinMUS_biased		0.0905251	MUSinDOM_biased
										0.290238	DOM_Fonly		0.3855	DOM_Monly		0.204042	DOM_U		0.289095	MUS_Fonly		0.380885	MUS_Monly		0.303961	MUS_U		0.284539	DOMonly_biased		0.173062	DOMinMUS_biased		0.149334	MUSinDOM_biased
										0.277857	DOM_Fonly		0.290608	DOM_Monly		0.126556	DOM_U		0.314191	MUS_Fonly		0.240099	MUS_Monly		0.161828	MUS_U		0.26151	DOMonly_biased		0.226342	DOMinMUS_biased		0.0233766	MUSinDOM_biased
										0.309108	DOM_Fonly		0.283305	DOM_Monly		0.210571	DOM_U		0.387045	MUS_Fonly		0.118717	MUS_Monly		0.195685	MUS_U		0.247148	DOMonly_biased		0.0851426	DOMinMUS_biased		0.0623233	MUSinDOM_biased
										0.290401	DOM_Fonly		0.251236	DOM_Monly		0.288125	DOM_U		0.297932	MUS_Fonly		0.180187	MUS_Monly		0.162619	MUS_U		0.299358	DOMonly_biased		0.123139	DOMinMUS_biased		0.0703267	MUSinDOM_biased
										0.355612	DOM_Fonly		0.355203	DOM_Monly		0.254995	DOM_U		0.326564	MUS_Fonly		0.322467	MUS_Monly		0.262779	MUS_U		0.225113	DOMonly_biased		0.196938	DOMinMUS_biased		0.148432	MUSinDOM_biased
										0.292717	DOM_Fonly		0.279574	DOM_Monly		0.141568	DOM_U		0.350566	MUS_Fonly		0.287101	MUS_Monly		0.154129	MUS_U		0.142681	DOMonly_biased		0.264179	DOMinMUS_biased		-0.00790039	MUSinDOM_biased
										0.265541	DOM_Fonly		0.159651	DOM_Monly		0.183837	DOM_U		0.337045	MUS_Fonly		0.240547	MUS_Monly		0.121608	MUS_U		0.280031	DOMonly_biased		0.11636	DOMinMUS_biased		0.103798	MUSinDOM_biased
										0.247917	DOM_Fonly		0.191784	DOM_Monly		0.0978887	DOM_U		0.310481	MUS_Fonly		0.180994	MUS_Monly		0.237093	MUS_U		0.186985	DOMonly_biased		-0.0139823	DOMinMUS_biased		0.114161	MUSinDOM_biased
										0.292002	DOM_Fonly		0.25723	DOM_Monly		0.18827	DOM_U		0.263327	MUS_Fonly		0.288063	MUS_Monly		0.231864	MUS_U		0.224824	DOMonly_biased		0.0913452	DOMinMUS_biased		0.147815	MUSinDOM_biased
										0.271391	DOM_Fonly		0.238324	DOM_Monly		0.178441	DOM_U		0.37863	MUS_Fonly		0.294136	MUS_Monly		0.19892	MUS_U		0.25029	DOMonly_biased		0.143996	DOMinMUS_biased		0.148414	MUSinDOM_biased
										0.334052	DOM_Fonly		0.25947	DOM_Monly		0.182853	DOM_U		0.309139	MUS_Fonly		0.271444	MUS_Monly		0.276012	MUS_U		0.216316	DOMonly_biased		-0.00835941	DOMinMUS_biased		0.0769568	MUSinDOM_biased
										0.278805	DOM_Fonly		0.194633	DOM_Monly		0.172772	DOM_U		0.291594	MUS_Fonly		0.174856	MUS_Monly		0.255825	MUS_U		0.251368	DOMonly_biased		0.239096	DOMinMUS_biased		0.0279502	MUSinDOM_biased
										0.343259	DOM_Fonly		0.384236	DOM_Monly		0.183466	DOM_U		0.270114	MUS_Fonly		0.260772	MUS_Monly		0.242227	MUS_U		0.191935	DOMonly_biased		0.18328	DOMinMUS_biased		0.122644	MUSinDOM_biased
										0.316506	DOM_Fonly		0.136078	DOM_Monly		0.222303	DOM_U		0.330122	MUS_Fonly		0.262961	MUS_Monly		0.183977	MUS_U		0.301116	DOMonly_biased		0.187387	DOMinMUS_biased		0.115256	MUSinDOM_biased
										0.325651	DOM_Fonly		0.308779	DOM_Monly		0.195548	DOM_U		0.238628	MUS_Fonly		0.381135	MUS_Monly		0.211154	MUS_U		0.286183	DOMonly_biased		0.104564	DOMinMUS_biased		0.115083	MUSinDOM_biased
										0.21185	DOM_Fonly		0.3707	DOM_Monly		0.25869	DOM_U		0.334592	MUS_Fonly		0.131953	MUS_Monly		0.0758347	MUS_U		0.234475	DOMonly_biased		0.0794945	DOMinMUS_biased		0.112825	MUSinDOM_biased
										0.296252	DOM_Fonly		0.201261	DOM_Monly		0.271567	DOM_U		0.376284	MUS_Fonly		0.375872	MUS_Monly		0.168664	MUS_U		0.282598	DOMonly_biased		-0.0156582	DOMinMUS_biased		0.0849414	MUSinDOM_biased
										0.334763	DOM_Fonly		0.328418	DOM_Monly		0.18887	DOM_U		0.288359	MUS_Fonly		0.3189	MUS_Monly		0.276527	MUS_U		0.187024	DOMonly_biased		0.0522154	DOMinMUS_biased		-0.0676397	MUSinDOM_biased
										0.264942	DOM_Fonly		0.191004	DOM_Monly		0.195292	DOM_U		0.280431	MUS_Fonly		0.142216	MUS_Monly		0.152511	MUS_U		0.222975	DOMonly_biased		-0.0870161	DOMinMUS_biased		0.163592	MUSinDOM_biased
										0.357641	DOM_Fonly		0.307025	DOM_Monly		0.176852	DOM_U		0.316854	MUS_Fonly		0.209556	MUS_Monly		0.0855791	MUS_U		0.20962	DOMonly_biased		0.0886249	DOMinMUS_biased		0.0562814	MUSinDOM_biased
										0.354203	DOM_Fonly		0.344949	DOM_Monly		0.260713	DOM_U		0.338684	MUS_Fonly		0.144115	MUS_Monly		0.146941	MUS_U		0.256274	DOMonly_biased		0.0759289	DOMinMUS_biased		0.233405	MUSinDOM_biased
										0.297965	DOM_Fonly		0.233873	DOM_Monly		0.229039	DOM_U		0.282948	MUS_Fonly		0.238543	MUS_Monly		0.232657	MUS_U		0.14329	DOMonly_biased		0.20463	DOMinMUS_biased		0.188697	MUSinDOM_biased
										0.371196	DOM_Fonly		0.199351	DOM_Monly		0.14171	DOM_U		0.345416	MUS_Fonly		0.225567	MUS_Monly		0.247384	MUS_U		0.210846	DOMonly_biased		0.100522	DOMinMUS_biased		0.169876	MUSinDOM_biased
										0.385069	DOM_Fonly		0.294176	DOM_Monly		0.213196	DOM_U		0.366459	MUS_Fonly		0.219553	MUS_Monly		0.23754	MUS_U		0.120841	DOMonly_biased		0.200509	DOMinMUS_biased		0.145387	MUSinDOM_biased
										0.316823	DOM_Fonly		0.341959	DOM_Monly		0.188502	DOM_U		0.302948	MUS_Fonly		0.242622	MUS_Monly		0.214487	MUS_U		0.324669	DOMonly_biased		0.248025	DOMinMUS_biased		0.0400867	MUSinDOM_biased
										0.320265	DOM_Fonly		0.32487	DOM_Monly		0.202986	DOM_U		0.301453	MUS_Fonly		0.143817	MUS_Monly		0.24795	MUS_U		0.228549	DOMonly_biased		0.0814357	DOMinMUS_biased		0.122701	MUSinDOM_biased
										0.340229	DOM_Fonly		0.30785	DOM_Monly		0.176934	DOM_U		0.357891	MUS_Fonly		0.254845	MUS_Monly		0.237008	MUS_U		0.160555	DOMonly_biased		0.23317	DOMinMUS_biased		-0.0239678	MUSinDOM_biased
										0.318618	DOM_Fonly		0.260003	DOM_Monly		0.247619	DOM_U		0.242948	MUS_Fonly		0.139416	MUS_Monly		0.206225	MUS_U		0.167316	DOMonly_biased		0.181579	DOMinMUS_biased		0.178993	MUSinDOM_biased
										0.372735	DOM_Fonly		0.189404	DOM_Monly		0.253533	DOM_U		0.329496	MUS_Fonly		0.170302	MUS_Monly		0.112647	MUS_U		0.357053	DOMonly_biased		0.10985	DOMinMUS_biased		0.0871927	MUSinDOM_biased
										0.343304	DOM_Fonly		0.239277	DOM_Monly		0.244335	DOM_U		0.30551	MUS_Fonly		0.298424	MUS_Monly		0.241392	MUS_U		0.230525	DOMonly_biased		0.173973	DOMinMUS_biased		0.00875915	MUSinDOM_biased
										0.344345	DOM_Fonly		0.230001	DOM_Monly		0.216795	DOM_U		0.299977	MUS_Fonly		0.16066	MUS_Monly		0.189282	MUS_U		0.263457	DOMonly_biased		0.0462687	DOMinMUS_biased		0.101424	MUSinDOM_biased
										0.348086	DOM_Fonly		0.372355	DOM_Monly		0.224458	DOM_U		0.322969	MUS_Fonly		0.310488	MUS_Monly		0.202265	MUS_U		0.298353	DOMonly_biased		0.0567276	DOMinMUS_biased		0.0966561	MUSinDOM_biased
										0.310817	DOM_Fonly		0.276697	DOM_Monly		0.210663	DOM_U		0.271327	MUS_Fonly		0.301682	MUS_Monly		0.236817	MUS_U		0.19919	DOMonly_biased		0.17237	DOMinMUS_biased		0.0953976	MUSinDOM_biased
										0.310533	DOM_Fonly		0.313463	DOM_Monly		0.196725	DOM_U		0.266225	MUS_Fonly		0.259045	MUS_Monly		0.156151	MUS_U		0.0887418	DOMonly_biased		0.213583	DOMinMUS_biased		0.101268	MUSinDOM_biased
										0.26521	DOM_Fonly		0.168191	DOM_Monly		0.176975	DOM_U		0.345781	MUS_Fonly		0.141155	MUS_Monly		0.174918	MUS_U		0.291043	DOMonly_biased		0.271915	DOMinMUS_biased		0.157451	MUSinDOM_biased
										0.283993	DOM_Fonly		0.30812	DOM_Monly		0.201197	DOM_U		0.321623	MUS_Fonly		0.431146	MUS_Monly		0.164172	MUS_U		0.268644	DOMonly_biased		0.0918256	DOMinMUS_biased		0.0894997	MUSinDOM_biased
										0.314178	DOM_Fonly		0.2358	DOM_Monly		0.179824	DOM_U		0.291625	MUS_Fonly		0.310731	MUS_Monly		0.232533	MUS_U		0.243729	DOMonly_biased		0.138231	DOMinMUS_biased		0.08892	MUSinDOM_biased
										0.312329	DOM_Fonly		0.181421	DOM_Monly		0.245275	DOM_U		0.266328	MUS_Fonly		0.346574	MUS_Monly		0.235661	MUS_U		0.283497	DOMonly_biased		0.146846	DOMinMUS_biased		0.16601	MUSinDOM_biased
										0.296271	DOM_Fonly		0.267943	DOM_Monly		0.221242	DOM_U		0.279824	MUS_Fonly		0.22863	MUS_Monly		0.230444	MUS_U		0.196755	DOMonly_biased		0.179147	DOMinMUS_biased		0.0489363	MUSinDOM_biased
										0.326298	DOM_Fonly		0.339567	DOM_Monly		0.183093	DOM_U		0.343826	MUS_Fonly		0.279617	MUS_Monly		0.158882	MUS_U		0.2056	DOMonly_biased		0.173995	DOMinMUS_biased		0.239062	MUSinDOM_biased
										0.33629	DOM_Fonly		0.237447	DOM_Monly		0.17079	DOM_U		0.380741	MUS_Fonly		0.199416	MUS_Monly		0.201933	MUS_U		0.122022	DOMonly_biased		0.132688	DOMinMUS_biased		0.0613303	MUSinDOM_biased
										0.308143	DOM_Fonly		0.320919	DOM_Monly		0.178889	DOM_U		0.255825	MUS_Fonly		0.170913	MUS_Monly		0.20846	MUS_U		0.27911	DOMonly_biased		0.136801	DOMinMUS_biased		0.0539839	MUSinDOM_biased
										0.365734	DOM_Fonly		0.366515	DOM_Monly		0.261482	DOM_U		0.319901	MUS_Fonly		0.318998	MUS_Monly		0.150014	MUS_U		0.287752	DOMonly_biased		0.0315966	DOMinMUS_biased		0.0962438	MUSinDOM_biased
										0.343358	DOM_Fonly		0.372448	DOM_Monly		0.26193	DOM_U		0.307102	MUS_Fonly		0.318721	MUS_Monly		0.200066	MUS_U		0.177525	DOMonly_biased		0.0847519	DOMinMUS_biased		0.085507	MUSinDOM_biased
										0.34792	DOM_Fonly		0.277474	DOM_Monly		0.186425	DOM_U		0.286686	MUS_Fonly		0.2434	MUS_Monly		0.147958	MUS_U		0.246809	DOMonly_biased		0.0227555	DOMinMUS_biased		0.179107	MUSinDOM_biased
										0.281523	DOM_Fonly		0.15642	DOM_Monly		0.285352	DOM_U		0.326029	MUS_Fonly		0.250666	MUS_Monly		0.272439	MUS_U		0.197045	DOMonly_biased		0.106642	DOMinMUS_biased		0.106026	MUSinDOM_biased
										0.301214	DOM_Fonly		0.356633	DOM_Monly		0.196076	DOM_U		0.259973	MUS_Fonly		0.24621	MUS_Monly		0.144416	MUS_U		0.190658	DOMonly_biased		0.00772944	DOMinMUS_biased		0.177505	MUSinDOM_biased
										0.337845	DOM_Fonly		0.293498	DOM_Monly		0.257113	DOM_U		0.286054	MUS_Fonly		0.0568639	MUS_Monly		0.20527	MUS_U		0.243999	DOMonly_biased		0.0732129	DOMinMUS_biased		0.0417795	MUSinDOM_biased
										0.346674	DOM_Fonly		0.232525	DOM_Monly		0.110215	DOM_U		0.304741	MUS_Fonly		0.250623	MUS_Monly		0.201071	MUS_U		0.278591	DOMonly_biased		0.205739	DOMinMUS_biased		0.177368	MUSinDOM_biased
										0.267789	DOM_Fonly		0.19649	DOM_Monly		0.186229	DOM_U		0.308941	MUS_Fonly		0.25669	MUS_Monly		0.178708	MUS_U		0.18182	DOMonly_biased		-0.0133363	DOMinMUS_biased		0.107209	MUSinDOM_biased
										0.299525	DOM_Fonly		0.280153	DOM_Monly		0.254705	DOM_U		0.291793	MUS_Fonly		0.19182	MUS_Monly		0.18996	MUS_U		0.152062	DOMonly_biased		-0.0157867	DOMinMUS_biased		0.0825488	MUSinDOM_biased
										0.298951	DOM_Fonly		0.280263	DOM_Monly		0.231998	DOM_U		0.329753	MUS_Fonly		0.305035	MUS_Monly		0.285333	MUS_U		0.236319	DOMonly_biased		0.121845	DOMinMUS_biased		0.218364	MUSinDOM_biased
										0.300436	DOM_Fonly		0.220599	DOM_Monly		0.217696	DOM_U		0.335211	MUS_Fonly		0.299843	MUS_Monly		0.228712	MUS_U		0.172347	DOMonly_biased		0.114756	DOMinMUS_biased		0.159229	MUSinDOM_biased
										0.249141	DOM_Fonly		0.361398	DOM_Monly		0.252513	DOM_U		0.219873	MUS_Fonly		0.204695	MUS_Monly		0.244699	MUS_U		0.265977	DOMonly_biased		0.0655812	DOMinMUS_biased		0.084057	MUSinDOM_biased
										0.346278	DOM_Fonly		0.325021	DOM_Monly		0.188522	DOM_U		0.341079	MUS_Fonly		0.145427	MUS_Monly		0.275151	MUS_U		0.267422	DOMonly_biased		0.0346929	DOMinMUS_biased		0.137777	MUSinDOM_biased
										0.356772	DOM_Fonly		0.125919	DOM_Monly		0.238382	DOM_U		0.40489	MUS_Fonly		0.16012	MUS_Monly		0.194092	MUS_U		0.22478	DOMonly_biased		0.102197	DOMinMUS_biased		0.210513	MUSinDOM_biased
										0.29279	DOM_Fonly		0.325419	DOM_Monly		0.245171	DOM_U		0.280744	MUS_Fonly		0.29437	MUS_Monly		0.187944	MUS_U		0.379514	DOMonly_biased		0.00746722	DOMinMUS_biased		0.174396	MUSinDOM_biased
										0.378402	DOM_Fonly		0.195686	DOM_Monly		0.22977	DOM_U		0.351417	MUS_Fonly		0.318518	MUS_Monly		0.240999	MUS_U		0.350179	DOMonly_biased		0.0685648	DOMinMUS_biased		0.247546	MUSinDOM_biased
										0.283973	DOM_Fonly		0.258766	DOM_Monly		0.178747	DOM_U		0.31773	MUS_Fonly		0.360731	MUS_Monly		0.275982	MUS_U		0.337021	DOMonly_biased		0.183116	DOMinMUS_biased		0.122673	MUSinDOM_biased
										0.304689	DOM_Fonly		0.195666	DOM_Monly		0.162164	DOM_U		0.340055	MUS_Fonly		0.206952	MUS_Monly		0.150441	MUS_U		0.285024	DOMonly_biased		0.138339	DOMinMUS_biased		0.141626	MUSinDOM_biased
										0.251152	DOM_Fonly		0.247152	DOM_Monly		0.162527	DOM_U		0.316501	MUS_Fonly		0.167389	MUS_Monly		0.253911	MUS_U		0.238244	DOMonly_biased		0.115132	DOMinMUS_biased		0.226573	MUSinDOM_biased
										0.321805	DOM_Fonly		0.254127	DOM_Monly		0.201631	DOM_U		0.337822	MUS_Fonly		0.141865	MUS_Monly		0.211829	MUS_U		0.236421	DOMonly_biased		0.26349	DOMinMUS_biased		0.100299	MUSinDOM_biased
										0.373538	DOM_Fonly		0.200076	DOM_Monly		0.196613	DOM_U		0.371992	MUS_Fonly		0.193734	MUS_Monly		0.260002	MUS_U		0.226663	DOMonly_biased		0.148619	DOMinMUS_biased		0.0945105	MUSinDOM_biased
										0.37543	DOM_Fonly		0.259714	DOM_Monly		0.216903	DOM_U		0.303603	MUS_Fonly		0.207183	MUS_Monly		0.2629	MUS_U		0.158509	DOMonly_biased		0.136418	DOMinMUS_biased		0.170783	MUSinDOM_biased
										0.324704	DOM_Fonly		0.264753	DOM_Monly		0.221214	DOM_U		0.302851	MUS_Fonly		0.197648	MUS_Monly		0.266742	MUS_U		0.26081	DOMonly_biased		-0.0100803	DOMinMUS_biased		0.198611	MUSinDOM_biased
										0.302637	DOM_Fonly		0.208038	DOM_Monly		0.193215	DOM_U		0.27721	MUS_Fonly		0.1553	MUS_Monly		0.248886	MUS_U		0.160231	DOMonly_biased		0.0487742	DOMinMUS_biased		0.121781	MUSinDOM_biased
										0.328336	DOM_Fonly		0.253677	DOM_Monly		0.201907	DOM_U		0.252787	MUS_Fonly		0.190522	MUS_Monly		0.126346	MUS_U		0.258085	DOMonly_biased		0.139039	DOMinMUS_biased		0.117955	MUSinDOM_biased
										0.311384	DOM_Fonly		0.257646	DOM_Monly		0.220449	DOM_U		0.322018	MUS_Fonly		0.271619	MUS_Monly		0.257557	MUS_U		0.167527	DOMonly_biased		0.146727	DOMinMUS_biased		0.110006	MUSinDOM_biased
										0.348894	DOM_Fonly		0.264669	DOM_Monly		0.178722	DOM_U		0.276374	MUS_Fonly		0.192332	MUS_Monly		0.217614	MUS_U		0.185944	DOMonly_biased		0.149049	DOMinMUS_biased		0.0715658	MUSinDOM_biased
										0.430368	DOM_Fonly		0.331244	DOM_Monly		0.2003	DOM_U		0.221974	MUS_Fonly		0.250583	MUS_Monly		0.156538	MUS_U		0.319123	DOMonly_biased		-0.0191977	DOMinMUS_biased		0.182983	MUSinDOM_biased
										0.371679	DOM_Fonly		0.281034	DOM_Monly		0.250352	DOM_U		0.279401	MUS_Fonly		0.229862	MUS_Monly		0.211421	MUS_U		0.232397	DOMonly_biased		0.213565	DOMinMUS_biased		0.213156	MUSinDOM_biased
										0.302167	DOM_Fonly		0.183519	DOM_Monly		0.20722	DOM_U		0.295378	MUS_Fonly		0.240907	MUS_Monly		0.225537	MUS_U		0.266442	DOMonly_biased		0.156942	DOMinMUS_biased		-0.0395681	MUSinDOM_biased
										0.321718	DOM_Fonly		0.164719	DOM_Monly		0.118005	DOM_U		0.341558	MUS_Fonly		0.240276	MUS_Monly		0.207855	MUS_U		0.174778	DOMonly_biased		0.163157	DOMinMUS_biased		0.0189917	MUSinDOM_biased
										0.269325	DOM_Fonly		0.227541	DOM_Monly		0.151603	DOM_U		0.333585	MUS_Fonly		0.158634	MUS_Monly		0.153488	MUS_U		0.152052	DOMonly_biased		-0.0737665	DOMinMUS_biased		0.16623	MUSinDOM_biased
										0.309303	DOM_Fonly		0.329536	DOM_Monly		0.255317	DOM_U		0.315757	MUS_Fonly		0.290106	MUS_Monly		0.117674	MUS_U		0.0803141	DOMonly_biased		0.111225	DOMinMUS_biased		0.161194	MUSinDOM_biased
										0.301052	DOM_Fonly		0.301217	DOM_Monly		0.212485	DOM_U		0.293476	MUS_Fonly		0.205274	MUS_Monly		0.249795	MUS_U		0.144653	DOMonly_biased		-0.0278666	DOMinMUS_biased		0.110682	MUSinDOM_biased
										0.223804	DOM_Fonly		0.252077	DOM_Monly		0.233613	DOM_U		0.310575	MUS_Fonly		0.333807	MUS_Monly		0.203253	MUS_U		0.168994	DOMonly_biased		0.0971158	DOMinMUS_biased		0.0545053	MUSinDOM_biased
										0.362122	DOM_Fonly		0.22212	DOM_Monly		0.212954	DOM_U		0.316662	MUS_Fonly		0.221468	MUS_Monly		0.184591	MUS_U		0.225945	DOMonly_biased		0.110876	DOMinMUS_biased		0.0494152	MUSinDOM_biased
										0.33713	DOM_Fonly		0.281689	DOM_Monly		0.190801	DOM_U		0.340925	MUS_Fonly		0.232037	MUS_Monly		0.21629	MUS_U		0.155611	DOMonly_biased		0.108785	DOMinMUS_biased		0.00239175	MUSinDOM_biased
										0.254345	DOM_Fonly		0.227533	DOM_Monly		0.179416	DOM_U		0.267963	MUS_Fonly		0.257783	MUS_Monly		0.132307	MUS_U		0.233945	DOMonly_biased		0.132225	DOMinMUS_biased		0.136675	MUSinDOM_biased
										0.345069	DOM_Fonly		0.265503	DOM_Monly		0.215569	DOM_U		0.376189	MUS_Fonly		0.273542	MUS_Monly		0.140835	MUS_U		0.24669	DOMonly_biased		0.0931827	DOMinMUS_biased		0.0789265	MUSinDOM_biased
										0.275343	DOM_Fonly		0.337256	DOM_Monly		0.228953	DOM_U		0.312574	MUS_Fonly		0.388414	MUS_Monly		0.19896	MUS_U		0.171611	DOMonly_biased		0.110413	DOMinMUS_biased		0.0941702	MUSinDOM_biased
										0.321695	DOM_Fonly		0.342466	DOM_Monly		0.252409	DOM_U		0.36132	MUS_Fonly		0.246382	MUS_Monly		0.0938676	MUS_U		0.113993	DOMonly_biased		0.0468535	DOMinMUS_biased		0.0146261	MUSinDOM_biased
										0.34507	DOM_Fonly		0.21758	DOM_Monly		0.181945	DOM_U		0.295544	MUS_Fonly		0.196545	MUS_Monly		0.241526	MUS_U		0.230064	DOMonly_biased		0.159979	DOMinMUS_biased		0.117972	MUSinDOM_biased
										0.319094	DOM_Fonly		0.341959	DOM_Monly		0.218108	DOM_U		0.293942	MUS_Fonly		0.203973	MUS_Monly		0.249407	MUS_U		0.144377	DOMonly_biased		0.22652	DOMinMUS_biased		0.0484295	MUSinDOM_biased
										0.234186	DOM_Fonly		0.280342	DOM_Monly		0.160546	DOM_U		0.364121	MUS_Fonly		0.122812	MUS_Monly		0.190969	MUS_U		0.24944	DOMonly_biased		0.140782	DOMinMUS_biased		0.179746	MUSinDOM_biased
										0.379328	DOM_Fonly		0.241947	DOM_Monly		0.177263	DOM_U		0.274805	MUS_Fonly		0.0865757	MUS_Monly		0.172205	MUS_U		0.112858	DOMonly_biased		0.149115	DOMinMUS_biased		0.223284	MUSinDOM_biased
										0.33061	DOM_Fonly		0.28706	DOM_Monly		0.279276	DOM_U		0.304806	MUS_Fonly		0.251103	MUS_Monly		0.167643	MUS_U		0.241208	DOMonly_biased		0.162946	DOMinMUS_biased		0.0901665	MUSinDOM_biased
										0.233767	DOM_Fonly		0.142512	DOM_Monly		0.184679	DOM_U		0.316179	MUS_Fonly		0.235846	MUS_Monly		0.201347	MUS_U		0.0636225	DOMonly_biased		0.222472	DOMinMUS_biased		0.120546	MUSinDOM_biased
										0.350132	DOM_Fonly		0.260545	DOM_Monly		0.201053	DOM_U		0.322584	MUS_Fonly		0.323114	MUS_Monly		0.219369	MUS_U		0.289441	DOMonly_biased		0.106488	DOMinMUS_biased		0.131937	MUSinDOM_biased
										0.337663	DOM_Fonly		0.211939	DOM_Monly		0.202783	DOM_U		0.309378	MUS_Fonly		0.192072	MUS_Monly		0.299673	MUS_U		0.174169	DOMonly_biased		-0.00214782	DOMinMUS_biased		0.148287	MUSinDOM_biased
										0.31286	DOM_Fonly		0.128024	DOM_Monly		0.298239	DOM_U		0.325379	MUS_Fonly		0.0282333	MUS_Monly		0.267699	MUS_U		0.281045	DOMonly_biased		0.246038	DOMinMUS_biased		0.147657	MUSinDOM_biased
										0.315198	DOM_Fonly		0.231037	DOM_Monly		0.285612	DOM_U		0.327702	MUS_Fonly		0.185548	MUS_Monly		0.222182	MUS_U		0.237204	DOMonly_biased		0.0126306	DOMinMUS_biased		0.189556	MUSinDOM_biased
										0.360352	DOM_Fonly		0.167646	DOM_Monly		0.212393	DOM_U		0.278196	MUS_Fonly		0.17863	MUS_Monly		0.174758	MUS_U		0.247589	DOMonly_biased		0.0291212	DOMinMUS_biased		0.221838	MUSinDOM_biased
										0.266078	DOM_Fonly		0.300357	DOM_Monly		0.215517	DOM_U		0.272373	MUS_Fonly		0.316487	MUS_Monly		0.233921	MUS_U		0.264934	DOMonly_biased		0.216245	DOMinMUS_biased		0.206783	MUSinDOM_biased
										0.263401	DOM_Fonly		0.254387	DOM_Monly		0.21777	DOM_U		0.353188	MUS_Fonly		0.029641	MUS_Monly		0.267337	MUS_U		0.176821	DOMonly_biased		0.178404	DOMinMUS_biased		0.100315	MUSinDOM_biased
										0.254595	DOM_Fonly		0.197506	DOM_Monly		0.208303	DOM_U		0.324404	MUS_Fonly		0.277286	MUS_Monly		0.265202	MUS_U		0.168039	DOMonly_biased		0.150508	DOMinMUS_biased		0.162519	MUSinDOM_biased
										0.396523	DOM_Fonly		0.285035	DOM_Monly		0.226977	DOM_U		0.344209	MUS_Fonly		0.14507	MUS_Monly		0.154088	MUS_U		0.303148	DOMonly_biased		0.222565	DOMinMUS_biased		0.169726	MUSinDOM_biased
										0.293496	DOM_Fonly		0.232553	DOM_Monly		0.205616	DOM_U		0.324533	MUS_Fonly		0.277228	MUS_Monly		0.181978	MUS_U		0.160568	DOMonly_biased		0.237013	DOMinMUS_biased		0.115741	MUSinDOM_biased
										0.305439	DOM_Fonly		0.0993559	DOM_Monly		0.239165	DOM_U		0.354574	MUS_Fonly		0.281869	MUS_Monly		0.174027	MUS_U		0.267639	DOMonly_biased		0.113219	DOMinMUS_biased		0.10474	MUSinDOM_biased
										0.329577	DOM_Fonly		0.236866	DOM_Monly		0.196349	DOM_U		0.380018	MUS_Fonly		0.181032	MUS_Monly		0.247996	MUS_U		0.267619	DOMonly_biased		-0.0227486	DOMinMUS_biased		0.168152	MUSinDOM_biased
										0.372381	DOM_Fonly		0.197495	DOM_Monly		0.355555	DOM_U		0.308603	MUS_Fonly		0.295436	MUS_Monly		0.236596	MUS_U		0.27647	DOMonly_biased		0.191044	DOMinMUS_biased		0.0902178	MUSinDOM_biased
										0.289968	DOM_Fonly		0.339551	DOM_Monly		0.254432	DOM_U		0.260279	MUS_Fonly		0.077315	MUS_Monly		0.241782	MUS_U		0.250954	DOMonly_biased		0.162925	DOMinMUS_biased		0.16444	MUSinDOM_biased
										0.302343	DOM_Fonly		0.343292	DOM_Monly		0.259601	DOM_U		0.325529	MUS_Fonly		0.109079	MUS_Monly		0.207995	MUS_U		0.158197	DOMonly_biased		0.188621	DOMinMUS_biased		0.0062981	MUSinDOM_biased
										0.30646	DOM_Fonly		0.289127	DOM_Monly		0.171385	DOM_U		0.343538	MUS_Fonly		0.174302	MUS_Monly		0.205561	MUS_U		0.225275	DOMonly_biased		0.1472	DOMinMUS_biased		0.121162	MUSinDOM_biased
										0.305089	DOM_Fonly		0.287173	DOM_Monly		0.196603	DOM_U		0.288935	MUS_Fonly		0.221681	MUS_Monly		0.179603	MUS_U		0.246468	DOMonly_biased		0.0866814	DOMinMUS_biased		0.113184	MUSinDOM_biased
										0.352667	DOM_Fonly		0.237921	DOM_Monly		0.185715	DOM_U		0.343324	MUS_Fonly		0.168881	MUS_Monly		0.264563	MUS_U		0.232673	DOMonly_biased		0.174083	DOMinMUS_biased		0.0265826	MUSinDOM_biased
										0.351888	DOM_Fonly		0.261861	DOM_Monly		0.238989	DOM_U		0.252699	MUS_Fonly		0.295745	MUS_Monly		0.13178	MUS_U		0.204104	DOMonly_biased		0.163475	DOMinMUS_biased		0.119904	MUSinDOM_biased
										0.330354	DOM_Fonly		0.438981	DOM_Monly		0.159895	DOM_U		0.331411	MUS_Fonly		0.227577	MUS_Monly		0.211785	MUS_U		0.273365	DOMonly_biased		0.142072	DOMinMUS_biased		0.0716068	MUSinDOM_biased
										0.320428	DOM_Fonly		0.246124	DOM_Monly		0.194185	DOM_U		0.268493	MUS_Fonly		0.250208	MUS_Monly		0.177394	MUS_U		0.299303	DOMonly_biased		0.124919	DOMinMUS_biased		0.101033	MUSinDOM_biased
										0.331761	DOM_Fonly		0.257034	DOM_Monly		0.221167	DOM_U		0.369472	MUS_Fonly		0.371576	MUS_Monly		0.128318	MUS_U		0.289045	DOMonly_biased		0.18349	DOMinMUS_biased		0.228387	MUSinDOM_biased
										0.290465	DOM_Fonly		0.293614	DOM_Monly		0.209161	DOM_U		0.345596	MUS_Fonly		0.191222	MUS_Monly		0.169973	MUS_U		0.187851	DOMonly_biased		0.0876849	DOMinMUS_biased		0.0959397	MUSinDOM_biased
										0.261356	DOM_Fonly		0.234423	DOM_Monly		0.162568	DOM_U		0.297777	MUS_Fonly		0.297867	MUS_Monly		0.205843	MUS_U		0.141011	DOMonly_biased		-0.0200008	DOMinMUS_biased		0.169098	MUSinDOM_biased
										0.342909	DOM_Fonly		0.247758	DOM_Monly		0.188585	DOM_U		0.305592	MUS_Fonly		0.194935	MUS_Monly		0.193365	MUS_U		0.227161	DOMonly_biased		-0.061481	DOMinMUS_biased		0.0500267	MUSinDOM_biased
										0.329474	DOM_Fonly		0.348862	DOM_Monly		0.16947	DOM_U		0.286636	MUS_Fonly		0.387524	MUS_Monly		0.206456	MUS_U		0.177327	DOMonly_biased		0.19136	DOMinMUS_biased		0.202088	MUSinDOM_biased
										0.308034	DOM_Fonly		0.1795	DOM_Monly		0.213099	DOM_U		0.277605	MUS_Fonly		0.352018	MUS_Monly		0.232049	MUS_U		0.242874	DOMonly_biased		0.0847535	DOMinMUS_biased		-0.0104401	MUSinDOM_biased
										0.257535	DOM_Fonly		0.282965	DOM_Monly		0.197441	DOM_U		0.385187	MUS_Fonly		0.207759	MUS_Monly		0.216486	MUS_U		0.2037	DOMonly_biased		-0.102996	DOMinMUS_biased		0.184956	MUSinDOM_biased
										0.275771	DOM_Fonly		0.289862	DOM_Monly		0.350049	DOM_U		0.280801	MUS_Fonly		0.103345	MUS_Monly		0.184807	MUS_U		0.234504	DOMonly_biased		0.139	DOMinMUS_biased		0.00923465	MUSinDOM_biased
										0.324543	DOM_Fonly		0.320135	DOM_Monly		0.210664	DOM_U		0.362614	MUS_Fonly		0.218033	MUS_Monly		0.284047	MUS_U		0.155753	DOMonly_biased		0.0954746	DOMinMUS_biased		0.206164	MUSinDOM_biased
										0.311655	DOM_Fonly		0.381131	DOM_Monly		0.249425	DOM_U		0.204298	MUS_Fonly		0.316126	MUS_Monly		0.182288	MUS_U		0.251391	DOMonly_biased		0.139757	DOMinMUS_biased		0.149885	MUSinDOM_biased
										0.36371	DOM_Fonly		0.21554	DOM_Monly		0.1993	DOM_U		0.279244	MUS_Fonly		0.278258	MUS_Monly		0.160472	MUS_U		0.271015	DOMonly_biased		-0.0338055	DOMinMUS_biased		0.0841771	MUSinDOM_biased
										0.326076	DOM_Fonly		0.290049	DOM_Monly		0.215168	DOM_U		0.342419	MUS_Fonly		0.237296	MUS_Monly		0.182507	MUS_U		0.263576	DOMonly_biased		0.084169	DOMinMUS_biased		0.245616	MUSinDOM_biased
										0.359713	DOM_Fonly		0.28888	DOM_Monly		0.268301	DOM_U		0.324323	MUS_Fonly		0.179298	MUS_Monly		0.17365	MUS_U		0.257427	DOMonly_biased		0.185757	DOMinMUS_biased		0.17402	MUSinDOM_biased
										0.352977	DOM_Fonly		0.19188	DOM_Monly		0.220476	DOM_U		0.285516	MUS_Fonly		0.203635	MUS_Monly		0.185009	MUS_U		0.195625	DOMonly_biased		0.0888434	DOMinMUS_biased		0.0633566	MUSinDOM_biased
										0.250586	DOM_Fonly		0.365284	DOM_Monly		0.212297	DOM_U		0.243493	MUS_Fonly		0.315342	MUS_Monly		0.128055	MUS_U		0.220662	DOMonly_biased		0.274329	DOMinMUS_biased		0.140958	MUSinDOM_biased
										0.383518	DOM_Fonly		0.252679	DOM_Monly		0.212417	DOM_U		0.323634	MUS_Fonly		0.198841	MUS_Monly		0.218903	MUS_U		0.336786	DOMonly_biased		0.0468724	DOMinMUS_biased		0.147796	MUSinDOM_biased
										0.287257	DOM_Fonly		0.297894	DOM_Monly		0.228133	DOM_U		0.325604	MUS_Fonly		0.102679	MUS_Monly		0.199357	MUS_U		0.0840353	DOMonly_biased		0.198611	DOMinMUS_biased		0.0348076	MUSinDOM_biased
										0.375211	DOM_Fonly		0.277345	DOM_Monly		0.233142	DOM_U		0.295425	MUS_Fonly		0.207402	MUS_Monly		0.156717	MUS_U		0.227229	DOMonly_biased		0.137729	DOMinMUS_biased		0.116559	MUSinDOM_biased
										0.289743	DOM_Fonly		0.241097	DOM_Monly		0.217904	DOM_U		0.298633	MUS_Fonly		0.385288	MUS_Monly		0.204516	MUS_U		0.145194	DOMonly_biased		0.145868	DOMinMUS_biased		0.0306748	MUSinDOM_biased
										0.360841	DOM_Fonly		0.194868	DOM_Monly		0.211414	DOM_U		0.315308	MUS_Fonly		0.291259	MUS_Monly		0.173559	MUS_U		0.295688	DOMonly_biased		0.132123	DOMinMUS_biased		0.160137	MUSinDOM_biased
										0.327222	DOM_Fonly		0.175537	DOM_Monly		0.219003	DOM_U		0.36788	MUS_Fonly		0.0496847	MUS_Monly		0.0883361	MUS_U		0.272956	DOMonly_biased		0.0167413	DOMinMUS_biased		0.0990247	MUSinDOM_biased
										0.342385	DOM_Fonly		0.323866	DOM_Monly		0.288285	DOM_U		0.320059	MUS_Fonly		0.211572	MUS_Monly		0.204084	MUS_U		0.264989	DOMonly_biased		0.0189151	DOMinMUS_biased		0.193997	MUSinDOM_biased
										0.319558	DOM_Fonly		0.201008	DOM_Monly		0.265201	DOM_U		0.295366	MUS_Fonly		0.154737	MUS_Monly		0.184225	MUS_U		0.231088	DOMonly_biased		0.138879	DOMinMUS_biased		0.0362773	MUSinDOM_biased
										0.314789	DOM_Fonly		0.24487	DOM_Monly		0.168058	DOM_U		0.3456	MUS_Fonly		0.0629357	MUS_Monly		0.289165	MUS_U		0.138829	DOMonly_biased		0.1341	DOMinMUS_biased		0.195027	MUSinDOM_biased
										0.322655	DOM_Fonly		0.320783	DOM_Monly		0.166003	DOM_U		0.277648	MUS_Fonly		0.300343	MUS_Monly		0.216002	MUS_U		0.209441	DOMonly_biased		0.116593	DOMinMUS_biased		0.123655	MUSinDOM_biased
										0.323041	DOM_Fonly		0.320336	DOM_Monly		0.249387	DOM_U		0.29398	MUS_Fonly		0.28964	MUS_Monly		0.190725	MUS_U		0.0641934	DOMonly_biased		0.244941	DOMinMUS_biased		0.0567657	MUSinDOM_biased
										0.332819	DOM_Fonly		0.382271	DOM_Monly		0.137225	DOM_U		0.358074	MUS_Fonly		0.231939	MUS_Monly		0.264976	MUS_U		0.184834	DOMonly_biased		0.123573	DOMinMUS_biased		0.0767332	MUSinDOM_biased
										0.320482	DOM_Fonly		0.239466	DOM_Monly		0.160491	DOM_U		0.325768	MUS_Fonly		0.349208	MUS_Monly		0.157638	MUS_U		0.12118	DOMonly_biased		0.222761	DOMinMUS_biased		0.182399	MUSinDOM_biased
										0.310659	DOM_Fonly		0.0752811	DOM_Monly		0.289277	DOM_U		0.243767	MUS_Fonly		0.285596	MUS_Monly		0.258428	MUS_U		0.224393	DOMonly_biased		0.105292	DOMinMUS_biased		0.17228	MUSinDOM_biased
										0.330868	DOM_Fonly		0.332255	DOM_Monly		0.21533	DOM_U		0.292673	MUS_Fonly		0.264506	MUS_Monly		0.157787	MUS_U		0.104602	DOMonly_biased		0.145321	DOMinMUS_biased		0.129418	MUSinDOM_biased
										0.356581	DOM_Fonly		0.302901	DOM_Monly		0.234702	DOM_U		0.251837	MUS_Fonly		0.25629	MUS_Monly		0.305313	MUS_U		0.239818	DOMonly_biased		0.230445	DOMinMUS_biased		0.169814	MUSinDOM_biased
										0.318099	DOM_Fonly		0.323465	DOM_Monly		0.278681	DOM_U		0.387186	MUS_Fonly		0.294255	MUS_Monly		0.150836	MUS_U		0.130285	DOMonly_biased		0.10727	DOMinMUS_biased		0.145862	MUSinDOM_biased
										0.267596	DOM_Fonly		0.162931	DOM_Monly		0.181271	DOM_U		0.297457	MUS_Fonly		0.144286	MUS_Monly		0.247505	MUS_U		0.202158	DOMonly_biased		0.118059	DOMinMUS_biased		0.206668	MUSinDOM_biased
										0.341007	DOM_Fonly		0.353984	DOM_Monly		0.225934	DOM_U		0.258352	MUS_Fonly		0.251943	MUS_Monly		0.21508	MUS_U		0.143525	DOMonly_biased		0.111338	DOMinMUS_biased		0.117804	MUSinDOM_biased
										0.335704	DOM_Fonly		0.445831	DOM_Monly		0.105957	DOM_U		0.324002	MUS_Fonly		0.324556	MUS_Monly		0.17837	MUS_U		0.236223	DOMonly_biased		0.102456	DOMinMUS_biased		0.0710498	MUSinDOM_biased
										0.372036	DOM_Fonly		0.295593	DOM_Monly		0.213185	DOM_U		0.32447	MUS_Fonly		0.155436	MUS_Monly		0.254283	MUS_U		0.181124	DOMonly_biased		0.248183	DOMinMUS_biased		0.188188	MUSinDOM_biased
										0.338629	DOM_Fonly		0.137609	DOM_Monly		0.199502	DOM_U		0.309112	MUS_Fonly		0.276381	MUS_Monly		0.202215	MUS_U		0.191338	DOMonly_biased		0.116453	DOMinMUS_biased		0.0304076	MUSinDOM_biased
										0.286627	DOM_Fonly		0.186703	DOM_Monly		0.1585	DOM_U		0.335997	MUS_Fonly		0.269687	MUS_Monly		0.196782	MUS_U		0.173266	DOMonly_biased		0.0400844	DOMinMUS_biased		0.154303	MUSinDOM_biased
										0.332915	DOM_Fonly		0.203398	DOM_Monly		0.226342	DOM_U		0.32899	MUS_Fonly		0.181136	MUS_Monly		0.149351	MUS_U		0.240317	DOMonly_biased		0.0315851	DOMinMUS_biased		0.140294	MUSinDOM_biased
										0.346416	DOM_Fonly		0.148534	DOM_Monly		0.234495	DOM_U		0.347103	MUS_Fonly		0.211132	MUS_Monly		0.205488	MUS_U		0.203472	DOMonly_biased		0.0415501	DOMinMUS_biased		0.106336	MUSinDOM_biased
										0.271662	DOM_Fonly		0.419464	DOM_Monly		0.207536	DOM_U		0.330402	MUS_Fonly		0.0759456	MUS_Monly		0.225927	MUS_U		0.112907	DOMonly_biased		0.0980518	DOMinMUS_biased		-0.0083856	MUSinDOM_biased
										0.25628	DOM_Fonly		0.149934	DOM_Monly		0.167399	DOM_U		0.303337	MUS_Fonly		0.252534	MUS_Monly		0.0877133	MUS_U		0.0754103	DOMonly_biased		-0.0269359	DOMinMUS_biased		0.158211	MUSinDOM_biased
										0.229605	DOM_Fonly		0.202694	DOM_Monly		0.189095	DOM_U		0.295579	MUS_Fonly		0.327677	MUS_Monly		0.17731	MUS_U		0.193726	DOMonly_biased		0.0690018	DOMinMUS_biased		0.148025	MUSinDOM_biased
										0.351761	DOM_Fonly		0.262392	DOM_Monly		0.137736	DOM_U		0.309967	MUS_Fonly		0.262844	MUS_Monly		0.198651	MUS_U		0.214101	DOMonly_biased		0.0593648	DOMinMUS_biased		0.0519718	MUSinDOM_biased
										0.308514	DOM_Fonly		0.338635	DOM_Monly		0.201466	DOM_U		0.366938	MUS_Fonly		0.21233	MUS_Monly		0.176436	MUS_U		0.159863	DOMonly_biased		0.147489	DOMinMUS_biased		0.111904	MUSinDOM_biased
										0.277148	DOM_Fonly		0.27992	DOM_Monly		0.256749	DOM_U		0.250193	MUS_Fonly		0.130284	MUS_Monly		0.238362	MUS_U		0.336588	DOMonly_biased		0.176139	DOMinMUS_biased		0.106562	MUSinDOM_biased
										0.341452	DOM_Fonly		0.416106	DOM_Monly		0.232821	DOM_U		0.326267	MUS_Fonly		0.152968	MUS_Monly		0.11187	MUS_U		0.240965	DOMonly_biased		0.0726153	DOMinMUS_biased		0.0817532	MUSinDOM_biased
										0.304039	DOM_Fonly		0.214732	DOM_Monly		0.13121	DOM_U		0.286366	MUS_Fonly		0.275388	MUS_Monly		0.198621	MUS_U		0.277241	DOMonly_biased		0.19624	DOMinMUS_biased		0.0729952	MUSinDOM_biased
										0.369415	DOM_Fonly		0.327761	DOM_Monly		0.215208	DOM_U		0.359916	MUS_Fonly		0.118166	MUS_Monly		0.224841	MUS_U		0.267422	DOMonly_biased		0.0758614	DOMinMUS_biased		0.0911114	MUSinDOM_biased
										0.397769	DOM_Fonly		0.247209	DOM_Monly		0.246775	DOM_U		0.316839	MUS_Fonly		0.128419	MUS_Monly		0.27118	MUS_U		0.248651	DOMonly_biased		0.185363	DOMinMUS_biased		0.174435	MUSinDOM_biased
										0.266886	DOM_Fonly		0.36114	DOM_Monly		0.11176	DOM_U		0.364188	MUS_Fonly		0.268961	MUS_Monly		0.2619	MUS_U		0.153162	DOMonly_biased		0.277664	DOMinMUS_biased		0.129369	MUSinDOM_biased
										0.350372	DOM_Fonly		0.247969	DOM_Monly		0.221756	DOM_U		0.258934	MUS_Fonly		0.341639	MUS_Monly		0.225709	MUS_U		0.165702	DOMonly_biased		0.118355	DOMinMUS_biased		0.163085	MUSinDOM_biased
										0.386482	DOM_Fonly		0.224569	DOM_Monly		0.250268	DOM_U		0.19281	MUS_Fonly		0.234718	MUS_Monly		0.153179	MUS_U		0.240521	DOMonly_biased		0.107545	DOMinMUS_biased		0.149018	MUSinDOM_biased
										0.318562	DOM_Fonly		0.246624	DOM_Monly		0.18579	DOM_U		0.228837	MUS_Fonly		0.417975	MUS_Monly		0.242309	MUS_U		0.344433	DOMonly_biased		0.144959	DOMinMUS_biased		0.0860672	MUSinDOM_biased
										0.293144	DOM_Fonly		0.191295	DOM_Monly		0.218921	DOM_U		0.305511	MUS_Fonly		0.183126	MUS_Monly		0.209905	MUS_U		0.182272	DOMonly_biased		0.0834187	DOMinMUS_biased		0.171936	MUSinDOM_biased
										0.378036	DOM_Fonly		0.317902	DOM_Monly		0.149741	DOM_U		0.357778	MUS_Fonly		0.464871	MUS_Monly		0.227101	MUS_U		0.231136	DOMonly_biased		0.134045	DOMinMUS_biased		0.228727	MUSinDOM_biased
										0.274891	DOM_Fonly		0.14493	DOM_Monly		0.251398	DOM_U		0.423636	MUS_Fonly		0.385055	MUS_Monly		0.277057	MUS_U		0.270594	DOMonly_biased		0.0515116	DOMinMUS_biased		0.0864398	MUSinDOM_biased
										0.362744	DOM_Fonly		0.334603	DOM_Monly		0.192798	DOM_U		0.353012	MUS_Fonly		0.249489	MUS_Monly		0.170677	MUS_U		0.173341	DOMonly_biased		0.213449	DOMinMUS_biased		0.219504	MUSinDOM_biased
										0.284222	DOM_Fonly		0.263	DOM_Monly		0.113294	DOM_U		0.287443	MUS_Fonly		0.329868	MUS_Monly		0.220014	MUS_U		0.146884	DOMonly_biased		0.120923	DOMinMUS_biased		0.0379302	MUSinDOM_biased
										0.384928	DOM_Fonly		0.216633	DOM_Monly		0.164835	DOM_U		0.304567	MUS_Fonly		0.406101	MUS_Monly		0.203827	MUS_U		0.147798	DOMonly_biased		0.101525	DOMinMUS_biased		0.0816196	MUSinDOM_biased
										0.333809	DOM_Fonly		0.204408	DOM_Monly		0.180396	DOM_U		0.354613	MUS_Fonly		0.166182	MUS_Monly		0.213352	MUS_U		0.261211	DOMonly_biased		-0.0524546	DOMinMUS_biased		0.112998	MUSinDOM_biased
										0.314302	DOM_Fonly		0.335705	DOM_Monly		0.175059	DOM_U		0.261932	MUS_Fonly		0.376959	MUS_Monly		0.296608	MUS_U		0.213687	DOMonly_biased		0.154294	DOMinMUS_biased		0.107623	MUSinDOM_biased
										0.287854	DOM_Fonly		0.245621	DOM_Monly		0.145985	DOM_U		0.338739	MUS_Fonly		0.246934	MUS_Monly		0.178577	MUS_U		0.237222	DOMonly_biased		0.105629	DOMinMUS_biased		0.158775	MUSinDOM_biased
										0.332956	DOM_Fonly		0.337735	DOM_Monly		0.20838	DOM_U		0.293562	MUS_Fonly		0.240524	MUS_Monly		0.239669	MUS_U		0.26562	DOMonly_biased		0.0387329	DOMinMUS_biased		0.0971896	MUSinDOM_biased
										0.313465	DOM_Fonly		0.244176	DOM_Monly		0.223516	DOM_U		0.29392	MUS_Fonly		0.229157	MUS_Monly		0.147475	MUS_U		0.0904026	DOMonly_biased		0.132128	DOMinMUS_biased		0.093498	MUSinDOM_biased
										0.339604	DOM_Fonly		0.208088	DOM_Monly		0.262457	DOM_U		0.301093	MUS_Fonly		0.194899	MUS_Monly		0.217892	MUS_U		0.129615	DOMonly_biased		0.107962	DOMinMUS_biased		0.169306	MUSinDOM_biased
										0.319156	DOM_Fonly		0.293416	DOM_Monly		0.240554	DOM_U		0.317489	MUS_Fonly		0.333876	MUS_Monly		0.21841	MUS_U		0.23495	DOMonly_biased		0.0784555	DOMinMUS_biased		0.125636	MUSinDOM_biased
										0.365584	DOM_Fonly		0.231415	DOM_Monly		0.195206	DOM_U		0.30217	MUS_Fonly		-0.00481726	MUS_Monly		0.203117	MUS_U		0.0437606	DOMonly_biased		0.0403612	DOMinMUS_biased		0.090254	MUSinDOM_biased
										0.31621	DOM_Fonly		0.368212	DOM_Monly		0.165317	DOM_U		0.33397	MUS_Fonly		0.297957	MUS_Monly		0.261959	MUS_U		0.258701	DOMonly_biased		0.0728768	DOMinMUS_biased		0.0882292	MUSinDOM_biased
										0.289852	DOM_Fonly		0.231511	DOM_Monly		0.245381	DOM_U		0.278254	MUS_Fonly		0.317649	MUS_Monly		0.199913	MUS_U		0.210009	DOMonly_biased		0.18193	DOMinMUS_biased		0.178754	MUSinDOM_biased
										0.217099	DOM_Fonly		0.239794	DOM_Monly		0.288339	DOM_U		0.34965	MUS_Fonly		0.315564	MUS_Monly		0.170776	MUS_U		0.153851	DOMonly_biased		0.135522	DOMinMUS_biased		-0.0302883	MUSinDOM_biased
										0.317245	DOM_Fonly		0.223835	DOM_Monly		0.177183	DOM_U		0.286554	MUS_Fonly		0.190795	MUS_Monly		0.148727	MUS_U		0.223739	DOMonly_biased		0.0602488	DOMinMUS_biased		0.143406	MUSinDOM_biased
										0.309283	DOM_Fonly		0.288357	DOM_Monly		0.259244	DOM_U		0.300178	MUS_Fonly		0.308339	MUS_Monly		0.092648	MUS_U		0.167734	DOMonly_biased		0.0541615	DOMinMUS_biased		0.218465	MUSinDOM_biased
										0.292616	DOM_Fonly		0.275656	DOM_Monly		0.114257	DOM_U		0.255892	MUS_Fonly		0.17184	MUS_Monly		0.22207	MUS_U		0.194421	DOMonly_biased		0.110212	DOMinMUS_biased		0.161897	MUSinDOM_biased
										0.324191	DOM_Fonly		0.269526	DOM_Monly		0.19785	DOM_U		0.324074	MUS_Fonly		0.337865	MUS_Monly		0.21429	MUS_U		0.151317	DOMonly_biased		0.020706	DOMinMUS_biased		0.191149	MUSinDOM_biased
										0.231277	DOM_Fonly		0.18725	DOM_Monly		0.20748	DOM_U		0.348889	MUS_Fonly		0.280847	MUS_Monly		0.210812	MUS_U		0.249422	DOMonly_biased		0.0552892	DOMinMUS_biased		0.163313	MUSinDOM_biased
										0.27909	DOM_Fonly		0.214925	DOM_Monly		0.209028	DOM_U		0.306856	MUS_Fonly		0.196313	MUS_Monly		0.189246	MUS_U		0.222564	DOMonly_biased		0.1601	DOMinMUS_biased		0.0812625	MUSinDOM_biased
										0.316466	DOM_Fonly		0.214433	DOM_Monly		0.241884	DOM_U		0.338361	MUS_Fonly		0.311987	MUS_Monly		0.227347	MUS_U		0.223292	DOMonly_biased		0.0250913	DOMinMUS_biased		0.170545	MUSinDOM_biased
										0.279413	DOM_Fonly		0.177196	DOM_Monly		0.192266	DOM_U		0.385388	MUS_Fonly		0.324243	MUS_Monly		0.159015	MUS_U		0.184425	DOMonly_biased		0.186246	DOMinMUS_biased		0.250887	MUSinDOM_biased
										0.340603	DOM_Fonly		0.161409	DOM_Monly		0.259618	DOM_U		0.339587	MUS_Fonly		0.302586	MUS_Monly		0.132961	MUS_U		0.166531	DOMonly_biased		0.0656154	DOMinMUS_biased		0.0331982	MUSinDOM_biased
										0.346335	DOM_Fonly		0.357863	DOM_Monly		0.200765	DOM_U		0.315646	MUS_Fonly		0.245022	MUS_Monly		0.175636	MUS_U		0.278584	DOMonly_biased		-0.00230153	DOMinMUS_biased		0.114404	MUSinDOM_biased
										0.315342	DOM_Fonly		0.371056	DOM_Monly		0.158122	DOM_U		0.342002	MUS_Fonly		0.203403	MUS_Monly		0.338599	MUS_U		0.263834	DOMonly_biased		0.0471675	DOMinMUS_biased		0.134812	MUSinDOM_biased
										0.360565	DOM_Fonly		0.370281	DOM_Monly		0.221081	DOM_U		0.258713	MUS_Fonly		0.0741336	MUS_Monly		0.195517	MUS_U		0.166976	DOMonly_biased		0.113407	DOMinMUS_biased		0.146668	MUSinDOM_biased
										0.253448	DOM_Fonly		0.266375	DOM_Monly		0.226273	DOM_U		0.260094	MUS_Fonly		0.302854	MUS_Monly		0.264191	MUS_U		0.204803	DOMonly_biased		0.278983	DOMinMUS_biased		0.0441542	MUSinDOM_biased
										0.356489	DOM_Fonly		0.240027	DOM_Monly		0.217515	DOM_U		0.292239	MUS_Fonly		0.234502	MUS_Monly		0.131	MUS_U		0.223884	DOMonly_biased		-0.0112769	DOMinMUS_biased		0.267699	MUSinDOM_biased
										0.282308	DOM_Fonly		0.116332	DOM_Monly		0.121738	DOM_U		0.333576	MUS_Fonly		0.231832	MUS_Monly		0.25621	MUS_U		0.184375	DOMonly_biased		0.136949	DOMinMUS_biased		0.0645918	MUSinDOM_biased
										0.359451	DOM_Fonly		0.289001	DOM_Monly		0.20936	DOM_U		0.276436	MUS_Fonly		0.143103	MUS_Monly		0.212788	MUS_U		0.185916	DOMonly_biased		0.124134	DOMinMUS_biased		0.117554	MUSinDOM_biased
										0.237265	DOM_Fonly		0.368195	DOM_Monly		0.193894	DOM_U		0.276811	MUS_Fonly		0.259145	MUS_Monly		0.199444	MUS_U		0.151183	DOMonly_biased		0.149954	DOMinMUS_biased		0.209809	MUSinDOM_biased
										0.277213	DOM_Fonly		0.234629	DOM_Monly		0.216208	DOM_U		0.285967	MUS_Fonly		0.251652	MUS_Monly		0.150566	MUS_U		0.276741	DOMonly_biased		0.18961	DOMinMUS_biased		0.0796331	MUSinDOM_biased
										0.340496	DOM_Fonly		0.361099	DOM_Monly		0.154386	DOM_U		0.231041	MUS_Fonly		0.230641	MUS_Monly		0.249897	MUS_U		0.179407	DOMonly_biased		0.12924	DOMinMUS_biased		0.0702614	MUSinDOM_biased
										0.320994	DOM_Fonly		0.274958	DOM_Monly		0.211386	DOM_U		0.302829	MUS_Fonly		0.12703	MUS_Monly		0.24164	MUS_U		0.26632	DOMonly_biased		0.243886	DOMinMUS_biased		0.155391	MUSinDOM_biased
										0.320588	DOM_Fonly		0.131743	DOM_Monly		0.280482	DOM_U		0.29321	MUS_Fonly		0.276905	MUS_Monly		0.195061	MUS_U		0.215595	DOMonly_biased		-0.0141082	DOMinMUS_biased		0.0596636	MUSinDOM_biased
										0.288104	DOM_Fonly		0.235789	DOM_Monly		0.164725	DOM_U		0.280863	MUS_Fonly		0.297325	MUS_Monly		0.122747	MUS_U		0.253669	DOMonly_biased		0.105883	DOMinMUS_biased		0.17403	MUSinDOM_biased
										0.292972	DOM_Fonly		0.325189	DOM_Monly		0.187121	DOM_U		0.366678	MUS_Fonly		0.171725	MUS_Monly		0.128622	MUS_U		0.239219	DOMonly_biased		0.207776	DOMinMUS_biased		0.168414	MUSinDOM_biased
										0.344685	DOM_Fonly		0.377769	DOM_Monly		0.220145	DOM_U		0.31584	MUS_Fonly		0.285667	MUS_Monly		0.231207	MUS_U		0.269293	DOMonly_biased		0.135352	DOMinMUS_biased		0.0368602	MUSinDOM_biased
										0.348464	DOM_Fonly		0.0627226	DOM_Monly		0.200115	DOM_U		0.313042	MUS_Fonly		0.131478	MUS_Monly		0.166929	MUS_U		0.185218	DOMonly_biased		0.149661	DOMinMUS_biased		0.13192	MUSinDOM_biased
										0.300149	DOM_Fonly		0.416738	DOM_Monly		0.284559	DOM_U		0.402943	MUS_Fonly		0.258924	MUS_Monly		0.176942	MUS_U		0.317941	DOMonly_biased		-0.0182661	DOMinMUS_biased		0.149997	MUSinDOM_biased
										0.352593	DOM_Fonly		0.305271	DOM_Monly		0.153731	DOM_U		0.346892	MUS_Fonly		0.130902	MUS_Monly		0.199609	MUS_U		0.291417	DOMonly_biased		0.181182	DOMinMUS_biased		0.294931	MUSinDOM_biased
										0.291649	DOM_Fonly		0.361659	DOM_Monly		0.251839	DOM_U		0.318334	MUS_Fonly		0.323109	MUS_Monly		0.236774	MUS_U		0.293892	DOMonly_biased		0.0787452	DOMinMUS_biased		0.00689143	MUSinDOM_biased
										0.304863	DOM_Fonly		0.365766	DOM_Monly		0.190309	DOM_U		0.316897	MUS_Fonly		0.274186	MUS_Monly		0.295142	MUS_U		0.307971	DOMonly_biased		0.19735	DOMinMUS_biased		0.108975	MUSinDOM_biased
										0.309463	DOM_Fonly		0.269044	DOM_Monly		0.220277	DOM_U		0.285665	MUS_Fonly		0.264364	MUS_Monly		0.241749	MUS_U		0.215867	DOMonly_biased		0.204814	DOMinMUS_biased		0.0490722	MUSinDOM_biased
										0.303114	DOM_Fonly		0.240446	DOM_Monly		0.110166	DOM_U		0.317469	MUS_Fonly		0.164775	MUS_Monly		0.204762	MUS_U		0.297048	DOMonly_biased		0.0942714	DOMinMUS_biased		0.0388438	MUSinDOM_biased
										0.284726	DOM_Fonly		0.215317	DOM_Monly		0.189939	DOM_U		0.331248	MUS_Fonly		0.158778	MUS_Monly		0.290717	MUS_U		0.203013	DOMonly_biased		0.0451949	DOMinMUS_biased		0.337022	MUSinDOM_biased
										0.385614	DOM_Fonly		0.327427	DOM_Monly		0.206195	DOM_U		0.270766	MUS_Fonly		0.206457	MUS_Monly		0.249439	MUS_U		0.22456	DOMonly_biased		0.185911	DOMinMUS_biased		0.122771	MUSinDOM_biased
										0.354437	DOM_Fonly		0.195442	DOM_Monly		0.142013	DOM_U		0.361462	MUS_Fonly		0.270721	MUS_Monly		0.138324	MUS_U		0.361389	DOMonly_biased		0.0839755	DOMinMUS_biased		0.168133	MUSinDOM_biased
										0.228909	DOM_Fonly		0.257476	DOM_Monly		0.210465	DOM_U		0.291856	MUS_Fonly		0.231401	MUS_Monly		0.197915	MUS_U		0.311616	DOMonly_biased		0.0388022	DOMinMUS_biased		0.182094	MUSinDOM_biased
										0.345608	DOM_Fonly		0.328527	DOM_Monly		0.204368	DOM_U		0.266337	MUS_Fonly		0.175563	MUS_Monly		0.266796	MUS_U		0.234574	DOMonly_biased		0.195433	DOMinMUS_biased		0.176365	MUSinDOM_biased
										0.334135	DOM_Fonly		0.330194	DOM_Monly		0.223826	DOM_U		0.264539	MUS_Fonly		0.23724	MUS_Monly		0.241596	MUS_U		0.0816022	DOMonly_biased		0.032345	DOMinMUS_biased		0.0678603	MUSinDOM_biased
										0.316871	DOM_Fonly		0.272834	DOM_Monly		0.228579	DOM_U		0.346039	MUS_Fonly		0.189438	MUS_Monly		0.125658	MUS_U		0.269323	DOMonly_biased		0.0738027	DOMinMUS_biased		0.0437902	MUSinDOM_biased
										0.347719	DOM_Fonly		0.330871	DOM_Monly		0.179657	DOM_U		0.295585	MUS_Fonly		0.147014	MUS_Monly		0.259705	MUS_U		0.230795	DOMonly_biased		0.127837	DOMinMUS_biased		0.160161	MUSinDOM_biased
										0.30816	DOM_Fonly		0.324528	DOM_Monly		0.214807	DOM_U		0.352362	MUS_Fonly		0.304181	MUS_Monly		0.214851	MUS_U		0.164961	DOMonly_biased		0.142631	DOMinMUS_biased		0.022376	MUSinDOM_biased
										0.267238	DOM_Fonly		0.266509	DOM_Monly		0.232628	DOM_U		0.322059	MUS_Fonly		0.246506	MUS_Monly		0.196448	MUS_U		0.208971	DOMonly_biased		0.119413	DOMinMUS_biased		0.026915	MUSinDOM_biased
										0.226985	DOM_Fonly		0.177798	DOM_Monly		0.234803	DOM_U		0.348311	MUS_Fonly		0.287728	MUS_Monly		0.245077	MUS_U		0.219634	DOMonly_biased		0.0881716	DOMinMUS_biased		0.180145	MUSinDOM_biased
										0.304511	DOM_Fonly		0.323624	DOM_Monly		0.197089	DOM_U		0.275291	MUS_Fonly		0.285278	MUS_Monly		0.215308	MUS_U		0.262647	DOMonly_biased		-0.0216103	DOMinMUS_biased		0.0502385	MUSinDOM_biased
										0.256759	DOM_Fonly		0.268975	DOM_Monly		0.171656	DOM_U		0.319311	MUS_Fonly		0.366368	MUS_Monly		0.144853	MUS_U		0.171192	DOMonly_biased		0.271891	DOMinMUS_biased		0.086961	MUSinDOM_biased
										0.279168	DOM_Fonly		0.179114	DOM_Monly		0.194495	DOM_U		0.239649	MUS_Fonly		0.31495	MUS_Monly		0.251253	MUS_U		0.191049	DOMonly_biased		0.0474423	DOMinMUS_biased		0.10385	MUSinDOM_biased
										0.30444	DOM_Fonly		0.174874	DOM_Monly		0.325569	DOM_U		0.34819	MUS_Fonly		0.16543	MUS_Monly		0.209863	MUS_U		0.240662	DOMonly_biased		0.0605058	DOMinMUS_biased		0.118067	MUSinDOM_biased
										0.278767	DOM_Fonly		0.307455	DOM_Monly		0.197136	DOM_U		0.253885	MUS_Fonly		0.228531	MUS_Monly		0.294225	MUS_U		0.255404	DOMonly_biased		0.0721886	DOMinMUS_biased		0.0533079	MUSinDOM_biased
										0.333233	DOM_Fonly		0.305562	DOM_Monly		0.212842	DOM_U		0.339594	MUS_Fonly		0.146323	MUS_Monly		0.176247	MUS_U		0.257474	DOMonly_biased		0.0048021	DOMinMUS_biased		0.196654	MUSinDOM_biased
										0.302711	DOM_Fonly		0.248466	DOM_Monly		0.264279	DOM_U		0.279066	MUS_Fonly		0.0935356	MUS_Monly		0.258912	MUS_U		0.232365	DOMonly_biased		-0.0259786	DOMinMUS_biased		0.0846822	MUSinDOM_biased
										0.340358	DOM_Fonly		0.268941	DOM_Monly		0.256828	DOM_U		0.28345	MUS_Fonly		-0.00929465	MUS_Monly		0.196149	MUS_U		0.267868	DOMonly_biased		0.156122	DOMinMUS_biased		0.200942	MUSinDOM_biased
										0.354604	DOM_Fonly		0.3375	DOM_Monly		0.232082	DOM_U		0.370456	MUS_Fonly		0.0713022	MUS_Monly		0.149198	MUS_U		0.253856	DOMonly_biased		0.136069	DOMinMUS_biased		0.120879	MUSinDOM_biased
										0.272709	DOM_Fonly		0.337533	DOM_Monly		0.179296	DOM_U		0.453717	MUS_Fonly		0.315932	MUS_Monly		0.165639	MUS_U		0.349295	DOMonly_biased		0.144109	DOMinMUS_biased		0.145829	MUSinDOM_biased
										0.280219	DOM_Fonly		0.346943	DOM_Monly		0.103696	DOM_U		0.242398	MUS_Fonly		0.358476	MUS_Monly		0.244439	MUS_U		0.204031	DOMonly_biased		0.235861	DOMinMUS_biased		0.136952	MUSinDOM_biased
										0.300979	DOM_Fonly		0.257546	DOM_Monly		0.178452	DOM_U		0.365328	MUS_Fonly		0.33315	MUS_Monly		0.17758	MUS_U		0.276405	DOMonly_biased		0.0054358	DOMinMUS_biased		0.0177717	MUSinDOM_biased
										0.29548	DOM_Fonly		0.196583	DOM_Monly		0.194557	DOM_U		0.340516	MUS_Fonly		0.202982	MUS_Monly		0.247866	MUS_U		0.293928	DOMonly_biased		-0.0418875	DOMinMUS_biased		0.0787904	MUSinDOM_biased
										0.335826	DOM_Fonly		0.279756	DOM_Monly		0.200051	DOM_U		0.298701	MUS_Fonly		0.269243	MUS_Monly		0.214267	MUS_U		0.271369	DOMonly_biased		0.226	DOMinMUS_biased		0.162025	MUSinDOM_biased
										0.325773	DOM_Fonly		0.364029	DOM_Monly		0.242818	DOM_U		0.310313	MUS_Fonly		0.307503	MUS_Monly		0.206979	MUS_U		0.203587	DOMonly_biased		0.0739842	DOMinMUS_biased		0.170979	MUSinDOM_biased
										0.370488	DOM_Fonly		0.294468	DOM_Monly		0.133081	DOM_U		0.277723	MUS_Fonly		0.109879	MUS_Monly		0.246745	MUS_U		0.269518	DOMonly_biased		0.175568	DOMinMUS_biased		0.288624	MUSinDOM_biased
										0.306189	DOM_Fonly		0.26096	DOM_Monly		0.138892	DOM_U		0.388257	MUS_Fonly		0.195367	MUS_Monly		0.146962	MUS_U		0.263072	DOMonly_biased		0.132652	DOMinMUS_biased		-0.0394854	MUSinDOM_biased
										0.332951	DOM_Fonly		0.314504	DOM_Monly		0.165848	DOM_U		0.27241	MUS_Fonly		0.0962399	MUS_Monly		0.154548	MUS_U		0.265875	DOMonly_biased		0.0620518	DOMinMUS_biased		0.109115	MUSinDOM_biased
										0.277714	DOM_Fonly		0.26466	DOM_Monly		0.211026	DOM_U		0.375792	MUS_Fonly		0.124723	MUS_Monly		0.317678	MUS_U		0.170804	DOMonly_biased		0.152035	DOMinMUS_biased		0.125852	MUSinDOM_biased
										0.315599	DOM_Fonly		0.277236	DOM_Monly		0.277602	DOM_U		0.291954	MUS_Fonly		0.200287	MUS_Monly		0.21055	MUS_U		0.155076	DOMonly_biased		0.105636	DOMinMUS_biased		0.156246	MUSinDOM_biased
										0.341029	DOM_Fonly		0.316764	DOM_Monly		0.232087	DOM_U		0.258955	MUS_Fonly		0.253488	MUS_Monly		0.233147	MUS_U		0.113499	DOMonly_biased		0.0399838	DOMinMUS_biased		0.146554	MUSinDOM_biased
										0.310761	DOM_Fonly		0.175718	DOM_Monly		0.211091	DOM_U		0.300249	MUS_Fonly		0.0795967	MUS_Monly		0.267795	MUS_U		0.137295	DOMonly_biased		0.0956411	DOMinMUS_biased		0.0811336	MUSinDOM_biased
										0.362104	DOM_Fonly		0.343327	DOM_Monly		0.258596	DOM_U		0.324956	MUS_Fonly		0.174605	MUS_Monly		0.232263	MUS_U		0.109138	DOMonly_biased		-0.025475	DOMinMUS_biased		0.0961211	MUSinDOM_biased
										0.331501	DOM_Fonly		0.33074	DOM_Monly		0.181454	DOM_U		0.316484	MUS_Fonly		0.167919	MUS_Monly		0.203613	MUS_U		0.245262	DOMonly_biased		0.0879072	DOMinMUS_biased		0.129908	MUSinDOM_biased
										0.276082	DOM_Fonly		0.162263	DOM_Monly		0.221684	DOM_U		0.355529	MUS_Fonly		0.203697	MUS_Monly		0.176797	MUS_U		0.225795	DOMonly_biased		0.221059	DOMinMUS_biased		0.22738	MUSinDOM_biased
										0.269905	DOM_Fonly		0.286658	DOM_Monly		0.237882	DOM_U		0.228306	MUS_Fonly		0.366412	MUS_Monly		0.252033	MUS_U		0.279872	DOMonly_biased		0.202611	DOMinMUS_biased		0.151831	MUSinDOM_biased
										0.301086	DOM_Fonly		0.232921	DOM_Monly		0.235796	DOM_U		0.326111	MUS_Fonly		0.212499	MUS_Monly		0.173137	MUS_U		0.265155	DOMonly_biased		0.127092	DOMinMUS_biased		0.0648485	MUSinDOM_biased
										0.260524	DOM_Fonly		0.247551	DOM_Monly		0.172534	DOM_U		0.248361	MUS_Fonly		0.12543	MUS_Monly		0.222953	MUS_U		0.379142	DOMonly_biased		0.12833	DOMinMUS_biased		0.158632	MUSinDOM_biased
										0.280184	DOM_Fonly		0.206416	DOM_Monly		0.152012	DOM_U		0.243487	MUS_Fonly		0.310689	MUS_Monly		0.205757	MUS_U		0.272679	DOMonly_biased		0.146762	DOMinMUS_biased		0.100816	MUSinDOM_biased
										0.33693	DOM_Fonly		0.280902	DOM_Monly		0.203405	DOM_U		0.239089	MUS_Fonly		0.299883	MUS_Monly		0.246701	MUS_U		0.209423	DOMonly_biased		0.206909	DOMinMUS_biased		0.0911596	MUSinDOM_biased
										0.313955	DOM_Fonly		0.327306	DOM_Monly		0.232841	DOM_U		0.278088	MUS_Fonly		0.220229	MUS_Monly		0.270407	MUS_U		0.152708	DOMonly_biased		0.14707	DOMinMUS_biased		0.133618	MUSinDOM_biased
										0.27149	DOM_Fonly		0.262754	DOM_Monly		0.127353	DOM_U		0.251613	MUS_Fonly		0.154839	MUS_Monly		0.166707	MUS_U		0.228435	DOMonly_biased		0.149277	DOMinMUS_biased		0.0689446	MUSinDOM_biased
										0.257928	DOM_Fonly		0.278166	DOM_Monly		0.231941	DOM_U		0.305336	MUS_Fonly		0.311206	MUS_Monly		0.233433	MUS_U		0.207965	DOMonly_biased		0.257346	DOMinMUS_biased		0.1053	MUSinDOM_biased
										0.343386	DOM_Fonly		0.228647	DOM_Monly		0.1727	DOM_U		0.286325	MUS_Fonly		0.241932	MUS_Monly		0.209081	MUS_U		0.224219	DOMonly_biased		0.0838487	DOMinMUS_biased		0.219762	MUSinDOM_biased
										0.332997	DOM_Fonly		0.250795	DOM_Monly		0.133074	DOM_U		0.318773	MUS_Fonly		0.217001	MUS_Monly		0.182941	MUS_U		0.214684	DOMonly_biased		0.118898	DOMinMUS_biased		0.0986212	MUSinDOM_biased
										0.316564	DOM_Fonly		0.300163	DOM_Monly		0.174908	DOM_U		0.378768	MUS_Fonly		0.341241	MUS_Monly		0.324868	MUS_U		0.328083	DOMonly_biased		0.0645615	DOMinMUS_biased		0.183261	MUSinDOM_biased
										0.282248	DOM_Fonly		0.271695	DOM_Monly		0.199659	DOM_U		0.299043	MUS_Fonly		0.199844	MUS_Monly		0.160971	MUS_U		0.289483	DOMonly_biased		0.0228976	DOMinMUS_biased		0.0664272	MUSinDOM_biased
										0.336071	DOM_Fonly		0.259151	DOM_Monly		0.234073	DOM_U		0.315594	MUS_Fonly		0.0593604	MUS_Monly		0.232732	MUS_U		0.241751	DOMonly_biased		0.0615866	DOMinMUS_biased		0.237906	MUSinDOM_biased
										0.256091	DOM_Fonly		0.329764	DOM_Monly		0.156105	DOM_U		0.29435	MUS_Fonly		0.318527	MUS_Monly		0.154861	MUS_U		0.28977	DOMonly_biased		0.141509	DOMinMUS_biased		0.182977	MUSinDOM_biased
										0.336776	DOM_Fonly		0.189761	DOM_Monly		0.208158	DOM_U		0.259434	MUS_Fonly		0.225499	MUS_Monly		0.162616	MUS_U		0.210505	DOMonly_biased		0.226536	DOMinMUS_biased		0.122309	MUSinDOM_biased
										0.286208	DOM_Fonly		0.343585	DOM_Monly		0.241167	DOM_U		0.372135	MUS_Fonly		0.246258	MUS_Monly		0.201032	MUS_U		0.14595	DOMonly_biased		0.0607382	DOMinMUS_biased		0.163761	MUSinDOM_biased
										0.316408	DOM_Fonly		0.222472	DOM_Monly		0.268232	DOM_U		0.307876	MUS_Fonly		0.349258	MUS_Monly		0.197267	MUS_U		0.257027	DOMonly_biased		0.012101	DOMinMUS_biased		0.166909	MUSinDOM_biased
										0.340278	DOM_Fonly		0.177224	DOM_Monly		0.179947	DOM_U		0.361241	MUS_Fonly		0.0484099	MUS_Monly		0.292085	MUS_U		0.257539	DOMonly_biased		0.17506	DOMinMUS_biased		0.0293986	MUSinDOM_biased
										0.299246	DOM_Fonly		0.21766	DOM_Monly		0.180623	DOM_U		0.296048	MUS_Fonly		0.0823453	MUS_Monly		0.109406	MUS_U		0.266657	DOMonly_biased		0.277086	DOMinMUS_biased		0.186081	MUSinDOM_biased
										0.313858	DOM_Fonly		0.343599	DOM_Monly		0.301434	DOM_U		0.274351	MUS_Fonly		0.208707	MUS_Monly		0.231346	MUS_U		0.128592	DOMonly_biased		0.050093	DOMinMUS_biased		0.074043	MUSinDOM_biased
										0.353901	DOM_Fonly		0.34088	DOM_Monly		0.172365	DOM_U		0.335035	MUS_Fonly		0.0276365	MUS_Monly		0.12178	MUS_U		0.181585	DOMonly_biased		0.173344	DOMinMUS_biased		0.0185691	MUSinDOM_biased
										0.292752	DOM_Fonly		0.311213	DOM_Monly		0.249683	DOM_U		0.325851	MUS_Fonly		0.0508034	MUS_Monly		0.213219	MUS_U		0.134384	DOMonly_biased		0.27734	DOMinMUS_biased		0.11817	MUSinDOM_biased
										0.321169	DOM_Fonly		0.308316	DOM_Monly		0.213306	DOM_U		0.335693	MUS_Fonly		0.131077	MUS_Monly		0.261551	MUS_U		0.147465	DOMonly_biased		0.200724	DOMinMUS_biased		0.113014	MUSinDOM_biased
										0.310351	DOM_Fonly		0.14606	DOM_Monly		0.184202	DOM_U		0.37017	MUS_Fonly		0.293346	MUS_Monly		0.13418	MUS_U		0.303224	DOMonly_biased		0.174734	DOMinMUS_biased		0.0673195	MUSinDOM_biased
										0.289953	DOM_Fonly		0.185593	DOM_Monly		0.212186	DOM_U		0.335994	MUS_Fonly		0.166215	MUS_Monly		0.226893	MUS_U		0.198245	DOMonly_biased		0.176215	DOMinMUS_biased		0.220526	MUSinDOM_biased
										0.298592	DOM_Fonly		0.254542	DOM_Monly		0.163161	DOM_U		0.319198	MUS_Fonly		0.3375	MUS_Monly		0.15354	MUS_U		0.235584	DOMonly_biased		0.0716599	DOMinMUS_biased		0.154089	MUSinDOM_biased
										0.311698	DOM_Fonly		0.355044	DOM_Monly		0.171079	DOM_U		0.344229	MUS_Fonly		0.333259	MUS_Monly		0.197396	MUS_U		0.179987	DOMonly_biased		0.137711	DOMinMUS_biased		0.154672	MUSinDOM_biased
										0.314967	DOM_Fonly		0.181527	DOM_Monly		0.251093	DOM_U		0.336936	MUS_Fonly		0.268423	MUS_Monly		0.177199	MUS_U		0.299369	DOMonly_biased		0.114318	DOMinMUS_biased		0.217893	MUSinDOM_biased
										0.284263	DOM_Fonly		0.298384	DOM_Monly		0.232941	DOM_U		0.297342	MUS_Fonly		0.255265	MUS_Monly		0.200295	MUS_U		0.254573	DOMonly_biased		0.207391	DOMinMUS_biased		0.105267	MUSinDOM_biased
										0.275485	DOM_Fonly		0.219241	DOM_Monly		0.114591	DOM_U		0.323066	MUS_Fonly		0.198811	MUS_Monly		0.246196	MUS_U		0.251374	DOMonly_biased		0.0768517	DOMinMUS_biased		0.0821092	MUSinDOM_biased
										0.353987	DOM_Fonly		0.320923	DOM_Monly		0.168631	DOM_U		0.29825	MUS_Fonly		0.135496	MUS_Monly		0.268353	MUS_U		0.183592	DOMonly_biased		0.0716618	DOMinMUS_biased		0.0766287	MUSinDOM_biased
										0.283005	DOM_Fonly		0.246407	DOM_Monly		0.126869	DOM_U		0.293504	MUS_Fonly		0.326008	MUS_Monly		0.252571	MUS_U		0.185406	DOMonly_biased		0.0194284	DOMinMUS_biased		0.197817	MUSinDOM_biased
										0.225355	DOM_Fonly		0.267417	DOM_Monly		0.220321	DOM_U		0.303757	MUS_Fonly		0.12865	MUS_Monly		0.211827	MUS_U		0.23337	DOMonly_biased		0.242102	DOMinMUS_biased		0.150038	MUSinDOM_biased
										0.349216	DOM_Fonly		0.377088	DOM_Monly		0.194171	DOM_U		0.37236	MUS_Fonly		0.118019	MUS_Monly		0.120886	MUS_U		0.214372	DOMonly_biased		0.240675	DOMinMUS_biased		0.0938938	MUSinDOM_biased
										0.267621	DOM_Fonly		0.276452	DOM_Monly		0.16783	DOM_U		0.336505	MUS_Fonly		0.245181	MUS_Monly		0.249105	MUS_U		0.260569	DOMonly_biased		0.0954603	DOMinMUS_biased		0.220021	MUSinDOM_biased
										0.374668	DOM_Fonly		0.250415	DOM_Monly		0.182344	DOM_U		0.258581	MUS_Fonly		0.443097	MUS_Monly		0.139097	MUS_U		0.259669	DOMonly_biased		0.270174	DOMinMUS_biased		0.122818	MUSinDOM_biased
										0.344613	DOM_Fonly		0.218029	DOM_Monly		0.22352	DOM_U		0.362918	MUS_Fonly		0.0592143	MUS_Monly		0.203879	MUS_U		0.121321	DOMonly_biased		0.0593836	DOMinMUS_biased		0.168918	MUSinDOM_biased
										0.286973	DOM_Fonly		0.247265	DOM_Monly		0.26105	DOM_U		0.290713	MUS_Fonly		0.163798	MUS_Monly		0.19073	MUS_U		0.194067	DOMonly_biased		0.0750186	DOMinMUS_biased		0.112927	MUSinDOM_biased
										0.287506	DOM_Fonly		0.412287	DOM_Monly		0.225307	DOM_U		0.270118	MUS_Fonly		0.126737	MUS_Monly		0.122041	MUS_U		0.166294	DOMonly_biased		0.128856	DOMinMUS_biased		0.0988769	MUSinDOM_biased
										0.278937	DOM_Fonly		0.21752	DOM_Monly		0.158713	DOM_U		0.358124	MUS_Fonly		0.220358	MUS_Monly		0.164468	MUS_U		0.200028	DOMonly_biased		0.0838062	DOMinMUS_biased		0.0842084	MUSinDOM_biased
										0.342785	DOM_Fonly		0.25016	DOM_Monly		0.199465	DOM_U		0.356516	MUS_Fonly		0.175924	MUS_Monly		0.106518	MUS_U		0.23778	DOMonly_biased		0.157396	DOMinMUS_biased		0.110933	MUSinDOM_biased
										0.386557	DOM_Fonly		0.185143	DOM_Monly		0.194504	DOM_U		0.296963	MUS_Fonly		0.254428	MUS_Monly		0.230234	MUS_U		0.187949	DOMonly_biased		0.006643	DOMinMUS_biased		0.116879	MUSinDOM_biased
										0.277541	DOM_Fonly		0.127754	DOM_Monly		0.234534	DOM_U		0.384087	MUS_Fonly		0.101103	MUS_Monly		0.147795	MUS_U		0.361927	DOMonly_biased		0.120003	DOMinMUS_biased		0.17805	MUSinDOM_biased
										0.242242	DOM_Fonly		0.302702	DOM_Monly		0.228331	DOM_U		0.311558	MUS_Fonly		0.282357	MUS_Monly		0.216869	MUS_U		0.109636	DOMonly_biased		0.0880316	DOMinMUS_biased		0.00397798	MUSinDOM_biased
										0.295059	DOM_Fonly		0.282794	DOM_Monly		0.201244	DOM_U		0.329798	MUS_Fonly		0.318665	MUS_Monly		0.17773	MUS_U		0.286137	DOMonly_biased		0.169122	DOMinMUS_biased		0.244371	MUSinDOM_biased
										0.237749	DOM_Fonly		0.224517	DOM_Monly		0.194576	DOM_U		0.371848	MUS_Fonly		0.320158	MUS_Monly		0.238852	MUS_U		0.228136	DOMonly_biased		0.0437825	DOMinMUS_biased		0.0807743	MUSinDOM_biased
										0.286265	DOM_Fonly		0.196645	DOM_Monly		0.0761893	DOM_U		0.374262	MUS_Fonly		0.181659	MUS_Monly		0.16573	MUS_U		0.277395	DOMonly_biased		0.0157336	DOMinMUS_biased		0.0843936	MUSinDOM_biased
										0.267352	DOM_Fonly		0.253796	DOM_Monly		0.187973	DOM_U		0.285351	MUS_Fonly		0.38724	MUS_Monly		0.174045	MUS_U		0.126003	DOMonly_biased		0.121893	DOMinMUS_biased		0.144838	MUSinDOM_biased
										0.302066	DOM_Fonly		0.169512	DOM_Monly		0.285598	DOM_U		0.355718	MUS_Fonly		0.358318	MUS_Monly		0.224581	MUS_U		0.277793	DOMonly_biased		0.0560267	DOMinMUS_biased		0.135766	MUSinDOM_biased
										0.28053	DOM_Fonly		0.323985	DOM_Monly		0.182146	DOM_U		0.311139	MUS_Fonly		0.195376	MUS_Monly		0.252671	MUS_U		0.302056	DOMonly_biased		0.00926523	DOMinMUS_biased		-0.0325815	MUSinDOM_biased
										0.340871	DOM_Fonly		0.242148	DOM_Monly		0.150889	DOM_U		0.321698	MUS_Fonly		0.42754	MUS_Monly		0.269622	MUS_U		0.226824	DOMonly_biased		0.0294919	DOMinMUS_biased		0.196781	MUSinDOM_biased
										0.275965	DOM_Fonly		0.30158	DOM_Monly		0.273208	DOM_U		0.296299	MUS_Fonly		0.166872	MUS_Monly		0.252048	MUS_U		0.18781	DOMonly_biased		0.217325	DOMinMUS_biased		0.184345	MUSinDOM_biased
										0.30083	DOM_Fonly		0.287303	DOM_Monly		0.231397	DOM_U		0.358537	MUS_Fonly		0.115896	MUS_Monly		0.247441	MUS_U		0.1724	DOMonly_biased		0.0771087	DOMinMUS_biased		0.192044	MUSinDOM_biased
										0.326429	DOM_Fonly		0.182676	DOM_Monly		0.250777	DOM_U		0.33044	MUS_Fonly		0.207115	MUS_Monly		0.244672	MUS_U		0.317935	DOMonly_biased		0.0376458	DOMinMUS_biased		0.17363	MUSinDOM_biased
										0.41619	DOM_Fonly		0.234195	DOM_Monly		0.204635	DOM_U		0.33057	MUS_Fonly		0.209977	MUS_Monly		0.224549	MUS_U		0.263137	DOMonly_biased		0.132968	DOMinMUS_biased		0.138614	MUSinDOM_biased
										0.306495	DOM_Fonly		0.319357	DOM_Monly		0.192687	DOM_U		0.269648	MUS_Fonly		0.284761	MUS_Monly		0.170875	MUS_U		0.313872	DOMonly_biased		0.145727	DOMinMUS_biased		0.150099	MUSinDOM_biased
										0.273339	DOM_Fonly		0.255891	DOM_Monly		0.238056	DOM_U		0.264142	MUS_Fonly		0.281397	MUS_Monly		0.19269	MUS_U		0.153673	DOMonly_biased		0.0640041	DOMinMUS_biased		0.0475317	MUSinDOM_biased
										0.352998	DOM_Fonly		0.252556	DOM_Monly		0.210436	DOM_U		0.231858	MUS_Fonly		0.0497653	MUS_Monly		0.225046	MUS_U		0.267638	DOMonly_biased		0.155016	DOMinMUS_biased		0.208509	MUSinDOM_biased
										0.27802	DOM_Fonly		0.315574	DOM_Monly		0.234565	DOM_U		0.376058	MUS_Fonly		0.389225	MUS_Monly		0.205877	MUS_U		0.288469	DOMonly_biased		0.211013	DOMinMUS_biased		0.0918661	MUSinDOM_biased
										0.314747	DOM_Fonly		0.327691	DOM_Monly		0.207463	DOM_U		0.298865	MUS_Fonly		0.283267	MUS_Monly		0.24871	MUS_U		0.243602	DOMonly_biased		0.167384	DOMinMUS_biased		0.150491	MUSinDOM_biased
										0.375896	DOM_Fonly		0.111393	DOM_Monly		0.192306	DOM_U		0.376904	MUS_Fonly		0.271705	MUS_Monly		0.129294	MUS_U		0.188666	DOMonly_biased		0.0219481	DOMinMUS_biased		0.0503096	MUSinDOM_biased
										0.390898	DOM_Fonly		0.364056	DOM_Monly		0.1537	DOM_U		0.318533	MUS_Fonly		0.400128	MUS_Monly		0.144618	MUS_U		0.255897	DOMonly_biased		0.06034	DOMinMUS_biased		0.134536	MUSinDOM_biased
										0.225205	DOM_Fonly		0.256897	DOM_Monly		0.242628	DOM_U		0.247256	MUS_Fonly		0.291674	MUS_Monly		0.269475	MUS_U		0.157173	DOMonly_biased		0.0589279	DOMinMUS_biased		0.0771082	MUSinDOM_biased
										0.315459	DOM_Fonly		0.313453	DOM_Monly		0.22014	DOM_U		0.33402	MUS_Fonly		0.133675	MUS_Monly		0.0953308	MUS_U		0.30633	DOMonly_biased		0.122542	DOMinMUS_biased		0.164218	MUSinDOM_biased
										0.33171	DOM_Fonly		0.149703	DOM_Monly		0.20778	DOM_U		0.279022	MUS_Fonly		0.234796	MUS_Monly		0.266278	MUS_U		0.34251	DOMonly_biased		0.0521683	DOMinMUS_biased		0.0546236	MUSinDOM_biased
										0.303956	DOM_Fonly		0.353193	DOM_Monly		0.192049	DOM_U		0.32109	MUS_Fonly		0.294241	MUS_Monly		0.277202	MUS_U		0.351329	DOMonly_biased		0.163025	DOMinMUS_biased		0.0449801	MUSinDOM_biased
										0.317033	DOM_Fonly		0.297537	DOM_Monly		0.141302	DOM_U		0.348986	MUS_Fonly		0.253117	MUS_Monly		0.163241	MUS_U		0.125889	DOMonly_biased		0.100787	DOMinMUS_biased		0.177867	MUSinDOM_biased
										0.336365	DOM_Fonly		0.169723	DOM_Monly		0.217957	DOM_U		0.312502	MUS_Fonly		0.264545	MUS_Monly		0.180037	MUS_U		0.209445	DOMonly_biased		0.0260211	DOMinMUS_biased		0.142883	MUSinDOM_biased
										0.292558	DOM_Fonly		0.290853	DOM_Monly		0.229915	DOM_U		0.312305	MUS_Fonly		0.235698	MUS_Monly		0.202255	MUS_U		0.188167	DOMonly_biased		0.0742712	DOMinMUS_biased		0.0634574	MUSinDOM_biased
										0.318343	DOM_Fonly		0.182302	DOM_Monly		0.182045	DOM_U		0.380813	MUS_Fonly		0.276592	MUS_Monly		0.236733	MUS_U		0.250688	DOMonly_biased		-0.00270706	DOMinMUS_biased		0.0713398	MUSinDOM_biased
										0.299013	DOM_Fonly		0.230291	DOM_Monly		0.184347	DOM_U		0.338229	MUS_Fonly		0.342899	MUS_Monly		0.0969964	MUS_U		0.21864	DOMonly_biased		0.254224	DOMinMUS_biased		0.0713758	MUSinDOM_biased
										0.341482	DOM_Fonly		0.293392	DOM_Monly		0.216848	DOM_U		0.309272	MUS_Fonly		0.177972	MUS_Monly		0.186649	MUS_U		0.230171	DOMonly_biased		0.0818364	DOMinMUS_biased		0.00557498	MUSinDOM_biased
										0.266595	DOM_Fonly		0.234179	DOM_Monly		0.228691	DOM_U		0.317533	MUS_Fonly		0.313974	MUS_Monly		0.283259	MUS_U		0.235502	DOMonly_biased		0.0718128	DOMinMUS_biased		0.132412	MUSinDOM_biased
										0.230832	DOM_Fonly		0.280336	DOM_Monly		0.161596	DOM_U		0.223808	MUS_Fonly		0.253408	MUS_Monly		0.256148	MUS_U		0.138363	DOMonly_biased		0.113356	DOMinMUS_biased		0.227433	MUSinDOM_biased
										0.300979	DOM_Fonly		0.272576	DOM_Monly		0.127099	DOM_U		0.310741	MUS_Fonly		0.266215	MUS_Monly		0.0980589	MUS_U		0.164769	DOMonly_biased		0.0626998	DOMinMUS_biased		0.227279	MUSinDOM_biased
										0.394835	DOM_Fonly		0.309824	DOM_Monly		0.187533	DOM_U		0.35717	MUS_Fonly		0.303424	MUS_Monly		0.223373	MUS_U		0.149022	DOMonly_biased		0.0463142	DOMinMUS_biased		0.185793	MUSinDOM_biased
										0.299697	DOM_Fonly		0.321088	DOM_Monly		0.150354	DOM_U		0.270731	MUS_Fonly		0.173167	MUS_Monly		0.226367	MUS_U		0.18963	DOMonly_biased		0.297387	DOMinMUS_biased		0.198378	MUSinDOM_biased
										0.339245	DOM_Fonly		0.258924	DOM_Monly		0.213099	DOM_U		0.271749	MUS_Fonly		0.157916	MUS_Monly		0.233397	MUS_U		0.107653	DOMonly_biased		0.179376	DOMinMUS_biased		0.129711	MUSinDOM_biased
										0.274637	DOM_Fonly		0.290006	DOM_Monly		0.172937	DOM_U		0.304753	MUS_Fonly		0.196333	MUS_Monly		0.254435	MUS_U		0.0854611	DOMonly_biased		0.0705605	DOMinMUS_biased		0.152263	MUSinDOM_biased
										0.288761	DOM_Fonly		0.209246	DOM_Monly		0.229363	DOM_U		0.34249	MUS_Fonly		0.0671835	MUS_Monly		0.181022	MUS_U		0.323428	DOMonly_biased		0.171231	DOMinMUS_biased		0.279035	MUSinDOM_biased
										0.312293	DOM_Fonly		0.295599	DOM_Monly		0.160303	DOM_U		0.346284	MUS_Fonly		0.378129	MUS_Monly		0.149397	MUS_U		0.228328	DOMonly_biased		0.053858	DOMinMUS_biased		0.104877	MUSinDOM_biased
										0.327159	DOM_Fonly		0.309245	DOM_Monly		0.268324	DOM_U		0.315922	MUS_Fonly		0.0962635	MUS_Monly		0.211297	MUS_U		0.184555	DOMonly_biased		0.174473	DOMinMUS_biased		0.137031	MUSinDOM_biased
										0.285877	DOM_Fonly		0.404947	DOM_Monly		0.173121	DOM_U		0.275683	MUS_Fonly		0.231561	MUS_Monly		0.283253	MUS_U		0.226193	DOMonly_biased		0.22493	DOMinMUS_biased		0.138772	MUSinDOM_biased
										0.32107	DOM_Fonly		0.219765	DOM_Monly		0.259696	DOM_U		0.330594	MUS_Fonly		0.229851	MUS_Monly		0.187687	MUS_U		0.201625	DOMonly_biased		0.134816	DOMinMUS_biased		0.119461	MUSinDOM_biased
										0.299857	DOM_Fonly		0.301015	DOM_Monly		0.143252	DOM_U		0.183704	MUS_Fonly		0.339546	MUS_Monly		0.136231	MUS_U		0.300807	DOMonly_biased		0.0959834	DOMinMUS_biased		0.156963	MUSinDOM_biased
										0.296815	DOM_Fonly		0.305393	DOM_Monly		0.218277	DOM_U		0.276281	MUS_Fonly		0.236086	MUS_Monly		0.199852	MUS_U		0.208109	DOMonly_biased		0.144601	DOMinMUS_biased		0.119203	MUSinDOM_biased
										0.366283	DOM_Fonly		0.135486	DOM_Monly		0.182494	DOM_U		0.320318	MUS_Fonly		0.13601	MUS_Monly		0.206717	MUS_U		0.155072	DOMonly_biased		0.0536497	DOMinMUS_biased		0.102691	MUSinDOM_biased
										0.307132	DOM_Fonly		0.142414	DOM_Monly		0.23276	DOM_U		0.259296	MUS_Fonly		0.279153	MUS_Monly		0.209458	MUS_U		0.177727	DOMonly_biased		0.0522715	DOMinMUS_biased		0.0324372	MUSinDOM_biased
										0.29658	DOM_Fonly		0.263495	DOM_Monly		0.214509	DOM_U		0.314123	MUS_Fonly		0.387312	MUS_Monly		0.19674	MUS_U		0.215282	DOMonly_biased		0.125737	DOMinMUS_biased		0.118223	MUSinDOM_biased
										0.303169	DOM_Fonly		0.33606	DOM_Monly		0.218785	DOM_U		0.399343	MUS_Fonly		0.272219	MUS_Monly		0.173437	MUS_U		0.215347	DOMonly_biased		0.125649	DOMinMUS_biased		0.194596	MUSinDOM_biased
										0.295753	DOM_Fonly		0.226934	DOM_Monly		0.212335	DOM_U		0.305926	MUS_Fonly		0.20876	MUS_Monly		0.165993	MUS_U		0.142035	DOMonly_biased		0.0780525	DOMinMUS_biased		0.144102	MUSinDOM_biased
										0.302177	DOM_Fonly		0.294121	DOM_Monly		0.19865	DOM_U		0.302652	MUS_Fonly		0.346952	MUS_Monly		0.234833	MUS_U		0.213674	DOMonly_biased		0.176186	DOMinMUS_biased		0.0323011	MUSinDOM_biased
										0.381278	DOM_Fonly		0.0605155	DOM_Monly		0.248342	DOM_U		0.235841	MUS_Fonly		0.289237	MUS_Monly		0.199378	MUS_U		0.249123	DOMonly_biased		0.0883813	DOMinMUS_biased		0.179265	MUSinDOM_biased
										0.289342	DOM_Fonly		0.301345	DOM_Monly		0.243994	DOM_U		0.333024	MUS_Fonly		0.230652	MUS_Monly		0.263363	MUS_U		0.210595	DOMonly_biased		0.117213	DOMinMUS_biased		0.215958	MUSinDOM_biased
										0.285562	DOM_Fonly		0.298394	DOM_Monly		0.277261	DOM_U		0.288496	MUS_Fonly		0.227132	MUS_Monly		0.208797	MUS_U		0.302275	DOMonly_biased		-0.0227469	DOMinMUS_biased		0.134826	MUSinDOM_biased
										0.259316	DOM_Fonly		0.318818	DOM_Monly		0.184649	DOM_U		0.341404	MUS_Fonly		0.217539	MUS_Monly		0.221288	MUS_U		0.220733	DOMonly_biased		0.0796846	DOMinMUS_biased		0.166861	MUSinDOM_biased
										0.399643	DOM_Fonly		0.248394	DOM_Monly		0.237143	DOM_U		0.282167	MUS_Fonly		0.14874	MUS_Monly		0.208117	MUS_U		0.170011	DOMonly_biased		0.0812126	DOMinMUS_biased		0.119163	MUSinDOM_biased
										0.31411	DOM_Fonly		0.212151	DOM_Monly		0.274843	DOM_U		0.366355	MUS_Fonly		0.367628	MUS_Monly		0.16289	MUS_U		0.243522	DOMonly_biased		-0.00147218	DOMinMUS_biased		0.0312205	MUSinDOM_biased
										0.236607	DOM_Fonly		0.31019	DOM_Monly		0.213547	DOM_U		0.378798	MUS_Fonly		0.259524	MUS_Monly		0.261195	MUS_U		0.140277	DOMonly_biased		0.153703	DOMinMUS_biased		0.130854	MUSinDOM_biased
										0.268622	DOM_Fonly		0.28708	DOM_Monly		0.23836	DOM_U		0.314718	MUS_Fonly		0.105652	MUS_Monly		0.185376	MUS_U		0.20387	DOMonly_biased		-0.0187072	DOMinMUS_biased		0.0748365	MUSinDOM_biased
										0.301788	DOM_Fonly		0.274637	DOM_Monly		0.238897	DOM_U		0.393673	MUS_Fonly		0.24493	MUS_Monly		0.186248	MUS_U		0.343374	DOMonly_biased		0.0827904	DOMinMUS_biased		0.0920653	MUSinDOM_biased
										0.299564	DOM_Fonly		0.346878	DOM_Monly		0.189402	DOM_U		0.290111	MUS_Fonly		0.152403	MUS_Monly		0.130206	MUS_U		0.210081	DOMonly_biased		0.109638	DOMinMUS_biased		0.164387	MUSinDOM_biased
										0.296938	DOM_Fonly		0.103339	DOM_Monly		0.140856	DOM_U		0.381618	MUS_Fonly		0.175982	MUS_Monly		0.179428	MUS_U		0.282583	DOMonly_biased		0.128346	DOMinMUS_biased		0.146509	MUSinDOM_biased
										0.299842	DOM_Fonly		0.274477	DOM_Monly		0.189496	DOM_U		0.326248	MUS_Fonly		0.084413	MUS_Monly		0.287036	MUS_U		0.217532	DOMonly_biased		0.175012	DOMinMUS_biased		0.191699	MUSinDOM_biased
										0.314312	DOM_Fonly		0.264057	DOM_Monly		0.175782	DOM_U		0.342402	MUS_Fonly		0.199833	MUS_Monly		0.181729	MUS_U		0.131014	DOMonly_biased		0.185848	DOMinMUS_biased		0.0198325	MUSinDOM_biased
										0.274525	DOM_Fonly		0.0803543	DOM_Monly		0.15175	DOM_U		0.331505	MUS_Fonly		0.156814	MUS_Monly		0.215407	MUS_U		0.0917637	DOMonly_biased		0.0497105	DOMinMUS_biased		0.0325564	MUSinDOM_biased
										0.25946	DOM_Fonly		0.310378	DOM_Monly		0.184124	DOM_U		0.34259	MUS_Fonly		0.101731	MUS_Monly		0.204524	MUS_U		0.182247	DOMonly_biased		0.303059	DOMinMUS_biased		0.11345	MUSinDOM_biased
										0.29636	DOM_Fonly		0.405553	DOM_Monly		0.213549	DOM_U		0.346909	MUS_Fonly		0.38158	MUS_Monly		0.11774	MUS_U		0.302134	DOMonly_biased		0.156699	DOMinMUS_biased		0.103483	MUSinDOM_biased
										0.351383	DOM_Fonly		0.110174	DOM_Monly		0.279304	DOM_U		0.272758	MUS_Fonly		0.184297	MUS_Monly		0.206743	MUS_U		0.246928	DOMonly_biased		-0.00537391	DOMinMUS_biased		0.119049	MUSinDOM_biased
										0.347165	DOM_Fonly		0.306526	DOM_Monly		0.185932	DOM_U		0.289336	MUS_Fonly		0.153028	MUS_Monly		0.238407	MUS_U		0.158977	DOMonly_biased		0.0632122	DOMinMUS_biased		0.153771	MUSinDOM_biased
										0.322883	DOM_Fonly		0.434435	DOM_Monly		0.18823	DOM_U		0.365244	MUS_Fonly		0.143968	MUS_Monly		0.144326	MUS_U		0.239392	DOMonly_biased		-0.0915722	DOMinMUS_biased		0.197447	MUSinDOM_biased
										0.279171	DOM_Fonly		0.207305	DOM_Monly		0.246245	DOM_U		0.253136	MUS_Fonly		0.370192	MUS_Monly		0.266368	MUS_U		0.186098	DOMonly_biased		0.113543	DOMinMUS_biased		0.128125	MUSinDOM_biased
										0.33113	DOM_Fonly		0.0901878	DOM_Monly		0.170446	DOM_U		0.312063	MUS_Fonly		0.183856	MUS_Monly		0.144308	MUS_U		0.325252	DOMonly_biased		0.235019	DOMinMUS_biased		0.102334	MUSinDOM_biased
										0.290715	DOM_Fonly		0.302638	DOM_Monly		0.195871	DOM_U		0.339138	MUS_Fonly		0.381678	MUS_Monly		0.161115	MUS_U		0.171895	DOMonly_biased		0.164224	DOMinMUS_biased		0.0996475	MUSinDOM_biased
										0.215495	DOM_Fonly		0.264514	DOM_Monly		0.200141	DOM_U		0.339351	MUS_Fonly		0.434876	MUS_Monly		0.13692	MUS_U		0.224406	DOMonly_biased		0.152329	DOMinMUS_biased		0.164369	MUSinDOM_biased
										0.339459	DOM_Fonly		0.328758	DOM_Monly		0.136336	DOM_U		0.315799	MUS_Fonly		0.409808	MUS_Monly		0.152118	MUS_U		0.229486	DOMonly_biased		0.145428	DOMinMUS_biased		0.0214086	MUSinDOM_biased
										0.385105	DOM_Fonly		0.297814	DOM_Monly		0.161116	DOM_U		0.292791	MUS_Fonly		0.382572	MUS_Monly		0.228763	MUS_U		0.293528	DOMonly_biased		0.116794	DOMinMUS_biased		0.235214	MUSinDOM_biased
										0.37549	DOM_Fonly		0.278834	DOM_Monly		0.217562	DOM_U		0.320412	MUS_Fonly		0.0314006	MUS_Monly		0.174923	MUS_U		0.207946	DOMonly_biased		0.0428259	DOMinMUS_biased		0.0740803	MUSinDOM_biased
										0.313565	DOM_Fonly		0.19898	DOM_Monly		0.276519	DOM_U		0.352167	MUS_Fonly		0.196618	MUS_Monly		0.285549	MUS_U		0.247166	DOMonly_biased		0.0964535	DOMinMUS_biased		0.143239	MUSinDOM_biased
										0.32442	DOM_Fonly		0.256365	DOM_Monly		0.242533	DOM_U		0.317019	MUS_Fonly		0.285931	MUS_Monly		0.180524	MUS_U		0.110209	DOMonly_biased		0.189411	DOMinMUS_biased		0.127654	MUSinDOM_biased
										0.262829	DOM_Fonly		0.288116	DOM_Monly		0.219375	DOM_U		0.261083	MUS_Fonly		0.187761	MUS_Monly		0.118415	MUS_U		0.175143	DOMonly_biased		0.0789572	DOMinMUS_biased		0.188617	MUSinDOM_biased
										0.335734	DOM_Fonly		0.275761	DOM_Monly		0.163145	DOM_U		0.310003	MUS_Fonly		0.123959	MUS_Monly		0.274044	MUS_U		0.203073	DOMonly_biased		0.148048	DOMinMUS_biased		0.185508	MUSinDOM_biased
										0.309269	DOM_Fonly		0.253989	DOM_Monly		0.116915	DOM_U		0.280597	MUS_Fonly		0.224418	MUS_Monly		0.217946	MUS_U		0.14999	DOMonly_biased		0.148699	DOMinMUS_biased		0.0884431	MUSinDOM_biased
										0.295173	DOM_Fonly		0.266732	DOM_Monly		0.208156	DOM_U		0.397533	MUS_Fonly		0.219224	MUS_Monly		0.241239	MUS_U		0.118815	DOMonly_biased		0.127593	DOMinMUS_biased		0.17531	MUSinDOM_biased
										0.353124	DOM_Fonly		0.237941	DOM_Monly		0.190443	DOM_U		0.244174	MUS_Fonly		0.21723	MUS_Monly		0.234206	MUS_U		0.279373	DOMonly_biased		0.101832	DOMinMUS_biased		0.151395	MUSinDOM_biased
										0.31373	DOM_Fonly		0.416428	DOM_Monly		0.226104	DOM_U		0.40197	MUS_Fonly		0.191353	MUS_Monly		0.172176	MUS_U		0.201684	DOMonly_biased		0.212457	DOMinMUS_biased		0.0971502	MUSinDOM_biased
										0.362923	DOM_Fonly		0.301365	DOM_Monly		0.0703493	DOM_U		0.305095	MUS_Fonly		0.489695	MUS_Monly		0.313761	MUS_U		0.234959	DOMonly_biased		0.143848	DOMinMUS_biased		0.157382	MUSinDOM_biased
										0.330247	DOM_Fonly		0.12585	DOM_Monly		0.173785	DOM_U		0.310826	MUS_Fonly		0.431948	MUS_Monly		0.15113	MUS_U		0.23515	DOMonly_biased		-0.00243193	DOMinMUS_biased		0.0356557	MUSinDOM_biased
										0.280002	DOM_Fonly		0.264444	DOM_Monly		0.267453	DOM_U		0.334493	MUS_Fonly		0.149242	MUS_Monly		0.202389	MUS_U		0.267132	DOMonly_biased		0.111805	DOMinMUS_biased		0.0178781	MUSinDOM_biased
										0.390646	DOM_Fonly		0.267804	DOM_Monly		0.206069	DOM_U		0.296625	MUS_Fonly		0.276222	MUS_Monly		0.100708	MUS_U		0.151753	DOMonly_biased		0.122329	DOMinMUS_biased		0.0557675	MUSinDOM_biased
										0.391877	DOM_Fonly		0.291978	DOM_Monly		0.251307	DOM_U		0.261063	MUS_Fonly		0.10897	MUS_Monly		0.134965	MUS_U		0.17606	DOMonly_biased		0.0530998	DOMinMUS_biased		0.179336	MUSinDOM_biased
										0.291787	DOM_Fonly		0.136917	DOM_Monly		0.181681	DOM_U		0.349496	MUS_Fonly		0.241598	MUS_Monly		0.236907	MUS_U		0.153223	DOMonly_biased		0.00893358	DOMinMUS_biased		0.0773705	MUSinDOM_biased
										0.31269	DOM_Fonly		0.146525	DOM_Monly		0.199827	DOM_U		0.317703	MUS_Fonly		0.300221	MUS_Monly		0.252839	MUS_U		0.171331	DOMonly_biased		0.0534832	DOMinMUS_biased		0.074829	MUSinDOM_biased
										0.297989	DOM_Fonly		0.23681	DOM_Monly		0.275985	DOM_U		0.269945	MUS_Fonly		0.37881	MUS_Monly		0.179435	MUS_U		0.132022	DOMonly_biased		0.20438	DOMinMUS_biased		0.0687208	MUSinDOM_biased
										0.295428	DOM_Fonly		0.218028	DOM_Monly		0.242261	DOM_U		0.281617	MUS_Fonly		0.239749	MUS_Monly		0.170862	MUS_U		0.20364	DOMonly_biased		0.0738571	DOMinMUS_biased		0.144563	MUSinDOM_biased
										0.360631	DOM_Fonly		0.160009	DOM_Monly		0.125875	DOM_U		0.334542	MUS_Fonly		0.115442	MUS_Monly		0.13409	MUS_U		0.204844	DOMonly_biased		0.130234	DOMinMUS_biased		0.156093	MUSinDOM_biased
										0.333665	DOM_Fonly		0.250472	DOM_Monly		0.186908	DOM_U		0.230308	MUS_Fonly		0.260694	MUS_Monly		0.173005	MUS_U		0.214078	DOMonly_biased		0.152907	DOMinMUS_biased		0.167804	MUSinDOM_biased
										0.349057	DOM_Fonly		0.158578	DOM_Monly		0.147777	DOM_U		0.331259	MUS_Fonly		0.271669	MUS_Monly		0.224773	MUS_U		0.312801	DOMonly_biased		-0.0296862	DOMinMUS_biased		0.237332	MUSinDOM_biased
										0.320387	DOM_Fonly		0.326132	DOM_Monly		0.238161	DOM_U		0.313083	MUS_Fonly		0.158896	MUS_Monly		0.325712	MUS_U		0.239915	DOMonly_biased		0.118404	DOMinMUS_biased		0.225251	MUSinDOM_biased
										0.232352	DOM_Fonly		0.272656	DOM_Monly		0.171275	DOM_U		0.299901	MUS_Fonly		0.317381	MUS_Monly		0.234249	MUS_U		0.152352	DOMonly_biased		0.0974627	DOMinMUS_biased		0.0214298	MUSinDOM_biased
										0.357922	DOM_Fonly		0.250483	DOM_Monly		0.224572	DOM_U		0.352193	MUS_Fonly		0.20529	MUS_Monly		0.202038	MUS_U		0.200072	DOMonly_biased		-0.0327355	DOMinMUS_biased		0.158726	MUSinDOM_biased
										0.2912	DOM_Fonly		0.223552	DOM_Monly		0.178827	DOM_U		0.31526	MUS_Fonly		0.137929	MUS_Monly		0.0984909	MUS_U		0.247876	DOMonly_biased		0.231358	DOMinMUS_biased		0.0441712	MUSinDOM_biased
										0.276548	DOM_Fonly		0.352051	DOM_Monly		0.220555	DOM_U		0.311879	MUS_Fonly		0.291895	MUS_Monly		0.156071	MUS_U		0.163822	DOMonly_biased		0.0778818	DOMinMUS_biased		0.0624976	MUSinDOM_biased
										0.344654	DOM_Fonly		0.409238	DOM_Monly		0.168287	DOM_U		0.298185	MUS_Fonly		0.304655	MUS_Monly		0.212745	MUS_U		0.221522	DOMonly_biased		0.0292266	DOMinMUS_biased		0.137915	MUSinDOM_biased
										0.287718	DOM_Fonly		0.131897	DOM_Monly		0.163002	DOM_U		0.295784	MUS_Fonly		0.144433	MUS_Monly		0.231761	MUS_U		0.177401	DOMonly_biased		0.0759535	DOMinMUS_biased		0.220551	MUSinDOM_biased
										0.327524	DOM_Fonly		0.227258	DOM_Monly		0.156543	DOM_U		0.338935	MUS_Fonly		0.367922	MUS_Monly		0.174169	MUS_U		0.279338	DOMonly_biased		0.151524	DOMinMUS_biased		0.134369	MUSinDOM_biased
										0.2902	DOM_Fonly		0.372327	DOM_Monly		0.244676	DOM_U		0.20828	MUS_Fonly		0.175971	MUS_Monly		0.267833	MUS_U		0.291754	DOMonly_biased		0.163214	DOMinMUS_biased		0.144739	MUSinDOM_biased
										0.273745	DOM_Fonly		0.285116	DOM_Monly		0.212661	DOM_U		0.246383	MUS_Fonly		0.129228	MUS_Monly		0.182091	MUS_U		0.278519	DOMonly_biased		0.0575238	DOMinMUS_biased		0.0241085	MUSinDOM_biased
										0.369084	DOM_Fonly		0.227081	DOM_Monly		0.210313	DOM_U		0.374265	MUS_Fonly		0.24736	MUS_Monly		0.186164	MUS_U		0.282509	DOMonly_biased		-0.0862045	DOMinMUS_biased		0.17468	MUSinDOM_biased
										0.215182	DOM_Fonly		0.157275	DOM_Monly		0.201955	DOM_U		0.252702	MUS_Fonly		0.358838	MUS_Monly		0.0649154	MUS_U		0.236374	DOMonly_biased		0.279291	DOMinMUS_biased		0.186934	MUSinDOM_biased
										0.304379	DOM_Fonly		0.279615	DOM_Monly		0.247152	DOM_U		0.320434	MUS_Fonly		0.212429	MUS_Monly		0.172363	MUS_U		0.168136	DOMonly_biased		0.0711906	DOMinMUS_biased		0.18436	MUSinDOM_biased
										0.310078	DOM_Fonly		0.361625	DOM_Monly		0.17667	DOM_U		0.281555	MUS_Fonly		0.184008	MUS_Monly		0.23893	MUS_U		0.178873	DOMonly_biased		0.188643	DOMinMUS_biased		0.219134	MUSinDOM_biased
										0.290797	DOM_Fonly		0.272027	DOM_Monly		0.175459	DOM_U		0.287317	MUS_Fonly		0.339081	MUS_Monly		0.290764	MUS_U		0.0934859	DOMonly_biased		0.15061	DOMinMUS_biased		0.0363452	MUSinDOM_biased
										0.280121	DOM_Fonly		0.287716	DOM_Monly		0.191747	DOM_U		0.270097	MUS_Fonly		0.353363	MUS_Monly		0.275611	MUS_U		0.251615	DOMonly_biased		0.232829	DOMinMUS_biased		0.131598	MUSinDOM_biased
										0.337864	DOM_Fonly		0.275739	DOM_Monly		0.225593	DOM_U		0.349519	MUS_Fonly		0.235936	MUS_Monly		0.17939	MUS_U		0.199031	DOMonly_biased		0.224163	DOMinMUS_biased		0.147174	MUSinDOM_biased
										0.310092	DOM_Fonly		0.35108	DOM_Monly		0.201964	DOM_U		0.369417	MUS_Fonly		0.287659	MUS_Monly		0.170166	MUS_U		0.229434	DOMonly_biased		0.295139	DOMinMUS_biased		0.031239	MUSinDOM_biased
										0.312492	DOM_Fonly		0.284967	DOM_Monly		0.129754	DOM_U		0.313894	MUS_Fonly		0.324721	MUS_Monly		0.170746	MUS_U		0.233449	DOMonly_biased		0.151387	DOMinMUS_biased		0.0899964	MUSinDOM_biased
										0.276786	DOM_Fonly		0.258885	DOM_Monly		0.192142	DOM_U		0.318231	MUS_Fonly		0.157565	MUS_Monly		0.273803	MUS_U		0.310043	DOMonly_biased		0.163997	DOMinMUS_biased		-0.0026069	MUSinDOM_biased
										0.304213	DOM_Fonly		0.344613	DOM_Monly		0.29253	DOM_U		0.317941	MUS_Fonly		0.285926	MUS_Monly		0.175042	MUS_U		0.2569	DOMonly_biased		0.13612	DOMinMUS_biased		0.117642	MUSinDOM_biased
										0.301857	DOM_Fonly		0.371256	DOM_Monly		0.0869423	DOM_U		0.277768	MUS_Fonly		0.171421	MUS_Monly		0.206298	MUS_U		0.242271	DOMonly_biased		0.120532	DOMinMUS_biased		0.209135	MUSinDOM_biased
										0.305986	DOM_Fonly		0.311811	DOM_Monly		0.185747	DOM_U		0.294541	MUS_Fonly		0.341627	MUS_Monly		0.228501	MUS_U		0.279333	DOMonly_biased		0.158496	DOMinMUS_biased		0.157701	MUSinDOM_biased
										0.278565	DOM_Fonly		0.354289	DOM_Monly		0.247723	DOM_U		0.354595	MUS_Fonly		0.261366	MUS_Monly		0.184335	MUS_U		0.163992	DOMonly_biased		0.215652	DOMinMUS_biased		0.149587	MUSinDOM_biased
										0.31256	DOM_Fonly		0.279957	DOM_Monly		0.226565	DOM_U		0.324714	MUS_Fonly		0.40956	MUS_Monly		0.108619	MUS_U		0.0613916	DOMonly_biased		0.187781	DOMinMUS_biased		0.120104	MUSinDOM_biased
										0.375873	DOM_Fonly		0.25164	DOM_Monly		0.249426	DOM_U		0.268113	MUS_Fonly		0.234481	MUS_Monly		0.189093	MUS_U		0.257256	DOMonly_biased		0.0497232	DOMinMUS_biased		0.160075	MUSinDOM_biased
										0.330456	DOM_Fonly		0.175458	DOM_Monly		0.19728	DOM_U		0.336142	MUS_Fonly		0.215036	MUS_Monly		0.209224	MUS_U		0.302277	DOMonly_biased		0.179779	DOMinMUS_biased		0.03642	MUSinDOM_biased
										0.271136	DOM_Fonly		0.298609	DOM_Monly		0.178138	DOM_U		0.331818	MUS_Fonly		0.253607	MUS_Monly		0.130833	MUS_U		0.296824	DOMonly_biased		0.137508	DOMinMUS_biased		0.157157	MUSinDOM_biased
										0.329052	DOM_Fonly		0.227983	DOM_Monly		0.178086	DOM_U		0.33631	MUS_Fonly		0.165705	MUS_Monly		0.231638	MUS_U		0.192456	DOMonly_biased		0.202432	DOMinMUS_biased		0.22851	MUSinDOM_biased
										0.351997	DOM_Fonly		0.274412	DOM_Monly		0.209017	DOM_U		0.258342	MUS_Fonly		0.206024	MUS_Monly		0.179024	MUS_U		0.172256	DOMonly_biased		0.193376	DOMinMUS_biased		0.158156	MUSinDOM_biased
										0.236726	DOM_Fonly		0.197365	DOM_Monly		0.223471	DOM_U		0.277305	MUS_Fonly		0.380866	MUS_Monly		0.127276	MUS_U		0.249573	DOMonly_biased		0.0586739	DOMinMUS_biased		0.0277312	MUSinDOM_biased
										0.308145	DOM_Fonly		0.276661	DOM_Monly		0.198736	DOM_U		0.260227	MUS_Fonly		0.279971	MUS_Monly		0.214024	MUS_U		0.120419	DOMonly_biased		0.159837	DOMinMUS_biased		0.096706	MUSinDOM_biased
										0.348607	DOM_Fonly		0.179697	DOM_Monly		0.121082	DOM_U		0.3932	MUS_Fonly		0.225273	MUS_Monly		0.203253	MUS_U		0.314747	DOMonly_biased		0.0598963	DOMinMUS_biased		0.185976	MUSinDOM_biased
										0.299695	DOM_Fonly		0.36211	DOM_Monly		0.189796	DOM_U		0.298712	MUS_Fonly		0.157293	MUS_Monly		0.244657	MUS_U		0.267367	DOMonly_biased		0.0735233	DOMinMUS_biased		0.183597	MUSinDOM_biased
										0.239566	DOM_Fonly		0.299236	DOM_Monly		0.151404	DOM_U		0.350911	MUS_Fonly		0.239879	MUS_Monly		0.183794	MUS_U		0.242104	DOMonly_biased		0.0960926	DOMinMUS_biased		0.208331	MUSinDOM_biased
										0.365444	DOM_Fonly		0.163804	DOM_Monly		0.225434	DOM_U		0.299062	MUS_Fonly		-0.0183055	MUS_Monly		0.168382	MUS_U		0.167132	DOMonly_biased		0.00287526	DOMinMUS_biased		0.111684	MUSinDOM_biased
										0.290962	DOM_Fonly		0.165107	DOM_Monly		0.191889	DOM_U		0.288926	MUS_Fonly		0.28857	MUS_Monly		0.191053	MUS_U		0.327317	DOMonly_biased		0.212541	DOMinMUS_biased		0.155403	MUSinDOM_biased
										0.364794	DOM_Fonly		0.297607	DOM_Monly		0.189463	DOM_U		0.364498	MUS_Fonly		0.178908	MUS_Monly		0.213075	MUS_U		0.249898	DOMonly_biased		0.151494	DOMinMUS_biased		0.278117	MUSinDOM_biased
										0.27748	DOM_Fonly		0.312908	DOM_Monly		0.211321	DOM_U		0.302632	MUS_Fonly		0.353923	MUS_Monly		0.134815	MUS_U		0.195318	DOMonly_biased		0.159787	DOMinMUS_biased		0.139794	MUSinDOM_biased
										0.274207	DOM_Fonly		0.286867	DOM_Monly		0.189026	DOM_U		0.253981	MUS_Fonly		0.150027	MUS_Monly		0.262231	MUS_U		0.196738	DOMonly_biased		0.12149	DOMinMUS_biased		0.135234	MUSinDOM_biased
										0.342727	DOM_Fonly		0.295103	DOM_Monly		0.196819	DOM_U		0.250859	MUS_Fonly		0.320382	MUS_Monly		0.168837	MUS_U		0.249281	DOMonly_biased		0.116746	DOMinMUS_biased		0.0107109	MUSinDOM_biased
										0.331999	DOM_Fonly		0.209674	DOM_Monly		0.220505	DOM_U		0.293895	MUS_Fonly		0.181694	MUS_Monly		0.189527	MUS_U		0.282821	DOMonly_biased		0.105134	DOMinMUS_biased		0.105219	MUSinDOM_biased
										0.268481	DOM_Fonly		0.184884	DOM_Monly		0.200701	DOM_U		0.295448	MUS_Fonly		0.177012	MUS_Monly		0.190074	MUS_U		0.166195	DOMonly_biased		0.280012	DOMinMUS_biased		0.115069	MUSinDOM_biased
										0.345545	DOM_Fonly		0.27907	DOM_Monly		0.248253	DOM_U		0.366882	MUS_Fonly		0.11207	MUS_Monly		0.151897	MUS_U		0.235891	DOMonly_biased		0.0857896	DOMinMUS_biased		0.0669458	MUSinDOM_biased
										0.358662	DOM_Fonly		0.239692	DOM_Monly		0.222256	DOM_U		0.343761	MUS_Fonly		0.349021	MUS_Monly		0.222005	MUS_U		0.207589	DOMonly_biased		0.14948	DOMinMUS_biased		0.084528	MUSinDOM_biased
										0.264441	DOM_Fonly		0.26853	DOM_Monly		0.191568	DOM_U		0.288808	MUS_Fonly		0.234896	MUS_Monly		0.16456	MUS_U		0.222839	DOMonly_biased		0.111654	DOMinMUS_biased		0.136897	MUSinDOM_biased
										0.272784	DOM_Fonly		0.286802	DOM_Monly		0.202261	DOM_U		0.344302	MUS_Fonly		0.134768	MUS_Monly		0.141865	MUS_U		0.129425	DOMonly_biased		0.139579	DOMinMUS_biased		0.115731	MUSinDOM_biased
										0.338137	DOM_Fonly		0.17694	DOM_Monly		0.193409	DOM_U		0.307298	MUS_Fonly		0.239842	MUS_Monly		0.221756	MUS_U		0.252111	DOMonly_biased		0.161426	DOMinMUS_biased		0.140344	MUSinDOM_biased
										0.306526	DOM_Fonly		0.294909	DOM_Monly		0.18938	DOM_U		0.268739	MUS_Fonly		0.1418	MUS_Monly		0.199778	MUS_U		0.192641	DOMonly_biased		0.0506698	DOMinMUS_biased		0.149665	MUSinDOM_biased
										0.31623	DOM_Fonly		0.273552	DOM_Monly		0.205596	DOM_U		0.382347	MUS_Fonly		0.0920416	MUS_Monly		0.263425	MUS_U		0.124213	DOMonly_biased		0.102446	DOMinMUS_biased		0.227641	MUSinDOM_biased
										0.255238	DOM_Fonly		0.311388	DOM_Monly		0.249078	DOM_U		0.322416	MUS_Fonly		0.0983194	MUS_Monly		0.289234	MUS_U		0.253033	DOMonly_biased		0.119386	DOMinMUS_biased		0.164581	MUSinDOM_biased
										0.307335	DOM_Fonly		0.189894	DOM_Monly		0.166135	DOM_U		0.290245	MUS_Fonly		0.295889	MUS_Monly		0.172515	MUS_U		0.273758	DOMonly_biased		0.0458207	DOMinMUS_biased		0.180805	MUSinDOM_biased
										0.351291	DOM_Fonly		0.095054	DOM_Monly		0.25061	DOM_U		0.30282	MUS_Fonly		0.168955	MUS_Monly		0.209922	MUS_U		0.274404	DOMonly_biased		0.053446	DOMinMUS_biased		0.14134	MUSinDOM_biased
										0.316286	DOM_Fonly		0.263088	DOM_Monly		0.223728	DOM_U		0.358549	MUS_Fonly		0.176129	MUS_Monly		0.185445	MUS_U		0.210466	DOMonly_biased		0.144345	DOMinMUS_biased		0.0810902	MUSinDOM_biased
										0.311553	DOM_Fonly		0.281403	DOM_Monly		0.181809	DOM_U		0.324974	MUS_Fonly		0.336111	MUS_Monly		0.267965	MUS_U		0.190601	DOMonly_biased		0.0703237	DOMinMUS_biased		0.13049	MUSinDOM_biased
										0.271778	DOM_Fonly		0.319925	DOM_Monly		0.164869	DOM_U		0.286942	MUS_Fonly		0.203172	MUS_Monly		0.296286	MUS_U		0.285604	DOMonly_biased		0.204379	DOMinMUS_biased		0.181831	MUSinDOM_biased
										0.401237	DOM_Fonly		0.286031	DOM_Monly		0.175634	DOM_U		0.304607	MUS_Fonly		0.302558	MUS_Monly		0.222189	MUS_U		0.326222	DOMonly_biased		0.166546	DOMinMUS_biased		0.175682	MUSinDOM_biased
										0.32633	DOM_Fonly		0.390287	DOM_Monly		0.155648	DOM_U		0.279983	MUS_Fonly		0.222303	MUS_Monly		0.171577	MUS_U		0.301314	DOMonly_biased		0.0843877	DOMinMUS_biased		0.235724	MUSinDOM_biased
										0.329203	DOM_Fonly		0.193061	DOM_Monly		0.197671	DOM_U		0.381586	MUS_Fonly		0.230937	MUS_Monly		0.202524	MUS_U		0.145563	DOMonly_biased		0.177989	DOMinMUS_biased		0.14533	MUSinDOM_biased
										0.233745	DOM_Fonly		0.305102	DOM_Monly		0.140951	DOM_U		0.346424	MUS_Fonly		0.255064	MUS_Monly		0.24981	MUS_U		0.189431	DOMonly_biased		0.238337	DOMinMUS_biased		0.099022	MUSinDOM_biased
										0.325952	DOM_Fonly		0.364193	DOM_Monly		0.205536	DOM_U		0.323521	MUS_Fonly		0.343205	MUS_Monly		0.195768	MUS_U		0.236395	DOMonly_biased		-0.0617504	DOMinMUS_biased		0.169549	MUSinDOM_biased
										0.227663	DOM_Fonly		0.20897	DOM_Monly		0.18177	DOM_U		0.329692	MUS_Fonly		0.243781	MUS_Monly		0.200162	MUS_U		0.207308	DOMonly_biased		0.115424	DOMinMUS_biased		0.154965	MUSinDOM_biased
										0.301269	DOM_Fonly		0.429571	DOM_Monly		0.129514	DOM_U		0.257513	MUS_Fonly		0.094593	MUS_Monly		0.143268	MUS_U		0.165731	DOMonly_biased		0.0457181	DOMinMUS_biased		0.161693	MUSinDOM_biased
										0.301433	DOM_Fonly		0.27791	DOM_Monly		0.169231	DOM_U		0.377708	MUS_Fonly		0.13852	MUS_Monly		0.253291	MUS_U		0.352693	DOMonly_biased		0.206067	DOMinMUS_biased		0.122834	MUSinDOM_biased
										0.296562	DOM_Fonly		0.280024	DOM_Monly		0.247719	DOM_U		0.377368	MUS_Fonly		0.218518	MUS_Monly		0.176075	MUS_U		0.257943	DOMonly_biased		0.186323	DOMinMUS_biased		0.141583	MUSinDOM_biased
										0.281831	DOM_Fonly		0.29358	DOM_Monly		0.212804	DOM_U		0.304152	MUS_Fonly		0.276518	MUS_Monly		0.270428	MUS_U		0.187596	DOMonly_biased		0.0471788	DOMinMUS_biased		0.187872	MUSinDOM_biased
										0.318585	DOM_Fonly		0.335114	DOM_Monly		0.178906	DOM_U		0.349259	MUS_Fonly		0.282782	MUS_Monly		0.237517	MUS_U		0.223454	DOMonly_biased		0.0413334	DOMinMUS_biased		0.289395	MUSinDOM_biased
										0.338113	DOM_Fonly		0.212109	DOM_Monly		0.249558	DOM_U		0.314973	MUS_Fonly		0.372206	MUS_Monly		0.155703	MUS_U		0.214494	DOMonly_biased		0.177296	DOMinMUS_biased		0.10387	MUSinDOM_biased
										0.312099	DOM_Fonly		0.310533	DOM_Monly		0.216132	DOM_U		0.352136	MUS_Fonly		0.215431	MUS_Monly		0.235221	MUS_U		0.225784	DOMonly_biased		0.0414669	DOMinMUS_biased		0.227981	MUSinDOM_biased
										0.263883	DOM_Fonly		0.272854	DOM_Monly		0.206873	DOM_U		0.308707	MUS_Fonly		0.119052	MUS_Monly		0.181276	MUS_U		0.315806	DOMonly_biased		0.106192	DOMinMUS_biased		0.155989	MUSinDOM_biased
										0.382713	DOM_Fonly		0.338374	DOM_Monly		0.221005	DOM_U		0.313851	MUS_Fonly		0.258373	MUS_Monly		0.130784	MUS_U		0.279356	DOMonly_biased		0.0931836	DOMinMUS_biased		0.120311	MUSinDOM_biased
										0.282364	DOM_Fonly		0.273576	DOM_Monly		0.285508	DOM_U		0.296515	MUS_Fonly		0.172231	MUS_Monly		0.187405	MUS_U		0.237777	DOMonly_biased		0.293221	DOMinMUS_biased		0.116583	MUSinDOM_biased
										0.314861	DOM_Fonly		0.254982	DOM_Monly		0.224437	DOM_U		0.328463	MUS_Fonly		0.157139	MUS_Monly		0.118931	MUS_U		0.249405	DOMonly_biased		0.175704	DOMinMUS_biased		0.0931514	MUSinDOM_biased
										0.299874	DOM_Fonly		0.233743	DOM_Monly		0.164761	DOM_U		0.296694	MUS_Fonly		0.245344	MUS_Monly		0.149184	MUS_U		0.199494	DOMonly_biased		0.125748	DOMinMUS_biased		0.104985	MUSinDOM_biased
										0.299506	DOM_Fonly		0.243759	DOM_Monly		0.150682	DOM_U		0.33538	MUS_Fonly		0.288297	MUS_Monly		0.196715	MUS_U		0.147293	DOMonly_biased		0.0185544	DOMinMUS_biased		0.0788051	MUSinDOM_biased
										0.297909	DOM_Fonly		0.263184	DOM_Monly		0.0985638	DOM_U		0.365685	MUS_Fonly		0.293228	MUS_Monly		0.217493	MUS_U		0.171479	DOMonly_biased		-0.010928	DOMinMUS_biased		0.113988	MUSinDOM_biased
										0.290352	DOM_Fonly		0.232563	DOM_Monly		0.20675	DOM_U		0.305725	MUS_Fonly		0.201795	MUS_Monly		0.117037	MUS_U		0.105088	DOMonly_biased		0.0387095	DOMinMUS_biased		0.179787	MUSinDOM_biased
										0.294491	DOM_Fonly		0.313963	DOM_Monly		0.186135	DOM_U		0.357873	MUS_Fonly		0.343035	MUS_Monly		0.179746	MUS_U		0.201355	DOMonly_biased		0.0582654	DOMinMUS_biased		0.101716	MUSinDOM_biased
										0.291719	DOM_Fonly		0.330133	DOM_Monly		0.284933	DOM_U		0.341281	MUS_Fonly		0.141337	MUS_Monly		0.212549	MUS_U		0.249031	DOMonly_biased		0.190522	DOMinMUS_biased		0.169655	MUSinDOM_biased
										0.342985	DOM_Fonly		0.163845	DOM_Monly		0.182058	DOM_U		0.385177	MUS_Fonly		0.162892	MUS_Monly		0.303218	MUS_U		0.191353	DOMonly_biased		0.120623	DOMinMUS_biased		0.0635875	MUSinDOM_biased
										0.273249	DOM_Fonly		0.22775	DOM_Monly		0.204023	DOM_U		0.238782	MUS_Fonly		0.200646	MUS_Monly		0.230582	MUS_U		0.252794	DOMonly_biased		-0.00817983	DOMinMUS_biased		0.000625088	MUSinDOM_biased
										0.305964	DOM_Fonly		0.236082	DOM_Monly		0.187951	DOM_U		0.375263	MUS_Fonly		0.34265	MUS_Monly		0.156519	MUS_U		0.147722	DOMonly_biased		0.0666748	DOMinMUS_biased		0.0496776	MUSinDOM_biased
										0.321859	DOM_Fonly		0.327254	DOM_Monly		0.251159	DOM_U		0.273901	MUS_Fonly		0.315044	MUS_Monly		0.222229	MUS_U		0.177294	DOMonly_biased		0.0304244	DOMinMUS_biased		0.135374	MUSinDOM_biased
										0.328573	DOM_Fonly		0.274009	DOM_Monly		0.237426	DOM_U		0.307873	MUS_Fonly		0.379995	MUS_Monly		0.26778	MUS_U		0.176523	DOMonly_biased		0.191551	DOMinMUS_biased		0.248502	MUSinDOM_biased
										0.325078	DOM_Fonly		0.200238	DOM_Monly		0.239484	DOM_U		0.414296	MUS_Fonly		0.214752	MUS_Monly		0.148301	MUS_U		0.120714	DOMonly_biased		0.0590178	DOMinMUS_biased		0.271097	MUSinDOM_biased
										0.33947	DOM_Fonly		0.303012	DOM_Monly		0.232502	DOM_U		0.305051	MUS_Fonly		0.263074	MUS_Monly		0.255829	MUS_U		0.217501	DOMonly_biased		0.127871	DOMinMUS_biased		0.123957	MUSinDOM_biased
										0.33602	DOM_Fonly		0.205204	DOM_Monly		0.183102	DOM_U		0.276853	MUS_Fonly		0.308551	MUS_Monly		0.173921	MUS_U		0.195438	DOMonly_biased		0.0850849	DOMinMUS_biased		0.155266	MUSinDOM_biased
										0.357302	DOM_Fonly		0.22064	DOM_Monly		0.214844	DOM_U		0.374158	MUS_Fonly		0.22477	MUS_Monly		0.234758	MUS_U		0.183444	DOMonly_biased		0.0752844	DOMinMUS_biased		0.156886	MUSinDOM_biased
										0.25594	DOM_Fonly		0.180926	DOM_Monly		0.178618	DOM_U		0.300407	MUS_Fonly		0.185908	MUS_Monly		0.21031	MUS_U		0.215216	DOMonly_biased		0.020754	DOMinMUS_biased		0.121516	MUSinDOM_biased
										0.35964	DOM_Fonly		0.268668	DOM_Monly		0.241056	DOM_U		0.280181	MUS_Fonly		0.256202	MUS_Monly		0.239127	MUS_U		0.312316	DOMonly_biased		-0.0950601	DOMinMUS_biased		0.162144	MUSinDOM_biased
										0.315111	DOM_Fonly		0.299758	DOM_Monly		0.211637	DOM_U		0.2498	MUS_Fonly		0.246458	MUS_Monly		0.157186	MUS_U		0.249153	DOMonly_biased		0.224247	DOMinMUS_biased		0.175137	MUSinDOM_biased
										0.313362	DOM_Fonly		0.345485	DOM_Monly		0.254221	DOM_U		0.257503	MUS_Fonly		0.202734	MUS_Monly		0.206251	MUS_U		0.0850752	DOMonly_biased		0.113466	DOMinMUS_biased		0.186629	MUSinDOM_biased
										0.331693	DOM_Fonly		0.206682	DOM_Monly		0.178947	DOM_U		0.29757	MUS_Fonly		0.296478	MUS_Monly		0.234538	MUS_U		0.217283	DOMonly_biased		0.0597839	DOMinMUS_biased		0.176881	MUSinDOM_biased
										0.364469	DOM_Fonly		0.305914	DOM_Monly		0.224201	DOM_U		0.436499	MUS_Fonly		0.259658	MUS_Monly		0.242841	MUS_U		0.22361	DOMonly_biased		0.0710909	DOMinMUS_biased		0.134577	MUSinDOM_biased
										0.33933	DOM_Fonly		0.317967	DOM_Monly		0.210838	DOM_U		0.298832	MUS_Fonly		0.361578	MUS_Monly		0.182499	MUS_U		0.293699	DOMonly_biased		0.107341	DOMinMUS_biased		0.0953534	MUSinDOM_biased
										0.223156	DOM_Fonly		0.302756	DOM_Monly		0.200321	DOM_U		0.261753	MUS_Fonly		0.370831	MUS_Monly		0.204529	MUS_U		0.255808	DOMonly_biased		0.11325	DOMinMUS_biased		0.0991693	MUSinDOM_biased
										0.295387	DOM_Fonly		0.24449	DOM_Monly		0.200027	DOM_U		0.356865	MUS_Fonly		0.402857	MUS_Monly		0.167972	MUS_U		0.222855	DOMonly_biased		0.221672	DOMinMUS_biased		0.0836987	MUSinDOM_biased
										0.266008	DOM_Fonly		0.311506	DOM_Monly		0.226061	DOM_U		0.312007	MUS_Fonly		0.368085	MUS_Monly		0.203539	MUS_U		0.169453	DOMonly_biased		-0.00806417	DOMinMUS_biased		0.108429	MUSinDOM_biased
										0.339066	DOM_Fonly		0.212467	DOM_Monly		0.164059	DOM_U		0.274449	MUS_Fonly		0.165592	MUS_Monly		0.256437	MUS_U		0.313513	DOMonly_biased		0.247637	DOMinMUS_biased		0.0908585	MUSinDOM_biased
										0.293382	DOM_Fonly		0.35076	DOM_Monly		0.202453	DOM_U		0.284418	MUS_Fonly		0.1497	MUS_Monly		0.215736	MUS_U		0.231029	DOMonly_biased		0.114786	DOMinMUS_biased		0.204267	MUSinDOM_biased
										0.373867	DOM_Fonly		0.419986	DOM_Monly		0.186686	DOM_U		0.367112	MUS_Fonly		0.188971	MUS_Monly		0.17266	MUS_U		0.347933	DOMonly_biased		0.183269	DOMinMUS_biased		0.0823044	MUSinDOM_biased
										0.28944	DOM_Fonly		0.26059	DOM_Monly		0.255438	DOM_U		0.34768	MUS_Fonly		0.247656	MUS_Monly		0.221498	MUS_U		0.27947	DOMonly_biased		0.121897	DOMinMUS_biased		0.100117	MUSinDOM_biased
										0.315024	DOM_Fonly		0.317312	DOM_Monly		0.25071	DOM_U		0.309737	MUS_Fonly		0.269347	MUS_Monly		0.171113	MUS_U		0.167271	DOMonly_biased		0.169839	DOMinMUS_biased		0.0846894	MUSinDOM_biased
										0.389761	DOM_Fonly		0.231423	DOM_Monly		0.216113	DOM_U		0.32317	MUS_Fonly		0.245691	MUS_Monly		0.146297	MUS_U		0.146691	DOMonly_biased		0.147025	DOMinMUS_biased		0.0881608	MUSinDOM_biased
										0.270288	DOM_Fonly		0.336096	DOM_Monly		0.192524	DOM_U		0.371954	MUS_Fonly		0.268736	MUS_Monly		0.256884	MUS_U		0.251206	DOMonly_biased		0.160562	DOMinMUS_biased		0.182568	MUSinDOM_biased
										0.223018	DOM_Fonly		0.231386	DOM_Monly		0.171118	DOM_U		0.295773	MUS_Fonly		0.179256	MUS_Monly		0.222056	MUS_U		0.116666	DOMonly_biased		0.0933231	DOMinMUS_biased		0.0138845	MUSinDOM_biased
										0.290871	DOM_Fonly		0.182349	DOM_Monly		0.279992	DOM_U		0.317532	MUS_Fonly		0.149622	MUS_Monly		0.191784	MUS_U		0.293072	DOMonly_biased		0.0520839	DOMinMUS_biased		0.205737	MUSinDOM_biased
										0.311531	DOM_Fonly		0.241948	DOM_Monly		0.202748	DOM_U		0.289146	MUS_Fonly		0.355405	MUS_Monly		0.199168	MUS_U		0.256428	DOMonly_biased		0.0211036	DOMinMUS_biased		0.197257	MUSinDOM_biased
										0.247521	DOM_Fonly		0.248984	DOM_Monly		0.228015	DOM_U		0.365637	MUS_Fonly		0.0966387	MUS_Monly		0.27017	MUS_U		0.326043	DOMonly_biased		0.132837	DOMinMUS_biased		0.119001	MUSinDOM_biased
										0.300141	DOM_Fonly		0.329221	DOM_Monly		0.230146	DOM_U		0.287076	MUS_Fonly		0.205379	MUS_Monly		0.18081	MUS_U		0.276433	DOMonly_biased		0.0697914	DOMinMUS_biased		0.129552	MUSinDOM_biased
										0.283778	DOM_Fonly		0.155307	DOM_Monly		0.216221	DOM_U		0.267612	MUS_Fonly		0.216596	MUS_Monly		0.273784	MUS_U		0.0993182	DOMonly_biased		0.11499	DOMinMUS_biased		0.19424	MUSinDOM_biased
										0.228283	DOM_Fonly		0.303096	DOM_Monly		0.311528	DOM_U		0.231957	MUS_Fonly		0.287765	MUS_Monly		0.155266	MUS_U		0.0482839	DOMonly_biased		0.0863813	DOMinMUS_biased		0.124247	MUSinDOM_biased
										0.314393	DOM_Fonly		0.333281	DOM_Monly		0.218843	DOM_U		0.297247	MUS_Fonly		0.182716	MUS_Monly		0.233209	MUS_U		0.113737	DOMonly_biased		0.0934852	DOMinMUS_biased		0.176982	MUSinDOM_biased
										0.24731	DOM_Fonly		0.194344	DOM_Monly		0.211691	DOM_U		0.289801	MUS_Fonly		0.157263	MUS_Monly		0.266084	MUS_U		0.330135	DOMonly_biased		0.125086	DOMinMUS_biased		-0.0245716	MUSinDOM_biased
										0.31808	DOM_Fonly		0.202184	DOM_Monly		0.1987	DOM_U		0.323912	MUS_Fonly		0.197521	MUS_Monly		0.12507	MUS_U		0.215626	DOMonly_biased		0.100272	DOMinMUS_biased		0.140499	MUSinDOM_biased
										0.346147	DOM_Fonly		0.115085	DOM_Monly		0.28425	DOM_U		0.197268	MUS_Fonly		0.213223	MUS_Monly		0.243365	MUS_U		0.179423	DOMonly_biased		0.164723	DOMinMUS_biased		0.128321	MUSinDOM_biased
										0.317075	DOM_Fonly		0.225192	DOM_Monly		0.197874	DOM_U		0.264131	MUS_Fonly		0.216125	MUS_Monly		0.237287	MUS_U		0.263566	DOMonly_biased		0.152396	DOMinMUS_biased		0.149251	MUSinDOM_biased
										0.233329	DOM_Fonly		0.400922	DOM_Monly		0.292708	DOM_U		0.255361	MUS_Fonly		0.290734	MUS_Monly		0.130123	MUS_U		0.293802	DOMonly_biased		-0.0374245	DOMinMUS_biased		0.104172	MUSinDOM_biased
										0.290027	DOM_Fonly		0.337499	DOM_Monly		0.114188	DOM_U		0.322658	MUS_Fonly		0.127303	MUS_Monly		0.205348	MUS_U		0.218278	DOMonly_biased		0.0799816	DOMinMUS_biased		0.112553	MUSinDOM_biased
										0.300026	DOM_Fonly		0.204238	DOM_Monly		0.221087	DOM_U		0.343917	MUS_Fonly		0.342803	MUS_Monly		0.189367	MUS_U		0.314416	DOMonly_biased		0.0721904	DOMinMUS_biased		0.163109	MUSinDOM_biased
										0.354227	DOM_Fonly		0.359005	DOM_Monly		0.191991	DOM_U		0.304884	MUS_Fonly		0.369733	MUS_Monly		0.135266	MUS_U		0.299714	DOMonly_biased		0.0671495	DOMinMUS_biased		0.0839063	MUSinDOM_biased
										0.375756	DOM_Fonly		0.35208	DOM_Monly		0.224996	DOM_U		0.286367	MUS_Fonly		0.200403	MUS_Monly		0.188391	MUS_U		0.284194	DOMonly_biased		0.197964	DOMinMUS_biased		0.137914	MUSinDOM_biased
										0.294577	DOM_Fonly		0.41105	DOM_Monly		0.177673	DOM_U		0.374032	MUS_Fonly		0.218939	MUS_Monly		0.16307	MUS_U		0.225101	DOMonly_biased		0.0421699	DOMinMUS_biased		0.0455745	MUSinDOM_biased
										0.331326	DOM_Fonly		0.206816	DOM_Monly		0.253197	DOM_U		0.354387	MUS_Fonly		0.16415	MUS_Monly		0.173255	MUS_U		0.261438	DOMonly_biased		0.142608	DOMinMUS_biased		0.119402	MUSinDOM_biased
										0.27409	DOM_Fonly		0.368268	DOM_Monly		0.24928	DOM_U		0.310463	MUS_Fonly		0.319225	MUS_Monly		0.240668	MUS_U		0.15052	DOMonly_biased		0.0845304	DOMinMUS_biased		0.141593	MUSinDOM_biased
										0.245303	DOM_Fonly		0.167471	DOM_Monly		0.299097	DOM_U		0.349798	MUS_Fonly		0.124173	MUS_Monly		0.190746	MUS_U		0.20649	DOMonly_biased		0.148723	DOMinMUS_biased		0.057188	MUSinDOM_biased
										0.363212	DOM_Fonly		0.230233	DOM_Monly		0.212689	DOM_U		0.363613	MUS_Fonly		0.37711	MUS_Monly		0.225261	MUS_U		0.168832	DOMonly_biased		0.0185253	DOMinMUS_biased		0.0900098	MUSinDOM_biased
										0.36615	DOM_Fonly		0.326825	DOM_Monly		0.20573	DOM_U		0.34799	MUS_Fonly		0.235053	MUS_Monly		0.211188	MUS_U		0.168724	DOMonly_biased		0.000335832	DOMinMUS_biased		0.0613114	MUSinDOM_biased
										0.283878	DOM_Fonly		0.287903	DOM_Monly		0.254368	DOM_U		0.31899	MUS_Fonly		0.292974	MUS_Monly		0.0844944	MUS_U		0.242188	DOMonly_biased		0.222857	DOMinMUS_biased		0.129303	MUSinDOM_biased
										0.286781	DOM_Fonly		0.29591	DOM_Monly		0.209252	DOM_U		0.336373	MUS_Fonly		0.283392	MUS_Monly		0.235801	MUS_U		0.264793	DOMonly_biased		0.11958	DOMinMUS_biased		0.185756	MUSinDOM_biased
										0.282009	DOM_Fonly		0.217235	DOM_Monly		0.16609	DOM_U		0.322149	MUS_Fonly		0.0576888	MUS_Monly		0.238479	MUS_U		0.127821	DOMonly_biased		0.272849	DOMinMUS_biased		0.134396	MUSinDOM_biased
										0.3506	DOM_Fonly		0.284874	DOM_Monly		0.25001	DOM_U		0.360842	MUS_Fonly		0.184328	MUS_Monly		0.20139	MUS_U		0.0157397	DOMonly_biased		0.0185165	DOMinMUS_biased		0.0686796	MUSinDOM_biased
										0.325665	DOM_Fonly		0.175658	DOM_Monly		0.235829	DOM_U		0.339185	MUS_Fonly		0.223107	MUS_Monly		0.212811	MUS_U		0.281504	DOMonly_biased		0.176771	DOMinMUS_biased		0.151798	MUSinDOM_biased
										0.355103	DOM_Fonly		0.127723	DOM_Monly		0.16384	DOM_U		0.332506	MUS_Fonly		0.0800705	MUS_Monly		0.246203	MUS_U		0.267825	DOMonly_biased		0.121993	DOMinMUS_biased		0.226745	MUSinDOM_biased
										0.30835	DOM_Fonly		0.171202	DOM_Monly		0.250966	DOM_U		0.334789	MUS_Fonly		0.100948	MUS_Monly		0.2141	MUS_U		0.287431	DOMonly_biased		-0.0294913	DOMinMUS_biased		0.0948009	MUSinDOM_biased
										0.26269	DOM_Fonly		0.309818	DOM_Monly		0.26706	DOM_U		0.366546	MUS_Fonly		0.17312	MUS_Monly		0.19593	MUS_U		0.205068	DOMonly_biased		0.115667	DOMinMUS_biased		0.0585023	MUSinDOM_biased
										0.300774	DOM_Fonly		0.182352	DOM_Monly		0.129419	DOM_U		0.26247	MUS_Fonly		0.311857	MUS_Monly		0.188594	MUS_U		0.112557	DOMonly_biased		0.119371	DOMinMUS_biased		0.196514	MUSinDOM_biased
										0.286098	DOM_Fonly		0.334521	DOM_Monly		0.229106	DOM_U		0.298543	MUS_Fonly		0.147635	MUS_Monly		0.186531	MUS_U		0.210814	DOMonly_biased		0.121665	DOMinMUS_biased		0.185571	MUSinDOM_biased
										0.30425	DOM_Fonly		0.215297	DOM_Monly		0.24651	DOM_U		0.369609	MUS_Fonly		0.240597	MUS_Monly		0.151362	MUS_U		0.199506	DOMonly_biased		0.000920103	DOMinMUS_biased		0.111935	MUSinDOM_biased
										0.320841	DOM_Fonly		0.288498	DOM_Monly		0.236162	DOM_U		0.321201	MUS_Fonly		0.255183	MUS_Monly		0.212725	MUS_U		0.140689	DOMonly_biased		0.170042	DOMinMUS_biased		0.177767	MUSinDOM_biased
										0.33871	DOM_Fonly		0.00426495	DOM_Monly		0.180753	DOM_U		0.320774	MUS_Fonly		0.111542	MUS_Monly		0.243642	MUS_U		0.204314	DOMonly_biased		0.147384	DOMinMUS_biased		0.133232	MUSinDOM_biased
										0.381302	DOM_Fonly		0.319022	DOM_Monly		0.220448	DOM_U		0.286327	MUS_Fonly		0.0970619	MUS_Monly		0.189131	MUS_U		0.246251	DOMonly_biased		0.175733	DOMinMUS_biased		0.132974	MUSinDOM_biased
										0.351841	DOM_Fonly		0.226385	DOM_Monly		0.249332	DOM_U		0.309655	MUS_Fonly		0.188859	MUS_Monly		0.256971	MUS_U		0.254861	DOMonly_biased		0.059288	DOMinMUS_biased		0.231895	MUSinDOM_biased
										0.29911	DOM_Fonly		0.198488	DOM_Monly		0.188262	DOM_U		0.305155	MUS_Fonly		0.204372	MUS_Monly		0.184196	MUS_U		0.213988	DOMonly_biased		0.0687119	DOMinMUS_biased		0.0121878	MUSinDOM_biased
										0.292237	DOM_Fonly		0.251233	DOM_Monly		0.204713	DOM_U		0.344617	MUS_Fonly		0.173067	MUS_Monly		0.148306	MUS_U		0.238463	DOMonly_biased		0.267128	DOMinMUS_biased		0.0421065	MUSinDOM_biased
										0.333351	DOM_Fonly		0.272681	DOM_Monly		0.283967	DOM_U		0.32461	MUS_Fonly		0.318086	MUS_Monly		0.17661	MUS_U		0.280009	DOMonly_biased		-0.0191044	DOMinMUS_biased		0.105164	MUSinDOM_biased
										0.324281	DOM_Fonly		0.30253	DOM_Monly		0.232476	DOM_U		0.324084	MUS_Fonly		0.104675	MUS_Monly		0.296046	MUS_U		0.236007	DOMonly_biased		0.04445	DOMinMUS_biased		0.0980392	MUSinDOM_biased
										0.298431	DOM_Fonly		0.1577	DOM_Monly		0.234634	DOM_U		0.333658	MUS_Fonly		0.238574	MUS_Monly		0.298711	MUS_U		0.33963	DOMonly_biased		0.0979524	DOMinMUS_biased		0.145061	MUSinDOM_biased
										0.350695	DOM_Fonly		0.255891	DOM_Monly		0.259872	DOM_U		0.31793	MUS_Fonly		0.239898	MUS_Monly		0.276944	MUS_U		0.166002	DOMonly_biased		0.134049	DOMinMUS_biased		0.0978375	MUSinDOM_biased
										0.304177	DOM_Fonly		0.254939	DOM_Monly		0.21088	DOM_U		0.311115	MUS_Fonly		0.262145	MUS_Monly		0.220746	MUS_U		0.142952	DOMonly_biased		0.0430987	DOMinMUS_biased		0.193189	MUSinDOM_biased
										0.30437	DOM_Fonly		0.292139	DOM_Monly		0.198323	DOM_U		0.298692	MUS_Fonly		0.0737923	MUS_Monly		0.223623	MUS_U		0.115848	DOMonly_biased		0.183723	DOMinMUS_biased		0.0105969	MUSinDOM_biased
										0.343669	DOM_Fonly		0.231003	DOM_Monly		0.250806	DOM_U		0.29646	MUS_Fonly		0.225642	MUS_Monly		0.193066	MUS_U		0.211539	DOMonly_biased		0.100601	DOMinMUS_biased		0.0575191	MUSinDOM_biased
										0.301271	DOM_Fonly		0.318708	DOM_Monly		0.212419	DOM_U		0.327624	MUS_Fonly		0.129954	MUS_Monly		0.253864	MUS_U		0.256089	DOMonly_biased		0.165354	DOMinMUS_biased		0.0787842	MUSinDOM_biased
										0.278008	DOM_Fonly		0.203589	DOM_Monly		0.21079	DOM_U		0.326311	MUS_Fonly		0.164751	MUS_Monly		0.181988	MUS_U		0.23774	DOMonly_biased		0.0417447	DOMinMUS_biased		0.146059	MUSinDOM_biased
										0.300723	DOM_Fonly		0.45835	DOM_Monly		0.240671	DOM_U		0.287011	MUS_Fonly		0.140488	MUS_Monly		0.245426	MUS_U		0.294431	DOMonly_biased		0.131823	DOMinMUS_biased		0.198969	MUSinDOM_biased
										0.297579	DOM_Fonly		0.251985	DOM_Monly		0.218616	DOM_U		0.238412	MUS_Fonly		0.27266	MUS_Monly		0.218899	MUS_U		0.207755	DOMonly_biased		0.187937	DOMinMUS_biased		0.10154	MUSinDOM_biased
										0.322899	DOM_Fonly		0.324958	DOM_Monly		0.254719	DOM_U		0.280996	MUS_Fonly		0.2362	MUS_Monly		0.177366	MUS_U		0.242889	DOMonly_biased		0.0831356	DOMinMUS_biased		0.125761	MUSinDOM_biased
										0.300884	DOM_Fonly		0.0929694	DOM_Monly		0.207533	DOM_U		0.276197	MUS_Fonly		0.214492	MUS_Monly		0.235267	MUS_U		0.12406	DOMonly_biased		0.0507813	DOMinMUS_biased		0.000608065	MUSinDOM_biased
										0.363024	DOM_Fonly		0.198443	DOM_Monly		0.198972	DOM_U		0.356324	MUS_Fonly		0.31227	MUS_Monly		0.195923	MUS_U		0.199944	DOMonly_biased		0.0962923	DOMinMUS_biased		0.194396	MUSinDOM_biased
										0.273287	DOM_Fonly		0.23571	DOM_Monly		0.196238	DOM_U		0.285231	MUS_Fonly		0.218066	MUS_Monly		0.204328	MUS_U		0.26926	DOMonly_biased		0.190157	DOMinMUS_biased		0.222748	MUSinDOM_biased
										0.322461	DOM_Fonly		0.233994	DOM_Monly		0.193042	DOM_U		0.33406	MUS_Fonly		0.273955	MUS_Monly		0.174994	MUS_U		0.164968	DOMonly_biased		0.068928	DOMinMUS_biased		0.140074	MUSinDOM_biased
										0.251279	DOM_Fonly		0.207772	DOM_Monly		0.125758	DOM_U		0.332805	MUS_Fonly		0.0570712	MUS_Monly		0.220783	MUS_U		0.168289	DOMonly_biased		0.0796478	DOMinMUS_biased		0.164109	MUSinDOM_biased
										0.221702	DOM_Fonly		0.256484	DOM_Monly		0.25249	DOM_U		0.240456	MUS_Fonly		0.100244	MUS_Monly		0.18646	MUS_U		0.252613	DOMonly_biased		0.288936	DOMinMUS_biased		0.0969756	MUSinDOM_biased
										0.327097	DOM_Fonly		0.336961	DOM_Monly		0.292119	DOM_U		0.210064	MUS_Fonly		0.480717	MUS_Monly		0.175633	MUS_U		0.0524679	DOMonly_biased		0.219769	DOMinMUS_biased		0.00672909	MUSinDOM_biased
										0.329507	DOM_Fonly		0.373208	DOM_Monly		0.231212	DOM_U		0.309009	MUS_Fonly		0.25664	MUS_Monly		0.202157	MUS_U		0.161214	DOMonly_biased		0.0383626	DOMinMUS_biased		0.143108	MUSinDOM_biased
										0.348598	DOM_Fonly		0.263584	DOM_Monly		0.202514	DOM_U		0.30863	MUS_Fonly		0.230607	MUS_Monly		0.216236	MUS_U		0.261344	DOMonly_biased		0.0604654	DOMinMUS_biased		0.12314	MUSinDOM_biased
										0.290357	DOM_Fonly		0.254584	DOM_Monly		0.250168	DOM_U		0.36274	MUS_Fonly		0.312433	MUS_Monly		0.121628	MUS_U		0.192955	DOMonly_biased		0.0353961	DOMinMUS_biased		0.0600994	MUSinDOM_biased
										0.225259	DOM_Fonly		0.257201	DOM_Monly		0.2092	DOM_U		0.318254	MUS_Fonly		0.286463	MUS_Monly		0.170845	MUS_U		0.223568	DOMonly_biased		0.149201	DOMinMUS_biased		0.090751	MUSinDOM_biased
										0.27419	DOM_Fonly		0.36984	DOM_Monly		0.216537	DOM_U		0.304283	MUS_Fonly		0.384426	MUS_Monly		0.125231	MUS_U		0.131586	DOMonly_biased		0.165661	DOMinMUS_biased		0.0561832	MUSinDOM_biased
										0.351761	DOM_Fonly		0.267341	DOM_Monly		0.181332	DOM_U		0.205408	MUS_Fonly		0.364478	MUS_Monly		0.223009	MUS_U		0.224187	DOMonly_biased		0.178042	DOMinMUS_biased		0.106184	MUSinDOM_biased
										0.227365	DOM_Fonly		0.264507	DOM_Monly		0.175874	DOM_U		0.3267	MUS_Fonly		0.0987486	MUS_Monly		0.242938	MUS_U		0.189741	DOMonly_biased		0.16505	DOMinMUS_biased		0.0608955	MUSinDOM_biased
										0.331939	DOM_Fonly		0.240162	DOM_Monly		0.167037	DOM_U		0.264673	MUS_Fonly		0.284493	MUS_Monly		0.15425	MUS_U		0.200594	DOMonly_biased		0.00430795	DOMinMUS_biased		0.171796	MUSinDOM_biased
										0.264802	DOM_Fonly		0.219177	DOM_Monly		0.248138	DOM_U		0.292517	MUS_Fonly		0.19804	MUS_Monly		0.105723	MUS_U		0.302348	DOMonly_biased		0.20799	DOMinMUS_biased		0.172924	MUSinDOM_biased
										0.297465	DOM_Fonly		0.265674	DOM_Monly		0.185972	DOM_U		0.417013	MUS_Fonly		0.256514	MUS_Monly		0.235275	MUS_U		0.16987	DOMonly_biased		0.193211	DOMinMUS_biased		0.25171	MUSinDOM_biased
										0.303223	DOM_Fonly		0.264476	DOM_Monly		0.242483	DOM_U		0.368986	MUS_Fonly		0.207711	MUS_Monly		0.211537	MUS_U		0.257036	DOMonly_biased		0.232616	DOMinMUS_biased		0.171986	MUSinDOM_biased
										0.268859	DOM_Fonly		0.286848	DOM_Monly		0.21793	DOM_U		0.275751	MUS_Fonly		-0.0345655	MUS_Monly		0.220161	MUS_U		0.128764	DOMonly_biased		0.150171	DOMinMUS_biased		0.0273879	MUSinDOM_biased
										0.307867	DOM_Fonly		0.342189	DOM_Monly		0.180135	DOM_U		0.364765	MUS_Fonly		0.204897	MUS_Monly		0.165117	MUS_U		0.229622	DOMonly_biased		-0.0871132	DOMinMUS_biased		0.0394128	MUSinDOM_biased
										0.27652	DOM_Fonly		0.248745	DOM_Monly		0.176438	DOM_U		0.313802	MUS_Fonly		0.215091	MUS_Monly		0.1551	MUS_U		0.150856	DOMonly_biased		0.0725749	DOMinMUS_biased		0.0715638	MUSinDOM_biased
										0.344117	DOM_Fonly		0.256889	DOM_Monly		0.262861	DOM_U		0.302864	MUS_Fonly		0.317446	MUS_Monly		0.237	MUS_U		0.229447	DOMonly_biased		0.0232016	DOMinMUS_biased		0.22695	MUSinDOM_biased
										0.341125	DOM_Fonly		0.273148	DOM_Monly		0.163212	DOM_U		0.325498	MUS_Fonly		0.203833	MUS_Monly		0.182856	MUS_U		0.209846	DOMonly_biased		0.0982786	DOMinMUS_biased		0.211535	MUSinDOM_biased
										0.321675	DOM_Fonly		0.23953	DOM_Monly		0.169905	DOM_U		0.405933	MUS_Fonly		0.171652	MUS_Monly		0.245932	MUS_U		0.261417	DOMonly_biased		0.10667	DOMinMUS_biased		0.136465	MUSinDOM_biased
										0.295503	DOM_Fonly		0.206519	DOM_Monly		0.219211	DOM_U		0.344291	MUS_Fonly		0.301029	MUS_Monly		0.174176	MUS_U		0.255268	DOMonly_biased		0.183107	DOMinMUS_biased		0.214404	MUSinDOM_biased
										0.256306	DOM_Fonly		0.364041	DOM_Monly		0.200641	DOM_U		0.300607	MUS_Fonly		0.224105	MUS_Monly		0.245164	MUS_U		0.184883	DOMonly_biased		0.066711	DOMinMUS_biased		0.219791	MUSinDOM_biased
										0.289729	DOM_Fonly		0.209869	DOM_Monly		0.211522	DOM_U		0.347412	MUS_Fonly		0.356344	MUS_Monly		0.229991	MUS_U		0.14293	DOMonly_biased		0.0382043	DOMinMUS_biased		0.022327	MUSinDOM_biased
										0.223493	DOM_Fonly		0.264077	DOM_Monly		0.204949	DOM_U		0.326935	MUS_Fonly		0.228136	MUS_Monly		0.231039	MUS_U		0.28107	DOMonly_biased		0.0552564	DOMinMUS_biased		0.036368	MUSinDOM_biased
										0.299711	DOM_Fonly		0.291001	DOM_Monly		0.181202	DOM_U		0.304466	MUS_Fonly		0.199205	MUS_Monly		0.27	MUS_U		0.204179	DOMonly_biased		0.089704	DOMinMUS_biased		0.177991	MUSinDOM_biased
										0.292065	DOM_Fonly		0.186193	DOM_Monly		0.198303	DOM_U		0.376743	MUS_Fonly		0.10038	MUS_Monly		0.136517	MUS_U		0.129572	DOMonly_biased		0.18124	DOMinMUS_biased		0.15387	MUSinDOM_biased
										0.362851	DOM_Fonly		0.350955	DOM_Monly		0.262066	DOM_U		0.371295	MUS_Fonly		0.382725	MUS_Monly		0.233593	MUS_U		0.253277	DOMonly_biased		0.138374	DOMinMUS_biased		0.0851066	MUSinDOM_biased
										0.365017	DOM_Fonly		0.196576	DOM_Monly		0.125203	DOM_U		0.29422	MUS_Fonly		0.339459	MUS_Monly		0.258598	MUS_U		0.345823	DOMonly_biased		0.0556233	DOMinMUS_biased		0.118034	MUSinDOM_biased
										0.347701	DOM_Fonly		0.30365	DOM_Monly		0.178258	DOM_U		0.261762	MUS_Fonly		0.0547678	MUS_Monly		0.171034	MUS_U		0.125751	DOMonly_biased		0.0988742	DOMinMUS_biased		0.0778371	MUSinDOM_biased
										0.317658	DOM_Fonly		0.257979	DOM_Monly		0.160491	DOM_U		0.300204	MUS_Fonly		0.183076	MUS_Monly		0.234519	MUS_U		0.245158	DOMonly_biased		0.149052	DOMinMUS_biased		0.0374232	MUSinDOM_biased
										0.348722	DOM_Fonly		0.284542	DOM_Monly		0.184645	DOM_U		0.318214	MUS_Fonly		0.254652	MUS_Monly		0.222466	MUS_U		0.146538	DOMonly_biased		0.0822289	DOMinMUS_biased		0.0807751	MUSinDOM_biased
										0.2409	DOM_Fonly		0.206528	DOM_Monly		0.160822	DOM_U		0.342818	MUS_Fonly		0.121816	MUS_Monly		0.22434	MUS_U		0.309139	DOMonly_biased		0.0892238	DOMinMUS_biased		0.138279	MUSinDOM_biased
										0.328105	DOM_Fonly		0.228111	DOM_Monly		0.23233	DOM_U		0.338221	MUS_Fonly		0.311016	MUS_Monly		0.262171	MUS_U		0.13709	DOMonly_biased		0.0967013	DOMinMUS_biased		0.0573318	MUSinDOM_biased
										0.326763	DOM_Fonly		0.221475	DOM_Monly		0.185705	DOM_U		0.286994	MUS_Fonly		0.325726	MUS_Monly		0.0755791	MUS_U		0.321868	DOMonly_biased		0.140826	DOMinMUS_biased		0.0825831	MUSinDOM_biased
										0.303151	DOM_Fonly		0.265863	DOM_Monly		0.199508	DOM_U		0.335938	MUS_Fonly		0.352195	MUS_Monly		0.18592	MUS_U		0.35519	DOMonly_biased		0.17205	DOMinMUS_biased		0.0590674	MUSinDOM_biased
										0.343679	DOM_Fonly		0.179509	DOM_Monly		0.16706	DOM_U		0.352164	MUS_Fonly		0.284661	MUS_Monly		0.188444	MUS_U		0.228597	DOMonly_biased		0.0971481	DOMinMUS_biased		0.241429	MUSinDOM_biased
										0.377861	DOM_Fonly		0.236977	DOM_Monly		0.144281	DOM_U		0.217388	MUS_Fonly		0.20915	MUS_Monly		0.180249	MUS_U		0.232506	DOMonly_biased		0.1058	DOMinMUS_biased		0.235905	MUSinDOM_biased
										0.285482	DOM_Fonly		0.169885	DOM_Monly		0.259521	DOM_U		0.326328	MUS_Fonly		0.252685	MUS_Monly		0.259632	MUS_U		0.218207	DOMonly_biased		0.200638	DOMinMUS_biased		0.124189	MUSinDOM_biased
										0.337067	DOM_Fonly		0.357529	DOM_Monly		0.229618	DOM_U		0.278023	MUS_Fonly		0.157728	MUS_Monly		0.103996	MUS_U		0.221267	DOMonly_biased		0.153247	DOMinMUS_biased		0.133677	MUSinDOM_biased
										0.2951	DOM_Fonly		0.365992	DOM_Monly		0.194709	DOM_U		0.420084	MUS_Fonly		0.066526	MUS_Monly		0.151157	MUS_U		0.164023	DOMonly_biased		0.235702	DOMinMUS_biased		0.085743	MUSinDOM_biased
										0.336403	DOM_Fonly		0.338188	DOM_Monly		0.16203	DOM_U		0.256151	MUS_Fonly		0.18291	MUS_Monly		0.197026	MUS_U		0.169519	DOMonly_biased		0.123518	DOMinMUS_biased		0.00849125	MUSinDOM_biased
										0.276883	DOM_Fonly		0.324255	DOM_Monly		0.227637	DOM_U		0.264188	MUS_Fonly		0.222732	MUS_Monly		0.222251	MUS_U		0.197919	DOMonly_biased		0.0749902	DOMinMUS_biased		0.276192	MUSinDOM_biased
										0.383914	DOM_Fonly		0.30878	DOM_Monly		0.209745	DOM_U		0.352491	MUS_Fonly		0.171272	MUS_Monly		0.241309	MUS_U		0.240409	DOMonly_biased		0.192542	DOMinMUS_biased		0.205198	MUSinDOM_biased
										0.264532	DOM_Fonly		0.280577	DOM_Monly		0.110637	DOM_U		0.362193	MUS_Fonly		0.0604139	MUS_Monly		0.158377	MUS_U		0.281882	DOMonly_biased		0.0613207	DOMinMUS_biased		0.139696	MUSinDOM_biased
										0.361389	DOM_Fonly		0.193158	DOM_Monly		0.234751	DOM_U		0.337273	MUS_Fonly		0.20099	MUS_Monly		0.206588	MUS_U		0.217858	DOMonly_biased		0.263372	DOMinMUS_biased		-0.0090214	MUSinDOM_biased
										0.38371	DOM_Fonly		0.139429	DOM_Monly		0.262542	DOM_U		0.295958	MUS_Fonly		0.27187	MUS_Monly		0.195844	MUS_U		0.209811	DOMonly_biased		0.106041	DOMinMUS_biased		0.129634	MUSinDOM_biased
										0.281233	DOM_Fonly		0.253858	DOM_Monly		0.252124	DOM_U		0.312168	MUS_Fonly		0.182815	MUS_Monly		0.221048	MUS_U		0.253492	DOMonly_biased		0.201187	DOMinMUS_biased		0.039268	MUSinDOM_biased
										0.338591	DOM_Fonly		0.357826	DOM_Monly		0.235333	DOM_U		0.333179	MUS_Fonly		0.311312	MUS_Monly		0.215319	MUS_U		0.157841	DOMonly_biased		0.060492	DOMinMUS_biased		0.130215	MUSinDOM_biased
										0.296732	DOM_Fonly		0.264271	DOM_Monly		0.273922	DOM_U		0.335276	MUS_Fonly		0.287878	MUS_Monly		0.303912	MUS_U		0.238869	DOMonly_biased		0.0613205	DOMinMUS_biased		0.0397978	MUSinDOM_biased
										0.26816	DOM_Fonly		0.195214	DOM_Monly		0.187731	DOM_U		0.320192	MUS_Fonly		0.104089	MUS_Monly		0.220285	MUS_U		0.240217	DOMonly_biased		0.0776784	DOMinMUS_biased		0.125387	MUSinDOM_biased
										0.311587	DOM_Fonly		0.317376	DOM_Monly		0.252659	DOM_U		0.301556	MUS_Fonly		0.126198	MUS_Monly		0.232733	MUS_U		0.283495	DOMonly_biased		0.0097637	DOMinMUS_biased		0.0357056	MUSinDOM_biased
										0.25225	DOM_Fonly		0.299386	DOM_Monly		0.213215	DOM_U		0.297749	MUS_Fonly		0.192395	MUS_Monly		0.201019	MUS_U		0.154851	DOMonly_biased		0.28072	DOMinMUS_biased		0.0492905	MUSinDOM_biased
										0.328836	DOM_Fonly		0.329453	DOM_Monly		0.169446	DOM_U		0.32421	MUS_Fonly		0.178008	MUS_Monly		0.220852	MUS_U		0.294842	DOMonly_biased		0.108539	DOMinMUS_biased		0.104554	MUSinDOM_biased
										0.346179	DOM_Fonly		0.22569	DOM_Monly		0.203927	DOM_U		0.373998	MUS_Fonly		0.349428	MUS_Monly		0.205291	MUS_U		0.228939	DOMonly_biased		0.217889	DOMinMUS_biased		0.183691	MUSinDOM_biased
										0.339263	DOM_Fonly		0.216675	DOM_Monly		0.146453	DOM_U		0.280314	MUS_Fonly		0.150184	MUS_Monly		0.251359	MUS_U		0.0739477	DOMonly_biased		0.0904692	DOMinMUS_biased		0.142607	MUSinDOM_biased
										0.202725	DOM_Fonly		0.302099	DOM_Monly		0.215674	DOM_U		0.39263	MUS_Fonly		0.0799983	MUS_Monly		0.152672	MUS_U		0.191554	DOMonly_biased		0.175717	DOMinMUS_biased		0.135507	MUSinDOM_biased
										0.350088	DOM_Fonly		0.134594	DOM_Monly		0.174381	DOM_U		0.336958	MUS_Fonly		0.120992	MUS_Monly		0.229056	MUS_U		0.223368	DOMonly_biased		0.0574278	DOMinMUS_biased		0.236553	MUSinDOM_biased
										0.31326	DOM_Fonly		0.284918	DOM_Monly		0.163003	DOM_U		0.238628	MUS_Fonly		0.232904	MUS_Monly		0.242059	MUS_U		0.269234	DOMonly_biased		0.202876	DOMinMUS_biased		0.0790128	MUSinDOM_biased
										0.282244	DOM_Fonly		0.246393	DOM_Monly		0.204445	DOM_U		0.252971	MUS_Fonly		0.228124	MUS_Monly		0.215567	MUS_U		0.239359	DOMonly_biased		0.112138	DOMinMUS_biased		0.191198	MUSinDOM_biased
										0.334681	DOM_Fonly		0.247275	DOM_Monly		0.250363	DOM_U		0.259113	MUS_Fonly		0.166271	MUS_Monly		0.211053	MUS_U		0.158649	DOMonly_biased		0.250348	DOMinMUS_biased		0.0596307	MUSinDOM_biased
										0.387277	DOM_Fonly		0.201577	DOM_Monly		0.199029	DOM_U		0.325401	MUS_Fonly		0.456943	MUS_Monly		0.142056	MUS_U		0.212654	DOMonly_biased		0.254281	DOMinMUS_biased		0.150324	MUSinDOM_biased
										0.327191	DOM_Fonly		0.222876	DOM_Monly		0.188206	DOM_U		0.288751	MUS_Fonly		0.221303	MUS_Monly		0.176229	MUS_U		0.227938	DOMonly_biased		0.204785	DOMinMUS_biased		0.111812	MUSinDOM_biased
										0.279404	DOM_Fonly		0.376228	DOM_Monly		0.192964	DOM_U		0.262634	MUS_Fonly		0.073964	MUS_Monly		0.203158	MUS_U		0.027715	DOMonly_biased		0.215032	DOMinMUS_biased		0.00514146	MUSinDOM_biased
										0.268929	DOM_Fonly		0.310381	DOM_Monly		0.222755	DOM_U		0.293467	MUS_Fonly		0.256876	MUS_Monly		0.2678	MUS_U		0.317152	DOMonly_biased		0.170171	DOMinMUS_biased		0.163475	MUSinDOM_biased
										0.377048	DOM_Fonly		0.302232	DOM_Monly		0.231138	DOM_U		0.347073	MUS_Fonly		0.111853	MUS_Monly		0.22878	MUS_U		0.139468	DOMonly_biased		0.126675	DOMinMUS_biased		0.14579	MUSinDOM_biased
										0.349062	DOM_Fonly		0.348487	DOM_Monly		0.220734	DOM_U		0.315642	MUS_Fonly		0.462102	MUS_Monly		0.177316	MUS_U		0.307168	DOMonly_biased		-0.0285477	DOMinMUS_biased		0.102222	MUSinDOM_biased
										0.288458	DOM_Fonly		0.217286	DOM_Monly		0.189275	DOM_U		0.297639	MUS_Fonly		0.28802	MUS_Monly		0.216657	MUS_U		0.206447	DOMonly_biased		0.216686	DOMinMUS_biased		0.0173468	MUSinDOM_biased
										0.247845	DOM_Fonly		0.227433	DOM_Monly		0.211998	DOM_U		0.33747	MUS_Fonly		0.16261	MUS_Monly		0.200212	MUS_U		0.296535	DOMonly_biased		0.120267	DOMinMUS_biased		0.063402	MUSinDOM_biased
										0.302745	DOM_Fonly		0.296022	DOM_Monly		0.25084	DOM_U		0.248166	MUS_Fonly		0.167307	MUS_Monly		0.270391	MUS_U		0.310323	DOMonly_biased		0.0518238	DOMinMUS_biased		0.108726	MUSinDOM_biased
										0.359824	DOM_Fonly		0.248447	DOM_Monly		0.186883	DOM_U		0.360909	MUS_Fonly		0.285687	MUS_Monly		0.195755	MUS_U		0.256345	DOMonly_biased		0.150141	DOMinMUS_biased		0.105083	MUSinDOM_biased
										0.323879	DOM_Fonly		0.226568	DOM_Monly		0.245363	DOM_U		0.221581	MUS_Fonly		0.326	MUS_Monly		0.284536	MUS_U		0.301993	DOMonly_biased		0.105726	DOMinMUS_biased		0.0578211	MUSinDOM_biased
										0.33533	DOM_Fonly		0.201205	DOM_Monly		0.238637	DOM_U		0.341957	MUS_Fonly		0.133134	MUS_Monly		0.16062	MUS_U		0.188172	DOMonly_biased		-0.0339381	DOMinMUS_biased		0.227274	MUSinDOM_biased
										0.321213	DOM_Fonly		0.347933	DOM_Monly		0.242477	DOM_U		0.263642	MUS_Fonly		0.235968	MUS_Monly		0.234164	MUS_U		0.367368	DOMonly_biased		0.181135	DOMinMUS_biased		0.0955885	MUSinDOM_biased
										0.278814	DOM_Fonly		0.285499	DOM_Monly		0.172913	DOM_U		0.337011	MUS_Fonly		0.181553	MUS_Monly		0.192512	MUS_U		0.174707	DOMonly_biased		0.0994027	DOMinMUS_biased		0.112702	MUSinDOM_biased
										0.336032	DOM_Fonly		0.30071	DOM_Monly		0.182402	DOM_U		0.271398	MUS_Fonly		0.234702	MUS_Monly		0.229091	MUS_U		0.326388	DOMonly_biased		-0.020988	DOMinMUS_biased		0.17562	MUSinDOM_biased
										0.269162	DOM_Fonly		0.141427	DOM_Monly		0.135098	DOM_U		0.305559	MUS_Fonly		0.0688831	MUS_Monly		0.247696	MUS_U		0.234303	DOMonly_biased		0.0205271	DOMinMUS_biased		0.248448	MUSinDOM_biased
										0.310645	DOM_Fonly		0.275067	DOM_Monly		0.139952	DOM_U		0.340629	MUS_Fonly		0.357829	MUS_Monly		0.196604	MUS_U		0.211849	DOMonly_biased		0.111437	DOMinMUS_biased		0.0488281	MUSinDOM_biased
										0.357604	DOM_Fonly		0.165712	DOM_Monly		0.239992	DOM_U		0.282025	MUS_Fonly		0.0267193	MUS_Monly		0.241478	MUS_U		0.118685	DOMonly_biased		0.0829011	DOMinMUS_biased		0.0964	MUSinDOM_biased
										0.370236	DOM_Fonly		0.238001	DOM_Monly		0.274848	DOM_U		0.230328	MUS_Fonly		0.217086	MUS_Monly		0.1398	MUS_U		0.183475	DOMonly_biased		0.0798745	DOMinMUS_biased		0.146666	MUSinDOM_biased
										0.332783	DOM_Fonly		0.34019	DOM_Monly		0.185528	DOM_U		0.388484	MUS_Fonly		0.202943	MUS_Monly		0.158412	MUS_U		0.255073	DOMonly_biased		0.104102	DOMinMUS_biased		-0.0241869	MUSinDOM_biased
										0.259299	DOM_Fonly		0.228332	DOM_Monly		0.243329	DOM_U		0.314653	MUS_Fonly		0.122799	MUS_Monly		0.181638	MUS_U		0.238682	DOMonly_biased		0.0583981	DOMinMUS_biased		0.144979	MUSinDOM_biased
										0.340199	DOM_Fonly		0.275866	DOM_Monly		0.210968	DOM_U		0.328996	MUS_Fonly		0.180423	MUS_Monly		0.144036	MUS_U		0.1395	DOMonly_biased		0.0212822	DOMinMUS_biased		0.208419	MUSinDOM_biased
										0.338655	DOM_Fonly		0.256507	DOM_Monly		0.257441	DOM_U		0.275378	MUS_Fonly		0.241284	MUS_Monly		0.26119	MUS_U		0.150774	DOMonly_biased		0.0353932	DOMinMUS_biased		0.147215	MUSinDOM_biased
										0.309975	DOM_Fonly		0.227354	DOM_Monly		0.184151	DOM_U		0.337464	MUS_Fonly		0.197324	MUS_Monly		0.201569	MUS_U		0.374245	DOMonly_biased		-0.010474	DOMinMUS_biased		0.124744	MUSinDOM_biased
										0.238264	DOM_Fonly		0.313114	DOM_Monly		0.296511	DOM_U		0.340211	MUS_Fonly		0.144331	MUS_Monly		0.280377	MUS_U		0.0868563	DOMonly_biased		0.0413819	DOMinMUS_biased		0.071792	MUSinDOM_biased
										0.346217	DOM_Fonly		0.284086	DOM_Monly		0.155738	DOM_U		0.371834	MUS_Fonly		0.150242	MUS_Monly		0.205625	MUS_U		0.0915035	DOMonly_biased		0.13274	DOMinMUS_biased		0.247161	MUSinDOM_biased
										0.226216	DOM_Fonly		0.361588	DOM_Monly		0.259215	DOM_U		0.314368	MUS_Fonly		0.146001	MUS_Monly		0.213465	MUS_U		0.272818	DOMonly_biased		0.152933	DOMinMUS_biased		0.129329	MUSinDOM_biased
										0.296826	DOM_Fonly		0.146578	DOM_Monly		0.30079	DOM_U		0.325202	MUS_Fonly		0.248417	MUS_Monly		0.194892	MUS_U		0.324626	DOMonly_biased		0.106102	DOMinMUS_biased		0.261546	MUSinDOM_biased
										0.355942	DOM_Fonly		0.24057	DOM_Monly		0.199447	DOM_U		0.283186	MUS_Fonly		0.13465	MUS_Monly		0.171227	MUS_U		0.234678	DOMonly_biased		0.185382	DOMinMUS_biased		0.15021	MUSinDOM_biased
										0.328569	DOM_Fonly		0.31338	DOM_Monly		0.247243	DOM_U		0.281601	MUS_Fonly		0.204521	MUS_Monly		0.132727	MUS_U		0.341362	DOMonly_biased		0.0520291	DOMinMUS_biased		0.162107	MUSinDOM_biased
										0.27723	DOM_Fonly		0.213475	DOM_Monly		0.201268	DOM_U		0.304498	MUS_Fonly		0.331459	MUS_Monly		0.191647	MUS_U		0.187626	DOMonly_biased		0.140033	DOMinMUS_biased		0.152981	MUSinDOM_biased
										0.302071	DOM_Fonly		0.308087	DOM_Monly		0.182346	DOM_U		0.306331	MUS_Fonly		0.281185	MUS_Monly		0.137672	MUS_U		0.176081	DOMonly_biased		0.0707658	DOMinMUS_biased		0.100113	MUSinDOM_biased
										0.332486	DOM_Fonly		0.20556	DOM_Monly		0.248149	DOM_U		0.311674	MUS_Fonly		0.182295	MUS_Monly		0.116385	MUS_U		0.221296	DOMonly_biased		0.150854	DOMinMUS_biased		0.110402	MUSinDOM_biased
										0.279975	DOM_Fonly		0.306818	DOM_Monly		0.196766	DOM_U		0.329398	MUS_Fonly		0.120735	MUS_Monly		0.201301	MUS_U		0.181221	DOMonly_biased		0.132605	DOMinMUS_biased		0.152598	MUSinDOM_biased
										0.275766	DOM_Fonly		0.179572	DOM_Monly		0.174249	DOM_U		0.287576	MUS_Fonly		0.329207	MUS_Monly		0.243565	MUS_U		0.216067	DOMonly_biased		0.191229	DOMinMUS_biased		0.0939121	MUSinDOM_biased
										0.335765	DOM_Fonly		0.245841	DOM_Monly		0.273469	DOM_U		0.297306	MUS_Fonly		0.16036	MUS_Monly		0.155535	MUS_U		0.217457	DOMonly_biased		0.220571	DOMinMUS_biased		0.0569419	MUSinDOM_biased
										0.334612	DOM_Fonly		0.283226	DOM_Monly		0.198139	DOM_U		0.32705	MUS_Fonly		0.240835	MUS_Monly		0.120553	MUS_U		0.221752	DOMonly_biased		0.00914483	DOMinMUS_biased		0.287327	MUSinDOM_biased
										0.369582	DOM_Fonly		0.269272	DOM_Monly		0.11589	DOM_U		0.300624	MUS_Fonly		0.170157	MUS_Monly		0.186553	MUS_U		0.0926926	DOMonly_biased		0.0551201	DOMinMUS_biased		0.120131	MUSinDOM_biased
										0.276673	DOM_Fonly		0.306612	DOM_Monly		0.192094	DOM_U		0.299072	MUS_Fonly		0.266309	MUS_Monly		0.174558	MUS_U		0.248488	DOMonly_biased		0.167666	DOMinMUS_biased		0.148433	MUSinDOM_biased
										0.35282	DOM_Fonly		0.240435	DOM_Monly		0.261486	DOM_U		0.361387	MUS_Fonly		0.178717	MUS_Monly		0.180399	MUS_U		0.167497	DOMonly_biased		-0.0655223	DOMinMUS_biased		0.10041	MUSinDOM_biased
										0.341417	DOM_Fonly		0.135723	DOM_Monly		0.188014	DOM_U		0.334434	MUS_Fonly		0.257448	MUS_Monly		0.169761	MUS_U		0.33582	DOMonly_biased		0.207373	DOMinMUS_biased		0.148138	MUSinDOM_biased
										0.271066	DOM_Fonly		0.279536	DOM_Monly		0.139753	DOM_U		0.222279	MUS_Fonly		0.101079	MUS_Monly		0.229514	MUS_U		0.295349	DOMonly_biased		0.0273261	DOMinMUS_biased		0.162036	MUSinDOM_biased
										0.322012	DOM_Fonly		0.179952	DOM_Monly		0.252487	DOM_U		0.334158	MUS_Fonly		0.270371	MUS_Monly		0.210872	MUS_U		0.228486	DOMonly_biased		0.102537	DOMinMUS_biased		0.0854609	MUSinDOM_biased
										0.268764	DOM_Fonly		0.332261	DOM_Monly		0.138853	DOM_U		0.345091	MUS_Fonly		0.375582	MUS_Monly		0.253558	MUS_U		0.238134	DOMonly_biased		0.0634841	DOMinMUS_biased		0.274936	MUSinDOM_biased
										0.350923	DOM_Fonly		0.197821	DOM_Monly		0.185514	DOM_U		0.315735	MUS_Fonly		0.214861	MUS_Monly		0.219202	MUS_U		0.167776	DOMonly_biased		0.0767542	DOMinMUS_biased		-0.0203849	MUSinDOM_biased
										0.368277	DOM_Fonly		0.296268	DOM_Monly		0.145532	DOM_U		0.252824	MUS_Fonly		0.376578	MUS_Monly		0.319666	MUS_U		0.121095	DOMonly_biased		0.312533	DOMinMUS_biased		0.00436582	MUSinDOM_biased
										0.350233	DOM_Fonly		0.372369	DOM_Monly		0.183161	DOM_U		0.346837	MUS_Fonly		0.114945	MUS_Monly		0.254413	MUS_U		0.264413	DOMonly_biased		0.0547403	DOMinMUS_biased		0.113145	MUSinDOM_biased
										0.281008	DOM_Fonly		0.214013	DOM_Monly		0.264112	DOM_U		0.405331	MUS_Fonly		-0.0252507	MUS_Monly		0.166674	MUS_U		0.227302	DOMonly_biased		0.202519	DOMinMUS_biased		0.24522	MUSinDOM_biased
										0.236014	DOM_Fonly		0.239537	DOM_Monly		0.257397	DOM_U		0.293756	MUS_Fonly		0.201403	MUS_Monly		0.230235	MUS_U		0.236251	DOMonly_biased		0.201022	DOMinMUS_biased		0.166869	MUSinDOM_biased
										0.366661	DOM_Fonly		0.308526	DOM_Monly		0.23744	DOM_U		0.295431	MUS_Fonly		0.203985	MUS_Monly		0.172127	MUS_U		0.251246	DOMonly_biased		0.268267	DOMinMUS_biased		0.0988333	MUSinDOM_biased
										0.323852	DOM_Fonly		0.291085	DOM_Monly		0.248993	DOM_U		0.229419	MUS_Fonly		0.320568	MUS_Monly		0.192116	MUS_U		0.253627	DOMonly_biased		0.167931	DOMinMUS_biased		0.00243129	MUSinDOM_biased
										0.357181	DOM_Fonly		0.235057	DOM_Monly		0.162725	DOM_U		0.31612	MUS_Fonly		0.259285	MUS_Monly		0.221867	MUS_U		0.196699	DOMonly_biased		0.0398197	DOMinMUS_biased		0.0873251	MUSinDOM_biased
										0.303269	DOM_Fonly		0.394193	DOM_Monly		0.260458	DOM_U		0.317559	MUS_Fonly		0.156345	MUS_Monly		0.258536	MUS_U		0.250843	DOMonly_biased		0.0588759	DOMinMUS_biased		0.197848	MUSinDOM_biased
										0.265081	DOM_Fonly		0.337936	DOM_Monly		0.255351	DOM_U		0.277912	MUS_Fonly		0.0201298	MUS_Monly		0.230419	MUS_U		0.402097	DOMonly_biased		0.0897539	DOMinMUS_biased		0.132508	MUSinDOM_biased
										0.359426	DOM_Fonly		0.172129	DOM_Monly		0.241757	DOM_U		0.321896	MUS_Fonly		0.254958	MUS_Monly		0.230743	MUS_U		0.258251	DOMonly_biased		0.205662	DOMinMUS_biased		0.0362442	MUSinDOM_biased
										0.256399	DOM_Fonly		0.32001	DOM_Monly		0.209943	DOM_U		0.39317	MUS_Fonly		0.190119	MUS_Monly		0.28122	MUS_U		0.264581	DOMonly_biased		0.124366	DOMinMUS_biased		0.0468037	MUSinDOM_biased
										0.322615	DOM_Fonly		0.246327	DOM_Monly		0.229369	DOM_U		0.348086	MUS_Fonly		0.334154	MUS_Monly		0.244542	MUS_U		0.133752	DOMonly_biased		0.114762	DOMinMUS_biased		0.154315	MUSinDOM_biased
										0.281261	DOM_Fonly		0.217697	DOM_Monly		0.21625	DOM_U		0.324135	MUS_Fonly		0.12852	MUS_Monly		0.228452	MUS_U		0.298514	DOMonly_biased		0.204889	DOMinMUS_biased		0.0250335	MUSinDOM_biased
										0.323152	DOM_Fonly		0.355967	DOM_Monly		0.19257	DOM_U		0.376718	MUS_Fonly		0.289113	MUS_Monly		0.216742	MUS_U		0.181476	DOMonly_biased		0.108214	DOMinMUS_biased		0.115728	MUSinDOM_biased
										0.300303	DOM_Fonly		0.195434	DOM_Monly		0.140209	DOM_U		0.262574	MUS_Fonly		0.182228	MUS_Monly		0.153848	MUS_U		0.334174	DOMonly_biased		0.136685	DOMinMUS_biased		0.177788	MUSinDOM_biased
										0.304308	DOM_Fonly		0.215747	DOM_Monly		0.184049	DOM_U		0.314752	MUS_Fonly		0.0729975	MUS_Monly		0.158858	MUS_U		0.214103	DOMonly_biased		0.204195	DOMinMUS_biased		0.156586	MUSinDOM_biased
										0.287099	DOM_Fonly		0.381497	DOM_Monly		0.182985	DOM_U		0.234117	MUS_Fonly		0.322517	MUS_Monly		0.220154	MUS_U		0.10184	DOMonly_biased		0.0499641	DOMinMUS_biased		0.160114	MUSinDOM_biased
										0.293043	DOM_Fonly		0.1749	DOM_Monly		0.153807	DOM_U		0.321473	MUS_Fonly		0.335761	MUS_Monly		0.192214	MUS_U		0.242046	DOMonly_biased		0.152924	DOMinMUS_biased		0.0672197	MUSinDOM_biased
										0.305391	DOM_Fonly		0.30804	DOM_Monly		0.183393	DOM_U		0.302854	MUS_Fonly		0.132977	MUS_Monly		0.141398	MUS_U		0.308165	DOMonly_biased		-0.0489173	DOMinMUS_biased		0.0920334	MUSinDOM_biased
										0.317223	DOM_Fonly		0.305635	DOM_Monly		0.177447	DOM_U		0.254057	MUS_Fonly		0.126131	MUS_Monly		0.228461	MUS_U		0.229894	DOMonly_biased		0.08493	DOMinMUS_biased		0.253628	MUSinDOM_biased
										0.302578	DOM_Fonly		0.332582	DOM_Monly		0.124986	DOM_U		0.314356	MUS_Fonly		0.280942	MUS_Monly		0.21616	MUS_U		0.191689	DOMonly_biased		0.117622	DOMinMUS_biased		0.25146	MUSinDOM_biased
										0.318227	DOM_Fonly		0.442455	DOM_Monly		0.320478	DOM_U		0.334741	MUS_Fonly		0.323375	MUS_Monly		0.192978	MUS_U		0.0718223	DOMonly_biased		0.175149	DOMinMUS_biased		0.133228	MUSinDOM_biased
										0.302654	DOM_Fonly		0.171023	DOM_Monly		0.229444	DOM_U		0.374708	MUS_Fonly		0.229877	MUS_Monly		0.181384	MUS_U		0.241416	DOMonly_biased		0.218614	DOMinMUS_biased		0.111899	MUSinDOM_biased
										0.431853	DOM_Fonly		0.248993	DOM_Monly		0.240723	DOM_U		0.400822	MUS_Fonly		0.229714	MUS_Monly		0.148446	MUS_U		0.333978	DOMonly_biased		0.0846002	DOMinMUS_biased		0.0367542	MUSinDOM_biased
										0.406892	DOM_Fonly		0.27104	DOM_Monly		0.182665	DOM_U		0.238514	MUS_Fonly		0.178593	MUS_Monly		0.169889	MUS_U		0.0749271	DOMonly_biased		-0.0197586	DOMinMUS_biased		0.153228	MUSinDOM_biased
										0.275871	DOM_Fonly		0.3338	DOM_Monly		0.148985	DOM_U		0.31127	MUS_Fonly		0.251182	MUS_Monly		0.138703	MUS_U		0.224501	DOMonly_biased		0.145968	DOMinMUS_biased		0.116763	MUSinDOM_biased
										0.280542	DOM_Fonly		0.25972	DOM_Monly		0.17225	DOM_U		0.361731	MUS_Fonly		0.313732	MUS_Monly		0.16119	MUS_U		0.277944	DOMonly_biased		0.0737969	DOMinMUS_biased		0.135875	MUSinDOM_biased
										0.262552	DOM_Fonly		0.311211	DOM_Monly		0.216768	DOM_U		0.352691	MUS_Fonly		0.291262	MUS_Monly		0.138501	MUS_U		0.207547	DOMonly_biased		-0.00991355	DOMinMUS_biased		0.0499138	MUSinDOM_biased
										0.351	DOM_Fonly		0.366328	DOM_Monly		0.158912	DOM_U		0.313785	MUS_Fonly		0.257661	MUS_Monly		0.237697	MUS_U		0.153014	DOMonly_biased		0.202778	DOMinMUS_biased		0.0979514	MUSinDOM_biased
										0.256926	DOM_Fonly		0.266838	DOM_Monly		0.264312	DOM_U		0.336057	MUS_Fonly		0.174531	MUS_Monly		0.262227	MUS_U		0.213387	DOMonly_biased		0.138414	DOMinMUS_biased		-0.00421753	MUSinDOM_biased
										0.272514	DOM_Fonly		0.397283	DOM_Monly		0.193609	DOM_U		0.339119	MUS_Fonly		0.263766	MUS_Monly		0.189534	MUS_U		0.322586	DOMonly_biased		0.0712729	DOMinMUS_biased		0.103694	MUSinDOM_biased
										0.338971	DOM_Fonly		0.221461	DOM_Monly		0.233336	DOM_U		0.318724	MUS_Fonly		0.370873	MUS_Monly		0.201062	MUS_U		0.265938	DOMonly_biased		0.0856104	DOMinMUS_biased		0.127284	MUSinDOM_biased
										0.311212	average		0.26758	average		0.207071	average		0.31381	average		0.229966	average		0.203351	average		0.15002	MUSonly_biased		0.115912	average		0.123486	average
										0.0392757	SD		0.069438	SD		0.0419699	SD		0.0416936	SD		0.088432	SD		0.0471735	SD		0.0935362	MUSonly_biased		0.0749933	SD		0.0654191	SD
										1.45295e-62			1.08204e-108			4.62973e-196			3.60347e-138			8.52824e-17			1.80761e-175			0.120347	MUSonly_biased
																												0.201979	MUSonly_biased
																												0.264263	MUSonly_biased
																												0.177257	MUSonly_biased
																												-0.00581964	MUSonly_biased
																												0.0773629	MUSonly_biased
							t-tests with neighboring columns																					0.103962	MUSonly_biased
																												0.182175	MUSonly_biased
																												0.11603	MUSonly_biased
																												0.00635105	MUSonly_biased
																												0.173248	MUSonly_biased
																												-0.121268	MUSonly_biased
																												0.314225	MUSonly_biased
																												0.101892	MUSonly_biased
																												0.189019	MUSonly_biased
																												0.101986	MUSonly_biased
																												0.19167	MUSonly_biased
																												0.110846	MUSonly_biased
																												0.156909	MUSonly_biased
																												-0.0965409	MUSonly_biased
																												0.150429	MUSonly_biased
																												0.14141	MUSonly_biased
																												0.170996	MUSonly_biased
																												0.10805	MUSonly_biased
																												0.145683	MUSonly_biased
																												0.237028	MUSonly_biased
																												0.118683	MUSonly_biased
																												0.277018	MUSonly_biased
																												0.188469	MUSonly_biased
																												0.202038	MUSonly_biased
																												0.165483	MUSonly_biased
																												0.101202	MUSonly_biased
																												0.238337	MUSonly_biased
																												0.200631	MUSonly_biased
																												0.0596746	MUSonly_biased
																												0.219941	MUSonly_biased
																												0.178457	MUSonly_biased
																												0.10918	MUSonly_biased
																												0.171751	MUSonly_biased
																												0.137652	MUSonly_biased
																												0.134277	MUSonly_biased
																												0.114214	MUSonly_biased
																												0.210312	MUSonly_biased
																												0.101449	MUSonly_biased
																												0.353861	MUSonly_biased
																												0.146094	MUSonly_biased
																												0.180453	MUSonly_biased
																												0.117069	MUSonly_biased
																												0.171019	MUSonly_biased
																												0.168327	MUSonly_biased
																												0.156483	MUSonly_biased
																												0.19649	MUSonly_biased
																												0.171727	MUSonly_biased
																												0.108397	MUSonly_biased
																												0.0959553	MUSonly_biased
																												0.2588	MUSonly_biased
																												0.177455	MUSonly_biased
																												0.127772	MUSonly_biased
																												0.314376	MUSonly_biased
																												0.10352	MUSonly_biased
																												0.0770776	MUSonly_biased
																												0.103002	MUSonly_biased
																												0.114294	MUSonly_biased
																												0.0864604	MUSonly_biased
																												-0.0184273	MUSonly_biased
																												0.153424	MUSonly_biased
																												0.114098	MUSonly_biased
																												0.0780667	MUSonly_biased
																												0.178747	MUSonly_biased
																												0.184771	MUSonly_biased
																												0.0862637	MUSonly_biased
																												0.178338	MUSonly_biased
																												0.214731	MUSonly_biased
																												0.0130753	MUSonly_biased
																												0.191605	MUSonly_biased
																												0.239867	MUSonly_biased
																												0.103877	MUSonly_biased
																												0.152189	MUSonly_biased
																												0.0400319	MUSonly_biased
																												0.0975197	MUSonly_biased
																												0.0356914	MUSonly_biased
																												0.190263	MUSonly_biased
																												0.233253	MUSonly_biased
																												0.177259	MUSonly_biased
																												0.0775548	MUSonly_biased
																												0.170326	MUSonly_biased
																												0.150993	MUSonly_biased
																												0.0137273	MUSonly_biased
																												0.0405187	MUSonly_biased
																												0.0615923	MUSonly_biased
																												0.175734	MUSonly_biased
																												0.0396529	MUSonly_biased
																												0.167736	MUSonly_biased
																												0.16547	MUSonly_biased
																												0.112225	MUSonly_biased
																												0.182592	MUSonly_biased
																												0.216121	MUSonly_biased
																												0.272623	MUSonly_biased
																												0.0995594	MUSonly_biased
																												0.0601692	MUSonly_biased
																												0.132341	MUSonly_biased
																												0.0778454	MUSonly_biased
																												0.147387	MUSonly_biased
																												0.154602	MUSonly_biased
																												0.0663595	MUSonly_biased
																												0.213793	MUSonly_biased
																												0.0798672	MUSonly_biased
																												0.235667	MUSonly_biased
																												0.149357	MUSonly_biased
																												0.0107615	MUSonly_biased
																												0.180514	MUSonly_biased
																												0.263256	MUSonly_biased
																												0.1621	MUSonly_biased
																												0.146496	MUSonly_biased
																												0.113242	MUSonly_biased
																												0.2325	MUSonly_biased
																												0.152347	MUSonly_biased
																												0.1462	MUSonly_biased
																												0.119261	MUSonly_biased
																												0.222359	MUSonly_biased
																												0.0628926	MUSonly_biased
																												0.162599	MUSonly_biased
																												0.0885161	MUSonly_biased
																												0.109079	MUSonly_biased
																												0.103404	MUSonly_biased
																												0.196108	MUSonly_biased
																												0.215886	MUSonly_biased
																												0.196653	MUSonly_biased
																												0.00104945	MUSonly_biased
																												0.228777	MUSonly_biased
																												0.163576	MUSonly_biased
																												0.186938	MUSonly_biased
																												0.175906	MUSonly_biased
																												0.0826442	MUSonly_biased
																												0.0620756	MUSonly_biased
																												0.0557454	MUSonly_biased
																												0.145314	MUSonly_biased
																												0.116612	MUSonly_biased
																												0.165792	MUSonly_biased
																												-0.00323018	MUSonly_biased
																												0.267928	MUSonly_biased
																												0.213295	MUSonly_biased
																												0.188376	MUSonly_biased
																												-0.0117688	MUSonly_biased
																												0.0990638	MUSonly_biased
																												0.237162	MUSonly_biased
																												0.121741	MUSonly_biased
																												0.162676	MUSonly_biased
																												0.145378	MUSonly_biased
																												0.129699	MUSonly_biased
																												0.0964405	MUSonly_biased
																												0.149049	MUSonly_biased
																												0.321691	MUSonly_biased
																												0.278782	MUSonly_biased
																												0.20247	MUSonly_biased
																												0.260047	MUSonly_biased
																												0.0315489	MUSonly_biased
																												0.0576427	MUSonly_biased
																												0.246552	MUSonly_biased
																												0.0403634	MUSonly_biased
																												0.0501545	MUSonly_biased
																												0.149026	MUSonly_biased
																												0.26562	MUSonly_biased
																												0.185589	MUSonly_biased
																												0.0930599	MUSonly_biased
																												0.142761	MUSonly_biased
																												0.135869	MUSonly_biased
																												0.120598	MUSonly_biased
																												0.24024	MUSonly_biased
																												0.135746	MUSonly_biased
																												0.126612	MUSonly_biased
																												0.161546	MUSonly_biased
																												0.178548	MUSonly_biased
																												0.191995	MUSonly_biased
																												0.0372572	MUSonly_biased
																												0.0471757	MUSonly_biased
																												0.145729	MUSonly_biased
																												0.119937	MUSonly_biased
																												0.222563	MUSonly_biased
																												0.162177	MUSonly_biased
																												0.143395	MUSonly_biased
																												0.162863	MUSonly_biased
																												0.221183	MUSonly_biased
																												0.129877	MUSonly_biased
																												0.170605	MUSonly_biased
																												0.130438	MUSonly_biased
																												0.178408	MUSonly_biased
																												0.215239	MUSonly_biased
																												0.0421927	MUSonly_biased
																												0.119637	MUSonly_biased
																												0.295552	MUSonly_biased
																												0.13407	MUSonly_biased
																												0.103789	MUSonly_biased
																												0.104466	MUSonly_biased
																												0.121317	MUSonly_biased
																												0.102071	MUSonly_biased
																												0.126077	MUSonly_biased
																												0.113894	MUSonly_biased
																												0.127059	MUSonly_biased
																												0.159079	MUSonly_biased
																												0.0942541	MUSonly_biased
																												0.0969357	MUSonly_biased
																												0.24399	MUSonly_biased
																												0.168866	MUSonly_biased
																												0.201661	MUSonly_biased
																												0.188291	MUSonly_biased
																												0.200469	MUSonly_biased
																												-0.0328085	MUSonly_biased
																												0.0879227	MUSonly_biased
																												0.128732	MUSonly_biased
																												0.230965	MUSonly_biased
																												0.197185	MUSonly_biased
																												0.2223	MUSonly_biased
																												0.18549	MUSonly_biased
																												0.105944	MUSonly_biased
																												-0.0462044	MUSonly_biased
																												0.149285	MUSonly_biased
																												0.147438	MUSonly_biased
																												0.233207	MUSonly_biased
																												0.140634	MUSonly_biased
																												0.119632	MUSonly_biased
																												0.147824	MUSonly_biased
																												0.0113846	MUSonly_biased
																												0.0895377	MUSonly_biased
																												0.137753	MUSonly_biased
																												0.0758956	MUSonly_biased
																												0.15333	MUSonly_biased
																												0.147878	MUSonly_biased
																												0.188166	MUSonly_biased
																												0.190071	MUSonly_biased
																												0.208493	MUSonly_biased
																												0.188661	MUSonly_biased
																												0.168628	MUSonly_biased
																												0.14086	MUSonly_biased
																												0.223851	MUSonly_biased
																												0.153451	MUSonly_biased
																												0.140775	MUSonly_biased
																												0.126294	MUSonly_biased
																												0.19128	MUSonly_biased
																												0.157464	MUSonly_biased
																												0.140636	MUSonly_biased
																												0.109401	MUSonly_biased
																												0.190476	MUSonly_biased
																												0.0257328	MUSonly_biased
																												0.130979	MUSonly_biased
																												0.106584	MUSonly_biased
																												0.191713	MUSonly_biased
																												0.144983	MUSonly_biased
																												0.0908748	MUSonly_biased
																												0.108974	MUSonly_biased
																												0.158035	MUSonly_biased
																												0.0372894	MUSonly_biased
																												0.139523	MUSonly_biased
																												0.00560706	MUSonly_biased
																												0.101365	MUSonly_biased
																												0.114902	MUSonly_biased
																												0.175735	MUSonly_biased
																												0.00454109	MUSonly_biased
																												0.0636147	MUSonly_biased
																												0.00233848	MUSonly_biased
																												0.0847897	MUSonly_biased
																												0.103142	MUSonly_biased
																												0.224315	MUSonly_biased
																												0.174582	MUSonly_biased
																												0.0572107	MUSonly_biased
																												0.0609259	MUSonly_biased
																												0.0336671	MUSonly_biased
																												0.111835	MUSonly_biased
																												0.130401	MUSonly_biased
																												0.148839	MUSonly_biased
																												0.151817	MUSonly_biased
																												0.0938749	MUSonly_biased
																												0.149399	MUSonly_biased
																												0.128174	MUSonly_biased
																												0.161287	MUSonly_biased
																												0.224975	MUSonly_biased
																												0.145462	MUSonly_biased
																												0.174823	MUSonly_biased
																												0.168413	MUSonly_biased
																												0.273533	MUSonly_biased
																												0.206128	MUSonly_biased
																												0.161652	MUSonly_biased
																												0.139326	MUSonly_biased
																												0.104818	MUSonly_biased
																												0.0309638	MUSonly_biased
																												0.152528	MUSonly_biased
																												0.169045	MUSonly_biased
																												0.156154	MUSonly_biased
																												0.147116	MUSonly_biased
																												0.046726	MUSonly_biased
																												0.150962	MUSonly_biased
																												0.260038	MUSonly_biased
																												0.168876	MUSonly_biased
																												0.120508	MUSonly_biased
																												0.114534	MUSonly_biased
																												0.105794	MUSonly_biased
																												0.153291	MUSonly_biased
																												0.103586	MUSonly_biased
																												0.0987365	MUSonly_biased
																												0.170124	MUSonly_biased
																												0.206714	MUSonly_biased
																												0.195903	MUSonly_biased
																												0.193117	MUSonly_biased
																												0.187931	MUSonly_biased
																												0.168059	MUSonly_biased
																												0.13139	MUSonly_biased
																												0.252179	MUSonly_biased
																												0.209365	MUSonly_biased
																												0.150197	MUSonly_biased
																												0.0785303	MUSonly_biased
																												0.170532	MUSonly_biased
																												0.177425	MUSonly_biased
																												0.14293	MUSonly_biased
																												0.0565308	MUSonly_biased
																												0.100482	MUSonly_biased
																												0.0501359	MUSonly_biased
																												-0.0244544	MUSonly_biased
																												0.156539	MUSonly_biased
																												0.145894	MUSonly_biased
																												0.186903	MUSonly_biased
																												0.0252575	MUSonly_biased
																												0.118163	MUSonly_biased
																												0.0672303	MUSonly_biased
																												0.0781388	MUSonly_biased
																												0.194503	MUSonly_biased
																												0.0940184	MUSonly_biased
																												0.191828	MUSonly_biased
																												0.16986	MUSonly_biased
																												0.0498123	MUSonly_biased
																												0.172703	MUSonly_biased
																												0.0925169	MUSonly_biased
																												0.0805511	MUSonly_biased
																												0.00864475	MUSonly_biased
																												0.102652	MUSonly_biased
																												0.230555	MUSonly_biased
																												0.18565	MUSonly_biased
																												-0.0761559	MUSonly_biased
																												0.168423	MUSonly_biased
																												0.145751	MUSonly_biased
																												0.130548	MUSonly_biased
																												0.127596	MUSonly_biased
																												0.271898	MUSonly_biased
																												-0.00306607	MUSonly_biased
																												0.154919	MUSonly_biased
																												0.0618725	MUSonly_biased
																												0.174917	MUSonly_biased
																												0.119636	MUSonly_biased
																												0.0503445	MUSonly_biased
																												0.162152	MUSonly_biased
																												0.0146222	MUSonly_biased
																												0.187906	MUSonly_biased
																												0.219394	MUSonly_biased
																												0.069694	MUSonly_biased
																												0.143343	MUSonly_biased
																												0.0729488	MUSonly_biased
																												0.189297	MUSonly_biased
																												0.04854	MUSonly_biased
																												0.162582	MUSonly_biased
																												0.0379559	MUSonly_biased
																												0.0595919	MUSonly_biased
																												0.166026	MUSonly_biased
																												0.191737	MUSonly_biased
																												0.252696	MUSonly_biased
																												0.20425	MUSonly_biased
																												0.138252	MUSonly_biased
																												0.107349	MUSonly_biased
																												0.042635	MUSonly_biased
																												0.0045051	MUSonly_biased
																												0.171774	MUSonly_biased
																												-0.0194126	MUSonly_biased
																												0.0158487	MUSonly_biased
																												0.121473	MUSonly_biased
																												0.112628	MUSonly_biased
																												0.194867	MUSonly_biased
																												0.238953	MUSonly_biased
																												0.210086	MUSonly_biased
																												0.187602	MUSonly_biased
																												0.160165	MUSonly_biased
																												0.121133	MUSonly_biased
																												0.138983	MUSonly_biased
																												0.0407417	MUSonly_biased
																												0.174572	MUSonly_biased
																												0.0959649	MUSonly_biased
																												0.289224	MUSonly_biased
																												0.150316	MUSonly_biased
																												0.193367	MUSonly_biased
																												0.110587	MUSonly_biased
																												0.253977	MUSonly_biased
																												0.214739	MUSonly_biased
																												0.136479	MUSonly_biased
																												0.169826	MUSonly_biased
																												0.117058	MUSonly_biased
																												0.1454	MUSonly_biased
																												0.0570882	MUSonly_biased
																												0.11991	MUSonly_biased
																												0.117412	MUSonly_biased
																												0.0736323	MUSonly_biased
																												0.169078	MUSonly_biased
																												0.166807	MUSonly_biased
																												0.280074	MUSonly_biased
																												0.224007	MUSonly_biased
																												0.0332351	MUSonly_biased
																												0.17404	MUSonly_biased
																												0.115537	MUSonly_biased
																												0.103072	MUSonly_biased
																												0.116905	MUSonly_biased
																												0.0892881	MUSonly_biased
																												0.105835	MUSonly_biased
																												0.126403	MUSonly_biased
																												0.160699	MUSonly_biased
																												0.120331	MUSonly_biased
																												0.189602	MUSonly_biased
																												0.273114	MUSonly_biased
																												0.148906	MUSonly_biased
																												0.0927428	MUSonly_biased
																												0.171198	MUSonly_biased
																												0.0532294	MUSonly_biased
																												0.207808	MUSonly_biased
																												0.234007	MUSonly_biased
																												0.133766	MUSonly_biased
																												0.121175	MUSonly_biased
																												0.0899901	MUSonly_biased
																												0.0556874	MUSonly_biased
																												0.170055	MUSonly_biased
																												-0.0158289	MUSonly_biased
																												0.134435	MUSonly_biased
																												0.260173	MUSonly_biased
																												0.231169	MUSonly_biased
																												0.0360632	MUSonly_biased
																												0.149815	MUSonly_biased
																												0.308065	MUSonly_biased
																												0.179012	MUSonly_biased
																												0.110686	MUSonly_biased
																												0.040693	MUSonly_biased
																												0.16051	MUSonly_biased
																												-0.0106891	MUSonly_biased
																												0.246761	MUSonly_biased
																												0.120883	MUSonly_biased
																												0.180327	MUSonly_biased
																												0.125507	MUSonly_biased
																												0.131059	MUSonly_biased
																												0.181498	MUSonly_biased
																												0.233297	MUSonly_biased
																												0.166187	MUSonly_biased
																												0.0731364	MUSonly_biased
																												0.115075	MUSonly_biased
																												0.109995	MUSonly_biased
																												0.166085	MUSonly_biased
																												0.0879236	MUSonly_biased
																												0.111121	MUSonly_biased
																												0.0939693	MUSonly_biased
																												0.140482	MUSonly_biased
																												0.129413	MUSonly_biased
																												0.123422	MUSonly_biased
																												0.195139	MUSonly_biased
																												0.271865	MUSonly_biased
																												0.131249	MUSonly_biased
																												0.0937394	MUSonly_biased
																												0.0467054	MUSonly_biased
																												0.0866748	MUSonly_biased
																												0.112417	MUSonly_biased
																												0.277259	MUSonly_biased
																												0.0616932	MUSonly_biased
																												0.0741205	MUSonly_biased
																												0.232314	MUSonly_biased
																												0.0658346	MUSonly_biased
																												0.000224059	MUSonly_biased
																												0.106543	MUSonly_biased
																												0.110125	MUSonly_biased
																												0.17738	MUSonly_biased
																												0.150026	MUSonly_biased
																												0.0631806	MUSonly_biased
																												0.104809	MUSonly_biased
																												0.169214	MUSonly_biased
																												0.124628	MUSonly_biased
																												0.0497517	MUSonly_biased
																												0.169565	MUSonly_biased
																												0.211232	MUSonly_biased
																												0.217243	MUSonly_biased
																												0.209862	MUSonly_biased
																												0.129491	MUSonly_biased
																												0.209202	MUSonly_biased
																												0.17908	MUSonly_biased
																												0.110838	MUSonly_biased
																												0.303691	MUSonly_biased
																												0.106285	MUSonly_biased
																												0.110625	MUSonly_biased
																												0.159094	MUSonly_biased
																												0.15991	MUSonly_biased
																												0.0575836	MUSonly_biased
																												0.180824	MUSonly_biased
																												0.0585029	MUSonly_biased
																												0.195108	MUSonly_biased
																												0.179435	MUSonly_biased
																												0.102822	MUSonly_biased
																												0.145583	MUSonly_biased
																												0.140999	MUSonly_biased
																												0.111416	MUSonly_biased
																												0.188456	MUSonly_biased
																												0.0622805	MUSonly_biased
																												0.139808	MUSonly_biased
																												0.0991943	MUSonly_biased
																												0.140396	MUSonly_biased
																												0.210234	MUSonly_biased
																												0.180158	MUSonly_biased
																												0.291647	MUSonly_biased
																												0.14268	MUSonly_biased
																												0.150201	MUSonly_biased
																												0.278056	MUSonly_biased
																												0.157921	MUSonly_biased
																												0.124623	MUSonly_biased
																												0.122945	MUSonly_biased
																												0.193242	MUSonly_biased
																												0.123649	MUSonly_biased
																												0.114454	MUSonly_biased
																												0.218727	MUSonly_biased
																												0.246816	MUSonly_biased
																												0.272898	MUSonly_biased
																												0.19096	MUSonly_biased
																												0.212002	MUSonly_biased
																												0.0249862	MUSonly_biased
																												0.209134	MUSonly_biased
																												0.0884251	MUSonly_biased
																												0.0742307	MUSonly_biased
																												0.0792893	MUSonly_biased
																												0.0224753	MUSonly_biased
																												0.203701	MUSonly_biased
																												0.0573283	MUSonly_biased
																												0.182884	MUSonly_biased
																												0.177499	MUSonly_biased
																												0.135667	MUSonly_biased
																												0.16177	MUSonly_biased
																												0.228529	MUSonly_biased
																												0.127491	MUSonly_biased
																												0.0802902	MUSonly_biased
																												0.0763654	MUSonly_biased
																												0.282112	MUSonly_biased
																												0.211595	MUSonly_biased
																												0.179612	MUSonly_biased
																												0.309571	MUSonly_biased
																												0.209332	MUSonly_biased
																												0.196729	MUSonly_biased
																												0.0500527	MUSonly_biased
																												0.0822388	MUSonly_biased
																												0.245255	MUSonly_biased
																												0.0358502	MUSonly_biased
																												0.10448	MUSonly_biased
																												0.0565857	MUSonly_biased
																												0.0887031	MUSonly_biased
																												0.2366	MUSonly_biased
																												0.109945	MUSonly_biased
																												0.114687	MUSonly_biased
																												0.123831	MUSonly_biased
																												0.250327	MUSonly_biased
																												0.178904	MUSonly_biased
																												0.29071	MUSonly_biased
																												0.152059	MUSonly_biased
																												0.151553	MUSonly_biased
																												0.264209	MUSonly_biased
																												0.1628	MUSonly_biased
																												0.0502465	MUSonly_biased
																												0.114064	MUSonly_biased
																												0.0722701	MUSonly_biased
																												0.127894	MUSonly_biased
																												0.00361365	MUSonly_biased
																												0.109252	MUSonly_biased
																												0.181293	MUSonly_biased
																												0.0443234	MUSonly_biased
																												0.157434	MUSonly_biased
																												0.0956323	MUSonly_biased
																												0.129755	MUSonly_biased
																												0.100281	MUSonly_biased
																												0.274208	MUSonly_biased
																												0.163565	MUSonly_biased
																												0.203597	MUSonly_biased
																												0.0424424	MUSonly_biased
																												0.149674	MUSonly_biased
																												0.0499909	MUSonly_biased
																												0.125975	MUSonly_biased
																												-0.0127355	MUSonly_biased
																												0.115281	MUSonly_biased
																												0.179407	MUSonly_biased
																												0.0324773	MUSonly_biased
																												0.0320354	MUSonly_biased
																												0.278868	MUSonly_biased
																												0.188845	MUSonly_biased
																												0.203936	MUSonly_biased
																												0.113829	MUSonly_biased
																												0.116507	MUSonly_biased
																												0.171415	MUSonly_biased
																												0.225919	MUSonly_biased
																												0.0868535	MUSonly_biased
																												0.138421	MUSonly_biased
																												0.0933823	MUSonly_biased
																												0.0427077	MUSonly_biased
																												0.225979	MUSonly_biased
																												0.144727	MUSonly_biased
																												0.183685	MUSonly_biased
																												0.337384	MUSonly_biased
																												0.168733	MUSonly_biased
																												0.0970233	MUSonly_biased
																												0.0726915	MUSonly_biased
																												0.0808041	MUSonly_biased
																												0.241344	MUSonly_biased
																												0.0056896	MUSonly_biased
																												0.235466	MUSonly_biased
																												0.0336971	MUSonly_biased
																												0.200946	MUSonly_biased
																												0.150359	MUSonly_biased
																												0.153126	MUSonly_biased
																												0.206923	MUSonly_biased
																												0.0406386	MUSonly_biased
																												0.0840343	MUSonly_biased
																												0.217843	MUSonly_biased
																												0.377142	MUSonly_biased
																												0.248767	MUSonly_biased
																												0.0745939	MUSonly_biased
																												0.240675	MUSonly_biased
																												0.135737	MUSonly_biased
																												0.152532	MUSonly_biased
																												0.136281	MUSonly_biased
																												0.199761	MUSonly_biased
																												0.0903301	MUSonly_biased
																												0.178085	MUSonly_biased
																												0.128661	MUSonly_biased
																												0.201432	MUSonly_biased
																												0.170969	MUSonly_biased
																												-0.146341	MUSonly_biased
																												0.134241	MUSonly_biased
																												0.0580762	MUSonly_biased
																												-0.0168778	MUSonly_biased
																												0.198835	MUSonly_biased
																												0.139233	MUSonly_biased
																												0.206993	MUSonly_biased
																												0.139539	MUSonly_biased
																												0.127703	MUSonly_biased
																												0.130546	MUSonly_biased
																												0.141755	MUSonly_biased
																												0.173765	MUSonly_biased
																												0.00685013	MUSonly_biased
																												0.140932	MUSonly_biased
																												0.149367	MUSonly_biased
																												-0.0185394	MUSonly_biased
																												0.0741523	MUSonly_biased
																												0.255187	MUSonly_biased
																												0.150995	MUSonly_biased
																												0.0994162	MUSonly_biased
																												0.198235	MUSonly_biased
																												0.180656	MUSonly_biased
																												0.169335	MUSonly_biased
																												-0.0125449	MUSonly_biased
																												0.0858132	MUSonly_biased
																												0.212021	MUSonly_biased
																												0.153111	MUSonly_biased
																												0.182969	MUSonly_biased
																												0.185287	MUSonly_biased
																												0.181165	MUSonly_biased
																												0.177844	MUSonly_biased
																												0.214238	MUSonly_biased
																												0.275934	MUSonly_biased
																												0.134965	MUSonly_biased
																												0.168854	MUSonly_biased
																												0.238118	MUSonly_biased
																												0.225806	MUSonly_biased
																												0.141749	MUSonly_biased
																												0.119543	MUSonly_biased
																												0.120885	MUSonly_biased
																												0.175558	MUSonly_biased
																												0.133633	MUSonly_biased
																												0.146002	MUSonly_biased
																												0.0656134	MUSonly_biased
																												0.119705	MUSonly_biased
																												0.128043	MUSonly_biased
																												0.184754	MUSonly_biased
																												0.154908	MUSonly_biased
																												0.206866	MUSonly_biased
																												0.178185	MUSonly_biased
																												0.214646	MUSonly_biased
																												0.290608	MUSonly_biased
																												0.0857581	MUSonly_biased
																												0.13443	MUSonly_biased
																												0.200484	MUSonly_biased
																												0.131896	MUSonly_biased
																												0.0872651	MUSonly_biased
																												0.0524203	MUSonly_biased
																												0.104899	MUSonly_biased
																												0.143838	MUSonly_biased
																												0.100189	MUSonly_biased
																												0.111008	MUSonly_biased
																												0.152733	MUSonly_biased
																												0.170257	MUSonly_biased
																												0.0565672	MUSonly_biased
																												0.140419	MUSonly_biased
																												0.0587987	MUSonly_biased
																												0.140459	MUSonly_biased
																												0.114868	MUSonly_biased
																												0.076989	MUSonly_biased
																												0.17915	MUSonly_biased
																												0.199955	MUSonly_biased
																												0.143703	MUSonly_biased
																												0.0341419	MUSonly_biased
																												0.0476341	MUSonly_biased
																												-0.109877	MUSonly_biased
																												0.164244	MUSonly_biased
																												0.125121	MUSonly_biased
																												0.0823799	MUSonly_biased
																												0.171792	MUSonly_biased
																												0.162391	MUSonly_biased
																												0.109088	MUSonly_biased
																												0.0444607	MUSonly_biased
																												0.0650475	MUSonly_biased
																												0.065741	MUSonly_biased
																												0.120227	MUSonly_biased
																												0.161618	MUSonly_biased
																												0.0405322	MUSonly_biased
																												0.215929	MUSonly_biased
																												0.108277	MUSonly_biased
																												0.250127	MUSonly_biased
																												0.0565996	MUSonly_biased
																												0.139903	MUSonly_biased
																												0.281561	MUSonly_biased
																												0.249881	MUSonly_biased
																												0.289445	MUSonly_biased
																												0.235359	MUSonly_biased
																												0.156851	MUSonly_biased
																												0.160887	MUSonly_biased
																												0.175981	MUSonly_biased
																												0.088873	MUSonly_biased
																												0.177167	MUSonly_biased
																												0.0534054	MUSonly_biased
																												0.0650077	MUSonly_biased
																												0.169221	MUSonly_biased
																												0.122432	MUSonly_biased
																												0.0608753	MUSonly_biased
																												0.136488	MUSonly_biased
																												0.0994012	MUSonly_biased
																												0.0557438	MUSonly_biased
																												0.31352	MUSonly_biased
																												0.0853036	MUSonly_biased
																												0.168145	MUSonly_biased
																												0.175872	MUSonly_biased
																												0.0911077	MUSonly_biased
																												0.0575707	MUSonly_biased
																												0.0907638	MUSonly_biased
																												0.0581119	MUSonly_biased
																												0.104443	MUSonly_biased
																												0.147695	MUSonly_biased
																												0.252683	MUSonly_biased
																												0.242299	MUSonly_biased
																												0.157327	MUSonly_biased
																												0.119941	MUSonly_biased
																												0.0356308	MUSonly_biased
																												0.117165	MUSonly_biased
																												0.188069	MUSonly_biased
																												0.116603	MUSonly_biased
																												0.0620796	MUSonly_biased
																												0.287784	MUSonly_biased
																												0.166957	MUSonly_biased
																												0.130913	MUSonly_biased
																												0.123054	MUSonly_biased
																												0.196721	MUSonly_biased
																												0.239051	MUSonly_biased
																												0.160205	MUSonly_biased
																												0.129144	MUSonly_biased
																												0.15446	MUSonly_biased
																												0.16043	MUSonly_biased
																												0.109485	MUSonly_biased
																												-0.00373417	MUSonly_biased
																												0.151236	MUSonly_biased
																												0.117224	MUSonly_biased
																												0.160923	MUSonly_biased
																												0.145797	MUSonly_biased
																												0.0313633	MUSonly_biased
																												0.12372	MUSonly_biased
																												0.142832	MUSonly_biased
																												0.303036	MUSonly_biased
																												0.255414	MUSonly_biased
																												0.0132197	MUSonly_biased
																												0.169136	MUSonly_biased
																												0.120583	MUSonly_biased
																												0.0484916	MUSonly_biased
																												0.178857	MUSonly_biased
																												0.145224	MUSonly_biased
																												0.102254	MUSonly_biased
																												0.083883	MUSonly_biased
																												0.000536878	MUSonly_biased
																												0.14853	MUSonly_biased
																												0.126529	MUSonly_biased
																												0.0958431	MUSonly_biased
																												0.0419238	MUSonly_biased
																												0.0142181	MUSonly_biased
																												0.244995	MUSonly_biased
																												0.206919	MUSonly_biased
																												0.182827	MUSonly_biased
																												0.189968	MUSonly_biased
																												0.0536587	MUSonly_biased
																												0.14963	MUSonly_biased
																												0.0370556	MUSonly_biased
																												0.148154	MUSonly_biased
																												0.0798272	MUSonly_biased
																												0.166832	MUSonly_biased
																												0.10283	MUSonly_biased
																												0.187973	MUSonly_biased
																												0.172675	MUSonly_biased
																												0.0259183	MUSonly_biased
																												0.128531	MUSonly_biased
																												0.0970296	MUSonly_biased
																												0.202889	MUSonly_biased
																												0.116779	MUSonly_biased
																												0.0968785	MUSonly_biased
																												0.168647	MUSonly_biased
																												0.0169405	MUSonly_biased
																												0.135453	MUSonly_biased
																												0.0671809	MUSonly_biased
																												0.0571885	MUSonly_biased
																												0.163624	MUSonly_biased
																												0.198088	MUSonly_biased
																												0.128272	MUSonly_biased
																												0.220145	MUSonly_biased
																												0.146432	MUSonly_biased
																												0.186874	MUSonly_biased
																												0.168006	MUSonly_biased
																												0.143615	MUSonly_biased
																												0.0740206	MUSonly_biased
																												0.155638	MUSonly_biased
																												0.160091	MUSonly_biased
																												0.303917	MUSonly_biased
																												0.0284907	MUSonly_biased
																												0.268935	MUSonly_biased
																												-0.022049	MUSonly_biased
																												0.123868	MUSonly_biased
																												0.238915	MUSonly_biased
																												0.0893362	MUSonly_biased
																												0.061038	MUSonly_biased
																												0.128625	MUSonly_biased
																												0.204067	MUSonly_biased
																												0.137912	MUSonly_biased
																												0.0412845	MUSonly_biased
																												0.229474	MUSonly_biased
																												0.230456	MUSonly_biased
																												0.146664	MUSonly_biased
																												0.0531119	MUSonly_biased
																												0.253648	MUSonly_biased
																												0.0768279	MUSonly_biased
																												0.171607	MUSonly_biased
																												0.173861	MUSonly_biased
																												0.0873793	MUSonly_biased
																												0.174586	MUSonly_biased
																												0.0986667	MUSonly_biased
																												0.0666237	MUSonly_biased
																												0.0730888	MUSonly_biased
																												0.130396	MUSonly_biased
																												0.0672544	MUSonly_biased
																												0.190309	MUSonly_biased
																												0.147264	MUSonly_biased
																												0.218638	MUSonly_biased
																												0.150761	MUSonly_biased
																												0.216406	MUSonly_biased
																												0.107533	MUSonly_biased
																												0.141819	MUSonly_biased
																												0.224268	MUSonly_biased
																												-0.0144541	MUSonly_biased
																												0.135202	MUSonly_biased
																												0.231683	MUSonly_biased
																												0.0179748	MUSonly_biased
																												0.0420251	MUSonly_biased
																												0.067668	MUSonly_biased
																												0.151666	MUSonly_biased
																												0.242685	MUSonly_biased
																												0.221082	MUSonly_biased
																												0.18034	MUSonly_biased
																												0.217064	MUSonly_biased
																												0.223518	MUSonly_biased
																												0.25932	MUSonly_biased
																												0.0240584	MUSonly_biased
																												0.233125	MUSonly_biased
																												0.180932	MUSonly_biased
																												0.132996	MUSonly_biased
																												0.141543	MUSonly_biased
																												0.0341745	MUSonly_biased
																												0.139165	MUSonly_biased
																												0.188448	MUSonly_biased
																												0.238995	MUSonly_biased
																												0.0688792	MUSonly_biased
																												0.264101	MUSonly_biased
																												0.239601	MUSonly_biased
																												0.0139368	MUSonly_biased
																												0.0607583	MUSonly_biased
																												0.161196	MUSonly_biased
																												0.159615	MUSonly_biased
																												0.0569266	MUSonly_biased
																												0.214335	MUSonly_biased
																												0.117258	MUSonly_biased
																												0.0745591	MUSonly_biased
																												0.105323	MUSonly_biased
																												0.161983	MUSonly_biased
																												0.0660397	MUSonly_biased
																												0.118587	MUSonly_biased
																												0.103601	MUSonly_biased
																												0.101618	MUSonly_biased
																												0.0996091	MUSonly_biased
																												0.0714085	MUSonly_biased
																												0.244266	MUSonly_biased
																												0.266883	MUSonly_biased
																												0.121459	MUSonly_biased
																												0.161901	MUSonly_biased
																												0.166233	MUSonly_biased
																												0.0788941	MUSonly_biased
																												0.0472713	MUSonly_biased
																												0.114623	MUSonly_biased
																												0.127165	MUSonly_biased
																												0.0474975	MUSonly_biased
																												0.189338	MUSonly_biased
																												0.216058	MUSonly_biased
																												0.0954676	MUSonly_biased
																												0.0474426	MUSonly_biased
																												0.209006	MUSonly_biased
																												0.0954006	MUSonly_biased
																												0.177441	MUSonly_biased
																												0.249157	MUSonly_biased
																												0.0457167	MUSonly_biased
																												0.183138	MUSonly_biased
																												0.0999421	MUSonly_biased
																												0.275245	MUSonly_biased
																												0.197158	MUSonly_biased
																												0.0389245	MUSonly_biased
																												0.172865	MUSonly_biased
																												0.185023	MUSonly_biased
																												0.158244	MUSonly_biased
																												0.0130729	MUSonly_biased
																												0.230967	MUSonly_biased
																												0.19621	MUSonly_biased
																												0.136388	MUSonly_biased
																												0.105273	MUSonly_biased
																												0.127827	MUSonly_biased
																												0.160303	MUSonly_biased
																												0.154919	MUSonly_biased
																												0.0843439	MUSonly_biased
																												0.0658679	MUSonly_biased
																												0.0797511	MUSonly_biased
																												0.18575	MUSonly_biased
																												0.108323	MUSonly_biased
																												-0.0067534	MUSonly_biased
																												0.187894	MUSonly_biased
																												0.0768799	MUSonly_biased
																												0.178766	MUSonly_biased
																												0.094997	MUSonly_biased
																												0.0663889	MUSonly_biased
																												0.290128	MUSonly_biased
																												0.0110735	MUSonly_biased
																												0.125902	MUSonly_biased
																												0.119811	MUSonly_biased
																												0.266611	MUSonly_biased
																												0.16142	MUSonly_biased
																												0.270864	MUSonly_biased
																												0.0912309	MUSonly_biased
																												0.106809	MUSonly_biased
																												0.0826019	MUSonly_biased
																												0.182927	MUSonly_biased
																												0.112564	MUSonly_biased
																												0.129245	MUSonly_biased
																												0.216141	MUSonly_biased
																												0.187488	MUSonly_biased
																												0.168003	MUSonly_biased
																												0.147887	MUSonly_biased
																												0.179343	MUSonly_biased
																												0.162964	MUSonly_biased
																												0.1569	MUSonly_biased
																												0.221147	MUSonly_biased
																												0.200656	MUSonly_biased
																												0.147415	MUSonly_biased
																												0.0531016	MUSonly_biased
																												0.0536726	MUSonly_biased
																												0.146138	MUSonly_biased
																												0.0999837	MUSonly_biased
																												0.17372	MUSonly_biased
																												0.164665	MUSonly_biased
																												0.182157	MUSonly_biased
																												0.140063	MUSonly_biased
																												0.167772	MUSonly_biased
																												0.196322	MUSonly_biased
																												0.203218	MUSonly_biased
																												-0.0458159	MUSonly_biased
																												0.208051	MUSonly_biased
																												0.248601	MUSonly_biased
																												0.120555	MUSonly_biased
																												0.113515	MUSonly_biased
																												0.284741	MUSonly_biased
																												0.118263	MUSonly_biased
																												0.145975	MUSonly_biased
																												0.116887	MUSonly_biased
																												0.079049	MUSonly_biased
																												-0.00183549	MUSonly_biased
																												0.0892389	MUSonly_biased
[truncated: 4 more rows]
