# Supplementary material for: Fast evolutionary turnover and overlapping variances of sex-biased gene expression patterns defy a simple binary sex classification of somatic tissues
Source: eLife. 2025 Sep 17;13:RP99602. doi: 10.7554/eLife.99602 (PMC12443475; doi:10.7554/eLife.99602)
Supplement: Figure 4—source data 1. [file elife-99602-fig4-data1.xlsx]

## Sheet: data Figure 4
Figure 4 - source data 1
Data for module plots with normalized gene counts - reduced set (see text).
all genes	modules	heart ALL	heart DOM	heart MUS	heart SPR	heart SPI		modules	kidney ALL	kidney DOM	kidney MUS	kidney SPR	kidney SPI		modules	liver ALL	liver DOM	liver MUS	liver SPR	liver SPI		modules	mammary ALL	mammary DOM	mammary MUS	mammary SPR	mammary SPI
	0	0.252314	-0.197034	-0.0634248	-0.0523136	0.151533		0	0.259414	0.100757	0.0261732	0.114994	0.0630701		0	0.359475	0.176866	0.0216059	0.0196997	-0.0859769		0	0.0709133	-0.0136813	-0.0210518	-0.043997	-0.000704578
	1	0.253239	0.521295	0.380094	0.346761	-0.137854		1	0.26854	-0.0136323	0.00633748	-0.00719926	0.0474342		1	0.0709135	-0.0558759	-0.038481	-0.0473378	-0.0242704		1	0.39714	-0.304528	-0.114592	0.029425	-0.209284
	2	0.103904	-0.0585621	-0.0705704	-0.0439038	-0.0654422		2	0.182667	-0.0637485	-0.00729929	-0.0580906	-0.0579804		2	0.0389623	0.0161755	0.124101	0.0985622	0.103794		2	0.122118	-0.110671	-0.0683781	-0.0589229	-0.0993473
	3	0.0806832	-0.0148446	-0.0584609	-0.0806832	-0.0422216		3	0.0712849	0.00638229	-0.00836651	-0.0015489	0.0163466		3	0.0278446	-0.0240852	-0.0251418	-0.0239153	-0.0271378		3	0.0604148	-0.0333596	-0.0172015	-0.0299876	0.0534372
	4	0.0478714	-0.0478714	-0.0293529	-0.0478714	-0.0286407		4	0.043044	-0.00378367	-0.0124773	-0.0227325	-0.0119974		4	0.0243389	0.00698938	-0.00271732	-0.00272794	-0.0123248		4	0.0466959	-0.0248436	-0.0394936	-0.0449405	-0.0315156
	5	0.0464412	-0.0458201	-0.0390338	-0.0264412	-0.0272104		5	0.034349	-0.0224002	-0.014938	-0.0180998	-0.0173234		5	0.0225361	0.006286	-0.00541894	-0.00288969	0.0113862		5	0.0410924	-0.0265242	0.00932315	0.00630378	0.114505
	6	0.0345785	-0.0314729	-0.0234674	-0.0345785	-0.0345785		6	0.0160966	-0.0032943	-0.00337904	-0.00661791	-0.00608156		6	0.0204327	-0.014167	-0.0132255	-0.0047156	0.0127829		6	0.0347804	0.37729	0.212865	0.17938	0.0790716
	7	0.034242	-0.034242	-0.0305383	-0.034242	0.00421957		7	0.0145157	-0.00598081	-0.000236326	-0.00977633	-0.0115112		7	0.0185296	-0.0147702	-0.0113224	-0.016565	-0.0157028		7	0.0342007	-0.0165108	0.0090126	-0.0061141	0.130885
	8	0.0322228	-0.0303594	-0.0211117	0.0277772	0.0254695		8	0.0107071	0.00920755	0.00334913	0.00892729	0.000810176		8	0.0174279	-0.0174279	-0.0156261	-0.0134986	-0.0124809		8	0.0293701	-0.0231266	-0.0210598	-0.0270295	0.0408386
	9	0.0233889	-0.0233889	-0.0122777	-0.00338886	-0.00415809		9	0.00941362	0.000543701	0.00955112	0.00277324	0.00210365		9	0.0157252	-0.0132189	-0.0103198	-0.00983125	0.00830311		9	0.0293701	-0.0158425	-0.0232759	-0.0276147	-0.025575
	10	0.0142184	-0.0142184	-0.0142184	0.00578159	0.00501236		10	0.00869503	-0.00841053	-0.00691011	-0.00801798	-0.00769353		10	0.0153245	-0.0153245	-0.0126218	-0.0113952	-0.0124977		10	0.0262785	0.0632116	0.0318932	0.01	-0.0205859
	11	0.012031	0.00101252	-0.00832726	-0.012031	0.0264306		11	0.00855131	0.0022595	0.0124215	0.00837489	-0.0065483		11	0.0144231	-0.0119168	-0.00991857	-0.0144231	-0.00735594		11	0.0220276	0.0237581	-0.0187035	-0.0202722	-0.0220276
	13	0.00765607	0.00103959	0.0182699	-0.00765607	-0.00765607		12	0.00840759	-0.00101072	-0.00260661	-0.0056994	-0.00590383		12	0.0141226	-0.0103632	-0.00241088	-0.0101933	0.00142511		12	0.0176478	-0.0166072	-0.0154318	-0.0164775	-0.0176478
	15	0.00706714	-0.00706714	0.00034027	0.0129329	-0.00706714		13	0.00826387	-0.00228947	-8.62573e-06	-0.00284748	-0.00425786		19	0.0110176	-0.00475196	-0.000206817	0.000770191	0.0257315		13	0.0124308	-0.0113902	0.0030817	-0.00950507	-0.00863569
	18	0.00429076	-0.00429076	-0.00429076	-0.00429076	0.01494		14	0.0062518	-0.00113089	-0.0017895	-0.00218951	-0.00274654		27	0.00861378	0.0126895	0.0427376	0.0660424	0.0295488		17	0.00830864	0.0843032	0.0515252	0.0420132	0.0220519
	20	0.00294464	-0.00294464	0.00446277	-0.00294464	0.0355169		15	0.00617994	-0.00191251	0.000959733	0.00194464	-0.00267468		48	0.00390625	-0.00139998	0.0258235	0.0314572	0.0215354		18	0.00695607	0.0846152	0.0462295	0.0322481	0.0158143
	26	0.00168265	-0.00106153	0.00572476	-0.00168265	0.132933
taxon specific genes	modules		heart DOM	heart MUS	heart SPR	heart SPI		modules		kidney DOM	kidney MUS	kidney SPR	kidney SPI		modules		liver DOM	liver MUS	liver SPR	liver SPI		modules		mammary DOM	mammary MUS	mammary SPR	mammary SPI
	0		-0.199536	0.0996864	0.122686	0.230445		0		0.114418	-0.0763045	0.0837816	0.00880795		0		0.284669	0.103422	0.114884	-0.143068		0		0.0931079	0.00660607	-0.0441753	0.018306
	1		0.514816	0.178761	0.121761	-0.218756		1		-0.0380102	0.00500279	0.0154839	0.078399		1		-0.066409	-0.00377565	-0.0324519	-0.00302096		1		-0.254283	0.0183636	0.283341	-0.174092
	2		-0.0545982	-0.0559038	-0.0414038	-0.069421		2		-0.100113	0.0654641	-0.0702414	-0.0689648		2		-0.0299533	0.031709	-0.0261418	0.021858		2		-0.0956627	-0.0306449	-0.027198	-0.0886605
	3		-0.0112387	-0.0726832	-0.0806832	-0.0462004		3		0.0252884	-0.0256944	0.035224	0.0511641		3		-0.02334	-0.0278446	-0.00220353	-0.0278446		3		0.00307728	0.00935265	-0.0269923	0.095719
	4		-0.0478714	-0.0238714	-0.0478714	-0.0133887		4		0.0223766	-0.0116538	-0.0134582	-0.010974		4		0.0162016	0.00039604	0.00130208	-0.00595139		4		0.0167962	-0.0358432	-0.0440221	-0.0281085
	5		-0.0464412	-0.0384412	-0.0464412	-0.0464412		5		-0.0187726	-0.00520097	0.00115401	0.000636472		5		0.022509	-0.0119354	0.00310497	0.02414		5		-0.0410924	0.0100704	-0.00365921	0.107607
	6		-0.0318007	-0.0185785	-0.0345785	-0.0345785		6		-0.00675079	-0.0011489	-0.0160966	-0.00735022		6		-0.0204327	-0.0133656	-0.00761218	0.0333155		6		0.0392937	0.0070801	-0.0240852	-0.00875806
	7		-0.034242	-0.034242	-0.034242	0.000240793		7		-0.0114004	0.00940063	-0.0145157	-0.0145157		7		-0.0140251	-0.00792894	-0.0185296	-0.0157008		7		-0.0289097	0.0185125	-0.00879963	0.166543
	8		-0.0322228	-0.0322228	-0.0322228	-0.0322228		8		0.00798449	-0.00771756	-0.00478994	-0.0107071		8		-0.0174279	-0.0138943	-0.00460737	-0.00752689		8		-0.0293701	-0.016967	-0.0280332	0.0524143
	9		-0.0233889	-0.00738886	0.0391111	-0.0233889		9		-0.0031831	0.0257134	0.00833785	0.00224818		9		-0.0157252	-0.0121916	-0.00290465	0.0252932		9		0.00237594	-0.0247189	-0.0280332	-0.0219351
	10		-0.0142184	-0.0142184	0.0482816	0.0202644		10		-0.00869503	-0.00346334	-0.00277787	-0.00286412		10		-0.0153245	-0.011791	-0.0153245	-0.0139101		10		0.180071	0.0512409	0.00848086	-0.0262785
	11		0.00255237	-0.00403096	-0.012031	0.0569346		11		-0.00855131	0.0288179	-0.00263415	-0.00855131		11		-0.0144231	-0.00735594	-0.0144231	-0.00310766		11		0.163158	-0.0189268	-0.0206907	-0.0220276
	13		0.000677267	0.0323439	-0.00765607	-0.00765607		12		0.0056111	-0.000186363	-0.00840759	-0.00549214		12		-0.00961809	0.00707882	-0.00130208	0.00850824		12		-0.0123568	-0.0129967	-0.0163109	-0.0176478
	15		-0.00706714	0.00893286	0.0554329	-0.00706714		13		-0.00670624	0.00294689	-0.00826387	-0.00826387		19		-0.0110176	0.00311665	0.0274439	0.0469739		13		-0.0124308	0.0216778	-0.00975696	-0.00871329
	18		-0.00429076	-0.00429076	-0.00429076	0.030192		14		0.003094	0.000474661	-0.000334637	-0.00333634		27		-0.00861378	0.00198692	0.00420673	-0.00719935		17		-0.00301764	0.00719523	-0.00429795	-0.00830864
	20		-0.00294464	0.0130554	-0.00294464	0.0660209		15		-0.00617994	0.00428344	0.0115715	-0.00326448		48		-0.00390625	-0.00390625	-0.00390625	-0.0010774		18		0.0142079	0.00234625	-0.00561918	-0.00695607
	26		-0.00168265	-0.00168265	-0.00168265	0.136248
