# Supplementary material for: Fast evolutionary turnover and overlapping variances of sex-biased gene expression patterns defy a simple binary sex classification of somatic tissues
Source: eLife. 2025 Sep 17;13:RP99602. doi: 10.7554/eLife.99602 (PMC12443475; doi:10.7554/eLife.99602)
Supplement: Figure 4—source data 3. [file elife-99602-fig4-data3.xlsx]

## Sheet: WGCNA module assignments
Figure 4 - figure supplement 2
WGCNA module lists for all genes in all somatic organs derived from analyses between 48 females
	1859			3010
brain subset of assigned genes: GeneID	brain modules		heart subset of assigned genes: GeneID	heart modules		kidney subset of assigned genes: GeneID	kidney modules		liver subset of assigned genes: GeneID	liver modules		mammary subset of assigned genes: GeneID	mammary modules
ENSMUSG00000051285	0		ENSMUSG00000026377	0		ENSMUSG00000100954	0		ENSMUSG00000097426	0		ENSMUSG00000051285	0
ENSMUSG00000047216	0		ENSMUSG00000025911	0		ENSMUSG00000048538	0		ENSMUSG00000102095	0		ENSMUSG00000057363	0
ENSMUSG00000100515	0		ENSMUSG00000100551	0		ENSMUSG00002075967	0		ENSMUSG00000026374	0		ENSMUSG00000102493	0
ENSMUSG00002075967	0		ENSMUSG00000026049	0		ENSMUSG00000100551	0		ENSMUSG00000025911	0		ENSMUSG00000101567	0
ENSMUSG00000026484	0		ENSMUSG00000032666	0		ENSMUSG00000026483	0		ENSMUSG00000053286	0		ENSMUSG00000032883	0
ENSMUSG00000100551	0		ENSMUSG00000014980	0		ENSMUSG00000026235	0		ENSMUSG00000100551	0		ENSMUSG00000100397	0
ENSMUSG00000100594	0		ENSMUSG00000026047	0		ENSMUSG00000102493	0		ENSMUSG00000102483	0		ENSMUSG00000084817	0
ENSMUSG00000102483	0		ENSMUSG00000091476	0		ENSMUSG00000104126	0		ENSMUSG00000091476	0		ENSMUSG00000109599	0
ENSMUSG00000032649	0		ENSMUSG00000102493	0		ENSMUSG00000090486	0		ENSMUSG00000104126	0		ENSMUSG00000100432	0
ENSMUSG00000102493	0		ENSMUSG00000041684	0		ENSMUSG00000026482	0		ENSMUSG00000101567	0		ENSMUSG00000004451	0
ENSMUSG00000101567	0		ENSMUSG00000026502	0		ENSMUSG00000012187	0		ENSMUSG00000012187	0		ENSMUSG00000101523	0
ENSMUSG00000026495	0		ENSMUSG00000026500	0		ENSMUSG00000026495	0		ENSMUSG00000098234	0		ENSMUSG00000081201	0
ENSMUSG00000032883	0		ENSMUSG00000101567	0		ENSMUSG00000032883	0		ENSMUSG00000093178	0		ENSMUSG00000026384	0
ENSMUSG00000072978	0		ENSMUSG00000032883	0		ENSMUSG00000054702	0		ENSMUSG00000026248	0		ENSMUSG00000118591	0
ENSMUSG00000046334	0		ENSMUSG00000046334	0		ENSMUSG00000099032	0		ENSMUSG00000100397	0		ENSMUSG00000118607	0
ENSMUSG00000093178	0		ENSMUSG00000073643	0		ENSMUSG00000026042	0		ENSMUSG00000025917	0		ENSMUSG00000118632	0
ENSMUSG00000026248	0		ENSMUSG00000067106	0		ENSMUSG00000026249	0		ENSMUSG00000084817	0		ENSMUSG00000038776	0
ENSMUSG00000067106	0		ENSMUSG00000026479	0		ENSMUSG00000067106	0		ENSMUSG00000099858	0		ENSMUSG00000100007	0
ENSMUSG00000100397	0		ENSMUSG00000084817	0		ENSMUSG00000100397	0		ENSMUSG00000026475	0		ENSMUSG00000025939	0
ENSMUSG00000025917	0		ENSMUSG00000099858	0		ENSMUSG00000026479	0		ENSMUSG00000026473	0		ENSMUSG00000079658	0
ENSMUSG00000084817	0		ENSMUSG00000026475	0		ENSMUSG00000084817	0		ENSMUSG00000033701	0		ENSMUSG00000025981	0
ENSMUSG00000026478	0		ENSMUSG00000026473	0		ENSMUSG00000026478	0		ENSMUSG00000033684	0		ENSMUSG00000082935	0
ENSMUSG00000064435	0		ENSMUSG00000026150	0		ENSMUSG00000099858	0		ENSMUSG00000100432	0		ENSMUSG00000100309	0
ENSMUSG00000042684	0		ENSMUSG00000033701	0		ENSMUSG00000087008	0		ENSMUSG00000010609	0		ENSMUSG00000102158	0
ENSMUSG00000038608	0		ENSMUSG00000100432	0		ENSMUSG00000026471	0		ENSMUSG00000098923	0		ENSMUSG00000026620	0
ENSMUSG00000026473	0		ENSMUSG00000050565	0		ENSMUSG00000026469	0		ENSMUSG00000102982	0		ENSMUSG00000040782	0
ENSMUSG00000033722	0		ENSMUSG00000081201	0		ENSMUSG00000033701	0		ENSMUSG00000073633	0		ENSMUSG00000026615	0
ENSMUSG00000100432	0		ENSMUSG00000089714	0		ENSMUSG00000033684	0		ENSMUSG00000026383	0		ENSMUSG00000059647	0
ENSMUSG00000004451	0		ENSMUSG00000025925	0		ENSMUSG00000100432	0		ENSMUSG00000038806	0		ENSMUSG00000102824	0
ENSMUSG00000098447	0		ENSMUSG00000062169	0		ENSMUSG00000055676	0		ENSMUSG00000026519	0		ENSMUSG00000090124	0
ENSMUSG00000078193	0		ENSMUSG00000101386	0		ENSMUSG00000045658	0		ENSMUSG00000025925	0		ENSMUSG00000026586	0
ENSMUSG00000064281	0		ENSMUSG00000003721	0		ENSMUSG00000015484	0		ENSMUSG00000038776	0		ENSMUSG00000090550	0
ENSMUSG00000081201	0		ENSMUSG00000026096	0		ENSMUSG00000004451	0		ENSMUSG00000038768	0		ENSMUSG00000103548	0
ENSMUSG00000089714	0		ENSMUSG00000026095	0		ENSMUSG00000026602	0		ENSMUSG00000081214	0		ENSMUSG00000103597	0
ENSMUSG00000081214	0		ENSMUSG00000079658	0		ENSMUSG00000026600	0		ENSMUSG00000041426	0		ENSMUSG00000034220	0
ENSMUSG00000050534	0		ENSMUSG00000022995	0		ENSMUSG00000073633	0		ENSMUSG00000026097	0		ENSMUSG00000073557	0
ENSMUSG00000026224	0		ENSMUSG00000026511	0		ENSMUSG00000026220	0		ENSMUSG00000025940	0		ENSMUSG00000086925	0
ENSMUSG00000099342	0		ENSMUSG00000047539	0		ENSMUSG00000060519	0		ENSMUSG00000025779	0		ENSMUSG00000026678	0
ENSMUSG00000026096	0		ENSMUSG00000026239	0		ENSMUSG00000103979	0		ENSMUSG00000026511	0		ENSMUSG00000056569	0
ENSMUSG00000036815	0		ENSMUSG00000101122	0		ENSMUSG00000033557	0		ENSMUSG00000038633	0		ENSMUSG00000089791	0
ENSMUSG00000036155	0		ENSMUSG00000026240	0		ENSMUSG00000081201	0		ENSMUSG00000026510	0		ENSMUSG00000026072	0
ENSMUSG00000099471	0		ENSMUSG00000049881	0		ENSMUSG00000089714	0		ENSMUSG00000026349	0		ENSMUSG00000013698	0
ENSMUSG00000089914	0		ENSMUSG00000073676	0		ENSMUSG00000050777	0		ENSMUSG00000026234	0		ENSMUSG00000026360	0
ENSMUSG00000102234	0		ENSMUSG00000025979	0		ENSMUSG00000100007	0		ENSMUSG00000025982	0		ENSMUSG00000026177	0
ENSMUSG00000026238	0		ENSMUSG00000082935	0		ENSMUSG00000041439	0		ENSMUSG00000026239	0		ENSMUSG00000026544	0
ENSMUSG00000026239	0		ENSMUSG00000100309	0		ENSMUSG00000041426	0		ENSMUSG00000026240	0		ENSMUSG00000006412	0
ENSMUSG00000036104	0		ENSMUSG00000045382	0		ENSMUSG00000064970	0		ENSMUSG00000058603	0		ENSMUSG00000103653	0
ENSMUSG00000026241	0		ENSMUSG00000039384	0		ENSMUSG00000026229	0		ENSMUSG00000100215	0		ENSMUSG00000025993	0
ENSMUSG00000049881	0		ENSMUSG00000097970	0		ENSMUSG00000026343	0		ENSMUSG00000038323	0		ENSMUSG00000095545	0
ENSMUSG00000058603	0		ENSMUSG00000026255	0		ENSMUSG00000022995	0		ENSMUSG00000026356	0		ENSMUSG00000078887	0
ENSMUSG00000082935	0		ENSMUSG00000026158	0		ENSMUSG00000036155	0		ENSMUSG00000100078	0		ENSMUSG00000095648	0
ENSMUSG00000026355	0		ENSMUSG00000073481	0		ENSMUSG00000099471	0		ENSMUSG00000048495	0		ENSMUSG00000078870	0
ENSMUSG00000038323	0		ENSMUSG00000026620	0		ENSMUSG00000026594	0		ENSMUSG00000086825	0		ENSMUSG00000094786	0
ENSMUSG00000100078	0		ENSMUSG00000026154	0		ENSMUSG00000026348	0		ENSMUSG00000026621	0		ENSMUSG00000082127	0
ENSMUSG00000048495	0		ENSMUSG00000026039	0		ENSMUSG00000079445	0		ENSMUSG00000097970	0		ENSMUSG00000026888	0
ENSMUSG00000094122	0		ENSMUSG00000040782	0		ENSMUSG00000026234	0		ENSMUSG00000026158	0		ENSMUSG00000042745	0
ENSMUSG00000026154	0		ENSMUSG00000090394	0		ENSMUSG00000026238	0		ENSMUSG00000073481	0		ENSMUSG00000009876	0
ENSMUSG00000040782	0		ENSMUSG00000026617	0		ENSMUSG00000041779	0		ENSMUSG00000026154	0		ENSMUSG00000061171	0
ENSMUSG00000063558	0		ENSMUSG00000058267	0		ENSMUSG00000049881	0		ENSMUSG00000063558	0		ENSMUSG00000002102	0
ENSMUSG00000097615	0		ENSMUSG00000101939	0		ENSMUSG00000089670	0		ENSMUSG00000058267	0		ENSMUSG00000083097	0
ENSMUSG00000039246	0		ENSMUSG00000026036	0		ENSMUSG00000025934	0		ENSMUSG00000016528	0		ENSMUSG00000027288	0
ENSMUSG00000100131	0		ENSMUSG00000026427	0		ENSMUSG00000058603	0		ENSMUSG00000039246	0		ENSMUSG00000038467	0
ENSMUSG00000067736	0		ENSMUSG00000059647	0		ENSMUSG00000033488	0		ENSMUSG00000026259	0		ENSMUSG00000044308	0
ENSMUSG00000101939	0		ENSMUSG00000086240	0		ENSMUSG00000082935	0		ENSMUSG00000026715	0		ENSMUSG00000027287	0
ENSMUSG00000101111	0		ENSMUSG00000026605	0		ENSMUSG00000100215	0		ENSMUSG00000026032	0		ENSMUSG00000047459	0
ENSMUSG00000102070	0		ENSMUSG00000026434	0		ENSMUSG00000100309	0		ENSMUSG00000059647	0		ENSMUSG00000014959	0
ENSMUSG00000101249	0		ENSMUSG00000040323	0		ENSMUSG00000026355	0		ENSMUSG00000101514	0		ENSMUSG00002075710	0
ENSMUSG00000001305	0		ENSMUSG00000026632	0		ENSMUSG00000100078	0		ENSMUSG00000086240	0		ENSMUSG00000027610	0
ENSMUSG00000026036	0		ENSMUSG00000026626	0		ENSMUSG00000045382	0		ENSMUSG00000070960	0		ENSMUSG00000027611	0
ENSMUSG00000119442	0		ENSMUSG00000037434	0		ENSMUSG00000094122	0		ENSMUSG00000026425	0		ENSMUSG00000026728	0
ENSMUSG00000039210	0		ENSMUSG00000037395	0		ENSMUSG00000026621	0		ENSMUSG00000102824	0		ENSMUSG00000089612	0
ENSMUSG00000104516	0		ENSMUSG00000036206	0		ENSMUSG00000100775	0		ENSMUSG00000026709	0		ENSMUSG00000046229	0
ENSMUSG00000102059	0		ENSMUSG00000042111	0		ENSMUSG00000026255	0		ENSMUSG00000004552	0		ENSMUSG00000061272	0
ENSMUSG00000100261	0		ENSMUSG00000044337	0		ENSMUSG00000026156	0		ENSMUSG00000042251	0		ENSMUSG00000081834	0
ENSMUSG00000026028	0		ENSMUSG00000101188	0		ENSMUSG00000073481	0		ENSMUSG00000079045	0		ENSMUSG00000046470	0
ENSMUSG00000102824	0		ENSMUSG00000101102	0		ENSMUSG00000040782	0		ENSMUSG00000026701	0		ENSMUSG00000060802	0
ENSMUSG00000079045	0		ENSMUSG00000016181	0		ENSMUSG00000046404	0		ENSMUSG00000040323	0		ENSMUSG00000027628	0
ENSMUSG00000026434	0		ENSMUSG00000026012	0		ENSMUSG00000042510	0		ENSMUSG00000026437	0		ENSMUSG00000060795	0
ENSMUSG00000038079	0		ENSMUSG00000085965	0		ENSMUSG00000026415	0		ENSMUSG00000026626	0		ENSMUSG00000081219	0
ENSMUSG00000040323	0		ENSMUSG00000026585	0		ENSMUSG00000026417	0		ENSMUSG00000026021	0		ENSMUSG00000075514	0
ENSMUSG00000087968	0		ENSMUSG00000034432	0		ENSMUSG00000026725	0		ENSMUSG00000005501	0		ENSMUSG00000082516	0
ENSMUSG00000073478	0		ENSMUSG00000026011	0		ENSMUSG00000039246	0		ENSMUSG00000083478	0		ENSMUSG00000063019	0
ENSMUSG00000026694	0		ENSMUSG00000079144	0		ENSMUSG00000103056	0		ENSMUSG00000026020	0		ENSMUSG00000027102	0
ENSMUSG00000103433	0		ENSMUSG00000081382	0		ENSMUSG00000039239	0		ENSMUSG00000092220	0		ENSMUSG00000044349	0
ENSMUSG00000089512	0		ENSMUSG00000041396	0		ENSMUSG00000026259	0		ENSMUSG00000089943	0		ENSMUSG00000081800	0
ENSMUSG00000037461	0		ENSMUSG00000026639	0		ENSMUSG00000073725	0		ENSMUSG00000089960	0		ENSMUSG00000083373	0
ENSMUSG00000044783	0		ENSMUSG00000026123	0		ENSMUSG00000119442	0		ENSMUSG00000044783	0		ENSMUSG00000027207	0
ENSMUSG00000082160	0		ENSMUSG00000103548	0		ENSMUSG00000026610	0		ENSMUSG00000098259	0		ENSMUSG00000027208	0
ENSMUSG00000016181	0		ENSMUSG00000009633	0		ENSMUSG00000059647	0		ENSMUSG00000026295	0		ENSMUSG00000027221	0
ENSMUSG00000079144	0		ENSMUSG00000104348	0		ENSMUSG00000101514	0		ENSMUSG00000040170	0		ENSMUSG00000055632	0
ENSMUSG00000103548	0		ENSMUSG00000040918	0		ENSMUSG00000086240	0		ENSMUSG00000042111	0		ENSMUSG00000074607	0
ENSMUSG00000103597	0		ENSMUSG00000100018	0		ENSMUSG00000047528	0		ENSMUSG00000040124	0		ENSMUSG00000017697	0
ENSMUSG00000026575	0		ENSMUSG00000104011	0		ENSMUSG00000070960	0		ENSMUSG00000054387	0		ENSMUSG00000027014	0
ENSMUSG00000083064	0		ENSMUSG00000089967	0		ENSMUSG00000042251	0		ENSMUSG00000046062	0		ENSMUSG00000001999	0
ENSMUSG00000089967	0		ENSMUSG00000040843	0		ENSMUSG00000010175	0		ENSMUSG00000026585	0		ENSMUSG00000050587	0
ENSMUSG00000040843	0		ENSMUSG00000034292	0		ENSMUSG00000026701	0		ENSMUSG00000041757	0		ENSMUSG00000082820	0
ENSMUSG00000026568	0		ENSMUSG00000064602	0		ENSMUSG00000040323	0		ENSMUSG00000070645	0		ENSMUSG00000017721	0
ENSMUSG00000025967	0		ENSMUSG00000042429	0		ENSMUSG00000009772	0		ENSMUSG00000016194	0		ENSMUSG00000027001	0
ENSMUSG00000064602	0		ENSMUSG00000040713	0		ENSMUSG00000026694	0		ENSMUSG00000009633	0		ENSMUSG00000017737	0
ENSMUSG00000073616	0		ENSMUSG00000073616	0		ENSMUSG00000037499	0		ENSMUSG00000090553	0		ENSMUSG00002074943	0
ENSMUSG00000065470	0		ENSMUSG00000026456	0		ENSMUSG00000041075	0		ENSMUSG00000026579	0		ENSMUSG00000081888	0
ENSMUSG00000097251	0		ENSMUSG00000047067	0		ENSMUSG00000089512	0		ENSMUSG00000040918	0		ENSMUSG00000027082	0
ENSMUSG00000026455	0		ENSMUSG00000026269	0		ENSMUSG00000090165	0		ENSMUSG00000026305	0		ENSMUSG00000118521	0
ENSMUSG00000026269	0		ENSMUSG00000045005	0		ENSMUSG00000092220	0		ENSMUSG00000026576	0		ENSMUSG00000074994	0
ENSMUSG00000041926	0		ENSMUSG00000026564	0		ENSMUSG00000037434	0		ENSMUSG00000040843	0		ENSMUSG00000005973	0
ENSMUSG00000100774	0		ENSMUSG00000100774	0		ENSMUSG00000090124	0		ENSMUSG00000026307	0		ENSMUSG00000027316	0
ENSMUSG00000026563	0		ENSMUSG00000025950	0		ENSMUSG00000090171	0		ENSMUSG00000026568	0		ENSMUSG00000027322	0
ENSMUSG00000086925	0		ENSMUSG00000040596	0		ENSMUSG00000081984	0		ENSMUSG00000020423	0		ENSMUSG00000038900	0
ENSMUSG00000097823	0		ENSMUSG00000026275	0		ENSMUSG00000089960	0		ENSMUSG00000026309	0		ENSMUSG00000079039	0
ENSMUSG00002075501	0		ENSMUSG00002075501	0		ENSMUSG00000040181	0		ENSMUSG00000055866	0		ENSMUSG00000027167	0
ENSMUSG00000070532	0		ENSMUSG00000026687	0		ENSMUSG00000026295	0		ENSMUSG00000025968	0		ENSMUSG00000083043	0
ENSMUSG00000037216	0		ENSMUSG00000026418	0		ENSMUSG00000049866	0		ENSMUSG00000064602	0		ENSMUSG00002076062	0
ENSMUSG00000026087	0		ENSMUSG00000038530	0		ENSMUSG00000036206	0		ENSMUSG00000042429	0		ENSMUSG00000082844	0
ENSMUSG00000026283	0		ENSMUSG00000058407	0		ENSMUSG00000055013	0		ENSMUSG00000026260	0		ENSMUSG00000026939	0
ENSMUSG00000034000	0		ENSMUSG00000073609	0		ENSMUSG00000044337	0		ENSMUSG00000073616	0		ENSMUSG00000034075	0
ENSMUSG00000051185	0		ENSMUSG00000101660	0		ENSMUSG00000026638	0		ENSMUSG00000047067	0		ENSMUSG00000027335	0
ENSMUSG00000119061	0		ENSMUSG00000099624	0		ENSMUSG00000026585	0		ENSMUSG00000026117	0		ENSMUSG00000084067	0
ENSMUSG00000089838	0		ENSMUSG00000100347	0		ENSMUSG00000041757	0		ENSMUSG00000026269	0		ENSMUSG00000044338	0
ENSMUSG00000026078	0		ENSMUSG00000051185	0		ENSMUSG00000026304	0		ENSMUSG00000042207	0		ENSMUSG00000082399	0
ENSMUSG00000059498	0		ENSMUSG00000119061	0		ENSMUSG00000070645	0		ENSMUSG00000045005	0		ENSMUSG00000082908	0
ENSMUSG00000073702	0		ENSMUSG00000026000	0		ENSMUSG00000070644	0		ENSMUSG00000100774	0		ENSMUSG00000075391	0
ENSMUSG00000003135	0		ENSMUSG00000089838	0		ENSMUSG00000103548	0		ENSMUSG00000062580	0		ENSMUSG00000080006	0
ENSMUSG00000077704	0		ENSMUSG00000026078	0		ENSMUSG00000045216	0		ENSMUSG00000101378	0		ENSMUSG00000027424	0
ENSMUSG00000048234	0		ENSMUSG00000040648	0		ENSMUSG00000026579	0		ENSMUSG00000040612	0		ENSMUSG00000016256	0
ENSMUSG00000089782	0		ENSMUSG00000077704	0		ENSMUSG00000103597	0		ENSMUSG00000026563	0		ENSMUSG00002074962	0
ENSMUSG00000026192	0		ENSMUSG00000091937	0		ENSMUSG00000102389	0		ENSMUSG00000047793	0		ENSMUSG00000009549	0
ENSMUSG00000089791	0		ENSMUSG00000089782	0		ENSMUSG00000026574	0		ENSMUSG00000084093	0		ENSMUSG00000083325	0
ENSMUSG00000005674	0		ENSMUSG00000026192	0		ENSMUSG00000100426	0		ENSMUSG00000086925	0		ENSMUSG00000081413	0
ENSMUSG00000067028	0		ENSMUSG00000089791	0		ENSMUSG00000083064	0		ENSMUSG00000026275	0		ENSMUSG00000026749	0
ENSMUSG00000082431	0		ENSMUSG00000082431	0		ENSMUSG00000089967	0		ENSMUSG00000026113	0		ENSMUSG00000082809	0
ENSMUSG00000050840	0		ENSMUSG00000099835	0		ENSMUSG00000026307	0		ENSMUSG00002075501	0		ENSMUSG00000082029	0
ENSMUSG00000067017	0		ENSMUSG00000099375	0		ENSMUSG00000026463	0		ENSMUSG00000026687	0		ENSMUSG00000081999	0
ENSMUSG00000052759	0		ENSMUSG00000098104	0		ENSMUSG00000041577	0		ENSMUSG00000037216	0		ENSMUSG00002076074	0
ENSMUSG00000056536	0		ENSMUSG00000025903	0		ENSMUSG00000037408	0		ENSMUSG00000026087	0		ENSMUSG00002075748	0
ENSMUSG00000025902	0		ENSMUSG00000026393	0		ENSMUSG00000001138	0		ENSMUSG00000026005	0		ENSMUSG00000017144	0
ENSMUSG00000103922	0		ENSMUSG00000062588	0		ENSMUSG00000081643	0		ENSMUSG00000026280	0		ENSMUSG00000087701	0
ENSMUSG00000062588	0		ENSMUSG00000026189	0		ENSMUSG00000042429	0		ENSMUSG00000026003	0		ENSMUSG00000081157	0
ENSMUSG00000093436	0		ENSMUSG00000026187	0		ENSMUSG00000026313	0		ENSMUSG00000073609	0		ENSMUSG00000091037	0
ENSMUSG00000079283	0		ENSMUSG00000033793	0		ENSMUSG00000040713	0		ENSMUSG00000100347	0		ENSMUSG00000083411	0
ENSMUSG00000059058	0		ENSMUSG00000094497	0		ENSMUSG00000034220	0		ENSMUSG00000026000	0		ENSMUSG00000083019	0
ENSMUSG00000003458	0		ENSMUSG00000089991	0		ENSMUSG00000034212	0		ENSMUSG00000026659	0		ENSMUSG00000079297	0
ENSMUSG00000026365	0		ENSMUSG00000089803	0		ENSMUSG00000026269	0		ENSMUSG00000026411	0		ENSMUSG00000119926	0
ENSMUSG00000101795	0		ENSMUSG00000007122	0		ENSMUSG00000045005	0		ENSMUSG00000003135	0		ENSMUSG00000031375	0
ENSMUSG00000100455	0		ENSMUSG00000101795	0		ENSMUSG00000026565	0		ENSMUSG00000077704	0		ENSMUSG00000082070	0
ENSMUSG00000100441	0		ENSMUSG00000033849	0		ENSMUSG00000100774	0		ENSMUSG00000064936	0		ENSMUSG00000037010	0
ENSMUSG00000026544	0		ENSMUSG00000018196	0		ENSMUSG00000044816	0		ENSMUSG00000089782	0		ENSMUSG00000025289	0
ENSMUSG00000056220	0		ENSMUSG00000018189	0		ENSMUSG00000041889	0		ENSMUSG00000005677	0		ENSMUSG00000000223	0
ENSMUSG00000100690	0		ENSMUSG00000026544	0		ENSMUSG00000034159	0		ENSMUSG00000082431	0		ENSMUSG00000068270	0
ENSMUSG00002075545	0		ENSMUSG00000073489	0		ENSMUSG00000040612	0		ENSMUSG00000005681	0		ENSMUSG00000031266	0
ENSMUSG00000026171	0		ENSMUSG00000090272	0		ENSMUSG00000086925	0		ENSMUSG00000026398	0		ENSMUSG00000004317	0
ENSMUSG00000026525	0		ENSMUSG00000026527	0		ENSMUSG00000026275	0		ENSMUSG00000026074	0		ENSMUSG00000084131	0
ENSMUSG00000026197	0		ENSMUSG00000062963	0		ENSMUSG00000026421	0		ENSMUSG00000099843	0		ENSMUSG00000082693	0
ENSMUSG00000013997	0		ENSMUSG00000006412	0		ENSMUSG00000026558	0		ENSMUSG00000026072	0		ENSMUSG00000083621	0
ENSMUSG00000103711	0		ENSMUSG00000103711	0		ENSMUSG00000026112	0		ENSMUSG00000103922	0		ENSMUSG00000065503	0
ENSMUSG00000104212	0		ENSMUSG00000053483	0		ENSMUSG00002075501	0		ENSMUSG00000025903	0		ENSMUSG00000023074	0
ENSMUSG00000026162	0		ENSMUSG00000026162	0		ENSMUSG00000026687	0		ENSMUSG00000079283	0		ENSMUSG00000084086	0
ENSMUSG00000032968	0		ENSMUSG00000072258	0		ENSMUSG00000026688	0		ENSMUSG00000026315	0		ENSMUSG00000031137	0
ENSMUSG00000064722	0		ENSMUSG00000103653	0		ENSMUSG00000041782	0		ENSMUSG00000060679	0		ENSMUSG00000046993	0
ENSMUSG00000016257	0		ENSMUSG00000014873	0		ENSMUSG00000026110	0		ENSMUSG00000026189	0		ENSMUSG00000059461	0
ENSMUSG00000027459	0		ENSMUSG00000027524	0		ENSMUSG00000034088	0		ENSMUSG00000026187	0		ENSMUSG00000048709	0
ENSMUSG00000085608	0		ENSMUSG00000032802	0		ENSMUSG00000026678	0		ENSMUSG00000033793	0		ENSMUSG00000050900	0
ENSMUSG00000090093	0		ENSMUSG00000049950	0		ENSMUSG00000097503	0		ENSMUSG00000059058	0		ENSMUSG00000092752	0
ENSMUSG00000078903	0		ENSMUSG00000074698	0		ENSMUSG00000034066	0		ENSMUSG00000039323	0		ENSMUSG00000031158	0
ENSMUSG00000095545	0		ENSMUSG00000083481	0		ENSMUSG00000026279	0		ENSMUSG00000026185	0		ENSMUSG00000083482	0
ENSMUSG00000078889	0		ENSMUSG00000078887	0		ENSMUSG00000100347	0		ENSMUSG00000057037	0		ENSMUSG00000081205	0
ENSMUSG00000083481	0		ENSMUSG00000095648	0		ENSMUSG00000119061	0		ENSMUSG00000090623	0		ENSMUSG00000073139	0
ENSMUSG00000078887	0		ENSMUSG00000078878	0		ENSMUSG00000103676	0		ENSMUSG00000070594	0		ENSMUSG00000031379	0
ENSMUSG00000095648	0		ENSMUSG00000078877	0		ENSMUSG00000104340	0		ENSMUSG00000033898	0		ENSMUSG00000031380	0
ENSMUSG00000078894	0		ENSMUSG00000051817	0		ENSMUSG00000038370	0		ENSMUSG00000089991	0		ENSMUSG00000031168	0
ENSMUSG00000078881	0		ENSMUSG00000032680	0		ENSMUSG00000048234	0		ENSMUSG00000085867	0		ENSMUSG00000100104	0
ENSMUSG00000015488	0		ENSMUSG00000088139	0		ENSMUSG00000064936	0		ENSMUSG00000103691	0		ENSMUSG00000084349	0
ENSMUSG00000078878	0		ENSMUSG00000078870	0		ENSMUSG00000026335	0		ENSMUSG00000026554	0		ENSMUSG00000031217	0
ENSMUSG00000078877	0		ENSMUSG00000094786	0		ENSMUSG00000026192	0		ENSMUSG00000006304	0		ENSMUSG00000037347	0
ENSMUSG00000078875	0		ENSMUSG00000078864	0		ENSMUSG00000089791	0		ENSMUSG00000018196	0		ENSMUSG00000082284	0
ENSMUSG00000083111	0		ENSMUSG00000026893	0		ENSMUSG00000005674	0		ENSMUSG00000018189	0		ENSMUSG00000079480	0
ENSMUSG00000082765	0		ENSMUSG00000000889	0		ENSMUSG00000082431	0		ENSMUSG00000006301	0		ENSMUSG00000067925	0
ENSMUSG00000088139	0		ENSMUSG00000074519	0		ENSMUSG00000005681	0		ENSMUSG00000100441	0		ENSMUSG00000067924	0
ENSMUSG00000078870	0		ENSMUSG00000078861	0		ENSMUSG00000098104	0		ENSMUSG00000026547	0		ENSMUSG00000047676	0
ENSMUSG00000078868	0		ENSMUSG00000075324	0		ENSMUSG00000060244	0		ENSMUSG00000026544	0		ENSMUSG00000027784	0
ENSMUSG00000078866	0		ENSMUSG00000082127	0		ENSMUSG00000026394	0		ENSMUSG00000037942	0		ENSMUSG00000082394	0
ENSMUSG00000094786	0		ENSMUSG00000109865	0		ENSMUSG00000026062	0		ENSMUSG00000026542	0		ENSMUSG00000044434	0
ENSMUSG00000095362	0		ENSMUSG00000049999	0		ENSMUSG00000041945	0		ENSMUSG00000099875	0		ENSMUSG00000039865	0
ENSMUSG00000042814	0		ENSMUSG00000070476	0		ENSMUSG00000026193	0		ENSMUSG00000026526	0		ENSMUSG00000028124	0
ENSMUSG00000061897	0		ENSMUSG00000086881	0		ENSMUSG00000039395	0		ENSMUSG00000039783	0		ENSMUSG00000093392	0
ENSMUSG00000098812	0		ENSMUSG00000039117	0		ENSMUSG00000026188	0		ENSMUSG00000026170	0		ENSMUSG00000078590	0
ENSMUSG00000042662	0		ENSMUSG00000085704	0		ENSMUSG00000026187	0		ENSMUSG00000026209	0		ENSMUSG00000054091	0
ENSMUSG00000085704	0		ENSMUSG00000027566	0		ENSMUSG00000094497	0		ENSMUSG00000026389	0		ENSMUSG00000033752	0
ENSMUSG00000039001	0		ENSMUSG00000039086	0		ENSMUSG00000056268	0		ENSMUSG00000062729	0		ENSMUSG00000104646	0
ENSMUSG00000092827	0		ENSMUSG00000027472	0		ENSMUSG00000039323	0		ENSMUSG00000006412	0		ENSMUSG00000105395	0
ENSMUSG00000069188	0		ENSMUSG00000039449	0		ENSMUSG00000026185	0		ENSMUSG00000103711	0		ENSMUSG00000105943	0
ENSMUSG00000082895	0		ENSMUSG00000015647	0		ENSMUSG00000026368	0		ENSMUSG00000038235	0		ENSMUSG00000044864	0
ENSMUSG00000068040	0		ENSMUSG00000086670	0		ENSMUSG00000003458	0		ENSMUSG00000026162	0		ENSMUSG00000025764	0
ENSMUSG00000073236	0		ENSMUSG00000069188	0		ENSMUSG00000089991	0		ENSMUSG00000072258	0		ENSMUSG00000015747	0
ENSMUSG00000050211	0		ENSMUSG00000082895	0		ENSMUSG00000089803	0		ENSMUSG00000103653	0		ENSMUSG00000081058	0
ENSMUSG00000080977	0		ENSMUSG00000080977	0		ENSMUSG00000013698	0		ENSMUSG00000014873	0		ENSMUSG00000102190	0
ENSMUSG00000027573	0		ENSMUSG00000027573	0		ENSMUSG00000101795	0		ENSMUSG00000081087	0		ENSMUSG00000104491	0
ENSMUSG00000083773	0		ENSMUSG00000062646	0		ENSMUSG00000018199	0		ENSMUSG00000026643	0		ENSMUSG00000074604	0
ENSMUSG00000075312	0		ENSMUSG00000027030	0		ENSMUSG00000044708	0		ENSMUSG00000095648	0		ENSMUSG00000119552	0
ENSMUSG00000083097	0		ENSMUSG00000075312	0		ENSMUSG00000100441	0		ENSMUSG00000078894	0		ENSMUSG00000027746	0
ENSMUSG00000082953	0		ENSMUSG00000070461	0		ENSMUSG00000026176	0		ENSMUSG00000078877	0		ENSMUSG00000028030	0
ENSMUSG00000037254	0		ENSMUSG00000034738	0		ENSMUSG00000026544	0		ENSMUSG00000078870	0		ENSMUSG00000027879	0
ENSMUSG00000025780	0		ENSMUSG00000035513	0		ENSMUSG00000026175	0		ENSMUSG00000078868	0		ENSMUSG00000027875	0
ENSMUSG00000065485	0		ENSMUSG00000026799	0		ENSMUSG00000099875	0		ENSMUSG00000094786	0		ENSMUSG00000053398	0
ENSMUSG00000038533	0		ENSMUSG00000063145	0		ENSMUSG00000100690	0		ENSMUSG00000078864	0		ENSMUSG00000103034	0
ENSMUSG00000027288	0		ENSMUSG00000039826	0		ENSMUSG00000073489	0		ENSMUSG00000074519	0		ENSMUSG00000072381	0
ENSMUSG00000047965	0		ENSMUSG00000027088	0		ENSMUSG00000090222	0		ENSMUSG00000078861	0		ENSMUSG00000041355	0
ENSMUSG00000041975	0		ENSMUSG00000069020	0		ENSMUSG00000090272	0		ENSMUSG00000082127	0		ENSMUSG00000074479	0
ENSMUSG00000027015	0		ENSMUSG00000051730	0		ENSMUSG00000039997	0		ENSMUSG00000026888	0		ENSMUSG00000054690	0
ENSMUSG00000038312	0		ENSMUSG00000027286	0		ENSMUSG00000026535	0		ENSMUSG00000042814	0		ENSMUSG00000027800	0
ENSMUSG00000026727	0		ENSMUSG00000027597	0		ENSMUSG00000050069	0		ENSMUSG00000042745	0		ENSMUSG00000068823	0
ENSMUSG00000070271	0		ENSMUSG00000047459	0		ENSMUSG00000039783	0		ENSMUSG00000007659	0		ENSMUSG00000036503	0
ENSMUSG00000082651	0		ENSMUSG00000027605	0		ENSMUSG00000026208	0		ENSMUSG00000085929	0		ENSMUSG00000103986	0
ENSMUSG00000080374	0		ENSMUSG00000027610	0		ENSMUSG00000026389	0		ENSMUSG00000027566	0		ENSMUSG00000028057	0
ENSMUSG00000081967	0		ENSMUSG00000076312	0		ENSMUSG00000045259	0		ENSMUSG00000027472	0		ENSMUSG00000027694	0
ENSMUSG00000068479	0		ENSMUSG00000074890	0		ENSMUSG00000103711	0		ENSMUSG00000027474	0		ENSMUSG00000040264	0
ENSMUSG00000085193	0		ENSMUSG00000016344	0		ENSMUSG00000038576	0		ENSMUSG00000039001	0		ENSMUSG00000028270	0
ENSMUSG00000085028	0		ENSMUSG00000050619	0		ENSMUSG00000006538	0		ENSMUSG00000026664	0		ENSMUSG00000042747	0
ENSMUSG00000088378	0		ENSMUSG00000026730	0		ENSMUSG00000049339	0		ENSMUSG00000086670	0		ENSMUSG00000048916	0
ENSMUSG00000038085	0		ENSMUSG00000027018	0		ENSMUSG00000103653	0		ENSMUSG00000039145	0		ENSMUSG00000092072	0
ENSMUSG00000082321	0		ENSMUSG00000070271	0		ENSMUSG00000032997	0		ENSMUSG00000080977	0		ENSMUSG00000102914	0
ENSMUSG00000061272	0		ENSMUSG00000033486	0		ENSMUSG00000025993	0		ENSMUSG00000039128	0		ENSMUSG00000028044	0
ENSMUSG00000080227	0		ENSMUSG00000080374	0		ENSMUSG00000027296	0		ENSMUSG00000025816	0		ENSMUSG00000103206	0
ENSMUSG00000027253	0		ENSMUSG00000038671	0		ENSMUSG00000027459	0		ENSMUSG00000027282	0		ENSMUSG00000027900	0
ENSMUSG00000055494	0		ENSMUSG00000048222	0		ENSMUSG00000050530	0		ENSMUSG00000025815	0		ENSMUSG00000087260	0
ENSMUSG00000060795	0		ENSMUSG00000081967	0		ENSMUSG00000090093	0		ENSMUSG00000026812	0		ENSMUSG00000086968	0
ENSMUSG00000087508	0		ENSMUSG00000068479	0		ENSMUSG00000049897	0		ENSMUSG00000075312	0		ENSMUSG00000004032	0
ENSMUSG00000081219	0		ENSMUSG00000049044	0		ENSMUSG00000027463	0		ENSMUSG00000027035	0		ENSMUSG00000068762	0
ENSMUSG00000075514	0		ENSMUSG00000054057	0		ENSMUSG00000084323	0		ENSMUSG00000002102	0		ENSMUSG00000070522	0
ENSMUSG00000082516	0		ENSMUSG00000026740	0		ENSMUSG00000068079	0		ENSMUSG00000083097	0		ENSMUSG00000068739	0
ENSMUSG00000083863	0		ENSMUSG00000051154	0		ENSMUSG00000081087	0		ENSMUSG00000027048	0		ENSMUSG00000048100	0
ENSMUSG00000083563	0		ENSMUSG00000063714	0		ENSMUSG00000083481	0		ENSMUSG00000037262	0		ENSMUSG00000001020	0
ENSMUSG00000082884	0		ENSMUSG00000038116	0		ENSMUSG00000095648	0		ENSMUSG00000027488	0		ENSMUSG00000056054	0
ENSMUSG00000027244	0		ENSMUSG00000046229	0		ENSMUSG00000078894	0		ENSMUSG00000039826	0		ENSMUSG00000028145	0
ENSMUSG00000027243	0		ENSMUSG00000026739	0		ENSMUSG00000078877	0		ENSMUSG00000026798	0		ENSMUSG00000028811	0
ENSMUSG00000084113	0		ENSMUSG00000061272	0		ENSMUSG00000078870	0		ENSMUSG00000051730	0		ENSMUSG00000034926	0
ENSMUSG00000075279	0		ENSMUSG00000041777	0		ENSMUSG00000078868	0		ENSMUSG00000082424	0		ENSMUSG00000057572	0
ENSMUSG00000040506	0		ENSMUSG00000089917	0		ENSMUSG00000026896	0		ENSMUSG00000047965	0		ENSMUSG00000028614	0
ENSMUSG00000027649	0		ENSMUSG00000046470	0		ENSMUSG00000078867	0		ENSMUSG00000047459	0		ENSMUSG00000078686	0
ENSMUSG00000062846	0		ENSMUSG00000027628	0		ENSMUSG00000083619	0		ENSMUSG00000027602	0		ENSMUSG00000096688	0
ENSMUSG00000027650	0		ENSMUSG00000027227	0		ENSMUSG00000044249	0		ENSMUSG00000023572	0		ENSMUSG00000028772	0
ENSMUSG00000050737	0		ENSMUSG00000060795	0		ENSMUSG00000094786	0		ENSMUSG00000074649	0		ENSMUSG00000025743	0
ENSMUSG00000037813	0		ENSMUSG00000081219	0		ENSMUSG00000036040	0		ENSMUSG00000016344	0		ENSMUSG00000048351	0
ENSMUSG00000085385	0		ENSMUSG00000027637	0		ENSMUSG00000078864	0		ENSMUSG00000026730	0		ENSMUSG00000118825	0
ENSMUSG00000086496	0		ENSMUSG00000056486	0		ENSMUSG00000050645	0		ENSMUSG00000104459	0		ENSMUSG00000039911	0
ENSMUSG00000081519	0		ENSMUSG00000083832	0		ENSMUSG00000074519	0		ENSMUSG00000026727	0		ENSMUSG00000039005	0
ENSMUSG00000083373	0		ENSMUSG00000005804	0		ENSMUSG00000078861	0		ENSMUSG00000038241	0		ENSMUSG00000083087	0
ENSMUSG00000083116	0		ENSMUSG00000005803	0		ENSMUSG00000019188	0		ENSMUSG00000027010	0		ENSMUSG00000082998	0
ENSMUSG00000023330	0		ENSMUSG00000075419	0		ENSMUSG00000009876	0		ENSMUSG00000005881	0		ENSMUSG00000080902	0
ENSMUSG00000044916	0		ENSMUSG00000075514	0		ENSMUSG00000007659	0		ENSMUSG00000027018	0		ENSMUSG00000028955	0
ENSMUSG00000109780	0		ENSMUSG00000052533	0		ENSMUSG00000085929	0		ENSMUSG00000027618	0		ENSMUSG00000083757	0
ENSMUSG00000087269	0		ENSMUSG00000082516	0		ENSMUSG00000015846	0		ENSMUSG00000103865	0		ENSMUSG00000028398	0
ENSMUSG00000054457	0		ENSMUSG00000026860	0		ENSMUSG00000069188	0		ENSMUSG00000067847	0		ENSMUSG00000028937	0
ENSMUSG00000087536	0		ENSMUSG00000084113	0		ENSMUSG00000082895	0		ENSMUSG00000074884	0		ENSMUSG00000037692	0
ENSMUSG00000017858	0		ENSMUSG00000026858	0		ENSMUSG00000068040	0		ENSMUSG00000080374	0		ENSMUSG00000037622	0
ENSMUSG00000039356	0		ENSMUSG00000026856	0		ENSMUSG00000051413	0		ENSMUSG00000048222	0		ENSMUSG00000083011	0
ENSMUSG00000026842	0		ENSMUSG00000075279	0		ENSMUSG00000042548	0		ENSMUSG00000027582	0		ENSMUSG00000078350	0
ENSMUSG00000027198	0		ENSMUSG00000082329	0		ENSMUSG00000026676	0		ENSMUSG00000081957	0		ENSMUSG00000012117	0
ENSMUSG00000027014	0		ENSMUSG00002075463	0		ENSMUSG00000061411	0		ENSMUSG00000026740	0		ENSMUSG00000078238	0
ENSMUSG00000099075	0		ENSMUSG00000026857	0		ENSMUSG00000080977	0		ENSMUSG00000027620	0		ENSMUSG00000028692	0
ENSMUSG00000027195	0		ENSMUSG00000037820	0		ENSMUSG00000026821	0		ENSMUSG00000046229	0		ENSMUSG00000083678	0
ENSMUSG00000001999	0		ENSMUSG00000098651	0		ENSMUSG00000045319	0		ENSMUSG00000027255	0		ENSMUSG00000054000	0
ENSMUSG00000081476	0		ENSMUSG00000002731	0		ENSMUSG00000083773	0		ENSMUSG00000089917	0		ENSMUSG00000063314	0
ENSMUSG00000016995	0		ENSMUSG00000027203	0		ENSMUSG00000075312	0		ENSMUSG00000023094	0		ENSMUSG00000086320	0
ENSMUSG00000082820	0		ENSMUSG00000037754	0		ENSMUSG00000109667	0		ENSMUSG00000043415	0		ENSMUSG00000084260	0
ENSMUSG00000045503	0		ENSMUSG00000084098	0		ENSMUSG00000002102	0		ENSMUSG00000046470	0		ENSMUSG00000083179	0
ENSMUSG00002076731	0		ENSMUSG00000074623	0		ENSMUSG00000027478	0		ENSMUSG00000060802	0		ENSMUSG00000029073	0
ENSMUSG00000119688	0		ENSMUSG00000081519	0		ENSMUSG00000083097	0		ENSMUSG00000027227	0		ENSMUSG00000103183	0
ENSMUSG00000039254	0		ENSMUSG00000083373	0		ENSMUSG00000015619	0		ENSMUSG00000039660	0		ENSMUSG00000088545	0
ENSMUSG00000066068	0		ENSMUSG00000027206	0		ENSMUSG00000027070	0		ENSMUSG00000060795	0		ENSMUSG00000083836	0
ENSMUSG00000044627	0		ENSMUSG00000026986	0		ENSMUSG00000077733	0		ENSMUSG00000039648	0		ENSMUSG00000035275	0
ENSMUSG00000017307	0		ENSMUSG00000083116	0		ENSMUSG00000037254	0		ENSMUSG00000007476	0		ENSMUSG00000035212	0
ENSMUSG00000026975	0		ENSMUSG00000027207	0		ENSMUSG00000025780	0		ENSMUSG00000067818	0		ENSMUSG00000098569	0
ENSMUSG00000036850	0		ENSMUSG00000023330	0		ENSMUSG00000027488	0		ENSMUSG00000005804	0		ENSMUSG00000065490	0
ENSMUSG00000027001	0		ENSMUSG00000027222	0		ENSMUSG00000026798	0		ENSMUSG00000075040	0		ENSMUSG00000083494	0
ENSMUSG00000106252	0		ENSMUSG00000057133	0		ENSMUSG00000026778	0		ENSMUSG00000079484	0		ENSMUSG00000040740	0
ENSMUSG00000081400	0		ENSMUSG00000087269	0		ENSMUSG00000082424	0		ENSMUSG00000027634	0		ENSMUSG00000066000	0
ENSMUSG00000027387	0		ENSMUSG00000062661	0		ENSMUSG00000075304	0		ENSMUSG00000082516	0		ENSMUSG00000119232	0
ENSMUSG00000074807	0		ENSMUSG00000083567	0		ENSMUSG00000086515	0		ENSMUSG00000026860	0		ENSMUSG00000050188	0
ENSMUSG00000103532	0		ENSMUSG00000035399	0		ENSMUSG00000075302	0		ENSMUSG00000084113	0		ENSMUSG00000050234	0
ENSMUSG00000118521	0		ENSMUSG00000099632	0		ENSMUSG00000027597	0		ENSMUSG00000063019	0		ENSMUSG00000081540	0
ENSMUSG00000059555	0		ENSMUSG00000053353	0		ENSMUSG00000027602	0		ENSMUSG00000075279	0		ENSMUSG00000028367	0
ENSMUSG00000081010	0		ENSMUSG00000035268	0		ENSMUSG00000038375	0		ENSMUSG00000040506	0		ENSMUSG00000040520	0
ENSMUSG00000006471	0		ENSMUSG00000087006	0		ENSMUSG00000014959	0		ENSMUSG00000082329	0		ENSMUSG00000054659	0
ENSMUSG00000037773	0		ENSMUSG00000027014	0		ENSMUSG00002075710	0		ENSMUSG00000081406	0		ENSMUSG00000078689	0
ENSMUSG00000039164	0		ENSMUSG00000050592	0		ENSMUSG00000027611	0		ENSMUSG00000027649	0		ENSMUSG00000073842	0
ENSMUSG00000026810	0		ENSMUSG00000027011	0		ENSMUSG00000074649	0		ENSMUSG00000015839	0		ENSMUSG00000078688	0
ENSMUSG00000046854	0		ENSMUSG00000001999	0		ENSMUSG00000027613	0		ENSMUSG00000027651	0		ENSMUSG00000047187	0
ENSMUSG00000026817	0		ENSMUSG00000074825	0		ENSMUSG00000050619	0		ENSMUSG00000002731	0		ENSMUSG00000028293	0
ENSMUSG00000085566	0		ENSMUSG00000082820	0		ENSMUSG00000026730	0		ENSMUSG00000044349	0		ENSMUSG00000082762	0
ENSMUSG00000080989	0		ENSMUSG00000003662	0		ENSMUSG00000049630	0		ENSMUSG00000027203	0		ENSMUSG00000081239	0
ENSMUSG00002075003	0		ENSMUSG00000119104	0		ENSMUSG00000104459	0		ENSMUSG00000037761	0		ENSMUSG00000028221	0
ENSMUSG00000080859	0		ENSMUSG00000066068	0		ENSMUSG00000026726	0		ENSMUSG00000068394	0		ENSMUSG00000086587	0
ENSMUSG00000026956	0		ENSMUSG00000017299	0		ENSMUSG00000026728	0		ENSMUSG00000091337	0		ENSMUSG00000036114	0
ENSMUSG00000027316	0		ENSMUSG00000027163	0		ENSMUSG00000003418	0		ENSMUSG00000058318	0		ENSMUSG00000050550	0
ENSMUSG00000085397	0		ENSMUSG00000050373	0		ENSMUSG00000086657	0		ENSMUSG00000074623	0		ENSMUSG00000028478	0
ENSMUSG00000077565	0		ENSMUSG00000017307	0		ENSMUSG00000006494	0		ENSMUSG00000027207	0		ENSMUSG00000028479	0
ENSMUSG00000038900	0		ENSMUSG00000026974	0		ENSMUSG00000070271	0		ENSMUSG00000016933	0		ENSMUSG00000039813	0
ENSMUSG00002075647	0		ENSMUSG00000026975	0		ENSMUSG00000075520	0		ENSMUSG00000023330	0		ENSMUSG00000053317	0
ENSMUSG00000082844	0		ENSMUSG00000036850	0		ENSMUSG00000103865	0		ENSMUSG00000027222	0		ENSMUSG00000019836	0
ENSMUSG00000026939	0		ENSMUSG00000027001	0		ENSMUSG00000080374	0		ENSMUSG00000068742	0		ENSMUSG00000062353	0
ENSMUSG00000027080	0		ENSMUSG00000039834	0		ENSMUSG00000048222	0		ENSMUSG00000083567	0		ENSMUSG00000039206	0
ENSMUSG00000034059	0		ENSMUSG00000074807	0		ENSMUSG00000081967	0		ENSMUSG00000017868	0		ENSMUSG00000088583	0
ENSMUSG00000038696	0		ENSMUSG00000032724	0		ENSMUSG00000002108	0		ENSMUSG00000044033	0		ENSMUSG00000047843	0
ENSMUSG00000087635	0		ENSMUSG00000036752	0		ENSMUSG00000026748	0		ENSMUSG00000099632	0		ENSMUSG00000105865	0
ENSMUSG00000027341	0		ENSMUSG00000081010	0		ENSMUSG00000054074	0		ENSMUSG00000027215	0		ENSMUSG00000029311	0
ENSMUSG00000027342	0		ENSMUSG00000039195	0		ENSMUSG00000055612	0		ENSMUSG00000099238	0		ENSMUSG00000095159	0
ENSMUSG00000027133	0		ENSMUSG00000078201	0		ENSMUSG00000081957	0		ENSMUSG00000017679	0		ENSMUSG00000070639	0
ENSMUSG00000105496	0		ENSMUSG00000068686	0		ENSMUSG00000046229	0		ENSMUSG00000027365	0		ENSMUSG00000029623	0
ENSMUSG00000027551	0		ENSMUSG00000032679	0		ENSMUSG00000038085	0		ENSMUSG00000027366	0		ENSMUSG00000089628	0
ENSMUSG00000084067	0		ENSMUSG00000068290	0		ENSMUSG00000102869	0		ENSMUSG00000027014	0		ENSMUSG00000070858	0
ENSMUSG00000003604	0		ENSMUSG00000074797	0		ENSMUSG00000060227	0		ENSMUSG00000040174	0		ENSMUSG00000062110	0
ENSMUSG00000070953	0		ENSMUSG00000085682	0		ENSMUSG00000054766	0		ENSMUSG00000001999	0		ENSMUSG00000078183	0
ENSMUSG00000027067	0		ENSMUSG00000027170	0		ENSMUSG00000027253	0		ENSMUSG00000027007	0		ENSMUSG00000062960	0
ENSMUSG00000081344	0		ENSMUSG00000080989	0		ENSMUSG00000015337	0		ENSMUSG00000027367	0		ENSMUSG00000080875	0
ENSMUSG00000083533	0		ENSMUSG00002075003	0		ENSMUSG00000027628	0		ENSMUSG00000027165	0		ENSMUSG00000086610	0
ENSMUSG00000027357	0		ENSMUSG00000027316	0		ENSMUSG00000027227	0		ENSMUSG00000017723	0		ENSMUSG00000029247	0
ENSMUSG00000083864	0		ENSMUSG00000053746	0		ENSMUSG00000033256	0		ENSMUSG00000027371	0		ENSMUSG00000051950	0
ENSMUSG00000083879	0		ENSMUSG00000047617	0		ENSMUSG00000007476	0		ENSMUSG00000066068	0		ENSMUSG00000033209	0
ENSMUSG00000027509	0		ENSMUSG00000026792	0		ENSMUSG00000067818	0		ENSMUSG00000017299	0		ENSMUSG00000105112	0
ENSMUSG00000082399	0		ENSMUSG00000079039	0		ENSMUSG00000027637	0		ENSMUSG00000027163	0		ENSMUSG00000062329	0
ENSMUSG00000082908	0		ENSMUSG00000026791	0		ENSMUSG00000005803	0		ENSMUSG00000044627	0		ENSMUSG00000037936	0
ENSMUSG00000081700	0		ENSMUSG00000068267	0		ENSMUSG00000075419	0		ENSMUSG00000059173	0		ENSMUSG00000106294	0
ENSMUSG00000075467	0		ENSMUSG00000042670	0		ENSMUSG00000075514	0		ENSMUSG00000026975	0		ENSMUSG00000029430	0
ENSMUSG00000074934	0		ENSMUSG00000027166	0		ENSMUSG00000082516	0		ENSMUSG00000027374	0		ENSMUSG00000033036	0
ENSMUSG00000096006	0		ENSMUSG00000085218	0		ENSMUSG00000075279	0		ENSMUSG00000005089	0		ENSMUSG00000028986	0
ENSMUSG00000075391	0		ENSMUSG00000016386	0		ENSMUSG00000040506	0		ENSMUSG00000017760	0		ENSMUSG00000106133	0
ENSMUSG00000074766	0		ENSMUSG00000090213	0		ENSMUSG00000027102	0		ENSMUSG00000051319	0		ENSMUSG00000081071	0
ENSMUSG00000085767	0		ENSMUSG00000057234	0		ENSMUSG00000027646	0		ENSMUSG00000039834	0		ENSMUSG00000058905	0
ENSMUSG00000080006	0		ENSMUSG00000083043	0		ENSMUSG00000082329	0		ENSMUSG00000087151	0		ENSMUSG00000043618	0
ENSMUSG00000027384	0		ENSMUSG00000074576	0		ENSMUSG00000039515	0		ENSMUSG00000010911	0		ENSMUSG00000067321	0
ENSMUSG00000119211	0		ENSMUSG00000085087	0		ENSMUSG00002075463	0		ENSMUSG00000017664	0		ENSMUSG00000096726	0
ENSMUSG00000086171	0		ENSMUSG00000082844	0		ENSMUSG00000027239	0		ENSMUSG00000027187	0		ENSMUSG00000056367	0
ENSMUSG00000027424	0		ENSMUSG00000027544	0		ENSMUSG00000082152	0		ENSMUSG00000099320	0		ENSMUSG00000029413	0
ENSMUSG00000081787	0		ENSMUSG00000038718	0		ENSMUSG00002075749	0		ENSMUSG00000013465	0		ENSMUSG00000039191	0
ENSMUSG00000076376	0		ENSMUSG00000027076	0		ENSMUSG00000037820	0		ENSMUSG00000026822	0		ENSMUSG00000083902	0
ENSMUSG00000027349	0		ENSMUSG00000027133	0		ENSMUSG00000050737	0		ENSMUSG00000026966	0		ENSMUSG00000096617	0
ENSMUSG00000090625	0		ENSMUSG00000027131	0		ENSMUSG00000075270	0		ENSMUSG00000026820	0		ENSMUSG00000054920	0
ENSMUSG00000027429	0		ENSMUSG00000084067	0		ENSMUSG00000098651	0		ENSMUSG00000027180	0		ENSMUSG00000029484	0
ENSMUSG00000026887	0		ENSMUSG00000003604	0		ENSMUSG00000075267	0		ENSMUSG00000087739	0		ENSMUSG00000038803	0
ENSMUSG00000083101	0		ENSMUSG00000070953	0		ENSMUSG00000064585	0		ENSMUSG00000068686	0		ENSMUSG00000006641	0
ENSMUSG00000083716	0		ENSMUSG00000052033	0		ENSMUSG00000081800	0		ENSMUSG00000032679	0		ENSMUSG00000013622	0
ENSMUSG00000077192	0		ENSMUSG00000027498	0		ENSMUSG00000084644	0		ENSMUSG00000026819	0		ENSMUSG00000037720	0
ENSMUSG00000065258	0		ENSMUSG00000044991	0		ENSMUSG00000037754	0		ENSMUSG00000039157	0		ENSMUSG00000052139	0
ENSMUSG00000042938	0		ENSMUSG00000037376	0		ENSMUSG00000084098	0		ENSMUSG00000026810	0		ENSMUSG00000029135	0
ENSMUSG00000087618	0		ENSMUSG00000083533	0		ENSMUSG00000074622	0		ENSMUSG00000027303	0		ENSMUSG00000061118	0
ENSMUSG00000027439	0		ENSMUSG00000027357	0		ENSMUSG00000083373	0		ENSMUSG00000027175	0		ENSMUSG00000105047	0
ENSMUSG00000060336	0		ENSMUSG00000034723	0		ENSMUSG00000084241	0		ENSMUSG00000027173	0		ENSMUSG00000049285	0
ENSMUSG00000074735	0		ENSMUSG00000083879	0		ENSMUSG00000027360	0		ENSMUSG00000037703	0		ENSMUSG00000089783	0
ENSMUSG00000095315	0		ENSMUSG00000027509	0		ENSMUSG00000062661	0		ENSMUSG00000068290	0		ENSMUSG00000047592	0
ENSMUSG00000068130	0		ENSMUSG00000027519	0		ENSMUSG00000076441	0		ENSMUSG00000006800	0		ENSMUSG00000050552	0
ENSMUSG00000083325	0		ENSMUSG00000081700	0		ENSMUSG00000098904	0		ENSMUSG00000027170	0		ENSMUSG00000080935	0
ENSMUSG00000081413	0		ENSMUSG00000026930	0		ENSMUSG00000027215	0		ENSMUSG00000055312	0		ENSMUSG00000046440	0
ENSMUSG00000027324	0		ENSMUSG00000075467	0		ENSMUSG00000048486	0		ENSMUSG00002075003	0		ENSMUSG00000053553	0
ENSMUSG00000034278	0		ENSMUSG00000096006	0		ENSMUSG00000099238	0		ENSMUSG00000080859	0		ENSMUSG00000039533	0
ENSMUSG00000082809	0		ENSMUSG00000075391	0		ENSMUSG00000027198	0		ENSMUSG00000027312	0		ENSMUSG00000029401	0
ENSMUSG00000026755	0		ENSMUSG00000092397	0		ENSMUSG00000001864	0		ENSMUSG00000009563	0		ENSMUSG00000029390	0
ENSMUSG00000027305	0		ENSMUSG00000027384	0		ENSMUSG00000035268	0		ENSMUSG00000039536	0		ENSMUSG00000057244	0
ENSMUSG00000082029	0		ENSMUSG00000038844	0		ENSMUSG00000017697	0		ENSMUSG00000026796	0		ENSMUSG00000029314	0
ENSMUSG00000083240	0		ENSMUSG00000008333	0		ENSMUSG00000087006	0		ENSMUSG00000074578	0		ENSMUSG00000019054	0
ENSMUSG00000082536	0		ENSMUSG00000027423	0		ENSMUSG00000027014	0		ENSMUSG00000077565	0		ENSMUSG00000004849	0
ENSMUSG00000081999	0		ENSMUSG00000081787	0		ENSMUSG00000099075	0		ENSMUSG00000026792	0		ENSMUSG00000051502	0
ENSMUSG00000081272	0		ENSMUSG00000027425	0		ENSMUSG00000003660	0		ENSMUSG00000038900	0		ENSMUSG00000068262	0
ENSMUSG00000050447	0		ENSMUSG00000074754	0		ENSMUSG00000119688	0		ENSMUSG00000068267	0		ENSMUSG00000092500	0
ENSMUSG00000087701	0		ENSMUSG00000027430	0		ENSMUSG00000119104	0		ENSMUSG00000042670	0		ENSMUSG00000071506	0
ENSMUSG00000055371	0		ENSMUSG00000026922	0		ENSMUSG00000027165	0		ENSMUSG00000015083	0		ENSMUSG00000030247	0
ENSMUSG00000053472	0		ENSMUSG00000002728	0		ENSMUSG00000058620	0		ENSMUSG00000090213	0		ENSMUSG00000053604	0
ENSMUSG00000081157	0		ENSMUSG00000077192	0		ENSMUSG00000039254	0		ENSMUSG00000015092	0		ENSMUSG00000053119	0
ENSMUSG00002076842	0		ENSMUSG00000001767	0		ENSMUSG00000066068	0		ENSMUSG00000044641	0		ENSMUSG00000079575	0
ENSMUSG00000091037	0		ENSMUSG00000062647	0		ENSMUSG00000027188	0		ENSMUSG00000082844	0		ENSMUSG00000108772	0
ENSMUSG00000065563	0		ENSMUSG00000065258	0		ENSMUSG00000059173	0		ENSMUSG00000034101	0		ENSMUSG00000079343	0
ENSMUSG00000082044	0		ENSMUSG00000015790	0		ENSMUSG00000017764	0		ENSMUSG00000026939	0		ENSMUSG00000064945	0
ENSMUSG00000083411	0		ENSMUSG00000074749	0		ENSMUSG00000027376	0		ENSMUSG00000076437	0		ENSMUSG00000065701	0
ENSMUSG00000083019	0		ENSMUSG00000027433	0		ENSMUSG00000027004	0		ENSMUSG00000079037	0		ENSMUSG00000000811	0
ENSMUSG00000073016	0		ENSMUSG00000083325	0		ENSMUSG00000027375	0		ENSMUSG00000027078	0		ENSMUSG00000107451	0
ENSMUSG00000083049	0		ENSMUSG00000033096	0		ENSMUSG00000017760	0		ENSMUSG00000081992	0		ENSMUSG00000099662	0
ENSMUSG00000031226	0		ENSMUSG00000040007	0		ENSMUSG00000017754	0		ENSMUSG00000027341	0		ENSMUSG00000039347	0
ENSMUSG00000073125	0		ENSMUSG00000081413	0		ENSMUSG00000027002	0		ENSMUSG00000027342	0		ENSMUSG00000056429	0
ENSMUSG00000025270	0		ENSMUSG00000033068	0		ENSMUSG00000039849	0		ENSMUSG00000027133	0		ENSMUSG00000107770	0
ENSMUSG00000047242	0		ENSMUSG00000033059	0		ENSMUSG00000081400	0		ENSMUSG00000027075	0		ENSMUSG00000029816	0
ENSMUSG00000016427	0		ENSMUSG00000032046	0		ENSMUSG00000027087	0		ENSMUSG00000027074	0		ENSMUSG00000029571	0
ENSMUSG00000036537	0		ENSMUSG00000070730	0		ENSMUSG00000027386	0		ENSMUSG00000047907	0		ENSMUSG00000030339	0
ENSMUSG00000031239	0		ENSMUSG00000046814	0		ENSMUSG00000017652	0		ENSMUSG00000027131	0		ENSMUSG00000085776	0
ENSMUSG00000025266	0		ENSMUSG00000034278	0		ENSMUSG00000027394	0		ENSMUSG00000055943	0		ENSMUSG00000098531	0
ENSMUSG00000025265	0		ENSMUSG00000082809	0		ENSMUSG00000103009	0		ENSMUSG00000027495	0		ENSMUSG00000107389	0
ENSMUSG00000083596	0		ENSMUSG00000074912	0		ENSMUSG00000081888	0		ENSMUSG00000033955	0		ENSMUSG00000063171	0
ENSMUSG00000085611	0		ENSMUSG00000027313	0		ENSMUSG00000017664	0		ENSMUSG00000044991	0		ENSMUSG00000081113	0
ENSMUSG00000080896	0		ENSMUSG00000044364	0		ENSMUSG00000027082	0		ENSMUSG00000083533	0		ENSMUSG00000107896	0
ENSMUSG00000081160	0		ENSMUSG00000082029	0		ENSMUSG00000118521	0		ENSMUSG00000035875	0		ENSMUSG00000071568	0
ENSMUSG00000025260	0		ENSMUSG00000026753	0		ENSMUSG00000099320	0		ENSMUSG00000083879	0		ENSMUSG00000106874	0
ENSMUSG00000068014	0		ENSMUSG00000083240	0		ENSMUSG00000026825	0		ENSMUSG00000082908	0		ENSMUSG00000003477	0
ENSMUSG00000047238	0		ENSMUSG00000081999	0		ENSMUSG00000044628	0		ENSMUSG00000081700	0		ENSMUSG00000030178	0
ENSMUSG00000082906	0		ENSMUSG00002076074	0		ENSMUSG00000039195	0		ENSMUSG00000096006	0		ENSMUSG00000065036	0
ENSMUSG00000046550	0		ENSMUSG00000081272	0		ENSMUSG00000078201	0		ENSMUSG00000075391	0		ENSMUSG00000071419	0
ENSMUSG00000025289	0		ENSMUSG00000026764	0		ENSMUSG00000026822	0		ENSMUSG00000036281	0		ENSMUSG00000017978	0
ENSMUSG00000085711	0		ENSMUSG00000017144	0		ENSMUSG00000026820	0		ENSMUSG00000039033	0		ENSMUSG00000090698	0
ENSMUSG00000048007	0		ENSMUSG00000075334	0		ENSMUSG00000087739	0		ENSMUSG00000027384	0		ENSMUSG00000063415	0
ENSMUSG00000079435	0		ENSMUSG00000026991	0		ENSMUSG00000027408	0		ENSMUSG00000026927	0		ENSMUSG00000033769	0
ENSMUSG00000031266	0		ENSMUSG00000081157	0		ENSMUSG00000039164	0		ENSMUSG00000015932	0		ENSMUSG00000081669	0
ENSMUSG00000084131	0		ENSMUSG00000026988	0		ENSMUSG00000027303	0		ENSMUSG00000027423	0		ENSMUSG00000033735	0
ENSMUSG00000031109	0		ENSMUSG00000054580	0		ENSMUSG00000026811	0		ENSMUSG00000026923	0		ENSMUSG00000030103	0
ENSMUSG00000082693	0		ENSMUSG00000026914	0		ENSMUSG00000006800	0		ENSMUSG00000027424	0		ENSMUSG00000030105	0
ENSMUSG00000083906	0		ENSMUSG00000063235	0		ENSMUSG00000026814	0		ENSMUSG00000027523	0		ENSMUSG00000071141	0
ENSMUSG00000001964	0		ENSMUSG00000091037	0		ENSMUSG00000089662	0		ENSMUSG00000026895	0		ENSMUSG00000057604	0
ENSMUSG00000048355	0		ENSMUSG00000002104	0		ENSMUSG00000055312	0		ENSMUSG00000027428	0		ENSMUSG00000001424	0
ENSMUSG00000083621	0		ENSMUSG00000068264	0		ENSMUSG00000036646	0		ENSMUSG00000016256	0		ENSMUSG00000059201	0
ENSMUSG00000081684	0		ENSMUSG00000082044	0		ENSMUSG00002075003	0		ENSMUSG00000074754	0		ENSMUSG00000036390	0
ENSMUSG00000047844	0		ENSMUSG00000027404	0		ENSMUSG00000080859	0		ENSMUSG00000027430	0		ENSMUSG00000057497	0
ENSMUSG00000044550	0		ENSMUSG00000074656	0		ENSMUSG00000026958	0		ENSMUSG00000026887	0		ENSMUSG00000004285	0
ENSMUSG00000082253	0		ENSMUSG00000083019	0		ENSMUSG00000026956	0		ENSMUSG00000083716	0		ENSMUSG00000030048	0
ENSMUSG00000084086	0		ENSMUSG00000073016	0		ENSMUSG00000053746	0		ENSMUSG00000002728	0		ENSMUSG00000030315	0
ENSMUSG00000032806	0		ENSMUSG00000079297	0		ENSMUSG00000015085	0		ENSMUSG00000036160	0		ENSMUSG00000009394	0
ENSMUSG00000031149	0		ENSMUSG00000083049	0		ENSMUSG00000026796	0		ENSMUSG00000062647	0		ENSMUSG00000051855	0
ENSMUSG00000083283	0		ENSMUSG00000031347	0		ENSMUSG00000039501	0		ENSMUSG00000065258	0		ENSMUSG00000048489	0
ENSMUSG00000083416	0		ENSMUSG00000063442	0		ENSMUSG00000083436	0		ENSMUSG00000005102	0		ENSMUSG00000082791	0
ENSMUSG00000080254	0		ENSMUSG00000031231	0		ENSMUSG00000017969	0		ENSMUSG00000009549	0		ENSMUSG00000082920	0
ENSMUSG00000031153	0		ENSMUSG00000025271	0		ENSMUSG00000015093	0		ENSMUSG00000042938	0		ENSMUSG00000073155	0
ENSMUSG00000059461	0		ENSMUSG00000031371	0		ENSMUSG00000015090	0		ENSMUSG00000027433	0		ENSMUSG00000029843	0
ENSMUSG00000082208	0		ENSMUSG00000016427	0		ENSMUSG00000039463	0		ENSMUSG00000027439	0		ENSMUSG00000019210	0
ENSMUSG00000048709	0		ENSMUSG00000031245	0		ENSMUSG00000016386	0		ENSMUSG00000027447	0		ENSMUSG00000032766	0
ENSMUSG00000082675	0		ENSMUSG00000025265	0		ENSMUSG00000027122	0		ENSMUSG00000068134	0		ENSMUSG00000002588	0
ENSMUSG00000081752	0		ENSMUSG00000081473	0		ENSMUSG00000083424	0		ENSMUSG00000083325	0		ENSMUSG00000032667	0
ENSMUSG00000081603	0		ENSMUSG00000000355	0		ENSMUSG00000084797	0		ENSMUSG00000033096	0		ENSMUSG00000042541	0
ENSMUSG00000081205	0		ENSMUSG00000085611	0		ENSMUSG00000087624	0		ENSMUSG00000027452	0		ENSMUSG00000089862	0
ENSMUSG00000083367	0		ENSMUSG00000080896	0		ENSMUSG00000083043	0		ENSMUSG00000026750	0		ENSMUSG00000056836	0
ENSMUSG00000080877	0		ENSMUSG00000025531	0		ENSMUSG00000074576	0		ENSMUSG00000063972	0		ENSMUSG00000083854	0
ENSMUSG00000068243	0		ENSMUSG00000031253	0		ENSMUSG00000085087	0		ENSMUSG00000027455	0		ENSMUSG00000056144	0
ENSMUSG00000045237	0		ENSMUSG00000031388	0		ENSMUSG00000050199	0		ENSMUSG00000048647	0		ENSMUSG00000060441	0
ENSMUSG00000081673	0		ENSMUSG00000063785	0		ENSMUSG00000082844	0		ENSMUSG00000027305	0		ENSMUSG00000066258	0
ENSMUSG00000097961	0		ENSMUSG00000033578	0		ENSMUSG00000038740	0		ENSMUSG00000082029	0		ENSMUSG00000031077	0
ENSMUSG00000084289	0		ENSMUSG00000081661	0		ENSMUSG00000041644	0		ENSMUSG00000082536	0		ENSMUSG00000025103	0
ENSMUSG00000040621	0		ENSMUSG00000048007	0		ENSMUSG00000079037	0		ENSMUSG00000026866	0		ENSMUSG00000099210	0
ENSMUSG00000100104	0		ENSMUSG00000041476	0		ENSMUSG00000023224	0		ENSMUSG00000081272	0		ENSMUSG00000108874	0
ENSMUSG00000043929	0		ENSMUSG00000047485	0		ENSMUSG00000081992	0		ENSMUSG00000026766	0		ENSMUSG00000090467	0
ENSMUSG00000031170	0		ENSMUSG00000084131	0		ENSMUSG00000038567	0		ENSMUSG00000017144	0		ENSMUSG00000101800	0
ENSMUSG00000079508	0		ENSMUSG00000082693	0		ENSMUSG00000027495	0		ENSMUSG00000087701	0		ENSMUSG00000109290	0
ENSMUSG00000082129	0		ENSMUSG00000031111	0		ENSMUSG00000083533	0		ENSMUSG00000086447	0		ENSMUSG00000070462	0
ENSMUSG00000067147	0		ENSMUSG00000072969	0		ENSMUSG00000008999	0		ENSMUSG00000026827	0		ENSMUSG00000052974	0
ENSMUSG00000081308	0		ENSMUSG00000085396	0		ENSMUSG00000027356	0		ENSMUSG00000026836	0		ENSMUSG00000109513	0
ENSMUSG00000035062	0		ENSMUSG00000050029	0		ENSMUSG00000027513	0		ENSMUSG00000081157	0		ENSMUSG00000041571	0
ENSMUSG00000082035	0		ENSMUSG00000083621	0		ENSMUSG00000038400	0		ENSMUSG00000060703	0		ENSMUSG00000093405	0
ENSMUSG00000064127	0		ENSMUSG00000081684	0		ENSMUSG00000051177	0		ENSMUSG00000035000	0		ENSMUSG00000068629	0
ENSMUSG00000083307	0		ENSMUSG00000025630	0		ENSMUSG00000082399	0		ENSMUSG00000005505	0		ENSMUSG00000004473	0
ENSMUSG00000087424	0		ENSMUSG00000031145	0		ENSMUSG00000054455	0		ENSMUSG00000063235	0		ENSMUSG00000075701	0
ENSMUSG00000084349	0		ENSMUSG00000036022	0		ENSMUSG00000081700	0		ENSMUSG00000091037	0		ENSMUSG00000032640	0
ENSMUSG00002076684	0		ENSMUSG00000023074	0		ENSMUSG00000044042	0		ENSMUSG00000068264	0		ENSMUSG00000030731	0
ENSMUSG00000015668	0		ENSMUSG00000073176	0		ENSMUSG00000075467	0		ENSMUSG00000082044	0		ENSMUSG00000040466	0
ENSMUSG00000046032	0		ENSMUSG00000042515	0		ENSMUSG00000023236	0		ENSMUSG00000027593	0		ENSMUSG00000053198	0
ENSMUSG00000084830	0		ENSMUSG00000083283	0		ENSMUSG00000027276	0		ENSMUSG00000083411	0		ENSMUSG00000008036	0
ENSMUSG00000009406	0		ENSMUSG00000031295	0		ENSMUSG00000026879	0		ENSMUSG00000083019	0		ENSMUSG00000042462	0
ENSMUSG00000001134	0		ENSMUSG00000031403	0		ENSMUSG00000026880	0		ENSMUSG00000083049	0		ENSMUSG00000081895	0
ENSMUSG00000051537	0		ENSMUSG00000083416	0		ENSMUSG00000027384	0		ENSMUSG00000017057	0		ENSMUSG00000046058	0
ENSMUSG00000082284	0		ENSMUSG00000080254	0		ENSMUSG00000068205	0		ENSMUSG00000006373	0		ENSMUSG00000036111	0
ENSMUSG00000079480	0		ENSMUSG00000081209	0		ENSMUSG00000038844	0		ENSMUSG00000081281	0		ENSMUSG00000092659	0
ENSMUSG00000086524	0		ENSMUSG00000031198	0		ENSMUSG00000027422	0		ENSMUSG00000006423	0		ENSMUSG00000031023	0
ENSMUSG00000095562	0		ENSMUSG00000031201	0		ENSMUSG00000027424	0		ENSMUSG00000016308	0		ENSMUSG00000030814	0
ENSMUSG00000081729	0		ENSMUSG00000048709	0		ENSMUSG00000027425	0		ENSMUSG00000025270	0		ENSMUSG00000076454	0
ENSMUSG00000054426	0		ENSMUSG00000050900	0		ENSMUSG00000027347	0		ENSMUSG00000031371	0		ENSMUSG00000035585	0
ENSMUSG00000047676	0		ENSMUSG00000076011	0		ENSMUSG00000040152	0		ENSMUSG00000016427	0		ENSMUSG00000108437	0
ENSMUSG00000056900	0		ENSMUSG00000081205	0		ENSMUSG00000027430	0		ENSMUSG00000031242	0		ENSMUSG00000038296	0
ENSMUSG00000027962	0		ENSMUSG00000025666	0		ENSMUSG00000026887	0		ENSMUSG00000016534	0		ENSMUSG00000098839	0
ENSMUSG00000093384	0		ENSMUSG00000082319	0		ENSMUSG00000047250	0		ENSMUSG00000002015	0		ENSMUSG00000108528	0
ENSMUSG00000089417	0		ENSMUSG00000080877	0		ENSMUSG00000083101	0		ENSMUSG00000031378	0		ENSMUSG00000030591	0
ENSMUSG00000000339	0		ENSMUSG00000081673	0		ENSMUSG00002074962	0		ENSMUSG00000025525	0		ENSMUSG00000066724	0
ENSMUSG00000082394	0		ENSMUSG00000084289	0		ENSMUSG00000083716	0		ENSMUSG00000000355	0		ENSMUSG00000042055	0
ENSMUSG00000102525	0		ENSMUSG00000041688	0		ENSMUSG00000062647	0		ENSMUSG00000048970	0		ENSMUSG00000030669	0
ENSMUSG00000102753	0		ENSMUSG00000079317	0		ENSMUSG00000042938	0		ENSMUSG00000085611	0		ENSMUSG00000041037	0
ENSMUSG00000044434	0		ENSMUSG00000079316	0		ENSMUSG00000074749	0		ENSMUSG00000080896	0		ENSMUSG00000025584	0
ENSMUSG00000037096	0		ENSMUSG00000031176	0		ENSMUSG00000027435	0		ENSMUSG00000025860	0		ENSMUSG00000001794	0
ENSMUSG00000027679	0		ENSMUSG00000031217	0		ENSMUSG00000027447	0		ENSMUSG00000082070	0		ENSMUSG00000109142	0
ENSMUSG00000028133	0		ENSMUSG00000031221	0		ENSMUSG00000074916	0		ENSMUSG00000034480	0		ENSMUSG00000006095	0
ENSMUSG00000105222	0		ENSMUSG00000040147	0		ENSMUSG00000081413	0		ENSMUSG00000031388	0		ENSMUSG00000030753	0
ENSMUSG00000105101	0		ENSMUSG00000042903	0		ENSMUSG00000027324	0		ENSMUSG00000041096	0		ENSMUSG00000059824	0
ENSMUSG00000105095	0		ENSMUSG00000084830	0		ENSMUSG00000033059	0		ENSMUSG00000036985	0		ENSMUSG00000096606	0
ENSMUSG00000098712	0		ENSMUSG00000086877	0		ENSMUSG00000026749	0		ENSMUSG00000045180	0		ENSMUSG00000003380	0
ENSMUSG00000093392	0		ENSMUSG00000082284	0		ENSMUSG00000032046	0		ENSMUSG00000063785	0		ENSMUSG00000093826	0
ENSMUSG00000052544	0		ENSMUSG00000086691	0		ENSMUSG00000082809	0		ENSMUSG00000047238	0		ENSMUSG00000110173	0
ENSMUSG00000047583	0		ENSMUSG00000079480	0		ENSMUSG00000034226	0		ENSMUSG00000036932	0		ENSMUSG00000066807	0
ENSMUSG00000105233	0		ENSMUSG00000095562	0		ENSMUSG00000034216	0		ENSMUSG00000025289	0		ENSMUSG00000081359	0
ENSMUSG00000104646	0		ENSMUSG00000031429	0		ENSMUSG00000032869	0		ENSMUSG00000085711	0		ENSMUSG00000109925	0
ENSMUSG00000053870	0		ENSMUSG00000079418	0		ENSMUSG00000082029	0		ENSMUSG00000048007	0		ENSMUSG00000062758	0
ENSMUSG00000083353	0		ENSMUSG00000067924	0		ENSMUSG00000083240	0		ENSMUSG00000084131	0		ENSMUSG00000108352	0
ENSMUSG00000044330	0		ENSMUSG00000054426	0		ENSMUSG00000082536	0		ENSMUSG00000031109	0		ENSMUSG00000110126	0
ENSMUSG00000100755	0		ENSMUSG00000047676	0		ENSMUSG00002075748	0		ENSMUSG00000082693	0		ENSMUSG00000108911	0
ENSMUSG00000097304	0		ENSMUSG00000041912	0		ENSMUSG00000081272	0		ENSMUSG00000082192	0		ENSMUSG00000035064	0
ENSMUSG00000105943	0		ENSMUSG00000027963	0		ENSMUSG00000026765	0		ENSMUSG00000085396	0		ENSMUSG00000058050	0
ENSMUSG00000038642	0		ENSMUSG00000000339	0		ENSMUSG00000083287	0		ENSMUSG00000050029	0		ENSMUSG00000108358	0
ENSMUSG00000104864	0		ENSMUSG00000082394	0		ENSMUSG00000026827	0		ENSMUSG00000083621	0		ENSMUSG00000084230	0
ENSMUSG00000107892	0		ENSMUSG00000102525	0		ENSMUSG00000026991	0		ENSMUSG00000047844	0		ENSMUSG00000025479	0
ENSMUSG00000054312	0		ENSMUSG00000027957	0		ENSMUSG00000081157	0		ENSMUSG00000031299	0		ENSMUSG00000070423	0
ENSMUSG00000038543	0		ENSMUSG00000037096	0		ENSMUSG00000060703	0		ENSMUSG00000051579	0		ENSMUSG00000030763	0
ENSMUSG00000015749	0		ENSMUSG00000005779	0		ENSMUSG00000091037	0		ENSMUSG00000042712	0		ENSMUSG00000025487	0
ENSMUSG00000074506	0		ENSMUSG00000027679	0		ENSMUSG00000002104	0		ENSMUSG00000019088	0		ENSMUSG00000025499	0
ENSMUSG00000015852	0		ENSMUSG00000027956	0		ENSMUSG00000065563	0		ENSMUSG00000009995	0		ENSMUSG00000025498	0
ENSMUSG00000084686	0		ENSMUSG00000099033	0		ENSMUSG00000048911	0		ENSMUSG00000001962	0		ENSMUSG00000091083	0
ENSMUSG00000089988	0		ENSMUSG00000028128	0		ENSMUSG00000082044	0		ENSMUSG00000015289	0		ENSMUSG00000065118	0
ENSMUSG00000081058	0		ENSMUSG00000039831	0		ENSMUSG00000083411	0		ENSMUSG00000031271	0		ENSMUSG00000050276	0
ENSMUSG00000063954	0		ENSMUSG00000005628	0		ENSMUSG00000033965	0		ENSMUSG00000031399	0		ENSMUSG00000025511	0
ENSMUSG00000104491	0		ENSMUSG00000092607	0		ENSMUSG00000083019	0		ENSMUSG00000072945	0		ENSMUSG00000064208	0
ENSMUSG00000074236	0		ENSMUSG00000027714	0		ENSMUSG00000031333	0		ENSMUSG00000031149	0		ENSMUSG00000050490	0
ENSMUSG00000104309	0		ENSMUSG00000039047	0		ENSMUSG00000083327	0		ENSMUSG00000031400	0		ENSMUSG00000095478	0
ENSMUSG00000015947	0		ENSMUSG00000037325	0		ENSMUSG00000079297	0		ENSMUSG00000083283	0		ENSMUSG00000069682	0
ENSMUSG00000097041	0		ENSMUSG00000027998	0		ENSMUSG00000083049	0		ENSMUSG00000031134	0		ENSMUSG00000000296	0
ENSMUSG00000038374	0		ENSMUSG00002075254	0		ENSMUSG00000017057	0		ENSMUSG00000059461	0		ENSMUSG00000063760	0
ENSMUSG00002075346	0		ENSMUSG00000097167	0		ENSMUSG00000078317	0		ENSMUSG00000048709	0		ENSMUSG00000035311	0
ENSMUSG00000027999	0		ENSMUSG00000053192	0		ENSMUSG00000062070	0		ENSMUSG00000031197	0		ENSMUSG00000019782	0
ENSMUSG00000104241	0		ENSMUSG00000038975	0		ENSMUSG00000031375	0		ENSMUSG00000082675	0		ENSMUSG00000039497	0
ENSMUSG00000037152	0		ENSMUSG00000065738	0		ENSMUSG00000031239	0		ENSMUSG00000050900	0		ENSMUSG00000020059	0
ENSMUSG00000063328	0		ENSMUSG00000028114	0		ENSMUSG00000025266	0		ENSMUSG00000081752	0		ENSMUSG00000019873	0
ENSMUSG00000061143	0		ENSMUSG00000062908	0		ENSMUSG00000031245	0		ENSMUSG00000031357	0		ENSMUSG00000020225	0
ENSMUSG00000028099	0		ENSMUSG00000047583	0		ENSMUSG00000025265	0		ENSMUSG00000016382	0		ENSMUSG00000020218	0
ENSMUSG00000065669	0		ENSMUSG00000104646	0		ENSMUSG00000083596	0		ENSMUSG00000083482	0		ENSMUSG00000019837	0
ENSMUSG00000044167	0		ENSMUSG00000040086	0		ENSMUSG00000016534	0		ENSMUSG00000081164	0		ENSMUSG00000020121	0
ENSMUSG00000119552	0		ENSMUSG00000050174	0		ENSMUSG00000031378	0		ENSMUSG00000031360	0		ENSMUSG00000019831	0
ENSMUSG00000105558	0		ENSMUSG00000044330	0		ENSMUSG00000025665	0		ENSMUSG00000081205	0		ENSMUSG00000085666	0
ENSMUSG00000028096	0		ENSMUSG00000105359	0		ENSMUSG00000080896	0		ENSMUSG00000082319	0		ENSMUSG00000111531	0
ENSMUSG00000048039	0		ENSMUSG00000105943	0		ENSMUSG00000082070	0		ENSMUSG00000080877	0		ENSMUSG00000020017	0
ENSMUSG00000004891	0		ENSMUSG00000028081	0		ENSMUSG00000067377	0		ENSMUSG00000068243	0		ENSMUSG00000038214	0
ENSMUSG00000038256	0		ENSMUSG00000064390	0		ENSMUSG00000068014	0		ENSMUSG00000031373	0		ENSMUSG00000036112	0
ENSMUSG00000105843	0		ENSMUSG00000065431	0		ENSMUSG00000037010	0		ENSMUSG00000045237	0		ENSMUSG00000038160	0
ENSMUSG00000105879	0		ENSMUSG00000038619	0		ENSMUSG00000037005	0		ENSMUSG00000073139	0		ENSMUSG00000019849	0
ENSMUSG00000028089	0		ENSMUSG00000104864	0		ENSMUSG00000036985	0		ENSMUSG00000031379	0		ENSMUSG00000045867	0
ENSMUSG00000028069	0		ENSMUSG00000049940	0		ENSMUSG00000045180	0		ENSMUSG00000025059	0		ENSMUSG00000040280	0
ENSMUSG00000028029	0		ENSMUSG00000054312	0		ENSMUSG00000050148	0		ENSMUSG00000031167	0		ENSMUSG00000036676	0
ENSMUSG00000105641	0		ENSMUSG00000074506	0		ENSMUSG00000041633	0		ENSMUSG00000081673	0		ENSMUSG00000019872	0
ENSMUSG00000001415	0		ENSMUSG00000015747	0		ENSMUSG00000036959	0		ENSMUSG00000061778	0		ENSMUSG00000058297	0
ENSMUSG00000096792	0		ENSMUSG00000025766	0		ENSMUSG00000033578	0		ENSMUSG00000084289	0		ENSMUSG00000025381	0
ENSMUSG00002076160	0		ENSMUSG00000046688	0		ENSMUSG00000073293	0		ENSMUSG00000079508	0		ENSMUSG00000046916	0
ENSMUSG00000080832	0		ENSMUSG00000063954	0		ENSMUSG00000031266	0		ENSMUSG00000079316	0		ENSMUSG00000004207	0
ENSMUSG00000069011	0		ENSMUSG00000102190	0		ENSMUSG00000063018	0		ENSMUSG00000025151	0		ENSMUSG00000081926	0
ENSMUSG00000105977	0		ENSMUSG00000050936	0		ENSMUSG00000067194	0		ENSMUSG00000067147	0		ENSMUSG00000090247	0
ENSMUSG00000081657	0		ENSMUSG00000038403	0		ENSMUSG00000084131	0		ENSMUSG00000025742	0		ENSMUSG00000047712	0
ENSMUSG00000072381	0		ENSMUSG00000038393	0		ENSMUSG00000031109	0		ENSMUSG00000040363	0		ENSMUSG00000020099	0
ENSMUSG00000083610	0		ENSMUSG00000027999	0		ENSMUSG00000082693	0		ENSMUSG00000082035	0		ENSMUSG00000020098	0
ENSMUSG00000041355	0		ENSMUSG00000104241	0		ENSMUSG00000031119	0		ENSMUSG00000046532	0		ENSMUSG00000078348	0
ENSMUSG00000074479	0		ENSMUSG00000037152	0		ENSMUSG00000055653	0		ENSMUSG00000084349	0		ENSMUSG00000037490	0
ENSMUSG00000027859	0		ENSMUSG00000063328	0		ENSMUSG00000083621	0		ENSMUSG00000031217	0		ENSMUSG00000020010	0
ENSMUSG00000027533	0		ENSMUSG00000037111	0		ENSMUSG00000081684	0		ENSMUSG00000044359	0		ENSMUSG00000039166	0
ENSMUSG00000039795	0		ENSMUSG00000028099	0		ENSMUSG00000047844	0		ENSMUSG00000000881	0		ENSMUSG00002076559	0
ENSMUSG00000102215	0		ENSMUSG00000119552	0		ENSMUSG00000050071	0		ENSMUSG00000046032	0		ENSMUSG00000020265	0
ENSMUSG00000037894	0		ENSMUSG00000062006	0		ENSMUSG00000046432	0		ENSMUSG00000023070	0		ENSMUSG00000005054	0
ENSMUSG00000105452	0		ENSMUSG00000004895	0		ENSMUSG00000031144	0		ENSMUSG00000084830	0		ENSMUSG00000032788	0
ENSMUSG00000091512	0		ENSMUSG00000019710	0		ENSMUSG00000031146	0		ENSMUSG00000084284	0		ENSMUSG00000020308	0
ENSMUSG00000028158	0		ENSMUSG00000027983	0		ENSMUSG00000049536	0		ENSMUSG00000079480	0		ENSMUSG00000106347	0
ENSMUSG00000078784	0		ENSMUSG00000105168	0		ENSMUSG00000032806	0		ENSMUSG00000082383	0		ENSMUSG00000035027	0
ENSMUSG00000097790	0		ENSMUSG00000105444	0		ENSMUSG00000060681	0		ENSMUSG00000095562	0		ENSMUSG00000034932	0
ENSMUSG00000119891	0		ENSMUSG00000028089	0		ENSMUSG00000087505	0		ENSMUSG00000031429	0		ENSMUSG00000105379	0
ENSMUSG00000082896	0		ENSMUSG00000038205	0		ENSMUSG00000031400	0		ENSMUSG00000067925	0		ENSMUSG00000112375	0
ENSMUSG00000025128	0		ENSMUSG00000028029	0		ENSMUSG00000072944	0		ENSMUSG00000081729	0		ENSMUSG00000110686	0
ENSMUSG00000027848	0		ENSMUSG00000028070	0		ENSMUSG00000031198	0		ENSMUSG00000054426	0		ENSMUSG00000080021	0
ENSMUSG00000119200	0		ENSMUSG00000028030	0		ENSMUSG00000080645	0		ENSMUSG00000047676	0		ENSMUSG00000036442	0
ENSMUSG00002075203	0		ENSMUSG00000103574	0		ENSMUSG00000040855	0		ENSMUSG00000027963	0		ENSMUSG00000079057	0
ENSMUSG00000103986	0		ENSMUSG00000001416	0		ENSMUSG00000048709	0		ENSMUSG00000028140	0		ENSMUSG00000031639	0
ENSMUSG00000078684	0		ENSMUSG00000036615	0		ENSMUSG00000082675	0		ENSMUSG00000089417	0		ENSMUSG00000045538	0
ENSMUSG00000098912	0		ENSMUSG00000069011	0		ENSMUSG00000050900	0		ENSMUSG00000082394	0		ENSMUSG00000063253	0
ENSMUSG00000048106	0		ENSMUSG00000040374	0		ENSMUSG00000090122	0		ENSMUSG00000034437	0		ENSMUSG00000031722	0
ENSMUSG00000052430	0		ENSMUSG00000040289	0		ENSMUSG00000081752	0		ENSMUSG00000102525	0		ENSMUSG00000026317	0
ENSMUSG00000054199	0		ENSMUSG00000072381	0		ENSMUSG00000081603	0		ENSMUSG00000089911	0		ENSMUSG00000052825	0
ENSMUSG00000118681	0		ENSMUSG00000083610	0		ENSMUSG00000016382	0		ENSMUSG00000027957	0		ENSMUSG00000118587	0
ENSMUSG00000027694	0		ENSMUSG00000028062	0		ENSMUSG00000083482	0		ENSMUSG00000068877	0		ENSMUSG00000093087	0
ENSMUSG00000039617	0		ENSMUSG00000074479	0		ENSMUSG00000025246	0		ENSMUSG00000033386	0		ENSMUSG00000031613	0
ENSMUSG00000077148	0		ENSMUSG00000062515	0		ENSMUSG00000081164	0		ENSMUSG00000034109	0		ENSMUSG00000033624	0
ENSMUSG00000028271	0		ENSMUSG00000039795	0		ENSMUSG00000081221	0		ENSMUSG00000044434	0		ENSMUSG00000031954	0
ENSMUSG00000057036	0		ENSMUSG00000027534	0		ENSMUSG00000076011	0		ENSMUSG00000037096	0		ENSMUSG00000031482	0
ENSMUSG00000028048	0		ENSMUSG00000103735	0		ENSMUSG00000081205	0		ENSMUSG00000005779	0		ENSMUSG00000031534	0
ENSMUSG00000027822	0		ENSMUSG00000091512	0		ENSMUSG00000082319	0		ENSMUSG00000033308	0		ENSMUSG00000046844	0
ENSMUSG00000105355	0		ENSMUSG00000049349	0		ENSMUSG00000080877	0		ENSMUSG00000105243	0		ENSMUSG00000109610	0
ENSMUSG00000027954	0		ENSMUSG00000036503	0		ENSMUSG00000068243	0		ENSMUSG00000105135	0		ENSMUSG00000059355	0
ENSMUSG00000000563	0		ENSMUSG00000027810	0		ENSMUSG00000031283	0		ENSMUSG00000027809	0		ENSMUSG00000098483	0
ENSMUSG00000092072	0		ENSMUSG00000097790	0		ENSMUSG00000015405	0		ENSMUSG00000027956	0		ENSMUSG00000031841	0
ENSMUSG00000102914	0		ENSMUSG00000087119	0		ENSMUSG00000031380	0		ENSMUSG00000039865	0		ENSMUSG00000031839	0
ENSMUSG00000028041	0		ENSMUSG00002075203	0		ENSMUSG00000031382	0		ENSMUSG00000028128	0		ENSMUSG00000031605	0
ENSMUSG00000028044	0		ENSMUSG00000103986	0		ENSMUSG00000035232	0		ENSMUSG00000027708	0		ENSMUSG00000025521	0
ENSMUSG00000027774	0		ENSMUSG00000068923	0		ENSMUSG00000100104	0		ENSMUSG00000085655	0		ENSMUSG00000119461	0
ENSMUSG00000074182	0		ENSMUSG00000078684	0		ENSMUSG00000035776	0		ENSMUSG00000105095	0		ENSMUSG00000030735	0
ENSMUSG00000028194	0		ENSMUSG00000054199	0		ENSMUSG00000035150	0		ENSMUSG00000106087	0		ENSMUSG00000053886	0
ENSMUSG00000028191	0		ENSMUSG00000118681	0		ENSMUSG00000000402	0		ENSMUSG00000028015	0		ENSMUSG00000097702	0
ENSMUSG00000036873	0		ENSMUSG00000027694	0		ENSMUSG00000067147	0		ENSMUSG00000027710	0		ENSMUSG00000104484	0
ENSMUSG00000040747	0		ENSMUSG00000003617	0		ENSMUSG00000025742	0		ENSMUSG00000039831	0		ENSMUSG00000006273	0
ENSMUSG00000087260	0		ENSMUSG00000027770	0		ENSMUSG00000031209	0		ENSMUSG00000093392	0		ENSMUSG00000098221	0
ENSMUSG00000068523	0		ENSMUSG00000102270	0		ENSMUSG00000082035	0		ENSMUSG00000102595	0		ENSMUSG00000031661	0
ENSMUSG00000004035	0		ENSMUSG00000027820	0		ENSMUSG00000064127	0		ENSMUSG00000023057	0		ENSMUSG00000110332	0
ENSMUSG00000070343	0		ENSMUSG00000103476	0		ENSMUSG00000046532	0		ENSMUSG00000054091	0		ENSMUSG00000095762	0
ENSMUSG00000083627	0		ENSMUSG00000040264	0		ENSMUSG00000084349	0		ENSMUSG00000097167	0		ENSMUSG00000066902	0
ENSMUSG00000027944	0		ENSMUSG00000055865	0		ENSMUSG00000083364	0		ENSMUSG00000038975	0		ENSMUSG00000110496	0
ENSMUSG00000103827	0		ENSMUSG00000028271	0		ENSMUSG00000031012	0		ENSMUSG00000065738	0		ENSMUSG00000031751	0
ENSMUSG00000039221	0		ENSMUSG00000057036	0		ENSMUSG00000025037	0		ENSMUSG00000033767	0		ENSMUSG00000031762	0
ENSMUSG00000063600	0		ENSMUSG00000064068	0		ENSMUSG00000037347	0		ENSMUSG00000062908	0		ENSMUSG00000031765	0
ENSMUSG00000085102	0		ENSMUSG00000048581	0		ENSMUSG00000023070	0		ENSMUSG00000104960	0		ENSMUSG00000031494	0
ENSMUSG00000078601	0		ENSMUSG00000037062	0		ENSMUSG00000001924	0		ENSMUSG00000037270	0		ENSMUSG00000094257	0
ENSMUSG00000077569	0		ENSMUSG00000027954	0		ENSMUSG00000047797	0		ENSMUSG00000053870	0		ENSMUSG00000074482	0
ENSMUSG00000068739	0		ENSMUSG00000048458	0		ENSMUSG00000036782	0		ENSMUSG00000028085	0		ENSMUSG00000043068	0
ENSMUSG00000104649	0		ENSMUSG00000068798	0		ENSMUSG00000084284	0		ENSMUSG00000050174	0		ENSMUSG00000043192	0
ENSMUSG00000068732	0		ENSMUSG00000000561	0		ENSMUSG00000051159	0		ENSMUSG00000044330	0		ENSMUSG00000001300	0
ENSMUSG00000048100	0		ENSMUSG00000092072	0		ENSMUSG00000080845	0		ENSMUSG00000100755	0		ENSMUSG00000031851	0
ENSMUSG00000037610	0		ENSMUSG00000102914	0		ENSMUSG00000082383	0		ENSMUSG00000105943	0		ENSMUSG00000093904	0
ENSMUSG00000049300	0		ENSMUSG00000028042	0		ENSMUSG00000051851	0		ENSMUSG00000064984	0		ENSMUSG00000088252	0
ENSMUSG00000106666	0		ENSMUSG00000074466	0		ENSMUSG00000067925	0		ENSMUSG00000064390	0		ENSMUSG00000044600	0
ENSMUSG00000001017	0		ENSMUSG00000074182	0		ENSMUSG00000067924	0		ENSMUSG00000050533	0		ENSMUSG00000047657	0
ENSMUSG00000001025	0		ENSMUSG00000103206	0		ENSMUSG00000081729	0		ENSMUSG00000065431	0		ENSMUSG00000101431	0
ENSMUSG00000056071	0		ENSMUSG00000028195	0		ENSMUSG00000047676	0		ENSMUSG00000046519	0		ENSMUSG00000119577	0
ENSMUSG00000042165	0		ENSMUSG00000027900	0		ENSMUSG00000046999	0		ENSMUSG00000060438	0		ENSMUSG00000039470	0
ENSMUSG00000091421	0		ENSMUSG00000028194	0		ENSMUSG00000028037	0		ENSMUSG00000038619	0		ENSMUSG00000109658	0
ENSMUSG00000027907	0		ENSMUSG00000087260	0		ENSMUSG00000039146	0		ENSMUSG00000063052	0		ENSMUSG00000013160	0
ENSMUSG00000080059	0		ENSMUSG00000042613	0		ENSMUSG00000028036	0		ENSMUSG00000037818	0		ENSMUSG00000007888	0
ENSMUSG00000081819	0		ENSMUSG00000068523	0		ENSMUSG00000027963	0		ENSMUSG00000104864	0		ENSMUSG00000056204	0
ENSMUSG00000040859	0		ENSMUSG00000028187	0		ENSMUSG00000027784	0		ENSMUSG00000025762	0		ENSMUSG00000074412	0
ENSMUSG00000034853	0		ENSMUSG00000004032	0		ENSMUSG00000082394	0		ENSMUSG00000049940	0		ENSMUSG00000021947	0
ENSMUSG00000094320	0		ENSMUSG00000040562	0		ENSMUSG00000102525	0		ENSMUSG00000105260	0		ENSMUSG00000114321	0
ENSMUSG00000028790	0		ENSMUSG00000058135	0		ENSMUSG00000085006	0		ENSMUSG00000097639	0		ENSMUSG00000050335	0
ENSMUSG00000028618	0		ENSMUSG00000027890	0		ENSMUSG00000068877	0		ENSMUSG00000054312	0		ENSMUSG00000021951	0
ENSMUSG00000028979	0		ENSMUSG00000070522	0		ENSMUSG00000081355	0		ENSMUSG00000015750	0		ENSMUSG00000021963	0
ENSMUSG00000057375	0		ENSMUSG00000050947	0		ENSMUSG00000033400	0		ENSMUSG00000028076	0		ENSMUSG00000033083	0
ENSMUSG00000073705	0		ENSMUSG00000068749	0		ENSMUSG00000044667	0		ENSMUSG00000027968	0		ENSMUSG00000021981	0
ENSMUSG00000028613	0		ENSMUSG00000027684	0		ENSMUSG00000044434	0		ENSMUSG00000074506	0		ENSMUSG00000071347	0
ENSMUSG00000028772	0		ENSMUSG00000027942	0		ENSMUSG00000037096	0		ENSMUSG00000045934	0		ENSMUSG00000043157	0
ENSMUSG00000028394	0		ENSMUSG00000068739	0		ENSMUSG00000068874	0		ENSMUSG00000084686	0		ENSMUSG00000021928	0
ENSMUSG00000028608	0		ENSMUSG00000104649	0		ENSMUSG00000033308	0		ENSMUSG00000089988	0		ENSMUSG00000035235	0
ENSMUSG00000083811	0		ENSMUSG00000048100	0		ENSMUSG00000061175	0		ENSMUSG00000015943	0		ENSMUSG00000060143	0
ENSMUSG00000119649	0		ENSMUSG00000027884	0		ENSMUSG00000105243	0		ENSMUSG00000068854	0		ENSMUSG00000021994	0
ENSMUSG00000119144	0		ENSMUSG00000001018	0		ENSMUSG00000105135	0		ENSMUSG00000081058	0		ENSMUSG00000022131	0
ENSMUSG00000028597	0		ENSMUSG00000106666	0		ENSMUSG00000027679	0		ENSMUSG00000102190	0		ENSMUSG00000042682	0
ENSMUSG00000118825	0		ENSMUSG00000027671	0		ENSMUSG00000027956	0		ENSMUSG00000104491	0		ENSMUSG00000115196	0
ENSMUSG00000028911	0		ENSMUSG00000074264	0		ENSMUSG00000039865	0		ENSMUSG00000028024	0		ENSMUSG00000022051	0
ENSMUSG00000039105	0		ENSMUSG00000091421	0		ENSMUSG00000028127	0		ENSMUSG00000105837	0		ENSMUSG00000006526	0
ENSMUSG00000085787	0		ENSMUSG00000028150	0		ENSMUSG00000105095	0		ENSMUSG00000049288	0		ENSMUSG00000042485	0
ENSMUSG00000084314	0		ENSMUSG00000080059	0		ENSMUSG00000033883	0		ENSMUSG00000058952	0		ENSMUSG00000022097	0
ENSMUSG00000085627	0		ENSMUSG00000070583	0		ENSMUSG00000027712	0		ENSMUSG00000063328	0		ENSMUSG00000021917	0
ENSMUSG00000083757	0		ENSMUSG00000028811	0		ENSMUSG00000028125	0		ENSMUSG00000019232	0		ENSMUSG00000035960	0
ENSMUSG00000059343	0		ENSMUSG00000001333	0		ENSMUSG00000039058	0		ENSMUSG00000028098	0		ENSMUSG00000021807	0
ENSMUSG00000065353	0		ENSMUSG00000057572	0		ENSMUSG00000093392	0		ENSMUSG00000119552	0		ENSMUSG00000047222	0
ENSMUSG00000066042	0		ENSMUSG00000040859	0		ENSMUSG00000028003	0		ENSMUSG00000062006	0		ENSMUSG00000094991	0
ENSMUSG00000083512	0		ENSMUSG00000044496	0		ENSMUSG00000102595	0		ENSMUSG00000038298	0		ENSMUSG00000115458	0
ENSMUSG00000028398	0		ENSMUSG00000029019	0		ENSMUSG00000033860	0		ENSMUSG00000019710	0		ENSMUSG00000021814	0
ENSMUSG00000028884	0		ENSMUSG00000086806	0		ENSMUSG00000028001	0		ENSMUSG00000028093	0		ENSMUSG00000095427	0
ENSMUSG00000100514	0		ENSMUSG00000025413	0		ENSMUSG00000039047	0		ENSMUSG00000027984	0		ENSMUSG00000044350	0
ENSMUSG00000083219	0		ENSMUSG00000028798	0		ENSMUSG00000090095	0		ENSMUSG00000027983	0		ENSMUSG00000034795	0
ENSMUSG00000056596	0		ENSMUSG00000094320	0		ENSMUSG00000027996	0		ENSMUSG00000105879	0		ENSMUSG00000115637	0
ENSMUSG00000083011	0		ENSMUSG00000040795	0		ENSMUSG00000015711	0		ENSMUSG00000091721	0		ENSMUSG00000062611	0
ENSMUSG00000028848	0		ENSMUSG00000029003	0		ENSMUSG00000062908	0		ENSMUSG00000027878	0		ENSMUSG00000094974	0
ENSMUSG00000039577	0		ENSMUSG00000055401	0		ENSMUSG00000096544	0		ENSMUSG00000069014	0		ENSMUSG00000050666	0
ENSMUSG00000003038	0		ENSMUSG00000028788	0		ENSMUSG00000027993	0		ENSMUSG00000038092	0		ENSMUSG00000076886	0
ENSMUSG00000028709	0		ENSMUSG00000064648	0		ENSMUSG00000105233	0		ENSMUSG00000063730	0		ENSMUSG00000022174	0
ENSMUSG00000012117	0		ENSMUSG00000088625	0		ENSMUSG00000104646	0		ENSMUSG00000028013	0		ENSMUSG00000115431	0
ENSMUSG00000039410	0		ENSMUSG00000063172	0		ENSMUSG00000051000	0		ENSMUSG00000062410	0		ENSMUSG00000074553	0
ENSMUSG00000028706	0		ENSMUSG00000070577	0		ENSMUSG00000031286	0		ENSMUSG00000027870	0		ENSMUSG00000053961	0
ENSMUSG00000063882	0		ENSMUSG00000028975	0		ENSMUSG00000027722	0		ENSMUSG00000040943	0		ENSMUSG00000060680	0
ENSMUSG00000050105	0		ENSMUSG00000081086	0		ENSMUSG00000037211	0		ENSMUSG00000028066	0		ENSMUSG00000072596	0
ENSMUSG00000092483	0		ENSMUSG00000038422	0		ENSMUSG00000100755	0		ENSMUSG00000106568	0		ENSMUSG00000015437	0
ENSMUSG00000066116	0		ENSMUSG00000028393	0		ENSMUSG00000105359	0		ENSMUSG00000027752	0		ENSMUSG00000017491	0
ENSMUSG00000099289	0		ENSMUSG00000028608	0		ENSMUSG00000105395	0		ENSMUSG00000036632	0		ENSMUSG00000021737	0
ENSMUSG00000083044	0		ENSMUSG00000028996	0		ENSMUSG00000105943	0		ENSMUSG00000069011	0		ENSMUSG00000021750	0
ENSMUSG00000083139	0		ENSMUSG00000083811	0		ENSMUSG00000028111	0		ENSMUSG00000028167	0		ENSMUSG00000041737	0
ENSMUSG00000003810	0		ENSMUSG00000119649	0		ENSMUSG00000028082	0		ENSMUSG00000027865	0		ENSMUSG00000040813	0
ENSMUSG00000028696	0		ENSMUSG00000119144	0		ENSMUSG00000044864	0		ENSMUSG00000036580	0		ENSMUSG00000032041	0
ENSMUSG00000083678	0		ENSMUSG00000028910	0		ENSMUSG00000028081	0		ENSMUSG00000103034	0		ENSMUSG00000032042	0
ENSMUSG00000082743	0		ENSMUSG00000118825	0		ENSMUSG00000040016	0		ENSMUSG00000028062	0		ENSMUSG00000032251	0
ENSMUSG00000023153	0		ENSMUSG00000028982	0		ENSMUSG00000028108	0		ENSMUSG00000008604	0		ENSMUSG00000111774	0
ENSMUSG00000038368	0		ENSMUSG00000039105	0		ENSMUSG00000028080	0		ENSMUSG00000027508	0		ENSMUSG00000099927	0
ENSMUSG00000033948	0		ENSMUSG00000028568	0		ENSMUSG00000094392	0		ENSMUSG00000027533	0		ENSMUSG00000010045	0
ENSMUSG00000070923	0		ENSMUSG00000073775	0		ENSMUSG00000104864	0		ENSMUSG00000053897	0		ENSMUSG00000099980	0
ENSMUSG00000029062	0		ENSMUSG00000084314	0		ENSMUSG00000049940	0		ENSMUSG00000039795	0		ENSMUSG00000056131	0
ENSMUSG00000100863	0		ENSMUSG00000039005	0		ENSMUSG00000015750	0		ENSMUSG00000103735	0		ENSMUSG00000064472	0
ENSMUSG00000095937	0		ENSMUSG00000083087	0		ENSMUSG00000038526	0		ENSMUSG00000048938	0		ENSMUSG00000001948	0
ENSMUSG00000028578	0		ENSMUSG00000082998	0		ENSMUSG00000074506	0		ENSMUSG00000037894	0		ENSMUSG00000057969	0
ENSMUSG00000048772	0		ENSMUSG00000046341	0		ENSMUSG00000089988	0		ENSMUSG00000027801	0		ENSMUSG00000110161	0
ENSMUSG00000063314	0		ENSMUSG00000028955	0		ENSMUSG00000068854	0		ENSMUSG00000099146	0		ENSMUSG00000031918	0
ENSMUSG00000029066	0		ENSMUSG00000083757	0		ENSMUSG00000102190	0		ENSMUSG00000090306	0		ENSMUSG00000032300	0
ENSMUSG00000028576	0		ENSMUSG00000028896	0		ENSMUSG00000104491	0		ENSMUSG00000027552	0		ENSMUSG00000118728	0
ENSMUSG00000036905	0		ENSMUSG00000081871	0		ENSMUSG00000050936	0		ENSMUSG00000037797	0		ENSMUSG00000042106	0
ENSMUSG00000084260	0		ENSMUSG00000066043	0		ENSMUSG00000105827	0		ENSMUSG00000028138	0		ENSMUSG00000004096	0
ENSMUSG00000080806	0		ENSMUSG00000054428	0		ENSMUSG00000037892	0		ENSMUSG00000027810	0		ENSMUSG00000111085	0
ENSMUSG00000028575	0		ENSMUSG00000087352	0		ENSMUSG00000106078	0		ENSMUSG00000027556	0		ENSMUSG00000070284	0
ENSMUSG00000083179	0		ENSMUSG00000028398	0		ENSMUSG00000028024	0		ENSMUSG00000097790	0		ENSMUSG00000100158	0
ENSMUSG00000051557	0		ENSMUSG00000054405	0		ENSMUSG00000038393	0		ENSMUSG00000027559	0		ENSMUSG00000077394	0
ENSMUSG00000028573	0		ENSMUSG00000081544	0		ENSMUSG00000028017	0		ENSMUSG00000036432	0		ENSMUSG00000111763	0
ENSMUSG00000023286	0		ENSMUSG00000028878	0		ENSMUSG00002075346	0		ENSMUSG00000027562	0		ENSMUSG00000058173	0
ENSMUSG00000052914	0		ENSMUSG00000028545	0		ENSMUSG00000058952	0		ENSMUSG00000005687	0		ENSMUSG00000045414	0
ENSMUSG00000006395	0		ENSMUSG00000037692	0		ENSMUSG00000027999	0		ENSMUSG00000028149	0		ENSMUSG00000053128	0
ENSMUSG00000096351	0		ENSMUSG00000028851	0		ENSMUSG00000063328	0		ENSMUSG00000027601	0		ENSMUSG00000091460	0
ENSMUSG00000088552	0		ENSMUSG00000028848	0		ENSMUSG00000019232	0		ENSMUSG00002075203	0		ENSMUSG00000084786	0
ENSMUSG00000028643	0		ENSMUSG00000043257	0		ENSMUSG00000119552	0		ENSMUSG00000103986	0		ENSMUSG00000032123	0
ENSMUSG00000028759	0		ENSMUSG00000070867	0		ENSMUSG00000062006	0		ENSMUSG00000028057	0		ENSMUSG00000060467	0
ENSMUSG00000083326	0		ENSMUSG00000065047	0		ENSMUSG00000004895	0		ENSMUSG00000027761	0		ENSMUSG00000062933	0
ENSMUSG00000028741	0		ENSMUSG00000028713	0		ENSMUSG00000004897	0		ENSMUSG00000027762	0		ENSMUSG00000101502	0
ENSMUSG00000083836	0		ENSMUSG00000028468	0		ENSMUSG00000028096	0		ENSMUSG00000069094	0		ENSMUSG00000032456	0
ENSMUSG00000087385	0		ENSMUSG00000029029	0		ENSMUSG00000048332	0		ENSMUSG00000027694	0		ENSMUSG00000032601	0
ENSMUSG00000087361	0		ENSMUSG00000029030	0		ENSMUSG00000004891	0		ENSMUSG00000027765	0		ENSMUSG00000032096	0
ENSMUSG00000070803	0		ENSMUSG00000003038	0		ENSMUSG00000037016	0		ENSMUSG00000027770	0		ENSMUSG00000039438	0
ENSMUSG00000098569	0		ENSMUSG00000012117	0		ENSMUSG00000105879	0		ENSMUSG00000027820	0		ENSMUSG00000098490	0
ENSMUSG00000065490	0		ENSMUSG00000063882	0		ENSMUSG00000028031	0		ENSMUSG00000068921	0		ENSMUSG00000065547	0
ENSMUSG00000085968	0		ENSMUSG00000087413	0		ENSMUSG00000028070	0		ENSMUSG00000002428	0		ENSMUSG00000032180	0
ENSMUSG00000081121	0		ENSMUSG00000081772	0		ENSMUSG00000028030	0		ENSMUSG00000019528	0		ENSMUSG00000032193	0
ENSMUSG00000064443	0		ENSMUSG00000028832	0		ENSMUSG00000106499	0		ENSMUSG00000040253	0		ENSMUSG00000036867	0
ENSMUSG00000066090	0		ENSMUSG00000037348	0		ENSMUSG00000027878	0		ENSMUSG00000077148	0		ENSMUSG00000051238	0
ENSMUSG00000070637	0		ENSMUSG00000028700	0		ENSMUSG00000069014	0		ENSMUSG00000041237	0		ENSMUSG00000006235	0
ENSMUSG00000040740	0		ENSMUSG00000037306	0		ENSMUSG00000027875	0		ENSMUSG00000028048	0		ENSMUSG00000098973	0
ENSMUSG00000044377	0		ENSMUSG00000028821	0		ENSMUSG00000053398	0		ENSMUSG00000064068	0		ENSMUSG00000013822	0
ENSMUSG00000083708	0		ENSMUSG00000083139	0		ENSMUSG00000095143	0		ENSMUSG00000037072	0		ENSMUSG00000094627	0
ENSMUSG00000066026	0		ENSMUSG00000034042	0		ENSMUSG00000001418	0		ENSMUSG00000045576	0		ENSMUSG00000089958	0
ENSMUSG00000028648	0		ENSMUSG00000028803	0		ENSMUSG00000095388	0		ENSMUSG00000037062	0		ENSMUSG00000066809	0
ENSMUSG00000076271	0		ENSMUSG00000028494	0		ENSMUSG00000001420	0		ENSMUSG00000027953	0		ENSMUSG00000032381	0
ENSMUSG00000028889	0		ENSMUSG00000083678	0		ENSMUSG00000105641	0		ENSMUSG00000027954	0		ENSMUSG00000059237	0
ENSMUSG00000079942	0		ENSMUSG00000028691	0		ENSMUSG00000028013	0		ENSMUSG00000086389	0		ENSMUSG00000036781	0
ENSMUSG00000050188	0		ENSMUSG00000028672	0		ENSMUSG00000027871	0		ENSMUSG00000048916	0		ENSMUSG00000033392	0
ENSMUSG00000073755	0		ENSMUSG00000028669	0		ENSMUSG00000085121	0		ENSMUSG00000092072	0		ENSMUSG00000066270	0
ENSMUSG00000070737	0		ENSMUSG00000078480	0		ENSMUSG00000106069	0		ENSMUSG00000027829	0		ENSMUSG00000098893	0
ENSMUSG00000087416	0		ENSMUSG00000036995	0		ENSMUSG00000080832	0		ENSMUSG00000102914	0		ENSMUSG00000044534	0
ENSMUSG00000081792	0		ENSMUSG00000070923	0		ENSMUSG00000050144	0		ENSMUSG00000027901	0		ENSMUSG00000037949	0
ENSMUSG00000028251	0		ENSMUSG00000117251	0		ENSMUSG00000027796	0		ENSMUSG00000040774	0		ENSMUSG00000042688	0
ENSMUSG00000107859	0		ENSMUSG00000100863	0		ENSMUSG00000105977	0		ENSMUSG00000042642	0		ENSMUSG00000025786	0
ENSMUSG00002075696	0		ENSMUSG00000087128	0		ENSMUSG00000028165	0		ENSMUSG00000049404	0		ENSMUSG00000049723	0
ENSMUSG00000095042	0		ENSMUSG00000048772	0		ENSMUSG00000044468	0		ENSMUSG00000074182	0		ENSMUSG00000045287	0
ENSMUSG00000081985	0		ENSMUSG00000063314	0		ENSMUSG00000103034	0		ENSMUSG00000027775	0		ENSMUSG00000038366	0
ENSMUSG00000082674	0		ENSMUSG00000029066	0		ENSMUSG00000027499	0		ENSMUSG00000103206	0		ENSMUSG00000084277	0
ENSMUSG00000083834	0		ENSMUSG00000065990	0		ENSMUSG00000097804	0		ENSMUSG00000028195	0		ENSMUSG00000038178	0
ENSMUSG00000028378	0		ENSMUSG00000033423	0		ENSMUSG00000102463	0		ENSMUSG00000027900	0		ENSMUSG00000017400	0
ENSMUSG00000045854	0		ENSMUSG00000009640	0		ENSMUSG00000028064	0		ENSMUSG00000105272	0		ENSMUSG00000020444	0
ENSMUSG00000040183	0		ENSMUSG00000084260	0		ENSMUSG00000027864	0		ENSMUSG00000028194	0		ENSMUSG00000020462	0
ENSMUSG00000068240	0		ENSMUSG00000083179	0		ENSMUSG00000072381	0		ENSMUSG00000087260	0		ENSMUSG00000032673	0
ENSMUSG00000028274	0		ENSMUSG00000052684	0		ENSMUSG00000033161	0		ENSMUSG00000028189	0		ENSMUSG00000020889	0
ENSMUSG00000062554	0		ENSMUSG00000028540	0		ENSMUSG00000083610	0		ENSMUSG00000068523	0		ENSMUSG00000017493	0
ENSMUSG00000095588	0		ENSMUSG00000023286	0		ENSMUSG00000044313	0		ENSMUSG00000028187	0		ENSMUSG00000061650	0
ENSMUSG00000079993	0		ENSMUSG00000023571	0		ENSMUSG00000084728	0		ENSMUSG00000028185	0		ENSMUSG00000024205	0
ENSMUSG00000028407	0		ENSMUSG00000084159	0		ENSMUSG00000008601	0		ENSMUSG00000004032	0		ENSMUSG00000020841	0
ENSMUSG00000071014	0		ENSMUSG00000087381	0		ENSMUSG00000069114	0		ENSMUSG00000004035	0		ENSMUSG00000020916	0
ENSMUSG00000066315	0		ENSMUSG00000041351	0		ENSMUSG00000041355	0		ENSMUSG00000068762	0		ENSMUSG00000086702	0
ENSMUSG00000049969	0		ENSMUSG00000006395	0		ENSMUSG00000040209	0		ENSMUSG00000004038	0		ENSMUSG00000020311	0
ENSMUSG00000028409	0		ENSMUSG00000078349	0		ENSMUSG00000027533	0		ENSMUSG00000070343	0		ENSMUSG00000044502	0
ENSMUSG00000056412	0		ENSMUSG00000095567	0		ENSMUSG00000027858	0		ENSMUSG00000000001	0		ENSMUSG00000035530	0
ENSMUSG00000081309	0		ENSMUSG00000028645	0		ENSMUSG00000053897	0		ENSMUSG00000028184	0		ENSMUSG00000091478	0
ENSMUSG00000028419	0		ENSMUSG00000045268	0		ENSMUSG00000027536	0		ENSMUSG00000098397	0		ENSMUSG00000082646	0
ENSMUSG00000089265	0		ENSMUSG00000078584	0		ENSMUSG00000028161	0		ENSMUSG00000068739	0		ENSMUSG00000104854	0
ENSMUSG00000028214	0		ENSMUSG00000028639	0		ENSMUSG00000103626	0		ENSMUSG00000104649	0		ENSMUSG00000081254	0
ENSMUSG00000085614	0		ENSMUSG00000041193	0		ENSMUSG00000039710	0		ENSMUSG00000027935	0		ENSMUSG00000042650	0
ENSMUSG00000028443	0		ENSMUSG00000050608	0		ENSMUSG00000028158	0		ENSMUSG00000027937	0		ENSMUSG00000019173	0
ENSMUSG00000049488	0		ENSMUSG00000060288	0		ENSMUSG00000074207	0		ENSMUSG00000027884	0		ENSMUSG00000020328	0
ENSMUSG00000083328	0		ENSMUSG00000028553	0		ENSMUSG00000027805	0		ENSMUSG00000027883	0		ENSMUSG00000082530	0
ENSMUSG00000081239	0		ENSMUSG00000028741	0		ENSMUSG00000027550	0		ENSMUSG00000027660	0		ENSMUSG00000078154	0
ENSMUSG00000040550	0		ENSMUSG00000083836	0		ENSMUSG00000027555	0		ENSMUSG00000103039	0		ENSMUSG00000040283	0
ENSMUSG00000086587	0		ENSMUSG00000028636	0		ENSMUSG00000097790	0		ENSMUSG00000027931	0		ENSMUSG00000098600	0
ENSMUSG00000084408	0		ENSMUSG00000086782	0		ENSMUSG00000039519	0		ENSMUSG00000001016	0		ENSMUSG00000001313	0
ENSMUSG00000081679	0		ENSMUSG00000070803	0		ENSMUSG00000028059	0		ENSMUSG00000001018	0		ENSMUSG00000064057	0
ENSMUSG00000096423	0		ENSMUSG00000041025	0		ENSMUSG00000028149	0		ENSMUSG00000106666	0		ENSMUSG00000025371	0
ENSMUSG00000050550	0		ENSMUSG00000028737	0		ENSMUSG00000106574	0		ENSMUSG00000001017	0		ENSMUSG00000046417	0
ENSMUSG00000078772	0		ENSMUSG00000065490	0		ENSMUSG00000103986	0		ENSMUSG00000074457	0		ENSMUSG00000010277	0
ENSMUSG00000082962	0		ENSMUSG00000032870	0		ENSMUSG00000027761	0		ENSMUSG00000074264	0		ENSMUSG00000036644	0
ENSMUSG00000096256	0		ENSMUSG00000028657	0		ENSMUSG00000068923	0		ENSMUSG00000027981	0		ENSMUSG00000014177	0
ENSMUSG00000073877	0		ENSMUSG00000028653	0		ENSMUSG00000078684	0		ENSMUSG00000080059	0		ENSMUSG00000078572	0
ENSMUSG00000118434	0		ENSMUSG00000028651	0		ENSMUSG00000027762	0		ENSMUSG00000059423	0		ENSMUSG00000037278	0
ENSMUSG00000118433	0		ENSMUSG00000064655	0		ENSMUSG00000118681	0		ENSMUSG00000057572	0		ENSMUSG00000017309	0
ENSMUSG00000091938	0		ENSMUSG00000028521	0		ENSMUSG00000027694	0		ENSMUSG00000034853	0		ENSMUSG00000020921	0
ENSMUSG00000096826	0		ENSMUSG00000040842	0		ENSMUSG00000003617	0		ENSMUSG00000094320	0		ENSMUSG00000085501	0
ENSMUSG00000102504	0		ENSMUSG00000048406	0		ENSMUSG00000027820	0		ENSMUSG00000028795	0		ENSMUSG00000050270	0
ENSMUSG00000028453	0		ENSMUSG00000043085	0		ENSMUSG00000040253	0		ENSMUSG00000028622	0		ENSMUSG00000061111	0
ENSMUSG00000028466	0		ENSMUSG00000028917	0		ENSMUSG00000106019	0		ENSMUSG00000047719	0		ENSMUSG00002076463	0
ENSMUSG00000028467	0		ENSMUSG00000083708	0		ENSMUSG00000077148	0		ENSMUSG00000088625	0		ENSMUSG00000036275	0
ENSMUSG00002075231	0		ENSMUSG00000070610	0		ENSMUSG00000028268	0		ENSMUSG00000028979	0		ENSMUSG00000058073	0
ENSMUSG00000028318	0		ENSMUSG00000066026	0		ENSMUSG00000041237	0		ENSMUSG00000034785	0		ENSMUSG00000039450	0
ENSMUSG00000078713	0		ENSMUSG00000066000	0		ENSMUSG00000104973	0		ENSMUSG00000057375	0		ENSMUSG00000035373	0
ENSMUSG00000045973	0		ENSMUSG00000023075	0		ENSMUSG00000089999	0		ENSMUSG00000078686	0		ENSMUSG00000009185	0
ENSMUSG00000028328	0		ENSMUSG00000028647	0		ENSMUSG00000057036	0		ENSMUSG00000078685	0		ENSMUSG00000018844	0
ENSMUSG00000082194	0		ENSMUSG00000032643	0		ENSMUSG00000028048	0		ENSMUSG00000078683	0		ENSMUSG00000086058	0
ENSMUSG00000028331	0		ENSMUSG00000028889	0		ENSMUSG00000002227	0		ENSMUSG00000078680	0		ENSMUSG00000054404	0
ENSMUSG00000028333	0		ENSMUSG00000028869	0		ENSMUSG00000103905	0		ENSMUSG00000073834	0		ENSMUSG00000045377	0
ENSMUSG00000028334	0		ENSMUSG00000079942	0		ENSMUSG00000042766	0		ENSMUSG00000094793	0		ENSMUSG00000046215	0
ENSMUSG00000028337	0		ENSMUSG00000050188	0		ENSMUSG00000027699	0		ENSMUSG00000096891	0		ENSMUSG00000085154	0
ENSMUSG00000039813	0		ENSMUSG00000028847	0		ENSMUSG00000027698	0		ENSMUSG00000094948	0		ENSMUSG00000097328	0
ENSMUSG00000028339	0		ENSMUSG00000028833	0		ENSMUSG00000039304	0		ENSMUSG00000096652	0		ENSMUSG00000051748	0
ENSMUSG00000007613	0		ENSMUSG00000028792	0		ENSMUSG00000027828	0		ENSMUSG00000089873	0		ENSMUSG00000082706	0
ENSMUSG00000053317	0		ENSMUSG00000028793	0		ENSMUSG00000027831	0		ENSMUSG00000082173	0		ENSMUSG00000070394	0
ENSMUSG00000044018	0		ENSMUSG00000085643	0		ENSMUSG00000042672	0		ENSMUSG00000073830	0		ENSMUSG00000099681	0
ENSMUSG00000019836	0		ENSMUSG00000040410	0		ENSMUSG00000049404	0		ENSMUSG00000096674	0		ENSMUSG00000018340	0
ENSMUSG00000028312	0		ENSMUSG00000038816	0		ENSMUSG00000103206	0		ENSMUSG00000073835	0		ENSMUSG00000080738	0
ENSMUSG00000015247	0		ENSMUSG00000038764	0		ENSMUSG00000028195	0		ENSMUSG00000078675	0		ENSMUSG00000086460	0
ENSMUSG00000100396	0		ENSMUSG00000040520	0		ENSMUSG00000028194	0		ENSMUSG00000095532	0		ENSMUSG00000078812	0
ENSMUSG00000062353	0		ENSMUSG00000082674	0		ENSMUSG00000070368	0		ENSMUSG00000096688	0		ENSMUSG00002075075	0
ENSMUSG00000105429	0		ENSMUSG00000045854	0		ENSMUSG00000027896	0		ENSMUSG00000082065	0		ENSMUSG00000059439	0
ENSMUSG00000029463	0		ENSMUSG00000042198	0		ENSMUSG00000042613	0		ENSMUSG00000078674	0		ENSMUSG00000020553	0
ENSMUSG00000104950	0		ENSMUSG00000038544	0		ENSMUSG00000027894	0		ENSMUSG00000083304	0		ENSMUSG00000003949	0
ENSMUSG00000007415	0		ENSMUSG00000062554	0		ENSMUSG00000011008	0		ENSMUSG00000078673	0		ENSMUSG00000081021	0
ENSMUSG00000088583	0		ENSMUSG00000095588	0		ENSMUSG00000036825	0		ENSMUSG00000090090	0		ENSMUSG00000080904	0
ENSMUSG00000051306	0		ENSMUSG00000040044	0		ENSMUSG00000086968	0		ENSMUSG00000058523	0		ENSMUSG00000041654	0
ENSMUSG00000097287	0		ENSMUSG00000028295	0		ENSMUSG00000046280	0		ENSMUSG00000081053	0		ENSMUSG00000034641	0
ENSMUSG00000105929	0		ENSMUSG00000082762	0		ENSMUSG00000004032	0		ENSMUSG00000082363	0		ENSMUSG00000044811	0
ENSMUSG00000018965	0		ENSMUSG00000071014	0		ENSMUSG00000004035	0		ENSMUSG00000082644	0		ENSMUSG00000069609	0
ENSMUSG00000053178	0		ENSMUSG00000028411	0		ENSMUSG00000040562	0		ENSMUSG00000084309	0		ENSMUSG00000045980	0
ENSMUSG00000029468	0		ENSMUSG00000084215	0		ENSMUSG00000070343	0		ENSMUSG00000066154	0		ENSMUSG00000018451	0
ENSMUSG00000046808	0		ENSMUSG00000059482	0		ENSMUSG00000027890	0		ENSMUSG00000085404	0		ENSMUSG00000041126	0
ENSMUSG00000105865	0		ENSMUSG00000028409	0		ENSMUSG00000027690	0		ENSMUSG00000081086	0		ENSMUSG00000020803	0
ENSMUSG00000105124	0		ENSMUSG00000056412	0		ENSMUSG00000103827	0		ENSMUSG00000028974	0		ENSMUSG00000081675	0
ENSMUSG00000029311	0		ENSMUSG00000028416	0		ENSMUSG00000104444	0		ENSMUSG00000028779	0		ENSMUSG00000057778	0
ENSMUSG00000095159	0		ENSMUSG00000089308	0		ENSMUSG00000050947	0		ENSMUSG00000023232	0		ENSMUSG00000084329	0
ENSMUSG00000118625	0		ENSMUSG00000049225	0		ENSMUSG00000068747	0		ENSMUSG00000028393	0		ENSMUSG00000078974	0
ENSMUSG00000029298	0		ENSMUSG00000028443	0		ENSMUSG00000077569	0		ENSMUSG00000028608	0		ENSMUSG00000005952	0
ENSMUSG00000067058	0		ENSMUSG00000046312	0		ENSMUSG00000098397	0		ENSMUSG00000028992	0		ENSMUSG00000038976	0
ENSMUSG00000094708	0		ENSMUSG00000060989	0		ENSMUSG00000027942	0		ENSMUSG00000028990	0		ENSMUSG00000081552	0
ENSMUSG00000054252	0		ENSMUSG00000083328	0		ENSMUSG00000074653	0		ENSMUSG00000028988	0		ENSMUSG00000078965	0
ENSMUSG00000005299	0		ENSMUSG00000028445	0		ENSMUSG00000037661	0		ENSMUSG00000119649	0		ENSMUSG00000042363	0
ENSMUSG00000059064	0		ENSMUSG00000081239	0		ENSMUSG00000104649	0		ENSMUSG00000119144	0		ENSMUSG00000006057	0
ENSMUSG00000038722	0		ENSMUSG00000040550	0		ENSMUSG00000037625	0		ENSMUSG00000028603	0		ENSMUSG00000083337	0
ENSMUSG00000038690	0		ENSMUSG00000036114	0		ENSMUSG00000105509	0		ENSMUSG00000039196	0		ENSMUSG00000049904	0
ENSMUSG00000029627	0		ENSMUSG00000050550	0		ENSMUSG00000106666	0		ENSMUSG00000028359	0		ENSMUSG00000038721	0
ENSMUSG00000089628	0		ENSMUSG00000078772	0		ENSMUSG00000074457	0		ENSMUSG00000061540	0		ENSMUSG00000081249	0
ENSMUSG00000033773	0		ENSMUSG00000096974	0		ENSMUSG00000001025	0		ENSMUSG00000028601	0		ENSMUSG00000021360	0
ENSMUSG00000065191	0		ENSMUSG00000028458	0		ENSMUSG00000056054	0		ENSMUSG00000028597	0		ENSMUSG00000021518	0
ENSMUSG00000078183	0		ENSMUSG00000028461	0		ENSMUSG00000056071	0		ENSMUSG00000028910	0		ENSMUSG00000059395	0
ENSMUSG00000094090	0		ENSMUSG00000028467	0		ENSMUSG00000050359	0		ENSMUSG00000118825	0		ENSMUSG00000078139	0
ENSMUSG00000106304	0		ENSMUSG00002075231	0		ENSMUSG00000091421	0		ENSMUSG00000044700	0		ENSMUSG00000058022	0
ENSMUSG00000050856	0		ENSMUSG00000028470	0		ENSMUSG00000027965	0		ENSMUSG00000028568	0		ENSMUSG00000021662	0
ENSMUSG00000016503	0		ENSMUSG00000071001	0		ENSMUSG00000027907	0		ENSMUSG00000085787	0		ENSMUSG00000097906	0
ENSMUSG00000016510	0		ENSMUSG00000028322	0		ENSMUSG00000028150	0		ENSMUSG00000028964	0		ENSMUSG00000051335	0
ENSMUSG00000062234	0		ENSMUSG00000028329	0		ENSMUSG00000050931	0		ENSMUSG00000083087	0		ENSMUSG00000113010	0
ENSMUSG00000080875	0		ENSMUSG00000028307	0		ENSMUSG00000081819	0		ENSMUSG00000082998	0		ENSMUSG00000078915	0
ENSMUSG00000106831	0		ENSMUSG00000019836	0		ENSMUSG00000028811	0		ENSMUSG00000028896	0		ENSMUSG00000021643	0
ENSMUSG00000029649	0		ENSMUSG00000028420	0		ENSMUSG00000025418	0		ENSMUSG00000085241	0		ENSMUSG00000064558	0
ENSMUSG00000085565	0		ENSMUSG00000023452	0		ENSMUSG00000085933	0		ENSMUSG00000054428	0		ENSMUSG00000044231	0
ENSMUSG00000066554	0		ENSMUSG00000029462	0		ENSMUSG00000057572	0		ENSMUSG00000028398	0		ENSMUSG00000078941	0
ENSMUSG00000106028	0		ENSMUSG00000029464	0		ENSMUSG00000029020	0		ENSMUSG00000054405	0		ENSMUSG00000114759	0
ENSMUSG00000033467	0		ENSMUSG00000007415	0		ENSMUSG00000047945	0		ENSMUSG00000059027	0		ENSMUSG00000041417	0
ENSMUSG00000072763	0		ENSMUSG00000029208	0		ENSMUSG00000094320	0		ENSMUSG00000028551	0		ENSMUSG00000021569	0
ENSMUSG00000041298	0		ENSMUSG00000029469	0		ENSMUSG00000029007	0		ENSMUSG00000028882	0		ENSMUSG00000034751	0
ENSMUSG00000106951	0		ENSMUSG00000046798	0		ENSMUSG00000098422	0		ENSMUSG00000100514	0		ENSMUSG00000069184	0
ENSMUSG00000066551	0		ENSMUSG00000029617	0		ENSMUSG00000041556	0		ENSMUSG00000028857	0		ENSMUSG00000062382	0
ENSMUSG00000023707	0		ENSMUSG00000089195	0		ENSMUSG00000028989	0		ENSMUSG00000083496	0		ENSMUSG00000091383	0
ENSMUSG00000024437	0		ENSMUSG00000047843	0		ENSMUSG00000034785	0		ENSMUSG00000082179	0		ENSMUSG00000038372	0
ENSMUSG00000036285	0		ENSMUSG00000037339	0		ENSMUSG00000057375	0		ENSMUSG00000083076	0		ENSMUSG00000021711	0
ENSMUSG00000060063	0		ENSMUSG00000029312	0		ENSMUSG00000028614	0		ENSMUSG00000083219	0		ENSMUSG00000021468	0
ENSMUSG00000043323	0		ENSMUSG00000019295	0		ENSMUSG00000081086	0		ENSMUSG00000037583	0		ENSMUSG00000042590	0
ENSMUSG00000056602	0		ENSMUSG00000095159	0		ENSMUSG00000028961	0		ENSMUSG00000028848	0		ENSMUSG00000063130	0
ENSMUSG00000106980	0		ENSMUSG00000012428	0		ENSMUSG00000023232	0		ENSMUSG00000028719	0		ENSMUSG00000021215	0
ENSMUSG00000029094	0		ENSMUSG00000034438	0		ENSMUSG00000028772	0		ENSMUSG00000047613	0		ENSMUSG00000021213	0
ENSMUSG00000038023	0		ENSMUSG00000104713	0		ENSMUSG00000028392	0		ENSMUSG00000028716	0		ENSMUSG00000059751	0
ENSMUSG00000043510	0		ENSMUSG00000059064	0		ENSMUSG00000038422	0		ENSMUSG00000028715	0		ENSMUSG00000039087	0
ENSMUSG00000059179	0		ENSMUSG00000029474	0		ENSMUSG00000078532	0		ENSMUSG00000066072	0		ENSMUSG00000021486	0
ENSMUSG00000055302	0		ENSMUSG00000029623	0		ENSMUSG00000028393	0		ENSMUSG00000028712	0		ENSMUSG00000096842	0
ENSMUSG00000029343	0		ENSMUSG00000029152	0		ENSMUSG00000028394	0		ENSMUSG00000028709	0		ENSMUSG00000114254	0
ENSMUSG00000098027	0		ENSMUSG00000107331	0		ENSMUSG00000059810	0		ENSMUSG00000034171	0		ENSMUSG00000114687	0
ENSMUSG00000037605	0		ENSMUSG00000029153	0		ENSMUSG00000028960	0		ENSMUSG00000028706	0		ENSMUSG00000114547	0
ENSMUSG00000106926	0		ENSMUSG00000038690	0		ENSMUSG00000028356	0		ENSMUSG00000081772	0		ENSMUSG00000094463	0
ENSMUSG00000045435	0		ENSMUSG00000029627	0		ENSMUSG00000083811	0		ENSMUSG00000029059	0		ENSMUSG00000042364	0
ENSMUSG00000101013	0		ENSMUSG00000089628	0		ENSMUSG00000028988	0		ENSMUSG00000028838	0		ENSMUSG00000021765	0
ENSMUSG00000079067	0		ENSMUSG00000106943	0		ENSMUSG00000039953	0		ENSMUSG00000037366	0		ENSMUSG00000058569	0
ENSMUSG00000047221	0		ENSMUSG00000049907	0		ENSMUSG00000028597	0		ENSMUSG00000028484	0		ENSMUSG00000021497	0
ENSMUSG00000106275	0		ENSMUSG00000080836	0		ENSMUSG00000028909	0		ENSMUSG00000066116	0		ENSMUSG00000042082	0
ENSMUSG00000072591	0		ENSMUSG00000029634	0		ENSMUSG00000034610	0		ENSMUSG00000037266	0		ENSMUSG00000114608	0
ENSMUSG00000106294	0		ENSMUSG00000033773	0		ENSMUSG00000118825	0		ENSMUSG00000029048	0		ENSMUSG00000114871	0
ENSMUSG00000044339	0		ENSMUSG00000065191	0		ENSMUSG00000070720	0		ENSMUSG00000028809	0		ENSMUSG00000095029	0
ENSMUSG00000084235	0		ENSMUSG00000077222	0		ENSMUSG00000028976	0		ENSMUSG00000029050	0		ENSMUSG00000095609	0
ENSMUSG00000119906	0		ENSMUSG00000054099	0		ENSMUSG00000003411	0		ENSMUSG00000073684	0		ENSMUSG00000114375	0
ENSMUSG00000105156	0		ENSMUSG00000003623	0		ENSMUSG00000084314	0		ENSMUSG00000043924	0		ENSMUSG00000042043	0
ENSMUSG00000081855	0		ENSMUSG00000078183	0		ENSMUSG00000028364	0		ENSMUSG00000029053	0		ENSMUSG00000113743	0
ENSMUSG00000104913	0		ENSMUSG00000094090	0		ENSMUSG00000028370	0		ENSMUSG00000028692	0		ENSMUSG00000112969	0
ENSMUSG00000098731	0		ENSMUSG00000029641	0		ENSMUSG00000083087	0		ENSMUSG00000028691	0		ENSMUSG00000008859	0
ENSMUSG00000033036	0		ENSMUSG00000050856	0		ENSMUSG00000082998	0		ENSMUSG00000028675	0		ENSMUSG00000113504	0
ENSMUSG00000028998	0		ENSMUSG00000016503	0		ENSMUSG00000085627	0		ENSMUSG00000028673	0		ENSMUSG00002076126	0
ENSMUSG00000118905	0		ENSMUSG00000029642	0		ENSMUSG00000039298	0		ENSMUSG00000033985	0		ENSMUSG00000119589	0
ENSMUSG00000106133	0		ENSMUSG00000080875	0		ENSMUSG00000040025	0		ENSMUSG00000028670	0		ENSMUSG00000069805	0
ENSMUSG00000098656	0		ENSMUSG00000029238	0		ENSMUSG00000089687	0		ENSMUSG00000028669	0		ENSMUSG00000035509	0
ENSMUSG00000070697	0		ENSMUSG00000106831	0		ENSMUSG00000028893	0		ENSMUSG00000007872	0		ENSMUSG00000044408	0
ENSMUSG00000028978	0		ENSMUSG00000029649	0		ENSMUSG00000087352	0		ENSMUSG00000028684	0		ENSMUSG00000114110	0
ENSMUSG00000025532	0		ENSMUSG00000029650	0		ENSMUSG00000028551	0		ENSMUSG00000078480	0		ENSMUSG00000113368	0
ENSMUSG00000025337	0		ENSMUSG00000036435	0		ENSMUSG00000010517	0		ENSMUSG00000070923	0		ENSMUSG00000011179	0
ENSMUSG00000029366	0		ENSMUSG00000029651	0		ENSMUSG00000028943	0		ENSMUSG00000062937	0		ENSMUSG00000113749	0
ENSMUSG00000104784	0		ENSMUSG00000066554	0		ENSMUSG00000081544	0		ENSMUSG00000029038	0		ENSMUSG00000069755	0
ENSMUSG00000104923	0		ENSMUSG00000044716	0		ENSMUSG00000028937	0		ENSMUSG00000047675	0		ENSMUSG00000073179	0
ENSMUSG00000106067	0		ENSMUSG00000049477	0		ENSMUSG00000042804	0		ENSMUSG00000100863	0		ENSMUSG00000066491	0
ENSMUSG00000029536	0		ENSMUSG00000066278	0		ENSMUSG00000037692	0		ENSMUSG00000048772	0		ENSMUSG00000066487	0
ENSMUSG00000029535	0		ENSMUSG00000106951	0		ENSMUSG00000100514	0		ENSMUSG00000063314	0		ENSMUSG00000021294	0
ENSMUSG00000054945	0		ENSMUSG00000086610	0		ENSMUSG00000028544	0		ENSMUSG00000065990	0		ENSMUSG00000109975	0
ENSMUSG00000083833	0		ENSMUSG00000023707	0		ENSMUSG00000028399	0		ENSMUSG00000083179	0		ENSMUSG00000113606	0
ENSMUSG00000119278	0		ENSMUSG00000024437	0		ENSMUSG00000083496	0		ENSMUSG00000029071	0		ENSMUSG00000020641	0
ENSMUSG00000096726	0		ENSMUSG00000059325	0		ENSMUSG00000037622	0		ENSMUSG00000006699	0		ENSMUSG00000020638	0
ENSMUSG00000083477	0		ENSMUSG00000105541	0		ENSMUSG00000046694	0		ENSMUSG00000051557	0		ENSMUSG00000007682	0
ENSMUSG00000029167	0		ENSMUSG00000041264	0		ENSMUSG00000037600	0		ENSMUSG00000028573	0		ENSMUSG00000095079	0
ENSMUSG00000045294	0		ENSMUSG00000080002	0		ENSMUSG00000028851	0		ENSMUSG00000033379	0		ENSMUSG00000113600	0
ENSMUSG00000086122	0		ENSMUSG00000099284	0		ENSMUSG00000083011	0		ENSMUSG00000023286	0		ENSMUSG00000103297	0
ENSMUSG00000107327	0		ENSMUSG00000119880	0		ENSMUSG00000084789	0		ENSMUSG00000052914	0		ENSMUSG00000112980	0
ENSMUSG00000061461	0		ENSMUSG00000029093	0		ENSMUSG00000066071	0		ENSMUSG00000015224	0		ENSMUSG00000044548	0
ENSMUSG00000106981	0		ENSMUSG00000040118	0		ENSMUSG00000028715	0		ENSMUSG00000052520	0		ENSMUSG00000036144	0
ENSMUSG00000047963	0		ENSMUSG00000105112	0		ENSMUSG00000066072	0		ENSMUSG00000029076	0		ENSMUSG00000057963	0
ENSMUSG00000105143	0		ENSMUSG00000016128	0		ENSMUSG00000028712	0		ENSMUSG00000041351	0		ENSMUSG00000113143	0
ENSMUSG00000083902	0		ENSMUSG00000060708	0		ENSMUSG00000028713	0		ENSMUSG00000006395	0		ENSMUSG00000089371	0
ENSMUSG00000051116	0		ENSMUSG00000055302	0		ENSMUSG00000003644	0		ENSMUSG00000028565	0		ENSMUSG00000046580	0
ENSMUSG00000087034	0		ENSMUSG00000029343	0		ENSMUSG00000028710	0		ENSMUSG00000028536	0		ENSMUSG00000020955	0
ENSMUSG00000029359	0		ENSMUSG00000042328	0		ENSMUSG00000012117	0		ENSMUSG00000028645	0		ENSMUSG00000059970	0
ENSMUSG00000083700	0		ENSMUSG00000106498	0		ENSMUSG00000034171	0		ENSMUSG00000045268	0		ENSMUSG00000088217	0
ENSMUSG00000029175	0		ENSMUSG00000097626	0		ENSMUSG00000039410	0		ENSMUSG00000041241	0		ENSMUSG00000020654	0
ENSMUSG00000096617	0		ENSMUSG00000042249	0		ENSMUSG00000028843	0		ENSMUSG00000028641	0		ENSMUSG00000020635	0
ENSMUSG00000107092	0		ENSMUSG00000045435	0		ENSMUSG00000081772	0		ENSMUSG00000028639	0		ENSMUSG00000020634	0
ENSMUSG00000029594	0		ENSMUSG00000081822	0		ENSMUSG00000028834	0		ENSMUSG00000070661	0		ENSMUSG00000060647	0
ENSMUSG00000055725	0		ENSMUSG00000008348	0		ENSMUSG00000028836	0		ENSMUSG00000050608	0		ENSMUSG00000066629	0
ENSMUSG00000067161	0		ENSMUSG00000079067	0		ENSMUSG00000037366	0		ENSMUSG00000060288	0		ENSMUSG00000037149	0
ENSMUSG00000105814	0		ENSMUSG00000053334	0		ENSMUSG00000028699	0		ENSMUSG00000028553	0		ENSMUSG00000022367	0
ENSMUSG00000029334	0		ENSMUSG00000106294	0		ENSMUSG00000050989	0		ENSMUSG00000069733	0		ENSMUSG00000093677	0
ENSMUSG00000107283	0		ENSMUSG00000044968	0		ENSMUSG00000066116	0		ENSMUSG00000083836	0		ENSMUSG00000062373	0
ENSMUSG00000038564	0		ENSMUSG00000025825	0		ENSMUSG00000037295	0		ENSMUSG00000078517	0		ENSMUSG00000047878	0
ENSMUSG00000062761	0		ENSMUSG00000082938	0		ENSMUSG00000028487	0		ENSMUSG00000087361	0		ENSMUSG00000022442	0
ENSMUSG00000064037	0		ENSMUSG00000029128	0		ENSMUSG00000003810	0		ENSMUSG00000028527	0		ENSMUSG00000016757	0
ENSMUSG00000053134	0		ENSMUSG00000028932	0		ENSMUSG00000073684	0		ENSMUSG00000028737	0		ENSMUSG00000022435	0
ENSMUSG00000106918	0		ENSMUSG00000029430	0		ENSMUSG00000034042	0		ENSMUSG00000098569	0		ENSMUSG00000116004	0
ENSMUSG00000029136	0		ENSMUSG00000105081	0		ENSMUSG00000029053	0		ENSMUSG00000032897	0		ENSMUSG00000115017	0
ENSMUSG00000023104	0		ENSMUSG00000105156	0		ENSMUSG00000028803	0		ENSMUSG00000086437	0		ENSMUSG00000119376	0
ENSMUSG00000052139	0		ENSMUSG00000098731	0		ENSMUSG00000028494	0		ENSMUSG00000032870	0		ENSMUSG00000096173	0
ENSMUSG00000088008	0		ENSMUSG00000033036	0		ENSMUSG00000023153	0		ENSMUSG00000057722	0		ENSMUSG00000091780	0
ENSMUSG00000039771	0		ENSMUSG00000028998	0		ENSMUSG00000029064	0		ENSMUSG00000028657	0		ENSMUSG00000039168	0
ENSMUSG00000039754	0		ENSMUSG00000118905	0		ENSMUSG00000028669	0		ENSMUSG00000028653	0		ENSMUSG00000022586	0
ENSMUSG00000039747	0		ENSMUSG00000048439	0		ENSMUSG00000086417	0		ENSMUSG00000028651	0		ENSMUSG00000058600	0
ENSMUSG00000039737	0		ENSMUSG00000070697	0		ENSMUSG00000082063	0		ENSMUSG00000011257	0		ENSMUSG00000022584	0
ENSMUSG00000029722	0		ENSMUSG00000025340	0		ENSMUSG00000033948	0		ENSMUSG00000028521	0		ENSMUSG00000053168	0
ENSMUSG00000037108	0		ENSMUSG00000080893	0		ENSMUSG00000028497	0		ENSMUSG00000035069	0		ENSMUSG00000068579	0
ENSMUSG00000083813	0		ENSMUSG00000028958	0		ENSMUSG00000028684	0		ENSMUSG00000029656	0		ENSMUSG00000099110	0
ENSMUSG00000063739	0		ENSMUSG00000060152	0		ENSMUSG00000001604	0		ENSMUSG00000035031	0		ENSMUSG00000057262	0
ENSMUSG00000085227	0		ENSMUSG00000067719	0		ENSMUSG00000070923	0		ENSMUSG00000006218	0		ENSMUSG00000024479	0
ENSMUSG00000080935	0		ENSMUSG00000043635	0		ENSMUSG00000074738	0		ENSMUSG00000043085	0		ENSMUSG00000003355	0
ENSMUSG00000046440	0		ENSMUSG00000043618	0		ENSMUSG00000064542	0		ENSMUSG00000040740	0		ENSMUSG00000022425	0
ENSMUSG00000056014	0		ENSMUSG00000029535	0		ENSMUSG00000100863	0		ENSMUSG00000083708	0		ENSMUSG00000116506	0
ENSMUSG00000086873	0		ENSMUSG00000028945	0		ENSMUSG00000095937	0		ENSMUSG00000028648	0		ENSMUSG00000116358	0
ENSMUSG00000065593	0		ENSMUSG00000099254	0		ENSMUSG00000087128	0		ENSMUSG00000028647	0		ENSMUSG00000072235	0
ENSMUSG00000029557	0		ENSMUSG00000101856	0		ENSMUSG00000042116	0		ENSMUSG00000028646	0		ENSMUSG00000023010	0
ENSMUSG00000039623	0		ENSMUSG00000119278	0		ENSMUSG00000063314	0		ENSMUSG00000028894	0		ENSMUSG00000068226	0
ENSMUSG00000096810	0		ENSMUSG00000106917	0		ENSMUSG00000049799	0		ENSMUSG00000078570	0		ENSMUSG00000045665	0
ENSMUSG00000029388	0		ENSMUSG00000083477	0		ENSMUSG00000028664	0		ENSMUSG00000119232	0		ENSMUSG00000033047	0
ENSMUSG00000051034	0		ENSMUSG00000102644	0		ENSMUSG00000084260	0		ENSMUSG00000028861	0		ENSMUSG00000033020	0
ENSMUSG00000029446	0		ENSMUSG00000104882	0		ENSMUSG00000083179	0		ENSMUSG00000028847	0		ENSMUSG00000089715	0
ENSMUSG00000070493	0		ENSMUSG00000045294	0		ENSMUSG00000029073	0		ENSMUSG00000073755	0		ENSMUSG00000099222	0
ENSMUSG00000035325	0		ENSMUSG00000107369	0		ENSMUSG00000052684	0		ENSMUSG00000028837	0		ENSMUSG00000022181	0
ENSMUSG00002076053	0		ENSMUSG00000066900	0		ENSMUSG00000028542	0		ENSMUSG00000070737	0		ENSMUSG00000022253	0
ENSMUSG00000107276	0		ENSMUSG00000029176	0		ENSMUSG00000028763	0		ENSMUSG00000028792	0		ENSMUSG00000116536	0
ENSMUSG00000029127	0		ENSMUSG00000001569	0		ENSMUSG00000081362	0		ENSMUSG00000025791	0		ENSMUSG00000022803	0
ENSMUSG00000067365	0		ENSMUSG00000029364	0		ENSMUSG00000066097	0		ENSMUSG00000028251	0		ENSMUSG00000002846	0
ENSMUSG00000094840	0		ENSMUSG00000029426	0		ENSMUSG00000082932	0		ENSMUSG00000040410	0		ENSMUSG00000022799	0
ENSMUSG00000099145	0		ENSMUSG00000047963	0		ENSMUSG00000023571	0		ENSMUSG00000028431	0		ENSMUSG00000081176	0
ENSMUSG00000029716	0		ENSMUSG00000105143	0		ENSMUSG00000052520	0		ENSMUSG00000095042	0		ENSMUSG00000022671	0
ENSMUSG00000089997	0		ENSMUSG00000051116	0		ENSMUSG00000029076	0		ENSMUSG00000028367	0		ENSMUSG00000022651	0
ENSMUSG00000108079	0		ENSMUSG00000029359	0		ENSMUSG00000088545	0		ENSMUSG00000040520	0		ENSMUSG00000051989	0
ENSMUSG00000068263	0		ENSMUSG00000053214	0		ENSMUSG00000028766	0		ENSMUSG00000096105	0		ENSMUSG00000083692	0
ENSMUSG00000068262	0		ENSMUSG00000106795	0		ENSMUSG00000057530	0		ENSMUSG00000082674	0		ENSMUSG00000102101	0
ENSMUSG00000030056	0		ENSMUSG00000096617	0		ENSMUSG00000033295	0		ENSMUSG00000038578	0		ENSMUSG00000116936	0
ENSMUSG00000105687	0		ENSMUSG00000029596	0		ENSMUSG00000028565	0		ENSMUSG00000094344	0		ENSMUSG00000022752	0
ENSMUSG00000072789	0		ENSMUSG00000029598	0		ENSMUSG00000006390	0		ENSMUSG00000042198	0		ENSMUSG00000022748	0
ENSMUSG00000107066	0		ENSMUSG00000067161	0		ENSMUSG00000050854	0		ENSMUSG00000054659	0		ENSMUSG00000062609	0
ENSMUSG00000030079	0		ENSMUSG00000029338	0		ENSMUSG00000088552	0		ENSMUSG00000028383	0		ENSMUSG00000022723	0
ENSMUSG00000068396	0		ENSMUSG00000029600	0		ENSMUSG00000061859	0		ENSMUSG00000028240	0		ENSMUSG00000091243	0
ENSMUSG00000108772	0		ENSMUSG00000029162	0		ENSMUSG00000035407	0		ENSMUSG00000028385	0		ENSMUSG00000116562	0
ENSMUSG00000108802	0		ENSMUSG00000006638	0		ENSMUSG00000028755	0		ENSMUSG00000062554	0		ENSMUSG00000084838	0
ENSMUSG00000108221	0		ENSMUSG00000029207	0		ENSMUSG00000083326	0		ENSMUSG00000095588	0		ENSMUSG00000115219	0
ENSMUSG00000064945	0		ENSMUSG00000029223	0		ENSMUSG00000046447	0		ENSMUSG00000078689	0		ENSMUSG00000053062	0
ENSMUSG00000065701	0		ENSMUSG00000107283	0		ENSMUSG00000043621	0		ENSMUSG00000073842	0		ENSMUSG00000084304	0
ENSMUSG00000108101	0		ENSMUSG00000042647	0		ENSMUSG00000085203	0		ENSMUSG00000083239	0		ENSMUSG00000022856	0
ENSMUSG00002075679	0		ENSMUSG00000029456	0		ENSMUSG00000041193	0		ENSMUSG00000078688	0		ENSMUSG00000082241	0
ENSMUSG00000004266	0		ENSMUSG00000044134	0		ENSMUSG00000041143	0		ENSMUSG00000073840	0		ENSMUSG00000022508	0
ENSMUSG00000034430	0		ENSMUSG00000064037	0		ENSMUSG00000041120	0		ENSMUSG00000078687	0		ENSMUSG00000116875	0
ENSMUSG00000072772	0		ENSMUSG00000053134	0		ENSMUSG00000028553	0		ENSMUSG00000041261	0		ENSMUSG00002076173	0
ENSMUSG00000004263	0		ENSMUSG00000029141	0		ENSMUSG00000028743	0		ENSMUSG00000079993	0		ENSMUSG00000047434	0
ENSMUSG00000107451	0		ENSMUSG00000106918	0		ENSMUSG00000083836	0		ENSMUSG00000047187	0		ENSMUSG00000022814	0
ENSMUSG00000099662	0		ENSMUSG00000029136	0		ENSMUSG00000028636	0		ENSMUSG00000028293	0		ENSMUSG00000052192	0
ENSMUSG00000030124	0		ENSMUSG00000052139	0		ENSMUSG00000087361	0		ENSMUSG00000028295	0		ENSMUSG00000022848	0
ENSMUSG00000055818	0		ENSMUSG00000014932	0		ENSMUSG00000032978	0		ENSMUSG00000039967	0		ENSMUSG00000086324	0
ENSMUSG00000015112	0		ENSMUSG00000088008	0		ENSMUSG00000070803	0		ENSMUSG00000082762	0		ENSMUSG00000071035	0
ENSMUSG00000056698	0		ENSMUSG00000005373	0		ENSMUSG00000028528	0		ENSMUSG00000028407	0		ENSMUSG00000024150	0
ENSMUSG00000067344	0		ENSMUSG00000005514	0		ENSMUSG00000041025	0		ENSMUSG00000071014	0		ENSMUSG00000117361	0
ENSMUSG00000100680	0		ENSMUSG00000029722	0		ENSMUSG00000098569	0		ENSMUSG00000084215	0		ENSMUSG00000023905	0
ENSMUSG00000034203	0		ENSMUSG00000029723	0		ENSMUSG00000032870	0		ENSMUSG00000066315	0		ENSMUSG00000023911	0
ENSMUSG00000034192	0		ENSMUSG00000029726	0		ENSMUSG00000043207	0		ENSMUSG00000028409	0		ENSMUSG00000055839	0
ENSMUSG00000108584	0		ENSMUSG00000063739	0		ENSMUSG00000028657	0		ENSMUSG00000056412	0		ENSMUSG00000117629	0
ENSMUSG00000080824	0		ENSMUSG00000037017	0		ENSMUSG00000028655	0		ENSMUSG00000028416	0		ENSMUSG00000023945	0
ENSMUSG00000107770	0		ENSMUSG00000050552	0		ENSMUSG00000032744	0		ENSMUSG00000045205	0		ENSMUSG00000032915	0
ENSMUSG00000030287	0		ENSMUSG00000080935	0		ENSMUSG00000028927	0		ENSMUSG00000028436	0		ENSMUSG00000019579	0
ENSMUSG00000082120	0		ENSMUSG00000046440	0		ENSMUSG00000064655	0		ENSMUSG00000086103	0		ENSMUSG00000024197	0
ENSMUSG00000029632	0		ENSMUSG00000045438	0		ENSMUSG00000060572	0		ENSMUSG00000028437	0		ENSMUSG00000092200	0
ENSMUSG00000030291	0		ENSMUSG00000065593	0		ENSMUSG00000059195	0		ENSMUSG00000028443	0		ENSMUSG00000015451	0
ENSMUSG00000014551	0		ENSMUSG00000044197	0		ENSMUSG00000086061	0		ENSMUSG00000028445	0		ENSMUSG00000024369	0
ENSMUSG00000032625	0		ENSMUSG00000036639	0		ENSMUSG00000006221	0		ENSMUSG00000084761	0		ENSMUSG00000071052	0
ENSMUSG00000057666	0		ENSMUSG00000029581	0		ENSMUSG00000028583	0		ENSMUSG00000087054	0		ENSMUSG00000024371	0
ENSMUSG00000107412	0		ENSMUSG00000046658	0		ENSMUSG00000083708	0		ENSMUSG00000081239	0		ENSMUSG00000023965	0
ENSMUSG00000030042	0		ENSMUSG00000062038	0		ENSMUSG00000070610	0		ENSMUSG00000040550	0		ENSMUSG00000117300	0
ENSMUSG00000038213	0		ENSMUSG00000047635	0		ENSMUSG00000041735	0		ENSMUSG00000028221	0		ENSMUSG00000117010	0
ENSMUSG00000045100	0		ENSMUSG00000029394	0		ENSMUSG00000020220	0		ENSMUSG00000040536	0		ENSMUSG00000092241	0
ENSMUSG00000001930	0		ENSMUSG00000029402	0		ENSMUSG00000083454	0		ENSMUSG00000087241	0		ENSMUSG00000098499	0
ENSMUSG00000107389	0		ENSMUSG00000029392	0		ENSMUSG00000032643	0		ENSMUSG00000028223	0		ENSMUSG00000091705	0
ENSMUSG00000107219	0		ENSMUSG00000029390	0		ENSMUSG00000119232	0		ENSMUSG00000028447	0		ENSMUSG00000024168	0
ENSMUSG00000080759	0		ENSMUSG00000029388	0		ENSMUSG00000079942	0		ENSMUSG00000036073	0		ENSMUSG00000117098	0
ENSMUSG00000097979	0		ENSMUSG00000029387	0		ENSMUSG00000028830	0		ENSMUSG00000050550	0		ENSMUSG00002074878	0
ENSMUSG00000048668	0		ENSMUSG00000057244	0		ENSMUSG00000088984	0		ENSMUSG00000028229	0		ENSMUSG00000058542	0
ENSMUSG00000107896	0		ENSMUSG00000034211	0		ENSMUSG00000042380	0		ENSMUSG00000073988	0		ENSMUSG00000076218	0
ENSMUSG00000037827	0		ENSMUSG00000070493	0		ENSMUSG00000062545	0		ENSMUSG00000073987	0		ENSMUSG00000023806	0
ENSMUSG00000071568	0		ENSMUSG00000034173	0		ENSMUSG00000028789	0		ENSMUSG00000028455	0		ENSMUSG00000056133	0
ENSMUSG00000002797	0		ENSMUSG00000035297	0		ENSMUSG00000028786	0		ENSMUSG00000036002	0		ENSMUSG00000073471	0
ENSMUSG00000030157	0		ENSMUSG00000016833	0		ENSMUSG00000081792	0		ENSMUSG00000035969	0		ENSMUSG00000003534	0
ENSMUSG00000033082	0		ENSMUSG00000035234	0		ENSMUSG00000025791	0		ENSMUSG00000028461	0		ENSMUSG00001118668	0
ENSMUSG00000107997	0		ENSMUSG00000029314	0		ENSMUSG00000028251	0		ENSMUSG00000028464	0		ENSMUSG00000002279	0
ENSMUSG00000084319	0		ENSMUSG00000067367	0		ENSMUSG00000028426	0		ENSMUSG00000028467	0		ENSMUSG00000049832	0
ENSMUSG00000029695	0		ENSMUSG00000007987	0		ENSMUSG00002075696	0		ENSMUSG00000028469	0		ENSMUSG00000079492	0
ENSMUSG00000079224	0		ENSMUSG00000059518	0		ENSMUSG00000095042	0		ENSMUSG00000028470	0		ENSMUSG00000117202	0
ENSMUSG00000108294	0		ENSMUSG00000037411	0		ENSMUSG00000082674	0		ENSMUSG00000043770	0		ENSMUSG00000092243	0
ENSMUSG00000085067	0		ENSMUSG00000099145	0		ENSMUSG00000040183	0		ENSMUSG00000035649	0		ENSMUSG00000073403	0
ENSMUSG00000065036	0		ENSMUSG00000051502	0		ENSMUSG00000094344	0		ENSMUSG00000049657	0		ENSMUSG00000057388	0
ENSMUSG00000091625	0		ENSMUSG00000037344	0		ENSMUSG00000028278	0		ENSMUSG00000078713	0		ENSMUSG00000073402	0
ENSMUSG00000072704	0		ENSMUSG00000029715	0		ENSMUSG00000068240	0		ENSMUSG00000035601	0		ENSMUSG00000117187	0
ENSMUSG00000043162	0		ENSMUSG00000095668	0		ENSMUSG00000054659	0		ENSMUSG00000028322	0		ENSMUSG00000024072	0
ENSMUSG00000071419	0		ENSMUSG00000076483	0		ENSMUSG00000045573	0		ENSMUSG00000044813	0		ENSMUSG00000092240	0
ENSMUSG00000030101	0		ENSMUSG00000094569	0		ENSMUSG00000045071	0		ENSMUSG00000035561	0		ENSMUSG00000092457	0
ENSMUSG00000091845	0		ENSMUSG00000030056	0		ENSMUSG00000028385	0		ENSMUSG00000028333	0		ENSMUSG00000062480	0
ENSMUSG00000029802	0		ENSMUSG00000029864	0		ENSMUSG00000062554	0		ENSMUSG00000039809	0		ENSMUSG00000089695	0
ENSMUSG00000063415	0		ENSMUSG00000041671	0		ENSMUSG00000073910	0		ENSMUSG00000028339	0		ENSMUSG00000067049	0
ENSMUSG00000082691	0		ENSMUSG00002075822	0		ENSMUSG00000082762	0		ENSMUSG00000028345	0		ENSMUSG00000067189	0
ENSMUSG00000107863	0		ENSMUSG00000072789	0		ENSMUSG00000028405	0		ENSMUSG00000039653	0		ENSMUSG00000116780	0
ENSMUSG00000097924	0		ENSMUSG00000029862	0		ENSMUSG00000066315	0		ENSMUSG00000028307	0		ENSMUSG00000116895	0
ENSMUSG00000097496	0		ENSMUSG00000076604	0		ENSMUSG00000028413	0		ENSMUSG00000028412	0		ENSMUSG00000117903	0
ENSMUSG00000091408	0		ENSMUSG00000107066	0		ENSMUSG00000028435	0		ENSMUSG00000040706	0		ENSMUSG00000014769	0
ENSMUSG00000071141	0		ENSMUSG00000030079	0		ENSMUSG00000028430	0		ENSMUSG00000040659	0		ENSMUSG00000056121	0
ENSMUSG00000029633	0		ENSMUSG00000068396	0		ENSMUSG00000089308	0		ENSMUSG00000062353	0		ENSMUSG00000116757	0
ENSMUSG00002076169	0		ENSMUSG00000052852	0		ENSMUSG00000046312	0		ENSMUSG00000023452	0		ENSMUSG00000091549	0
ENSMUSG00000090098	0		ENSMUSG00000108802	0		ENSMUSG00000083328	0		ENSMUSG00000029463	0		ENSMUSG00000045257	0
ENSMUSG00000030004	0		ENSMUSG00000079343	0		ENSMUSG00000028445	0		ENSMUSG00000029465	0		ENSMUSG00000073371	0
ENSMUSG00000033634	0		ENSMUSG00000030086	0		ENSMUSG00000081239	0		ENSMUSG00000029617	0		ENSMUSG00000023939	0
ENSMUSG00000068299	0		ENSMUSG00000000811	0		ENSMUSG00000040550	0		ENSMUSG00000005220	0		ENSMUSG00000071074	0
ENSMUSG00000057103	0		ENSMUSG00000071477	0		ENSMUSG00000086587	0		ENSMUSG00000037339	0		ENSMUSG00000024222	0
ENSMUSG00000029701	0		ENSMUSG00000080465	0		ENSMUSG00000087241	0		ENSMUSG00000004642	0		ENSMUSG00000063888	0
ENSMUSG00000029910	0		ENSMUSG00000049553	0		ENSMUSG00000028222	0		ENSMUSG00000019295	0		ENSMUSG00000024012	0
ENSMUSG00000054226	0		ENSMUSG00000056091	0		ENSMUSG00000081679	0		ENSMUSG00000029471	0		ENSMUSG00000024026	0
ENSMUSG00000108231	0		ENSMUSG00000042810	0		ENSMUSG00000050550	0		ENSMUSG00000029311	0		ENSMUSG00000024039	0
ENSMUSG00000107230	0		ENSMUSG00002076877	0		ENSMUSG00000095298	0		ENSMUSG00000029310	0		ENSMUSG00000002308	0
ENSMUSG00000087231	0		ENSMUSG00000107451	0		ENSMUSG00000041058	0		ENSMUSG00000029309	0		ENSMUSG00000023988	0
ENSMUSG00000047905	0		ENSMUSG00000030089	0		ENSMUSG00000041052	0		ENSMUSG00000003161	0		ENSMUSG00000075359	0
ENSMUSG00000057278	0		ENSMUSG00000099662	0		ENSMUSG00000094686	0		ENSMUSG00000029304	0		ENSMUSG00000063628	0
ENSMUSG00000029998	0		ENSMUSG00000073096	0		ENSMUSG00000028452	0		ENSMUSG00000097392	0		ENSMUSG00000053644	0
ENSMUSG00000051169	0		ENSMUSG00000086863	0		ENSMUSG00000042788	0		ENSMUSG00000029217	0		ENSMUSG00000008301	0
ENSMUSG00000080921	0		ENSMUSG00000052751	0		ENSMUSG00000028458	0		ENSMUSG00000092021	0		ENSMUSG00000063388	0
ENSMUSG00000030281	0		ENSMUSG00000007216	0		ENSMUSG00000028463	0		ENSMUSG00000046079	0		ENSMUSG00000045094	0
ENSMUSG00000029993	0		ENSMUSG00000040370	0		ENSMUSG00000028464	0		ENSMUSG00000067058	0		ENSMUSG00000117416	0
ENSMUSG00000030048	0		ENSMUSG00000056698	0		ENSMUSG00000028465	0		ENSMUSG00000038780	0		ENSMUSG00000055771	0
ENSMUSG00000030316	0		ENSMUSG00000067344	0		ENSMUSG00002075231	0		ENSMUSG00000059064	0		ENSMUSG00000024379	0
ENSMUSG00000042389	0		ENSMUSG00000054435	0		ENSMUSG00000084854	0		ENSMUSG00000029472	0		ENSMUSG00000042834	0
ENSMUSG00000030321	0		ENSMUSG00000088781	0		ENSMUSG00000035637	0		ENSMUSG00000029623	0		ENSMUSG00000039529	0
ENSMUSG00000065501	0		ENSMUSG00000100680	0		ENSMUSG00000035561	0		ENSMUSG00000038722	0		ENSMUSG00000085172	0
ENSMUSG00000086931	0		ENSMUSG00000030094	0		ENSMUSG00000028334	0		ENSMUSG00000029624	0		ENSMUSG00000033272	0
ENSMUSG00000101878	0		ENSMUSG00000034192	0		ENSMUSG00000039813	0		ENSMUSG00000029152	0		ENSMUSG00000001380	0
ENSMUSG00000086855	0		ENSMUSG00000107770	0		ENSMUSG00000066191	0		ENSMUSG00000107331	0		ENSMUSG00000073542	0
ENSMUSG00000025608	0		ENSMUSG00000029815	0		ENSMUSG00000028339	0		ENSMUSG00000029153	0		ENSMUSG00000024440	0
ENSMUSG00000029765	0		ENSMUSG00000050786	0		ENSMUSG00000070985	0		ENSMUSG00000029625	0		ENSMUSG00000099488	0
ENSMUSG00000061353	0		ENSMUSG00000030291	0		ENSMUSG00000028307	0		ENSMUSG00000038690	0		ENSMUSG00000036585	0
ENSMUSG00000059689	0		ENSMUSG00000001630	0		ENSMUSG00000039611	0		ENSMUSG00000051674	0		ENSMUSG00000117929	0
ENSMUSG00000082791	0		ENSMUSG00000014551	0		ENSMUSG00000019836	0		ENSMUSG00000089628	0		ENSMUSG00000053477	0
ENSMUSG00000080242	0		ENSMUSG00000029571	0		ENSMUSG00000028412	0		ENSMUSG00000007812	0		ENSMUSG00002075795	0
ENSMUSG00000057696	0		ENSMUSG00000057666	0		ENSMUSG00000040659	0		ENSMUSG00000070420	0		ENSMUSG00000056214	0
ENSMUSG00000029918	0		ENSMUSG00000052419	0		ENSMUSG00000050010	0		ENSMUSG00000038656	0		ENSMUSG00000058625	0
ENSMUSG00000057716	0		ENSMUSG00000107655	0		ENSMUSG00000062353	0		ENSMUSG00000075552	0		ENSMUSG00000024644	0
ENSMUSG00000029916	0		ENSMUSG00000038388	0		ENSMUSG00000029330	0		ENSMUSG00000106033	0		ENSMUSG00000118283	0
ENSMUSG00002075848	0		ENSMUSG00000030301	0		ENSMUSG00000001844	0		ENSMUSG00000105474	0		ENSMUSG00000056153	0
ENSMUSG00000079511	0		ENSMUSG00000045100	0		ENSMUSG00000007415	0		ENSMUSG00000106040	0		ENSMUSG00000091697	0
ENSMUSG00000087578	0		ENSMUSG00000015733	0		ENSMUSG00000079111	0		ENSMUSG00000075551	0		ENSMUSG00000024424	0
ENSMUSG00000056305	0		ENSMUSG00000107747	0		ENSMUSG00000029466	0		ENSMUSG00000105661	0		ENSMUSG00000053740	0
ENSMUSG00000059159	0		ENSMUSG00000049107	0		ENSMUSG00000040351	0		ENSMUSG00000054417	0		ENSMUSG00000071867	0
ENSMUSG00000107185	0		ENSMUSG00000030347	0		ENSMUSG00000057315	0		ENSMUSG00000106943	0		ENSMUSG00000073639	0
ENSMUSG00000032757	0		ENSMUSG00000107389	0		ENSMUSG00000088583	0		ENSMUSG00000056035	0		ENSMUSG00000117381	0
ENSMUSG00000032667	0		ENSMUSG00000035199	0		ENSMUSG00000029613	0		ENSMUSG00000029630	0		ENSMUSG00000036103	0
ENSMUSG00000042541	0		ENSMUSG00000063171	0		ENSMUSG00000001467	0		ENSMUSG00000061292	0		ENSMUSG00000047879	0
ENSMUSG00000029752	0		ENSMUSG00000081113	0		ENSMUSG00000011034	0		ENSMUSG00000090086	0		ENSMUSG00000094111	0
ENSMUSG00000012483	0		ENSMUSG00000039958	0		ENSMUSG00000046808	0		ENSMUSG00000029634	0		ENSMUSG00000080626	0
ENSMUSG00000118743	0		ENSMUSG00000014554	0		ENSMUSG00000005220	0		ENSMUSG00000029635	0		ENSMUSG00000083282	0
ENSMUSG00000046679	0		ENSMUSG00000107896	0		ENSMUSG00000037339	0		ENSMUSG00000037210	0		ENSMUSG00000118238	0
ENSMUSG00000101655	0		ENSMUSG00000034744	0		ENSMUSG00000029311	0		ENSMUSG00000065191	0		ENSMUSG00000101089	0
ENSMUSG00000119750	0		ENSMUSG00000086040	0		ENSMUSG00000029304	0		ENSMUSG00000011831	0		ENSMUSG00000035283	0
ENSMUSG00000083854	0		ENSMUSG00000037827	0		ENSMUSG00000034438	0		ENSMUSG00000077222	0		ENSMUSG00000117845	0
ENSMUSG00000066180	0		ENSMUSG00000071568	0		ENSMUSG00000070639	0		ENSMUSG00000029270	0		ENSMUSG00000054843	0
ENSMUSG00000047370	0		ENSMUSG00000002797	0		ENSMUSG00000046079	0		ENSMUSG00000040584	0		ENSMUSG00000063754	0
ENSMUSG00000057229	0		ENSMUSG00000060882	0		ENSMUSG00000067058	0		ENSMUSG00000078183	0		ENSMUSG00000068466	0
ENSMUSG00002075559	0		ENSMUSG00000029777	0		ENSMUSG00000094708	0		ENSMUSG00000079659	0		ENSMUSG00000024810	0
ENSMUSG00000092921	0		ENSMUSG00000029669	0		ENSMUSG00000005299	0		ENSMUSG00000094090	0		ENSMUSG00000118252	0
ENSMUSG00000093108	0		ENSMUSG00000033082	0		ENSMUSG00000059064	0		ENSMUSG00000029106	0		ENSMUSG00000095690	0
ENSMUSG00000025102	0		ENSMUSG00000107997	0		ENSMUSG00000029622	0		ENSMUSG00000050856	0		ENSMUSG00000098293	0
ENSMUSG00000072460	0		ENSMUSG00000079224	0		ENSMUSG00000107331	0		ENSMUSG00000016503	0		ENSMUSG00000096592	0
ENSMUSG00000108874	0		ENSMUSG00000030188	0		ENSMUSG00000029154	0		ENSMUSG00000029490	0		ENSMUSG00000067199	0
ENSMUSG00000090467	0		ENSMUSG00000072704	0		ENSMUSG00000055991	0		ENSMUSG00000029642	0		ENSMUSG00000018822	0
ENSMUSG00000115783	0		ENSMUSG00000107838	0		ENSMUSG00000089628	0		ENSMUSG00000029233	0		ENSMUSG00000071648	0
ENSMUSG00000101800	0		ENSMUSG00000029780	0		ENSMUSG00000067206	0		ENSMUSG00000080875	0		ENSMUSG00000118100	0
ENSMUSG00000087088	0		ENSMUSG00000013736	0		ENSMUSG00000007812	0		ENSMUSG00000106831	0		ENSMUSG00000024665	0
ENSMUSG00000063902	0		ENSMUSG00000042992	0		ENSMUSG00000029475	0		ENSMUSG00000029649	0		ENSMUSG00000098363	0
ENSMUSG00000109609	0		ENSMUSG00000043162	0		ENSMUSG00000054814	0		ENSMUSG00000029650	0		ENSMUSG00000088490	0
ENSMUSG00000038503	0		ENSMUSG00000005362	0		ENSMUSG00000049686	0		ENSMUSG00000046959	0		ENSMUSG00000101389	0
ENSMUSG00000092187	0		ENSMUSG00000037788	0		ENSMUSG00000080836	0		ENSMUSG00000023106	0		ENSMUSG00000057990	0
ENSMUSG00000033458	0		ENSMUSG00000034639	0		ENSMUSG00000029449	0		ENSMUSG00000066554	0		ENSMUSG00000065204	0
ENSMUSG00000098404	0		ENSMUSG00000071419	0		ENSMUSG00000029270	0		ENSMUSG00000000915	0		ENSMUSG00000003559	0
ENSMUSG00000033429	0		ENSMUSG00000107682	0		ENSMUSG00000054520	0		ENSMUSG00000086494	0		ENSMUSG00000024726	0
ENSMUSG00000070520	0		ENSMUSG00000029683	0		ENSMUSG00000029434	0		ENSMUSG00000049477	0		ENSMUSG00000025066	0
ENSMUSG00000098540	0		ENSMUSG00000029802	0		ENSMUSG00000003623	0		ENSMUSG00000097140	0		ENSMUSG00000025025	0
ENSMUSG00000109513	0		ENSMUSG00000042770	0		ENSMUSG00000078183	0		ENSMUSG00000066613	0		ENSMUSG00000071497	0
ENSMUSG00000003762	0		ENSMUSG00000063415	0		ENSMUSG00000084923	0		ENSMUSG00000108207	0		ENSMUSG00000118353	0
ENSMUSG00000047721	0		ENSMUSG00000037709	0		ENSMUSG00000094090	0		ENSMUSG00000086610	0		ENSMUSG00000024885	0
ENSMUSG00000068629	0		ENSMUSG00000082691	0		ENSMUSG00000105907	0		ENSMUSG00000033434	0		ENSMUSG00000060803	0
ENSMUSG00000098661	0		ENSMUSG00000033706	0		ENSMUSG00000029640	0		ENSMUSG00000066551	0		ENSMUSG00000038155	0
ENSMUSG00000040466	0		ENSMUSG00000091408	0		ENSMUSG00000016503	0		ENSMUSG00000024437	0		ENSMUSG00000040385	0
ENSMUSG00000082016	0		ENSMUSG00000108068	0		ENSMUSG00000106939	0		ENSMUSG00000059325	0		ENSMUSG00000117839	0
ENSMUSG00000043831	0		ENSMUSG00000030007	0		ENSMUSG00000005672	0		ENSMUSG00000029499	0		ENSMUSG00000075227	0
ENSMUSG00000069972	0		ENSMUSG00000030214	0		ENSMUSG00000029233	0		ENSMUSG00000043323	0		ENSMUSG00000083458	0
ENSMUSG00000030879	0		ENSMUSG00000057604	0		ENSMUSG00000080875	0		ENSMUSG00000106980	0		ENSMUSG00000024959	0
ENSMUSG00000098019	0		ENSMUSG00000049001	0		ENSMUSG00000029650	0		ENSMUSG00000099284	0		ENSMUSG00000056612	0
ENSMUSG00000062797	0		ENSMUSG00000030217	0		ENSMUSG00000008090	0		ENSMUSG00000029198	0		ENSMUSG00000064343	0
ENSMUSG00000030554	0		ENSMUSG00000108231	0		ENSMUSG00000029101	0		ENSMUSG00000029507	0		ENSMUSG00000064350	0
ENSMUSG00000004056	0		ENSMUSG00000030264	0		ENSMUSG00000049241	0		ENSMUSG00000016128	0		ENSMUSG00000095742	0
ENSMUSG00000097162	0		ENSMUSG00000003500	0		ENSMUSG00000041313	0		ENSMUSG00000105706	0		ENSMUSG00000033021	1
ENSMUSG00000037640	0		ENSMUSG00000043421	0		ENSMUSG00000029103	0		ENSMUSG00000060708	0		ENSMUSG00000061024	1
ENSMUSG00000078779	0		ENSMUSG00000036390	0		ENSMUSG00000072763	0		ENSMUSG00000029344	0		ENSMUSG00000023150	1
ENSMUSG00000070709	0		ENSMUSG00000047905	0		ENSMUSG00000106951	0		ENSMUSG00000002944	0		ENSMUSG00000052748	1
ENSMUSG00000074243	0		ENSMUSG00000057497	0		ENSMUSG00000029408	0		ENSMUSG00000029122	0		ENSMUSG00000057335	1
ENSMUSG00000042462	0		ENSMUSG00000068699	0		ENSMUSG00000059325	0		ENSMUSG00000050248	0		ENSMUSG00000053286	1
ENSMUSG00000081895	0		ENSMUSG00000107891	0		ENSMUSG00000036553	0		ENSMUSG00000106926	0		ENSMUSG00000103928	1
ENSMUSG00000097530	0		ENSMUSG00000051169	0		ENSMUSG00000080002	0		ENSMUSG00000008348	0		ENSMUSG00000025912	1
ENSMUSG00000108778	0		ENSMUSG00000100707	0		ENSMUSG00000058488	0		ENSMUSG00000037905	0		ENSMUSG00000041763	1
ENSMUSG00000097756	0		ENSMUSG00000030284	0		ENSMUSG00000059179	0		ENSMUSG00000079067	0		ENSMUSG00000026504	1
ENSMUSG00000108601	0		ENSMUSG00000030286	0		ENSMUSG00000105706	0		ENSMUSG00000049971	0		ENSMUSG00000019699	1
ENSMUSG00000046750	0		ENSMUSG00000097994	0		ENSMUSG00000055302	0		ENSMUSG00000106294	0		ENSMUSG00000063659	1
ENSMUSG00000002205	0		ENSMUSG00000039130	0		ENSMUSG00000028780	0		ENSMUSG00000038525	0		ENSMUSG00000026049	1
ENSMUSG00000030413	0		ENSMUSG00000000440	0		ENSMUSG00000029119	0		ENSMUSG00000029017	0		ENSMUSG00000043019	1
ENSMUSG00000074358	0		ENSMUSG00000099163	0		ENSMUSG00000029345	0		ENSMUSG00000004530	0		ENSMUSG00000041684	1
ENSMUSG00000077711	0		ENSMUSG00000086922	0		ENSMUSG00000039474	0		ENSMUSG00000082938	0		ENSMUSG00000026502	1
ENSMUSG00000030823	0		ENSMUSG00000087380	0		ENSMUSG00000002944	0		ENSMUSG00000029128	0		ENSMUSG00000104126	1
ENSMUSG00000107470	0		ENSMUSG00000061758	0		ENSMUSG00000057614	0		ENSMUSG00000029260	0		ENSMUSG00000026500	1
ENSMUSG00000092659	0		ENSMUSG00000048489	0		ENSMUSG00000029122	0		ENSMUSG00000104802	0		ENSMUSG00000026048	1
ENSMUSG00000078816	0		ENSMUSG00000061353	0		ENSMUSG00000029123	0		ENSMUSG00000035811	0		ENSMUSG00000026245	1
ENSMUSG00000031023	0		ENSMUSG00000059689	0		ENSMUSG00000106926	0		ENSMUSG00000105315	0		ENSMUSG00000039630	1
ENSMUSG00000107815	0		ENSMUSG00000082791	0		ENSMUSG00000037936	0		ENSMUSG00000070704	0		ENSMUSG00000025915	1
ENSMUSG00000098558	0		ENSMUSG00000077787	0		ENSMUSG00000008348	0		ENSMUSG00000054630	0		ENSMUSG00000047330	1
ENSMUSG00000065259	0		ENSMUSG00000107145	0		ENSMUSG00000029480	0		ENSMUSG00000057425	0		ENSMUSG00000046334	1
ENSMUSG00000035674	0		ENSMUSG00000107035	0		ENSMUSG00000029482	0		ENSMUSG00000105897	0		ENSMUSG00000026492	1
ENSMUSG00000030815	0		ENSMUSG00000080242	0		ENSMUSG00000079067	0		ENSMUSG00000104664	0		ENSMUSG00000098234	1
ENSMUSG00000006335	0		ENSMUSG00000057696	0		ENSMUSG00000042190	0		ENSMUSG00000106397	0		ENSMUSG00000093178	1
ENSMUSG00000030598	0		ENSMUSG00000002416	0		ENSMUSG00000106294	0		ENSMUSG00000061906	0		ENSMUSG00000042772	1
ENSMUSG00000076454	0		ENSMUSG00000029918	0		ENSMUSG00000105031	0		ENSMUSG00000044339	0		ENSMUSG00000073643	1
ENSMUSG00000030610	0		ENSMUSG00000029911	0		ENSMUSG00000054675	0		ENSMUSG00000029272	0		ENSMUSG00000026491	1
ENSMUSG00000064451	0		ENSMUSG00000030168	0		ENSMUSG00000004530	0		ENSMUSG00000105081	0		ENSMUSG00000025917	1
ENSMUSG00000003549	0		ENSMUSG00000089936	0		ENSMUSG00000029260	0		ENSMUSG00000029012	0		ENSMUSG00000025995	1
ENSMUSG00000031016	0		ENSMUSG00000067825	0		ENSMUSG00000042096	0		ENSMUSG00000084235	0		ENSMUSG00000042699	1
ENSMUSG00000031015	0		ENSMUSG00000087578	0		ENSMUSG00000054630	0		ENSMUSG00000060419	0		ENSMUSG00000025986	1
ENSMUSG00000051735	0		ENSMUSG00000059159	0		ENSMUSG00000061906	0		ENSMUSG00000105156	0		ENSMUSG00000100213	1
ENSMUSG00000076315	0		ENSMUSG00000032757	0		ENSMUSG00000029269	0		ENSMUSG00000081855	0		ENSMUSG00000056763	1
ENSMUSG00000053898	0		ENSMUSG00000107881	0		ENSMUSG00000029430	0		ENSMUSG00000073147	0		ENSMUSG00000066800	1
ENSMUSG00000096145	0		ENSMUSG00000029759	0		ENSMUSG00000105081	0		ENSMUSG00000033036	0		ENSMUSG00000067851	1
ENSMUSG00000039194	0		ENSMUSG00000042607	0		ENSMUSG00000084235	0		ENSMUSG00000028998	0		ENSMUSG00000026142	1
ENSMUSG00000053964	0		ENSMUSG00000019577	0		ENSMUSG00000081855	0		ENSMUSG00000028995	0		ENSMUSG00000026470	1
ENSMUSG00000057667	0		ENSMUSG00000042541	0		ENSMUSG00000029577	0		ENSMUSG00000028986	0		ENSMUSG00000026150	1
ENSMUSG00000070371	0		ENSMUSG00000012483	0		ENSMUSG00000098731	0		ENSMUSG00000106133	0		ENSMUSG00000033671	1
ENSMUSG00000002043	0		ENSMUSG00000089862	0		ENSMUSG00000048373	0		ENSMUSG00000081071	0		ENSMUSG00000026159	1
ENSMUSG00000053565	0		ENSMUSG00000071337	0		ENSMUSG00000118905	0		ENSMUSG00000067149	0		ENSMUSG00000064302	1
ENSMUSG00000108437	0		ENSMUSG00000101655	0		ENSMUSG00000105866	0		ENSMUSG00000106322	0		ENSMUSG00000026466	1
ENSMUSG00000083344	0		ENSMUSG00000107689	0		ENSMUSG00000106133	0		ENSMUSG00000034118	0		ENSMUSG00000010609	1
ENSMUSG00000039176	0		ENSMUSG00000001158	0		ENSMUSG00000011884	0		ENSMUSG00000080893	0		ENSMUSG00000050565	1
ENSMUSG00000093238	0		ENSMUSG00000029994	0		ENSMUSG00000081071	0		ENSMUSG00000028969	0		ENSMUSG00000005886	1
ENSMUSG00000103663	0		ENSMUSG00000100164	0		ENSMUSG00000098656	0		ENSMUSG00000044221	0		ENSMUSG00000098447	1
ENSMUSG00000108776	0		ENSMUSG00000056836	0		ENSMUSG00000106322	0		ENSMUSG00000006262	0		ENSMUSG00000098923	1
ENSMUSG00000086155	0		ENSMUSG00000046182	0		ENSMUSG00000080893	0		ENSMUSG00000041870	0		ENSMUSG00000026496	1
ENSMUSG00000098839	0		ENSMUSG00000083854	0		ENSMUSG00000095524	0		ENSMUSG00000056310	0		ENSMUSG00000098926	1
ENSMUSG00000041343	0		ENSMUSG00000042978	0		ENSMUSG00000041870	0		ENSMUSG00000029556	0		ENSMUSG00000026600	1
ENSMUSG00000103887	0		ENSMUSG00000056144	0		ENSMUSG00000056310	0		ENSMUSG00000086054	0		ENSMUSG00000058729	1
ENSMUSG00000007837	0		ENSMUSG00000000948	0		ENSMUSG00000029086	0		ENSMUSG00000029545	0		ENSMUSG00000026499	1
ENSMUSG00000061119	0		ENSMUSG00000060441	0		ENSMUSG00000029556	0		ENSMUSG00000028958	0		ENSMUSG00000103156	1
ENSMUSG00000108350	0		ENSMUSG00000090215	0		ENSMUSG00000048578	0		ENSMUSG00000060152	0		ENSMUSG00000026596	1
ENSMUSG00000039043	0		ENSMUSG00000102252	0		ENSMUSG00000106067	0		ENSMUSG00000015804	0		ENSMUSG00000026219	1
ENSMUSG00000110279	0		ENSMUSG00000109222	0		ENSMUSG00000015944	0		ENSMUSG00000035540	0		ENSMUSG00000099693	1
ENSMUSG00000008435	0		ENSMUSG00000031077	0		ENSMUSG00000015806	0		ENSMUSG00000041733	0		ENSMUSG00000026104	1
ENSMUSG00000091177	0		ENSMUSG00000025102	0		ENSMUSG00000060961	0		ENSMUSG00000043618	0		ENSMUSG00000060519	1
ENSMUSG00000065818	0		ENSMUSG00000072460	0		ENSMUSG00000035540	0		ENSMUSG00000029538	0		ENSMUSG00000073485	1
ENSMUSG00000065219	0		ENSMUSG00000025103	0		ENSMUSG00000041740	0		ENSMUSG00000038135	0		ENSMUSG00000038806	1
ENSMUSG00000035713	0		ENSMUSG00000098708	0		ENSMUSG00000043618	0		ENSMUSG00000028944	0		ENSMUSG00000052477	1
ENSMUSG00000047084	0		ENSMUSG00000094685	0		ENSMUSG00000067274	0		ENSMUSG00000038072	0		ENSMUSG00000026520	1
ENSMUSG00000025133	0		ENSMUSG00000108874	0		ENSMUSG00000029368	0		ENSMUSG00000029368	0		ENSMUSG00000025930	1
ENSMUSG00000030591	0		ENSMUSG00000115783	0		ENSMUSG00000041638	0		ENSMUSG00000106788	0		ENSMUSG00000072109	1
ENSMUSG00000030533	0		ENSMUSG00000030483	0		ENSMUSG00000099254	0		ENSMUSG00000029369	0		ENSMUSG00000090128	1
ENSMUSG00000094152	0		ENSMUSG00000031072	0		ENSMUSG00000083833	0		ENSMUSG00000083833	0		ENSMUSG00000036975	1
ENSMUSG00000066724	0		ENSMUSG00000101800	0		ENSMUSG00000119278	0		ENSMUSG00000104882	0		ENSMUSG00000101751	1
ENSMUSG00000042055	0		ENSMUSG00000063902	0		ENSMUSG00000034981	0		ENSMUSG00000029513	0		ENSMUSG00000025925	1
ENSMUSG00000055305	0		ENSMUSG00000070462	0		ENSMUSG00000096726	0		ENSMUSG00000084111	0		ENSMUSG00000026516	1
ENSMUSG00000091510	0		ENSMUSG00000092187	0		ENSMUSG00000045790	0		ENSMUSG00000029417	0		ENSMUSG00000025921	1
ENSMUSG00000110070	0		ENSMUSG00000038459	0		ENSMUSG00000104882	0		ENSMUSG00000032959	0		ENSMUSG00000026103	1
ENSMUSG00000086583	0		ENSMUSG00000030521	0		ENSMUSG00000044681	0		ENSMUSG00000060183	0		ENSMUSG00000038733	1
ENSMUSG00000052605	0		ENSMUSG00000098404	0		ENSMUSG00000041548	0		ENSMUSG00000034826	0		ENSMUSG00000104253	1
ENSMUSG00000086784	0		ENSMUSG00000033429	0		ENSMUSG00000084111	0		ENSMUSG00000047963	0		ENSMUSG00000054135	1
ENSMUSG00000109205	0		ENSMUSG00000058709	0		ENSMUSG00000107327	0		ENSMUSG00000025745	0		ENSMUSG00000026339	1
ENSMUSG00000089139	0		ENSMUSG00000070520	0		ENSMUSG00000029189	0		ENSMUSG00000105143	0		ENSMUSG00000001674	1
ENSMUSG00000047473	0		ENSMUSG00000003762	0		ENSMUSG00000106981	0		ENSMUSG00000051116	0		ENSMUSG00000064970	1
ENSMUSG00000051184	0		ENSMUSG00000030630	0		ENSMUSG00000039191	0		ENSMUSG00000059447	0		ENSMUSG00000026098	1
ENSMUSG00000074405	0		ENSMUSG00000030714	0		ENSMUSG00000029426	0		ENSMUSG00000060512	0		ENSMUSG00000026097	1
ENSMUSG00000062040	0		ENSMUSG00000047721	0		ENSMUSG00000029193	0		ENSMUSG00000047881	0		ENSMUSG00000099342	1
ENSMUSG00000083820	0		ENSMUSG00000068629	0		ENSMUSG00000047963	0		ENSMUSG00000096617	0		ENSMUSG00000026096	1
ENSMUSG00000040952	0		ENSMUSG00000118729	0		ENSMUSG00000025747	0		ENSMUSG00000054920	0		ENSMUSG00000025779	1
ENSMUSG00000091900	0		ENSMUSG00000037032	0		ENSMUSG00000025745	0		ENSMUSG00000029596	0		ENSMUSG00000041303	1
ENSMUSG00000025586	0		ENSMUSG00000038695	0		ENSMUSG00000051116	0		ENSMUSG00000029166	0		ENSMUSG00000073678	1
ENSMUSG00000109401	0		ENSMUSG00000098661	0		ENSMUSG00000029381	0		ENSMUSG00000106526	0		ENSMUSG00000036155	1
ENSMUSG00000109165	0		ENSMUSG00000008140	0		ENSMUSG00000045314	0		ENSMUSG00000105814	0		ENSMUSG00000047539	1
ENSMUSG00000089780	0		ENSMUSG00000038670	0		ENSMUSG00000037999	0		ENSMUSG00000038803	0		ENSMUSG00000101905	1
ENSMUSG00000044562	0		ENSMUSG00000043866	0		ENSMUSG00000032867	0		ENSMUSG00000029162	0		ENSMUSG00000026510	1
ENSMUSG00000110357	0		ENSMUSG00000030685	0		ENSMUSG00000046607	0		ENSMUSG00000029328	0		ENSMUSG00000026349	1
ENSMUSG00000066838	0		ENSMUSG00000069972	0		ENSMUSG00000047881	0		ENSMUSG00000029326	0		ENSMUSG00000026239	1
ENSMUSG00000108461	0		ENSMUSG00000062797	0		ENSMUSG00000081143	0		ENSMUSG00000070780	0		ENSMUSG00000101122	1
ENSMUSG00000036845	0		ENSMUSG00000078794	0		ENSMUSG00000105402	0		ENSMUSG00000042726	0		ENSMUSG00000041779	1
ENSMUSG00000107383	0		ENSMUSG00000097162	0		ENSMUSG00000029175	0		ENSMUSG00000029455	0		ENSMUSG00000036104	1
ENSMUSG00000030725	0		ENSMUSG00000037640	0		ENSMUSG00000096617	0		ENSMUSG00000042647	0		ENSMUSG00000026240	1
ENSMUSG00000002778	0		ENSMUSG00000078779	0		ENSMUSG00000107092	0		ENSMUSG00000029456	0		ENSMUSG00000089670	1
ENSMUSG00000030652	0		ENSMUSG00000036528	0		ENSMUSG00000029594	0		ENSMUSG00000029146	0		ENSMUSG00000036086	1
ENSMUSG00000109284	0		ENSMUSG00000074243	0		ENSMUSG00000034724	0		ENSMUSG00000042589	0		ENSMUSG00000053333	1
ENSMUSG00000119511	0		ENSMUSG00000030603	0		ENSMUSG00000034687	0		ENSMUSG00000038552	0		ENSMUSG00000046994	1
ENSMUSG00000006205	0		ENSMUSG00000066245	0		ENSMUSG00000029484	0		ENSMUSG00000059434	0		ENSMUSG00000056211	1
ENSMUSG00000044881	0		ENSMUSG00000045598	0		ENSMUSG00000034663	0		ENSMUSG00000029141	0		ENSMUSG00000026353	1
ENSMUSG00000109123	0		ENSMUSG00000054716	0		ENSMUSG00000067161	0		ENSMUSG00000029136	0		ENSMUSG00000038323	1
ENSMUSG00000081359	0		ENSMUSG00000097530	0		ENSMUSG00000029338	0		ENSMUSG00000023104	0		ENSMUSG00000026356	1
ENSMUSG00000046541	0		ENSMUSG00000070509	0		ENSMUSG00000029599	0		ENSMUSG00000052139	0		ENSMUSG00000048495	1
ENSMUSG00000062758	0		ENSMUSG00000046058	0		ENSMUSG00000089659	0		ENSMUSG00000005373	0		ENSMUSG00000026401	1
ENSMUSG00000030946	0		ENSMUSG00000038539	0		ENSMUSG00000029163	0		ENSMUSG00000107296	0		ENSMUSG00000086825	1
ENSMUSG00000119711	0		ENSMUSG00000109511	0		ENSMUSG00000029161	0		ENSMUSG00000000916	0		ENSMUSG00000026399	1
ENSMUSG00000030979	0		ENSMUSG00000078670	0		ENSMUSG00000006638	0		ENSMUSG00000039917	0		ENSMUSG00000085526	1
ENSMUSG00000030983	0		ENSMUSG00000036111	0		ENSMUSG00002076604	0		ENSMUSG00000039886	0		ENSMUSG00000026254	1
ENSMUSG00000100153	0		ENSMUSG00000077711	0		ENSMUSG00000006641	0		ENSMUSG00000039754	0		ENSMUSG00000026155	1
ENSMUSG00000108352	0		ENSMUSG00000044030	0		ENSMUSG00000050640	0		ENSMUSG00000029718	0		ENSMUSG00000054770	1
ENSMUSG00000097750	0		ENSMUSG00000025790	0		ENSMUSG00000029616	0		ENSMUSG00000081228	0		ENSMUSG00000039318	1
ENSMUSG00000001247	0		ENSMUSG00000003444	0		ENSMUSG00000029223	0		ENSMUSG00000029722	0		ENSMUSG00000026409	1
ENSMUSG00000030929	0		ENSMUSG00000068566	0		ENSMUSG00000029456	0		ENSMUSG00000083813	0		ENSMUSG00000026415	1
ENSMUSG00000014402	0		ENSMUSG00000097415	0		ENSMUSG00000029147	0		ENSMUSG00000037053	0		ENSMUSG00000103839	1
ENSMUSG00000098960	0		ENSMUSG00000031023	0		ENSMUSG00000053134	0		ENSMUSG00000029729	0		ENSMUSG00000048000	1
ENSMUSG00000108911	0		ENSMUSG00000040824	0		ENSMUSG00000063146	0		ENSMUSG00000037017	0		ENSMUSG00000026034	1
ENSMUSG00000052512	0		ENSMUSG00000078815	0		ENSMUSG00000052139	0		ENSMUSG00000029730	0		ENSMUSG00000001305	1
ENSMUSG00000039745	0		ENSMUSG00000065259	0		ENSMUSG00000029135	0		ENSMUSG00000050552	0		ENSMUSG00000026035	1
ENSMUSG00000067121	0		ENSMUSG00000038502	0		ENSMUSG00000040557	0		ENSMUSG00000036948	0		ENSMUSG00000040423	1
ENSMUSG00000031068	0		ENSMUSG00000006335	0		ENSMUSG00000047501	0		ENSMUSG00000080935	0		ENSMUSG00000026036	1
ENSMUSG00000041769	0		ENSMUSG00000045948	0		ENSMUSG00000070473	0		ENSMUSG00000046440	0		ENSMUSG00000043467	1
ENSMUSG00000104113	0		ENSMUSG00000044317	0		ENSMUSG00000085042	0		ENSMUSG00000065593	0		ENSMUSG00000026037	1
ENSMUSG00000078636	0		ENSMUSG00000030595	0		ENSMUSG00000107296	0		ENSMUSG00000036687	0		ENSMUSG00000119442	1
ENSMUSG00000092118	0		ENSMUSG00000030611	0		ENSMUSG00000039886	0		ENSMUSG00000029560	0		ENSMUSG00000039210	1
ENSMUSG00000030498	0		ENSMUSG00000042340	0		ENSMUSG00000042985	0		ENSMUSG00000084934	0		ENSMUSG00000104394	1
ENSMUSG00000099647	0		ENSMUSG00000008373	0		ENSMUSG00000029718	0		ENSMUSG00000039533	0		ENSMUSG00000026427	1
ENSMUSG00000108325	0		ENSMUSG00000047554	0		ENSMUSG00000106617	0		ENSMUSG00000029390	0		ENSMUSG00000086240	1
ENSMUSG00000051504	0		ENSMUSG00000030401	0		ENSMUSG00000083813	0		ENSMUSG00000057244	0		ENSMUSG00000102059	1
ENSMUSG00000030880	0		ENSMUSG00000002968	0		ENSMUSG00000037053	0		ENSMUSG00000029432	0		ENSMUSG00000026031	1
ENSMUSG00000086526	0		ENSMUSG00000109366	0		ENSMUSG00000063739	0		ENSMUSG00000025538	0		ENSMUSG00000048874	1
ENSMUSG00000030872	0		ENSMUSG00000078813	0		ENSMUSG00000036968	0		ENSMUSG00000070493	0		ENSMUSG00000026029	1
ENSMUSG00000084230	0		ENSMUSG00000031016	0		ENSMUSG00000049285	0		ENSMUSG00000025534	0		ENSMUSG00000053332	1
ENSMUSG00000108551	0		ENSMUSG00000035585	0		ENSMUSG00000080935	0		ENSMUSG00000035297	0		ENSMUSG00000026028	1
ENSMUSG00000109814	0		ENSMUSG00000076315	0		ENSMUSG00000046440	0		ENSMUSG00000029319	0		ENSMUSG00000026425	1
ENSMUSG00000109875	0		ENSMUSG00000053964	0		ENSMUSG00000056014	0		ENSMUSG00000016833	0		ENSMUSG00000026134	1
ENSMUSG00000038801	0		ENSMUSG00000030615	0		ENSMUSG00000025854	0		ENSMUSG00000029314	0		ENSMUSG00000004768	1
ENSMUSG00000073968	0		ENSMUSG00000005686	0		ENSMUSG00000053553	0		ENSMUSG00000067365	0		ENSMUSG00000042197	1
ENSMUSG00000030417	0		ENSMUSG00000030801	0		ENSMUSG00000044197	0		ENSMUSG00000097908	0		ENSMUSG00000026705	1
ENSMUSG00000066543	0		ENSMUSG00000070371	0		ENSMUSG00000053647	0		ENSMUSG00000019054	0		ENSMUSG00000013275	1
ENSMUSG00000025487	0		ENSMUSG00000002043	0		ENSMUSG00000029547	0		ENSMUSG00000059518	0		ENSMUSG00000026433	1
ENSMUSG00000108799	0		ENSMUSG00000083344	0		ENSMUSG00000048988	0		ENSMUSG00000004849	0		ENSMUSG00000026434	1
ENSMUSG00000030752	0		ENSMUSG00000087138	0		ENSMUSG00000029554	0		ENSMUSG00000023348	0		ENSMUSG00000040323	1
ENSMUSG00000119773	0		ENSMUSG00000038296	0		ENSMUSG00000036639	0		ENSMUSG00000037344	0		ENSMUSG00000026634	1
ENSMUSG00000118834	0		ENSMUSG00000030613	0		ENSMUSG00000029557	0		ENSMUSG00000106237	0		ENSMUSG00000040297	1
ENSMUSG00000119446	0		ENSMUSG00000007837	0		ENSMUSG00000036599	0		ENSMUSG00000029713	0		ENSMUSG00000026698	1
ENSMUSG00000119224	0		ENSMUSG00000108506	0		ENSMUSG00000036565	0		ENSMUSG00000029716	0		ENSMUSG00000066595	1
ENSMUSG00000073940	0		ENSMUSG00000062300	0		ENSMUSG00000000149	0		ENSMUSG00000037221	0		ENSMUSG00000026289	1
ENSMUSG00000060591	0		ENSMUSG00000003421	0		ENSMUSG00000046658	0		ENSMUSG00000030131	0		ENSMUSG00000026632	1
ENSMUSG00000052305	0		ENSMUSG00000063801	0		ENSMUSG00000096810	0		ENSMUSG00000071204	0		ENSMUSG00000078190	1
ENSMUSG00000074903	0		ENSMUSG00000048897	0		ENSMUSG00000062038	0		ENSMUSG00000101397	0		ENSMUSG00000100658	1
ENSMUSG00000092536	0		ENSMUSG00000040511	0		ENSMUSG00000029392	0		ENSMUSG00000068262	0		ENSMUSG00000073478	1
ENSMUSG00000092652	0		ENSMUSG00000085945	0		ENSMUSG00000029390	0		ENSMUSG00000030236	0		ENSMUSG00000026694	1
ENSMUSG00000059277	0		ENSMUSG00000030539	0		ENSMUSG00000118662	0		ENSMUSG00000007458	0		ENSMUSG00000026627	1
ENSMUSG00000045752	0		ENSMUSG00000065818	0		ENSMUSG00000057244	0		ENSMUSG00000030237	0		ENSMUSG00000070738	1
ENSMUSG00000065118	0		ENSMUSG00000065219	0		ENSMUSG00000093413	0		ENSMUSG00000107516	0		ENSMUSG00000042046	1
ENSMUSG00000058454	0		ENSMUSG00000044952	0		ENSMUSG00000025534	0		ENSMUSG00000030056	0		ENSMUSG00000103433	1
ENSMUSG00000025508	0		ENSMUSG00000047084	0		ENSMUSG00000035325	0		ENSMUSG00000029864	0		ENSMUSG00000026696	1
ENSMUSG00000098759	0		ENSMUSG00000007833	0		ENSMUSG00000029314	0		ENSMUSG00000055093	0		ENSMUSG00000103821	1
ENSMUSG00000087412	0		ENSMUSG00000035642	0		ENSMUSG00000005107	0		ENSMUSG00000072789	0		ENSMUSG00000101400	1
ENSMUSG00000030423	0		ENSMUSG00000003423	0		ENSMUSG00000097908	0		ENSMUSG00000076607	0		ENSMUSG00000026439	1
ENSMUSG00000083626	0		ENSMUSG00000070570	0		ENSMUSG00000029710	0		ENSMUSG00000033216	0		ENSMUSG00000026020	1
ENSMUSG00000025470	0		ENSMUSG00000030590	0		ENSMUSG00000037221	0		ENSMUSG00000029860	0		ENSMUSG00000089512	1
ENSMUSG00000025466	0		ENSMUSG00000030591	0		ENSMUSG00000051397	0		ENSMUSG00000068396	0		ENSMUSG00000089093	1
ENSMUSG00000015980	0		ENSMUSG00000108614	0		ENSMUSG00000105005	0		ENSMUSG00000097730	0		ENSMUSG00000037461	1
ENSMUSG00000070814	0		ENSMUSG00000064179	0		ENSMUSG00000068262	0		ENSMUSG00000052656	0		ENSMUSG00000041040	1
ENSMUSG00000087651	0		ENSMUSG00000055116	0		ENSMUSG00000007458	0		ENSMUSG00000029735	0		ENSMUSG00000037434	1
ENSMUSG00000111875	0		ENSMUSG00000066724	0		ENSMUSG00000076485	0		ENSMUSG00000108772	0		ENSMUSG00000026019	1
ENSMUSG00000039031	0		ENSMUSG00000042055	0		ENSMUSG00000036899	0		ENSMUSG00000030282	0		ENSMUSG00000040225	1
ENSMUSG00000034024	0		ENSMUSG00000030588	0		ENSMUSG00000079262	0		ENSMUSG00000052962	0		ENSMUSG00000044783	1
ENSMUSG00000064208	0		ENSMUSG00000038886	0		ENSMUSG00000092500	0		ENSMUSG00000005069	0		ENSMUSG00000098259	1
ENSMUSG00000050490	0		ENSMUSG00000057101	0		ENSMUSG00000041681	0		ENSMUSG00000055172	0		ENSMUSG00000037395	1
ENSMUSG00000060181	0		ENSMUSG00000055723	0		ENSMUSG00000029864	0		ENSMUSG00000038521	0		ENSMUSG00000042111	1
ENSMUSG00000020079	0		ENSMUSG00000030530	0		ENSMUSG00000071506	0		ENSMUSG00000098470	0		ENSMUSG00000040124	1
ENSMUSG00000095478	0		ENSMUSG00000086784	0		ENSMUSG00002075822	0		ENSMUSG00000079343	0		ENSMUSG00000026782	1
ENSMUSG00000056316	0		ENSMUSG00000109205	0		ENSMUSG00000055093	0		ENSMUSG00000004270	0		ENSMUSG00000054387	1
ENSMUSG00000069682	0		ENSMUSG00000038797	0		ENSMUSG00000030245	0		ENSMUSG00000052337	0		ENSMUSG00000100228	1
ENSMUSG00000111080	0		ENSMUSG00000046185	0		ENSMUSG00000105687	0		ENSMUSG00000072772	0		ENSMUSG00000026127	1
ENSMUSG00000097412	0		ENSMUSG00000061374	0		ENSMUSG00000030247	0		ENSMUSG00000107451	0		ENSMUSG00000026447	1
ENSMUSG00000019791	0		ENSMUSG00000011427	0		ENSMUSG00000054474	0		ENSMUSG00000041540	0		ENSMUSG00000101188	1
ENSMUSG00000056366	0		ENSMUSG00000025723	0		ENSMUSG00000029851	0		ENSMUSG00000038451	0		ENSMUSG00000016181	1
ENSMUSG00000039684	0		ENSMUSG00000043290	0		ENSMUSG00000054422	0		ENSMUSG00000099662	0		ENSMUSG00000046062	1
ENSMUSG00000111664	0		ENSMUSG00000109008	0		ENSMUSG00000033174	0		ENSMUSG00000095526	0		ENSMUSG00000034432	1
ENSMUSG00000019782	0		ENSMUSG00000011382	0		ENSMUSG00000029735	0		ENSMUSG00000015112	0		ENSMUSG00000079144	1
ENSMUSG00000042846	0		ENSMUSG00000083820	0		ENSMUSG00000108772	0		ENSMUSG00000009281	0		ENSMUSG00000026584	1
ENSMUSG00000020061	0		ENSMUSG00000074218	0		ENSMUSG00000052241	0		ENSMUSG00000030091	0		ENSMUSG00000104002	1
ENSMUSG00000075000	0		ENSMUSG00000030664	0		ENSMUSG00000038521	0		ENSMUSG00000052751	0		ENSMUSG00000037503	1
ENSMUSG00000111877	0		ENSMUSG00000025584	0		ENSMUSG00000064945	0		ENSMUSG00000056698	0		ENSMUSG00000026639	1
ENSMUSG00000019945	0		ENSMUSG00000083774	0		ENSMUSG00000065701	0		ENSMUSG00000030127	0		ENSMUSG00000026123	1
ENSMUSG00000020224	0		ENSMUSG00000061787	0		ENSMUSG00000030086	0		ENSMUSG00000064262	0		ENSMUSG00000104348	1
ENSMUSG00000097383	0		ENSMUSG00000001794	0		ENSMUSG00000004270	0		ENSMUSG00000051124	0		ENSMUSG00000045216	1
ENSMUSG00000111665	0		ENSMUSG00000006095	0		ENSMUSG00000000811	0		ENSMUSG00000067344	0		ENSMUSG00000090553	1
ENSMUSG00000112100	0		ENSMUSG00000025586	0		ENSMUSG00002075679	0		ENSMUSG00000056666	0		ENSMUSG00000040918	1
ENSMUSG00000093227	0		ENSMUSG00000019738	0		ENSMUSG00000080465	0		ENSMUSG00000055239	0		ENSMUSG00000102976	1
ENSMUSG00000006732	0		ENSMUSG00000062861	0		ENSMUSG00000049553	0		ENSMUSG00000029810	0		ENSMUSG00000037470	1
ENSMUSG00000085666	0		ENSMUSG00000035314	0		ENSMUSG00000034456	0		ENSMUSG00000023367	0		ENSMUSG00000026578	1
ENSMUSG00000008398	0		ENSMUSG00000110357	0		ENSMUSG00002076877	0		ENSMUSG00000052738	0		ENSMUSG00000094410	1
ENSMUSG00000094955	0		ENSMUSG00000057342	0		ENSMUSG00000030268	0		ENSMUSG00000080824	0		ENSMUSG00000026577	1
ENSMUSG00000045886	0		ENSMUSG00000107383	0		ENSMUSG00000038429	0		ENSMUSG00000107770	0		ENSMUSG00000100018	1
ENSMUSG00000038160	0		ENSMUSG00000053801	0		ENSMUSG00000034312	0		ENSMUSG00000030287	0		ENSMUSG00000016493	1
ENSMUSG00000089260	0		ENSMUSG00000093826	0		ENSMUSG00000099662	0		ENSMUSG00000029815	0		ENSMUSG00000104011	1
ENSMUSG00000019849	0		ENSMUSG00000110173	0		ENSMUSG00000044211	0		ENSMUSG00000030291	0		ENSMUSG00000025969	1
ENSMUSG00000040354	0		ENSMUSG00000032942	0		ENSMUSG00000039347	0		ENSMUSG00000057666	0		ENSMUSG00000034343	1
ENSMUSG00000110841	0		ENSMUSG00000104914	0		ENSMUSG00000073096	0		ENSMUSG00000030335	0		ENSMUSG00000083064	1
ENSMUSG00000020022	0		ENSMUSG00000006205	0		ENSMUSG00000056737	0		ENSMUSG00000038388	0		ENSMUSG00000016481	1
ENSMUSG00000097164	0		ENSMUSG00000110146	0		ENSMUSG00000007216	0		ENSMUSG00000030339	0		ENSMUSG00000040843	1
ENSMUSG00000062981	0		ENSMUSG00000044881	0		ENSMUSG00000030255	0		ENSMUSG00000030340	0		ENSMUSG00000040865	1
ENSMUSG00000092867	0		ENSMUSG00000030386	0		ENSMUSG00000029810	0		ENSMUSG00000030341	0		ENSMUSG00000084799	1
ENSMUSG00000112550	0		ENSMUSG00000030706	0		ENSMUSG00000023367	0		ENSMUSG00000030342	0		ENSMUSG00000101599	1
ENSMUSG00000002147	0		ENSMUSG00000081359	0		ENSMUSG00000107597	0		ENSMUSG00000061838	0		ENSMUSG00000026309	1
ENSMUSG00000037710	0		ENSMUSG00000063179	0		ENSMUSG00000108084	0		ENSMUSG00000000399	0		ENSMUSG00000037408	1
ENSMUSG00000090036	0		ENSMUSG00000062758	0		ENSMUSG00000029811	0		ENSMUSG00000107389	0		ENSMUSG00000034292	1
ENSMUSG00000085282	0		ENSMUSG00000090330	0		ENSMUSG00000107770	0		ENSMUSG00000035199	0		ENSMUSG00000001138	1
ENSMUSG00000019897	0		ENSMUSG00000030934	0		ENSMUSG00000030287	0		ENSMUSG00000044086	0		ENSMUSG00000064612	1
ENSMUSG00000051346	0		ENSMUSG00000030980	0		ENSMUSG00000040234	0		ENSMUSG00000081113	0		ENSMUSG00000064602	1
ENSMUSG00000035873	0		ENSMUSG00000030956	0		ENSMUSG00000029819	0		ENSMUSG00000029776	0		ENSMUSG00000026311	1
ENSMUSG00000020111	0		ENSMUSG00000097595	0		ENSMUSG00000014551	0		ENSMUSG00000032712	0		ENSMUSG00000079610	1
ENSMUSG00000044475	0		ENSMUSG00000008318	0		ENSMUSG00000029571	0		ENSMUSG00000107896	0		ENSMUSG00000026313	1
ENSMUSG00000039994	0		ENSMUSG00000030967	0		ENSMUSG00000107412	0		ENSMUSG00000014748	0		ENSMUSG00000042305	1
ENSMUSG00000105468	0		ENSMUSG00000030972	0		ENSMUSG00000107655	0		ENSMUSG00000086040	0		ENSMUSG00000026456	1
ENSMUSG00000035759	0		ENSMUSG00000030979	0		ENSMUSG00000030340	0		ENSMUSG00000037827	0		ENSMUSG00000037351	1
ENSMUSG00000025381	0		ENSMUSG00000030983	0		ENSMUSG00000041390	0		ENSMUSG00000106709	0		ENSMUSG00000047067	1
ENSMUSG00000025374	0		ENSMUSG00000087298	0		ENSMUSG00000038167	0		ENSMUSG00000030157	0		ENSMUSG00000102363	1
ENSMUSG00000111964	0		ENSMUSG00000030942	0		ENSMUSG00000029552	0		ENSMUSG00000097354	0		ENSMUSG00000026455	1
ENSMUSG00000090841	0		ENSMUSG00000100153	0		ENSMUSG00000009376	0		ENSMUSG00000029670	0		ENSMUSG00000103768	1
ENSMUSG00000112068	0		ENSMUSG00000108352	0		ENSMUSG00000107747	0		ENSMUSG00000107997	0		ENSMUSG00000102154	1
ENSMUSG00000020154	0		ENSMUSG00000109635	0		ENSMUSG00000029836	0		ENSMUSG00000029695	0		ENSMUSG00000042229	1
ENSMUSG00000081926	0		ENSMUSG00000058239	0		ENSMUSG00000030059	0		ENSMUSG00000091625	0		ENSMUSG00000077202	1
ENSMUSG00000078427	0		ENSMUSG00000014402	0		ENSMUSG00000065728	0		ENSMUSG00000029781	0		ENSMUSG00000026269	1
ENSMUSG00000090247	0		ENSMUSG00000030917	0		ENSMUSG00000107389	0		ENSMUSG00000072704	0		ENSMUSG00000025964	1
ENSMUSG00000019795	0		ENSMUSG00000030471	0		ENSMUSG00000035199	0		ENSMUSG00000107838	0		ENSMUSG00000026116	1
ENSMUSG00000015755	0		ENSMUSG00000030470	0		ENSMUSG00000063171	0		ENSMUSG00000032652	0		ENSMUSG00000042207	1
ENSMUSG00000112712	0		ENSMUSG00000054612	0		ENSMUSG00000000184	0		ENSMUSG00000071419	0		ENSMUSG00000025962	1
ENSMUSG00000112742	0		ENSMUSG00000108911	0		ENSMUSG00000106755	0		ENSMUSG00000091845	0		ENSMUSG00000025959	1
ENSMUSG00000037151	0		ENSMUSG00000039745	0		ENSMUSG00000081113	0		ENSMUSG00000029802	0		ENSMUSG00000097993	1
ENSMUSG00000020089	0		ENSMUSG00000030505	0		ENSMUSG00000029776	0		ENSMUSG00000042770	0		ENSMUSG00000025956	1
ENSMUSG00000019810	0		ENSMUSG00000067121	0		ENSMUSG00000108170	0		ENSMUSG00000029684	0		ENSMUSG00000101832	1
ENSMUSG00000071532	0		ENSMUSG00000031068	0		ENSMUSG00000097979	0		ENSMUSG00000030207	0		ENSMUSG00000070871	1
ENSMUSG00000019868	0		ENSMUSG00000001829	0		ENSMUSG00000043496	0		ENSMUSG00000033706	0		ENSMUSG00000026426	1
ENSMUSG00000112395	0		ENSMUSG00000110360	0		ENSMUSG00000053173	0		ENSMUSG00000020440	0		ENSMUSG00000085311	1
ENSMUSG00000078453	0		ENSMUSG00000099647	0		ENSMUSG00000032712	0		ENSMUSG00000030008	0		ENSMUSG00000079139	1
ENSMUSG00000037455	0		ENSMUSG00000032725	0		ENSMUSG00000029534	0		ENSMUSG00000071141	0		ENSMUSG00000026565	1
ENSMUSG00000072407	0		ENSMUSG00000064307	0		ENSMUSG00000045725	0		ENSMUSG00000030214	0		ENSMUSG00000051344	1
ENSMUSG00000049764	0		ENSMUSG00000002635	0		ENSMUSG00000019124	0		ENSMUSG00000083443	0		ENSMUSG00000026563	1
ENSMUSG00000033126	0		ENSMUSG00000070427	0		ENSMUSG00000037827	0		ENSMUSG00000030004	0		ENSMUSG00000040596	1
ENSMUSG00000001150	0		ENSMUSG00000030872	0		ENSMUSG00000030364	0		ENSMUSG00000068299	0		ENSMUSG00000025949	1
ENSMUSG00000032834	0		ENSMUSG00000030871	0		ENSMUSG00000058446	0		ENSMUSG00000057103	0		ENSMUSG00000026275	1
ENSMUSG00000098376	0		ENSMUSG00000030870	0		ENSMUSG00000071568	0		ENSMUSG00000089634	0		ENSMUSG00000064389	1
ENSMUSG00000060301	0		ENSMUSG00000063931	0		ENSMUSG00000106874	0		ENSMUSG00000030257	0		ENSMUSG00000026113	1
ENSMUSG00000054206	0		ENSMUSG00000070424	0		ENSMUSG00000029777	0		ENSMUSG00000108231	0		ENSMUSG00000026277	1
ENSMUSG00000111897	0		ENSMUSG00000030996	0		ENSMUSG00000029669	0		ENSMUSG00000086429	0		ENSMUSG00000026088	1
ENSMUSG00000003070	0		ENSMUSG00000047037	0		ENSMUSG00000087150	0		ENSMUSG00000047905	0		ENSMUSG00000026278	1
ENSMUSG00000035504	0		ENSMUSG00000084230	0		ENSMUSG00000003477	0		ENSMUSG00000036371	0		ENSMUSG00000026280	1
ENSMUSG00000048696	0		ENSMUSG00000109875	0		ENSMUSG00002076023	0		ENSMUSG00000030225	0		ENSMUSG00000026281	1
ENSMUSG00000064441	0		ENSMUSG00000034875	0		ENSMUSG00000079501	0		ENSMUSG00000008540	0		ENSMUSG00000058407	1
ENSMUSG00000020232	0		ENSMUSG00000038801	0		ENSMUSG00000030160	0		ENSMUSG00000072940	0		ENSMUSG00000026004	1
ENSMUSG00000105379	0		ENSMUSG00000073968	0		ENSMUSG00000108290	0		ENSMUSG00000057278	0		ENSMUSG00000026283	1
ENSMUSG00000034758	0		ENSMUSG00000030417	0		ENSMUSG00000035357	0		ENSMUSG00000079426	0		ENSMUSG00000102752	1
ENSMUSG00000073427	0		ENSMUSG00000030763	0		ENSMUSG00000029781	0		ENSMUSG00000001763	0		ENSMUSG00000099624	1
ENSMUSG00000031590	0		ENSMUSG00000025487	0		ENSMUSG00000072704	0		ENSMUSG00000080921	0		ENSMUSG00000026082	1
ENSMUSG00000094568	0		ENSMUSG00000030750	0		ENSMUSG00000107838	0		ENSMUSG00000029993	0		ENSMUSG00000026000	1
ENSMUSG00000031616	0		ENSMUSG00000030421	0		ENSMUSG00000032758	0		ENSMUSG00000033940	0		ENSMUSG00000026659	1
ENSMUSG00000036672	0		ENSMUSG00000030424	0		ENSMUSG00000093535	0		ENSMUSG00000060477	0		ENSMUSG00000044757	1
ENSMUSG00000110057	0		ENSMUSG00000074903	0		ENSMUSG00000032718	0		ENSMUSG00000108024	0		ENSMUSG00000026078	1
ENSMUSG00000037070	0		ENSMUSG00000110275	0		ENSMUSG00000042992	0		ENSMUSG00000030314	0		ENSMUSG00000103046	1
ENSMUSG00000094594	0		ENSMUSG00000032743	0		ENSMUSG00000043162	0		ENSMUSG00000000440	0		ENSMUSG00000026656	1
ENSMUSG00000031709	0		ENSMUSG00000091083	0		ENSMUSG00000062190	0		ENSMUSG00000068011	0		ENSMUSG00000025997	1
ENSMUSG00000063253	0		ENSMUSG00000037887	0		ENSMUSG00000071419	0		ENSMUSG00000000441	0		ENSMUSG00000040648	1
ENSMUSG00000031921	0		ENSMUSG00000031097	0		ENSMUSG00000030101	0		ENSMUSG00000101878	0		ENSMUSG00000026333	1
ENSMUSG00000057657	0		ENSMUSG00000037772	0		ENSMUSG00000017978	0		ENSMUSG00000042213	0		ENSMUSG00000003134	1
ENSMUSG00000003848	0		ENSMUSG00000037706	0		ENSMUSG00000029700	0		ENSMUSG00000059878	0		ENSMUSG00000003135	1
ENSMUSG00000039067	0		ENSMUSG00000037664	0		ENSMUSG00000033788	0		ENSMUSG00000048489	0		ENSMUSG00000085894	1
ENSMUSG00000110528	0		ENSMUSG00000065118	0		ENSMUSG00000046733	0		ENSMUSG00000107785	0		ENSMUSG00000077704	1
ENSMUSG00000005481	0		ENSMUSG00000019082	0		ENSMUSG00000042770	0		ENSMUSG00000042042	0		ENSMUSG00000048234	1
ENSMUSG00000037993	0		ENSMUSG00000025510	0		ENSMUSG00000063415	0		ENSMUSG00000082920	0		ENSMUSG00000100349	1
ENSMUSG00000038291	0		ENSMUSG00000025512	0		ENSMUSG00000048022	0		ENSMUSG00000107145	0		ENSMUSG00000099375	1
ENSMUSG00000031730	0		ENSMUSG00000087412	0		ENSMUSG00000055430	0		ENSMUSG00000106889	0		ENSMUSG00000056536	1
ENSMUSG00000089026	0		ENSMUSG00000025466	0		ENSMUSG00000033735	0		ENSMUSG00000080242	0		ENSMUSG00000041570	1
ENSMUSG00000107742	0		ENSMUSG00000039018	0		ENSMUSG00000049232	0		ENSMUSG00000029833	0		ENSMUSG00000097113	1
ENSMUSG00000038497	0		ENSMUSG00000025478	0		ENSMUSG00000082691	0		ENSMUSG00000057696	0		ENSMUSG00000026074	1
ENSMUSG00000038457	0		ENSMUSG00000033916	0		ENSMUSG00000107863	0		ENSMUSG00000019689	0		ENSMUSG00000026319	1
ENSMUSG00000047710	0		ENSMUSG00000070814	0		ENSMUSG00000033720	0		ENSMUSG00000002416	0		ENSMUSG00000026321	1
ENSMUSG00000076144	0		ENSMUSG00000111875	0		ENSMUSG00000030208	0		ENSMUSG00000029918	0		ENSMUSG00000099843	1
ENSMUSG00000038069	0		ENSMUSG00000034024	0		ENSMUSG00000030102	0		ENSMUSG00000030168	0		ENSMUSG00000038866	1
ENSMUSG00000065483	0		ENSMUSG00000020034	0		ENSMUSG00000051343	0		ENSMUSG00000030170	0		ENSMUSG00000009907	1
ENSMUSG00000097296	0		ENSMUSG00000020171	0		ENSMUSG00000045291	0		ENSMUSG00000089936	0		ENSMUSG00000060244	1
ENSMUSG00000004994	0		ENSMUSG00000069515	0		ENSMUSG00000030213	0		ENSMUSG00000058979	0		ENSMUSG00000004709	1
ENSMUSG00000031520	0		ENSMUSG00000064208	0		ENSMUSG00000030214	0		ENSMUSG00000067825	0		ENSMUSG00000060679	1
ENSMUSG00000081094	0		ENSMUSG00000020038	0		ENSMUSG00000060032	0		ENSMUSG00000030109	0		ENSMUSG00000070939	1
ENSMUSG00000081920	0		ENSMUSG00000050490	0		ENSMUSG00002076169	0		ENSMUSG00000059908	0		ENSMUSG00000010290	1
ENSMUSG00000087153	0		ENSMUSG00000020078	0		ENSMUSG00000033634	0		ENSMUSG00000108083	0		ENSMUSG00000008136	1
ENSMUSG00000110669	0		ENSMUSG00000095478	0		ENSMUSG00000068299	0		ENSMUSG00000068328	0		ENSMUSG00000059058	1
ENSMUSG00000110649	0		ENSMUSG00000001785	0		ENSMUSG00000001424	0		ENSMUSG00000030035	0		ENSMUSG00000103945	1
ENSMUSG00000110458	0		ENSMUSG00000001783	0		ENSMUSG00000030217	0		ENSMUSG00000108435	0		ENSMUSG00000039354	1
ENSMUSG00000096401	0		ENSMUSG00000038876	0		ENSMUSG00000030218	0		ENSMUSG00000073002	0		ENSMUSG00000025907	1
ENSMUSG00000071793	0		ENSMUSG00000080469	0		ENSMUSG00000087231	0		ENSMUSG00000059159	0		ENSMUSG00000090031	1
ENSMUSG00000031610	0		ENSMUSG00000111080	0		ENSMUSG00000047905	0		ENSMUSG00000030228	0		ENSMUSG00000003458	1
ENSMUSG00000001909	0		ENSMUSG00000097412	0		ENSMUSG00000030223	0		ENSMUSG00000002588	0		ENSMUSG00000026554	1
ENSMUSG00000053226	0		ENSMUSG00000019791	0		ENSMUSG00000008540	0		ENSMUSG00000107881	0		ENSMUSG00000018196	1
ENSMUSG00000031954	0		ENSMUSG00000071253	0		ENSMUSG00000072940	0		ENSMUSG00000042541	0		ENSMUSG00000050229	1
ENSMUSG00000031482	0		ENSMUSG00000000296	0		ENSMUSG00000057497	0		ENSMUSG00000096403	0		ENSMUSG00000026179	1
ENSMUSG00000031533	0		ENSMUSG00000035351	0		ENSMUSG00000029998	0		ENSMUSG00000012483	0		ENSMUSG00000018189	1
ENSMUSG00000031949	0		ENSMUSG00000020056	0		ENSMUSG00000030272	0		ENSMUSG00000089862	0		ENSMUSG00000037995	1
ENSMUSG00000052926	0		ENSMUSG00000019782	0		ENSMUSG00000079426	0		ENSMUSG00000101655	0		ENSMUSG00000026547	1
ENSMUSG00000031948	0		ENSMUSG00000047514	0		ENSMUSG00000029771	0		ENSMUSG00000001158	0		ENSMUSG00000026176	1
ENSMUSG00000092086	0		ENSMUSG00000060002	0		ENSMUSG00000051169	0		ENSMUSG00000029994	0		ENSMUSG00000082588	1
ENSMUSG00000041203	0		ENSMUSG00000039485	0		ENSMUSG00000001763	0		ENSMUSG00000100164	0		ENSMUSG00000037872	1
ENSMUSG00000060038	0		ENSMUSG00000110935	0		ENSMUSG00000001761	0		ENSMUSG00000056836	0		ENSMUSG00000033364	1
ENSMUSG00000098388	0		ENSMUSG00000063953	0		ENSMUSG00000033963	0		ENSMUSG00000083854	0		ENSMUSG00000026174	1
ENSMUSG00000024266	0		ENSMUSG00000019777	0		ENSMUSG00000029992	0		ENSMUSG00000000131	0		ENSMUSG00000090222	1
ENSMUSG00000119461	0		ENSMUSG00000075000	0		ENSMUSG00000056952	0		ENSMUSG00000042978	0		ENSMUSG00000102187	1
ENSMUSG00000042269	0		ENSMUSG00000057134	0		ENSMUSG00000030314	0		ENSMUSG00000066180	0		ENSMUSG00000090272	1
ENSMUSG00000066362	0		ENSMUSG00000051736	0		ENSMUSG00000030315	0		ENSMUSG00000074272	0		ENSMUSG00000039997	1
ENSMUSG00000040263	0		ENSMUSG00000111877	0		ENSMUSG00000068011	0		ENSMUSG00000056144	0		ENSMUSG00000026135	1
ENSMUSG00000110545	0		ENSMUSG00000019947	0		ENSMUSG00000025608	0		ENSMUSG00000045795	0		ENSMUSG00000006005	1
ENSMUSG00000109957	0		ENSMUSG00000019945	0		ENSMUSG00000029763	0		ENSMUSG00000060441	0		ENSMUSG00002075545	1
ENSMUSG00000071078	0		ENSMUSG00000035189	0		ENSMUSG00000025702	0		ENSMUSG00000054385	0		ENSMUSG00000026171	1
ENSMUSG00000119458	0		ENSMUSG00000020228	0		ENSMUSG00000018999	0		ENSMUSG00000102252	0		ENSMUSG00000078185	1
ENSMUSG00000006517	0		ENSMUSG00000020225	0		ENSMUSG00000001642	0		ENSMUSG00000109222	0		ENSMUSG00000033257	1
ENSMUSG00002076903	0		ENSMUSG00000019843	0		ENSMUSG00000029762	0		ENSMUSG00000057229	0		ENSMUSG00000026170	1
ENSMUSG00000049482	0		ENSMUSG00000096687	0		ENSMUSG00000061758	0		ENSMUSG00000025813	0		ENSMUSG00000026197	1
ENSMUSG00000031546	0		ENSMUSG00000019838	0		ENSMUSG00000052131	0		ENSMUSG00000038646	0		ENSMUSG00000033124	1
ENSMUSG00000015013	0		ENSMUSG00000034620	0		ENSMUSG00000048108	0		ENSMUSG00000025102	0		ENSMUSG00000026199	1
ENSMUSG00000047264	0		ENSMUSG00000038417	0		ENSMUSG00000107785	0		ENSMUSG00000061286	0		ENSMUSG00000026200	1
ENSMUSG00000000738	0		ENSMUSG00000077167	0		ENSMUSG00000104222	0		ENSMUSG00000025103	0		ENSMUSG00000026201	1
ENSMUSG00000069862	0		ENSMUSG00000019988	0		ENSMUSG00000042097	0		ENSMUSG00000098708	0		ENSMUSG00000026388	1
ENSMUSG00000066902	0		ENSMUSG00000038332	0		ENSMUSG00000082791	0		ENSMUSG00000004610	0		ENSMUSG00000052423	1
ENSMUSG00000031760	0		ENSMUSG00000038280	0		ENSMUSG00000077787	0		ENSMUSG00000099210	0		ENSMUSG00000062729	1
ENSMUSG00000110679	0		ENSMUSG00000020018	0		ENSMUSG00000082920	0		ENSMUSG00000108874	0		ENSMUSG00000103983	1
ENSMUSG00000094257	0		ENSMUSG00000038214	0		ENSMUSG00000029843	0		ENSMUSG00000090467	0		ENSMUSG00000013973	1
ENSMUSG00000031967	0		ENSMUSG00000045886	0		ENSMUSG00000107145	0		ENSMUSG00000040583	0		ENSMUSG00000102929	1
ENSMUSG00000074482	0		ENSMUSG00000038160	0		ENSMUSG00000038648	0		ENSMUSG00000101800	0		ENSMUSG00000103711	1
ENSMUSG00000038697	0		ENSMUSG00000071317	0		ENSMUSG00000029829	0		ENSMUSG00000040660	0		ENSMUSG00000053483	1
ENSMUSG00000031984	0		ENSMUSG00000020021	0		ENSMUSG00000063455	0		ENSMUSG00000074254	0		ENSMUSG00000030768	1
ENSMUSG00000109241	0		ENSMUSG00000110841	0		ENSMUSG00000056832	0		ENSMUSG00000070811	0		ENSMUSG00000046836	1
ENSMUSG00000043192	0		ENSMUSG00000097164	0		ENSMUSG00000068587	0		ENSMUSG00000078798	0		ENSMUSG00000042901	1
ENSMUSG00000108852	0		ENSMUSG00000020024	0		ENSMUSG00000030170	0		ENSMUSG00000073838	0		ENSMUSG00000103415	1
ENSMUSG00000050930	0		ENSMUSG00000112593	0		ENSMUSG00000030172	0		ENSMUSG00000074377	0		ENSMUSG00000056050	1
ENSMUSG00000056019	0		ENSMUSG00000062981	0		ENSMUSG00000089936	0		ENSMUSG00000046027	0		ENSMUSG00000026162	1
ENSMUSG00000065637	0		ENSMUSG00000049641	0		ENSMUSG00000002897	0		ENSMUSG00000108825	0		ENSMUSG00000033159	1
ENSMUSG00000003037	0		ENSMUSG00000023068	0		ENSMUSG00000019210	0		ENSMUSG00000074375	0		ENSMUSG00000049339	1
ENSMUSG00000052794	0		ENSMUSG00000112734	0		ENSMUSG00002075848	0		ENSMUSG00000070810	0		ENSMUSG00000072258	1
ENSMUSG00000031505	0		ENSMUSG00000019857	0		ENSMUSG00000107736	0		ENSMUSG00000044465	0		ENSMUSG00000026213	1
ENSMUSG00000045248	0		ENSMUSG00000112825	0		ENSMUSG00000030109	0		ENSMUSG00000063902	0		ENSMUSG00000027304	1
ENSMUSG00000110532	0		ENSMUSG00000112327	0		ENSMUSG00000030111	0		ENSMUSG00000030378	0		ENSMUSG00000014873	1
ENSMUSG00000081436	0		ENSMUSG00000064778	0		ENSMUSG00000031865	0		ENSMUSG00000094156	0		ENSMUSG00000090093	1
ENSMUSG00000031669	0		ENSMUSG00000112073	0		ENSMUSG00000085412	0		ENSMUSG00000040650	0		ENSMUSG00000049897	1
ENSMUSG00000048148	0		ENSMUSG00000044921	0		ENSMUSG00000081979	0		ENSMUSG00000037049	0		ENSMUSG00000052406	1
ENSMUSG00000049891	0		ENSMUSG00000038039	0		ENSMUSG00000059159	0		ENSMUSG00000049685	0		ENSMUSG00000026643	1
ENSMUSG00000101431	0		ENSMUSG00000036009	0		ENSMUSG00000030228	0		ENSMUSG00000091867	0		ENSMUSG00000049950	1
ENSMUSG00000065089	0		ENSMUSG00000019920	0		ENSMUSG00000032766	0		ENSMUSG00000060407	0		ENSMUSG00000078894	1
ENSMUSG00000061104	0		ENSMUSG00000040043	0		ENSMUSG00000107881	0		ENSMUSG00000052974	0		ENSMUSG00000015488	1
ENSMUSG00000083557	0		ENSMUSG00000035948	0		ENSMUSG00000029759	0		ENSMUSG00000033429	0		ENSMUSG00000027297	1
ENSMUSG00000063696	0		ENSMUSG00000019917	0		ENSMUSG00000032667	0		ENSMUSG00000070520	0		ENSMUSG00000027466	1
ENSMUSG00000031871	0		ENSMUSG00000020107	0		ENSMUSG00000019577	0		ENSMUSG00000109513	0		ENSMUSG00000078878	1
ENSMUSG00000094500	0		ENSMUSG00000044475	0		ENSMUSG00000029752	0		ENSMUSG00000003762	0		ENSMUSG00000078877	1
ENSMUSG00000031513	0		ENSMUSG00000039994	0		ENSMUSG00000118743	0		ENSMUSG00000030630	0		ENSMUSG00000078868	1
ENSMUSG00000098431	0		ENSMUSG00000061759	0		ENSMUSG00000107689	0		ENSMUSG00000059772	0		ENSMUSG00000078867	1
ENSMUSG00000109658	0		ENSMUSG00000020205	0		ENSMUSG00000108518	0		ENSMUSG00000041571	0		ENSMUSG00000078864	1
ENSMUSG00000119598	0		ENSMUSG00000112249	0		ENSMUSG00000083854	0		ENSMUSG00000100094	0		ENSMUSG00000026893	1
ENSMUSG00000031889	0		ENSMUSG00000025374	0		ENSMUSG00000037541	0		ENSMUSG00000093405	0		ENSMUSG00000074519	1
ENSMUSG00000070130	0		ENSMUSG00000096553	0		ENSMUSG00000066180	0		ENSMUSG00000068629	0		ENSMUSG00000026648	1
ENSMUSG00000090137	0		ENSMUSG00000046916	0		ENSMUSG00000054385	0		ENSMUSG00000030513	0		ENSMUSG00000078861	1
ENSMUSG00000043243	0		ENSMUSG00000025364	0		ENSMUSG00000090215	0		ENSMUSG00000006024	0		ENSMUSG00000109865	1
ENSMUSG00000098976	0		ENSMUSG00000018166	0		ENSMUSG00000102252	0		ENSMUSG00000030512	0		ENSMUSG00000051396	1
ENSMUSG00000031805	0		ENSMUSG00000049858	0		ENSMUSG00000031077	0		ENSMUSG00000063065	0		ENSMUSG00000009621	1
ENSMUSG00000110569	0		ENSMUSG00000045055	0		ENSMUSG00000072460	0		ENSMUSG00000006021	0		ENSMUSG00000034032	1
ENSMUSG00000074412	0		ENSMUSG00000081926	0		ENSMUSG00000002603	0		ENSMUSG00000015133	0		ENSMUSG00000019188	1
ENSMUSG00000091514	0		ENSMUSG00000090247	0		ENSMUSG00000094685	0		ENSMUSG00000030731	0		ENSMUSG00000061897	1
ENSMUSG00000060377	0		ENSMUSG00000040034	0		ENSMUSG00000040725	0		ENSMUSG00000030697	0		ENSMUSG00000026918	1
ENSMUSG00000021947	0		ENSMUSG00000040006	0		ENSMUSG00000070604	0		ENSMUSG00000038704	0		ENSMUSG00000074676	1
ENSMUSG00000114321	0		ENSMUSG00000112242	0		ENSMUSG00000108874	0		ENSMUSG00000030509	0		ENSMUSG00000026917	1
ENSMUSG00000022064	0		ENSMUSG00000043126	0		ENSMUSG00000040703	0		ENSMUSG00000030695	0		ENSMUSG00000085929	1
ENSMUSG00000021951	0		ENSMUSG00000020089	0		ENSMUSG00000090467	0		ENSMUSG00000006019	0		ENSMUSG00000039117	1
ENSMUSG00000072294	0		ENSMUSG00000020087	0		ENSMUSG00000115783	0		ENSMUSG00000038695	0		ENSMUSG00000025314	1
ENSMUSG00000064525	0		ENSMUSG00000019809	0		ENSMUSG00000070348	0		ENSMUSG00000098661	0		ENSMUSG00000039108	1
ENSMUSG00000092358	0		ENSMUSG00000019806	0		ENSMUSG00000074254	0		ENSMUSG00000002083	0		ENSMUSG00000027566	1
ENSMUSG00000021963	0		ENSMUSG00000019868	0		ENSMUSG00000038503	0		ENSMUSG00000040466	0		ENSMUSG00000039086	1
ENSMUSG00000075486	0		ENSMUSG00000112800	0		ENSMUSG00000030738	0		ENSMUSG00000055200	0		ENSMUSG00000039069	1
ENSMUSG00000115584	0		ENSMUSG00000039910	0		ENSMUSG00000092187	0		ENSMUSG00000042606	0		ENSMUSG00000051329	1
ENSMUSG00000115099	0		ENSMUSG00000039891	0		ENSMUSG00000038459	0		ENSMUSG00000019158	0		ENSMUSG00000027472	1
ENSMUSG00000021993	0		ENSMUSG00000059554	0		ENSMUSG00000052974	0		ENSMUSG00000059981	0		ENSMUSG00000033943	1
ENSMUSG00000114349	0		ENSMUSG00000019851	0		ENSMUSG00000086868	0		ENSMUSG00000069972	0		ENSMUSG00000039449	1
ENSMUSG00000060143	0		ENSMUSG00000111318	0		ENSMUSG00000060177	0		ENSMUSG00000030556	0		ENSMUSG00000039041	1
ENSMUSG00000098183	0		ENSMUSG00000019977	0		ENSMUSG00000066512	0		ENSMUSG00000030555	0		ENSMUSG00000008200	1
ENSMUSG00000114488	0		ENSMUSG00000099181	0		ENSMUSG00000038782	0		ENSMUSG00000051041	0		ENSMUSG00000026662	1
ENSMUSG00000022131	0		ENSMUSG00000039166	0		ENSMUSG00000098540	0		ENSMUSG00000030553	0		ENSMUSG00000086670	1
ENSMUSG00000035078	0		ENSMUSG00000020180	0		ENSMUSG00000015709	0		ENSMUSG00000086628	0		ENSMUSG00000038990	1
ENSMUSG00000054733	0		ENSMUSG00000001666	0		ENSMUSG00000109341	0		ENSMUSG00000030674	0		ENSMUSG00000034848	1
ENSMUSG00000115220	0		ENSMUSG00000033307	0		ENSMUSG00000041571	0		ENSMUSG00000019370	0		ENSMUSG00000051413	1
ENSMUSG00000034463	0		ENSMUSG00000049764	0		ENSMUSG00000074364	0		ENSMUSG00000036528	0		ENSMUSG00000046020	1
ENSMUSG00000021962	0		ENSMUSG00000020230	0		ENSMUSG00000068629	0		ENSMUSG00000109262	0		ENSMUSG00000027475	1
ENSMUSG00000022048	0		ENSMUSG00000020231	0		ENSMUSG00000118729	0		ENSMUSG00000066245	0		ENSMUSG00000073236	1
ENSMUSG00000066538	0		ENSMUSG00000009293	0		ENSMUSG00000063065	0		ENSMUSG00000054716	0		ENSMUSG00000027569	1
ENSMUSG00000032925	0		ENSMUSG00000064317	0		ENSMUSG00000030703	0		ENSMUSG00000042462	0		ENSMUSG00000049401	1
ENSMUSG00000101445	0		ENSMUSG00000098376	0		ENSMUSG00000037032	0		ENSMUSG00000049091	0		ENSMUSG00000056941	1
ENSMUSG00000006526	0		ENSMUSG00000060301	0		ENSMUSG00000040488	0		ENSMUSG00000030739	0		ENSMUSG00000056718	1
ENSMUSG00000034190	0		ENSMUSG00000112907	0		ENSMUSG00000030731	0		ENSMUSG00000097530	0		ENSMUSG00000026821	1
ENSMUSG00000114446	0		ENSMUSG00000020308	0		ENSMUSG00000089832	0		ENSMUSG00000003438	0		ENSMUSG00000043241	1
ENSMUSG00000065528	0		ENSMUSG00000054206	0		ENSMUSG00000015134	0		ENSMUSG00000038539	0		ENSMUSG00000026816	1
ENSMUSG00000060579	0		ENSMUSG00000035890	0		ENSMUSG00000001773	0		ENSMUSG00000074358	0		ENSMUSG00000038914	1
ENSMUSG00000033111	0		ENSMUSG00000035781	0		ENSMUSG00000008140	0		ENSMUSG00000077711	0		ENSMUSG00000027573	1
ENSMUSG00000062081	0		ENSMUSG00000075706	0		ENSMUSG00000040466	0		ENSMUSG00000040891	0		ENSMUSG00000027291	1
ENSMUSG00000036339	0		ENSMUSG00000003068	0		ENSMUSG00000082016	0		ENSMUSG00000011096	0		ENSMUSG00000038848	1
ENSMUSG00000006281	0		ENSMUSG00000035621	0		ENSMUSG00000008384	0		ENSMUSG00000042423	0		ENSMUSG00000026812	1
ENSMUSG00000115338	0		ENSMUSG00000003345	0		ENSMUSG00000019158	0		ENSMUSG00000107470	0		ENSMUSG00000033808	1
ENSMUSG00000045107	0		ENSMUSG00000020190	0		ENSMUSG00000043866	0		ENSMUSG00000031023	0		ENSMUSG00000035666	1
ENSMUSG00000115280	0		ENSMUSG00000020211	0		ENSMUSG00000058230	0		ENSMUSG00000040824	0		ENSMUSG00000026806	1
ENSMUSG00000021809	0		ENSMUSG00000035206	0		ENSMUSG00000030560	0		ENSMUSG00000039361	0		ENSMUSG00000026803	1
ENSMUSG00000119684	0		ENSMUSG00000020219	0		ENSMUSG00000030894	0		ENSMUSG00000035674	0		ENSMUSG00000027575	1
ENSMUSG00000057886	0		ENSMUSG00000015312	0		ENSMUSG00000030559	0		ENSMUSG00000030815	0		ENSMUSG00000070461	1
ENSMUSG00000021810	0		ENSMUSG00000004929	0		ENSMUSG00000048920	0		ENSMUSG00000030612	0		ENSMUSG00000027035	1
ENSMUSG00000021996	0		ENSMUSG00000004934	0		ENSMUSG00000002204	0		ENSMUSG00000030595	0		ENSMUSG00000035513	1
ENSMUSG00000060126	0		ENSMUSG00000064441	0		ENSMUSG00000030621	0		ENSMUSG00000030814	0		ENSMUSG00000026799	1
ENSMUSG00000065147	0		ENSMUSG00000004939	0		ENSMUSG00000030682	0		ENSMUSG00000042340	0		ENSMUSG00000016356	1
ENSMUSG00000063556	0		ENSMUSG00000004931	0		ENSMUSG00000030681	0		ENSMUSG00000078813	0		ENSMUSG00000027478	1
ENSMUSG00000022013	0		ENSMUSG00000034881	0		ENSMUSG00000004056	0		ENSMUSG00000030605	0		ENSMUSG00000082953	1
ENSMUSG00000119862	0		ENSMUSG00000034854	0		ENSMUSG00000051041	0		ENSMUSG00000039202	0		ENSMUSG00000025782	1
ENSMUSG00000063787	0		ENSMUSG00000062931	0		ENSMUSG00000030553	0		ENSMUSG00000035585	0		ENSMUSG00000037262	1
ENSMUSG00000060373	0		ENSMUSG00000063320	0		ENSMUSG00000030674	0		ENSMUSG00000076315	0		ENSMUSG00000039844	1
ENSMUSG00000022026	0		ENSMUSG00000034674	0		ENSMUSG00000070802	0		ENSMUSG00000053898	0		ENSMUSG00000027086	1
ENSMUSG00000062611	0		ENSMUSG00000005699	0		ENSMUSG00000097162	0		ENSMUSG00000096145	0		ENSMUSG00000027487	1
ENSMUSG00000055421	0		ENSMUSG00000031590	0		ENSMUSG00000037640	0		ENSMUSG00000030615	0		ENSMUSG00000039826	1
ENSMUSG00000093044	0		ENSMUSG00000094568	0		ENSMUSG00000078779	0		ENSMUSG00000030614	0		ENSMUSG00000042133	1
ENSMUSG00000013701	0		ENSMUSG00000037148	0		ENSMUSG00000108314	0		ENSMUSG00000030800	0		ENSMUSG00000070883	1
ENSMUSG00000022159	0		ENSMUSG00000031617	0		ENSMUSG00000063047	0		ENSMUSG00000030788	0		ENSMUSG00000027088	1
ENSMUSG00000090574	0		ENSMUSG00000086451	0		ENSMUSG00000030603	0		ENSMUSG00000044709	0		ENSMUSG00000069020	1
ENSMUSG00000044519	0		ENSMUSG00000036442	0		ENSMUSG00000066245	0		ENSMUSG00000108437	0		ENSMUSG00000038533	1
ENSMUSG00000078126	0		ENSMUSG00000008450	0		ENSMUSG00000047730	0		ENSMUSG00000039176	0		ENSMUSG00000068882	1
ENSMUSG00000041445	0		ENSMUSG00000031683	0		ENSMUSG00000045598	0		ENSMUSG00000003190	0		ENSMUSG00000051730	1
ENSMUSG00000059674	0		ENSMUSG00000058355	0		ENSMUSG00000049091	0		ENSMUSG00000002992	0		ENSMUSG00000059842	1
ENSMUSG00000091306	0		ENSMUSG00000109587	0		ENSMUSG00000030739	0		ENSMUSG00000074336	0		ENSMUSG00000027286	1
ENSMUSG00000115007	0		ENSMUSG00000031904	0		ENSMUSG00000081895	0		ENSMUSG00000038387	0		ENSMUSG00000027285	1
ENSMUSG00000115109	0		ENSMUSG00000031712	0		ENSMUSG00000002409	0		ENSMUSG00000002985	0		ENSMUSG00000027284	1
ENSMUSG00000106169	0		ENSMUSG00000031916	0		ENSMUSG00000046058	0		ENSMUSG00000007837	0		ENSMUSG00000027598	1
ENSMUSG00000057156	0		ENSMUSG00000063253	0		ENSMUSG00000038539	0		ENSMUSG00000030545	0		ENSMUSG00000038383	1
ENSMUSG00000041028	0		ENSMUSG00000031924	0		ENSMUSG00000078670	0		ENSMUSG00000002984	0		ENSMUSG00000090100	1
ENSMUSG00000115234	0		ENSMUSG00000031708	0		ENSMUSG00000036111	0		ENSMUSG00000062300	0		ENSMUSG00000038369	1
ENSMUSG00000060680	0		ENSMUSG00000110580	0		ENSMUSG00000077711	0		ENSMUSG00000002980	0		ENSMUSG00000027603	1
ENSMUSG00000072594	0		ENSMUSG00000003848	0		ENSMUSG00000078580	0		ENSMUSG00000043432	0		ENSMUSG00000027272	1
ENSMUSG00000049092	0		ENSMUSG00000031634	0		ENSMUSG00000025790	0		ENSMUSG00000087593	0		ENSMUSG00000102329	1
ENSMUSG00000040618	0		ENSMUSG00000050914	0		ENSMUSG00000108652	0		ENSMUSG00000063838	0		ENSMUSG00000054484	1
ENSMUSG00000037712	0		ENSMUSG00000059775	0		ENSMUSG00000077575	0		ENSMUSG00000030770	0		ENSMUSG00000041975	1
ENSMUSG00000022216	0		ENSMUSG00000031447	0		ENSMUSG00000101225	0		ENSMUSG00000030539	0		ENSMUSG00000037197	1
ENSMUSG00000082475	0		ENSMUSG00000110528	0		ENSMUSG00000044786	0		ENSMUSG00000030538	0		ENSMUSG00000041966	1
ENSMUSG00000044285	0		ENSMUSG00000031723	0		ENSMUSG00000109455	0		ENSMUSG00000030534	0		ENSMUSG00000026790	1
ENSMUSG00000115417	0		ENSMUSG00000038291	0		ENSMUSG00000068566	0		ENSMUSG00000030780	0		ENSMUSG00000019715	1
ENSMUSG00000090381	0		ENSMUSG00000031730	0		ENSMUSG00000097415	0		ENSMUSG00000035642	0		ENSMUSG00000074890	1
ENSMUSG00000002320	0		ENSMUSG00000079003	0		ENSMUSG00000055652	0		ENSMUSG00000109325	0		ENSMUSG00000038324	1
ENSMUSG00000002332	0		ENSMUSG00000077549	0		ENSMUSG00000092659	0		ENSMUSG00000042797	0		ENSMUSG00000038312	1
ENSMUSG00000019297	0		ENSMUSG00000038365	0		ENSMUSG00000030407	0		ENSMUSG00000045282	0		ENSMUSG00000027259	1
ENSMUSG00000021772	0		ENSMUSG00000038143	0		ENSMUSG00000084174	0		ENSMUSG00000066724	0		ENSMUSG00000050619	1
ENSMUSG00000114737	0		ENSMUSG00000019362	0		ENSMUSG00000031021	0		ENSMUSG00000063802	0		ENSMUSG00000047909	1
ENSMUSG00000045799	0		ENSMUSG00000004996	0		ENSMUSG00000053338	0		ENSMUSG00000042055	0		ENSMUSG00000027580	1
ENSMUSG00000021747	0		ENSMUSG00000052825	0		ENSMUSG00000034825	0		ENSMUSG00000030587	0		ENSMUSG00000038705	1
ENSMUSG00000091472	0		ENSMUSG00000031521	0		ENSMUSG00000118635	0		ENSMUSG00000074227	0		ENSMUSG00000027263	1
ENSMUSG00000091754	0		ENSMUSG00000054408	0		ENSMUSG00000098558	0		ENSMUSG00000030671	0		ENSMUSG00000026767	1
ENSMUSG00000031990	0		ENSMUSG00000031960	0		ENSMUSG00000108758	0		ENSMUSG00000051811	0		ENSMUSG00000043909	1
ENSMUSG00000032026	0		ENSMUSG00000081094	0		ENSMUSG00000044317	0		ENSMUSG00000002210	0		ENSMUSG00000038241	1
ENSMUSG00000032269	0		ENSMUSG00000110669	0		ENSMUSG00000052214	0		ENSMUSG00000030431	0		ENSMUSG00000027012	1
ENSMUSG00000065407	0		ENSMUSG00000110458	0		ENSMUSG00000008373	0		ENSMUSG00000091989	0		ENSMUSG00000026723	1
ENSMUSG00000031993	0		ENSMUSG00000096401	0		ENSMUSG00000039236	0		ENSMUSG00000052605	0		ENSMUSG00000041921	1
ENSMUSG00000032352	0		ENSMUSG00000038215	0		ENSMUSG00000047649	0		ENSMUSG00000086784	0		ENSMUSG00000026718	1
ENSMUSG00000032067	0		ENSMUSG00000038206	0		ENSMUSG00000040714	0		ENSMUSG00000051550	0		ENSMUSG00000027111	1
ENSMUSG00000032066	0		ENSMUSG00000100510	0		ENSMUSG00000030802	0		ENSMUSG00000109205	0		ENSMUSG00000082651	1
ENSMUSG00002076161	0		ENSMUSG00000038193	0		ENSMUSG00000002043	0		ENSMUSG00000083669	0		ENSMUSG00000038685	1
ENSMUSG00000039016	0		ENSMUSG00000031609	0		ENSMUSG00000054808	0		ENSMUSG00000003873	0		ENSMUSG00000026707	1
ENSMUSG00000091639	0		ENSMUSG00000096917	0		ENSMUSG00000108437	0		ENSMUSG00000011382	0		ENSMUSG00000089824	1
ENSMUSG00000042210	0		ENSMUSG00000053226	0		ENSMUSG00000083344	0		ENSMUSG00000083820	0		ENSMUSG00000017418	1
ENSMUSG00000032035	0		ENSMUSG00000031478	0		ENSMUSG00000002983	0		ENSMUSG00000074218	0		ENSMUSG00000103865	1
ENSMUSG00000059422	0		ENSMUSG00000031534	0		ENSMUSG00000040564	0		ENSMUSG00000040952	0		ENSMUSG00000074884	1
ENSMUSG00000079884	0		ENSMUSG00000052926	0		ENSMUSG00000046574	0		ENSMUSG00000030664	0		ENSMUSG00000038671	1
ENSMUSG00000037845	0		ENSMUSG00000031536	0		ENSMUSG00000002985	0		ENSMUSG00000035203	0		ENSMUSG00000027245	1
ENSMUSG00000032059	0		ENSMUSG00000031767	0		ENSMUSG00000039099	0		ENSMUSG00000083774	0		ENSMUSG00000027582	1
ENSMUSG00000032330	0		ENSMUSG00000052456	0		ENSMUSG00000108506	0		ENSMUSG00000061787	0		ENSMUSG00000027242	1
ENSMUSG00000060594	0		ENSMUSG00000109610	0		ENSMUSG00000061119	0		ENSMUSG00000001794	0		ENSMUSG00000027583	1
ENSMUSG00000032044	0		ENSMUSG00000034330	0		ENSMUSG00000062300	0		ENSMUSG00000030747	0		ENSMUSG00000002109	1
ENSMUSG00000032051	0		ENSMUSG00000034308	0		ENSMUSG00000108350	0		ENSMUSG00000109644	0		ENSMUSG00000026743	1
ENSMUSG00000098076	0		ENSMUSG00000031841	0		ENSMUSG00000003420	0		ENSMUSG00000030827	0		ENSMUSG00000055612	1
ENSMUSG00000032103	0		ENSMUSG00000031839	0		ENSMUSG00000053175	0		ENSMUSG00000109509	0		ENSMUSG00000026740	1
ENSMUSG00000032047	0		ENSMUSG00000031700	0		ENSMUSG00000063838	0		ENSMUSG00000030849	0		ENSMUSG00000051154	1
ENSMUSG00000097466	0		ENSMUSG00000031604	0		ENSMUSG00000065878	0		ENSMUSG00000030737	0		ENSMUSG00000088378	1
ENSMUSG00000079225	0		ENSMUSG00000031703	0		ENSMUSG00000004508	0		ENSMUSG00000036854	0		ENSMUSG00000027620	1
ENSMUSG00000058838	0		ENSMUSG00000109754	0		ENSMUSG00000109325	0		ENSMUSG00000036845	0		ENSMUSG00000063714	1
ENSMUSG00000032121	0		ENSMUSG00000025521	0		ENSMUSG00000098132	0		ENSMUSG00000045252	0		ENSMUSG00000038116	1
ENSMUSG00000090136	0		ENSMUSG00000110453	0		ENSMUSG00000042797	0		ENSMUSG00000110173	0		ENSMUSG00000000826	1
ENSMUSG00000010057	0		ENSMUSG00000119461	0		ENSMUSG00000030774	0		ENSMUSG00000081359	0		ENSMUSG00000038085	1
ENSMUSG00000010047	0		ENSMUSG00000014907	0		ENSMUSG00000030533	0		ENSMUSG00000006315	0		ENSMUSG00000082321	1
ENSMUSG00000103731	0		ENSMUSG00000053886	0		ENSMUSG00000030532	0		ENSMUSG00000030861	0		ENSMUSG00000041777	1
ENSMUSG00000001946	0		ENSMUSG00000066362	0		ENSMUSG00000066724	0		ENSMUSG00000062758	0		ENSMUSG00000057738	1
ENSMUSG00000001948	0		ENSMUSG00000059897	0		ENSMUSG00000030588	0		ENSMUSG00000030701	0		ENSMUSG00000027255	1
ENSMUSG00002075524	0		ENSMUSG00000031816	0		ENSMUSG00000038156	0		ENSMUSG00000030934	0		ENSMUSG00000089917	1
ENSMUSG00000047897	0		ENSMUSG00000031812	0		ENSMUSG00000030431	0		ENSMUSG00000030946	0		ENSMUSG00000060227	1
ENSMUSG00000118653	0		ENSMUSG00000048967	0		ENSMUSG00000053550	0		ENSMUSG00000030960	0		ENSMUSG00000040591	1
ENSMUSG00000032288	0		ENSMUSG00000040263	0		ENSMUSG00000052605	0		ENSMUSG00000040026	0		ENSMUSG00000000823	1
ENSMUSG00000055334	0		ENSMUSG00000110545	0		ENSMUSG00000054793	0		ENSMUSG00000030968	0		ENSMUSG00000002455	1
ENSMUSG00000023186	0		ENSMUSG00000099140	0		ENSMUSG00000064264	0		ENSMUSG00000045039	0		ENSMUSG00000038605	1
ENSMUSG00000050912	0		ENSMUSG00000006517	0		ENSMUSG00000074406	0		ENSMUSG00000030972	0		ENSMUSG00000041762	1
ENSMUSG00000032299	0		ENSMUSG00000070084	0		ENSMUSG00000041037	0		ENSMUSG00000030983	0		ENSMUSG00000039686	1
ENSMUSG00000097195	0		ENSMUSG00000002343	0		ENSMUSG00000030536	0		ENSMUSG00000014418	0		ENSMUSG00000059540	1
ENSMUSG00000102533	0		ENSMUSG00000056313	0		ENSMUSG00000089139	0		ENSMUSG00000033533	0		ENSMUSG00000033396	1
ENSMUSG00000111380	0		ENSMUSG00000015013	0		ENSMUSG00000074277	0		ENSMUSG00000006599	0		ENSMUSG00000039678	1
ENSMUSG00000079427	0		ENSMUSG00000085917	0		ENSMUSG00000051184	0		ENSMUSG00000087298	0		ENSMUSG00000039660	1
ENSMUSG00000032305	0		ENSMUSG00000047264	0		ENSMUSG00000058402	0		ENSMUSG00000030942	0		ENSMUSG00000007476	1
ENSMUSG00000118728	0		ENSMUSG00000095762	0		ENSMUSG00000099689	0		ENSMUSG00000100153	0		ENSMUSG00000061689	1
ENSMUSG00000040188	0		ENSMUSG00000031667	0		ENSMUSG00000003865	0		ENSMUSG00000056978	0		ENSMUSG00000087179	1
ENSMUSG00000042106	0		ENSMUSG00000099881	0		ENSMUSG00000030761	0		ENSMUSG00000108352	0		ENSMUSG00000027219	1
ENSMUSG00000032594	0		ENSMUSG00000090778	0		ENSMUSG00000083669	0		ENSMUSG00000050440	0		ENSMUSG00000085741	1
ENSMUSG00000070284	0		ENSMUSG00000048478	0		ENSMUSG00000050708	0		ENSMUSG00000110099	0		ENSMUSG00000074629	1
ENSMUSG00000038957	0		ENSMUSG00000066902	0		ENSMUSG00000109008	0		ENSMUSG00000090357	0		ENSMUSG00000040549	1
ENSMUSG00000062270	0		ENSMUSG00000087687	0		ENSMUSG00000091955	0		ENSMUSG00000097750	0		ENSMUSG00000005804	1
ENSMUSG00000096647	0		ENSMUSG00000040236	0		ENSMUSG00000011382	0		ENSMUSG00000030935	0		ENSMUSG00000075040	1
ENSMUSG00000031935	0		ENSMUSG00000031760	0		ENSMUSG00000083820	0		ENSMUSG00000101900	0		ENSMUSG00000079484	1
ENSMUSG00000059495	0		ENSMUSG00000031762	0		ENSMUSG00000051910	0		ENSMUSG00000099889	0		ENSMUSG00000027634	1
ENSMUSG00000077506	0		ENSMUSG00000031765	0		ENSMUSG00000035203	0		ENSMUSG00000109170	0		ENSMUSG00000027589	1
ENSMUSG00000101309	0		ENSMUSG00000031770	0		ENSMUSG00000049580	0		ENSMUSG00000030909	0		ENSMUSG00000048550	1
ENSMUSG00000058173	0		ENSMUSG00000109255	0		ENSMUSG00000083774	0		ENSMUSG00000036570	0		ENSMUSG00000027247	1
ENSMUSG00000033350	0		ENSMUSG00000019478	0		ENSMUSG00000083649	0		ENSMUSG00000054612	0		ENSMUSG00000052533	1
ENSMUSG00002075765	0		ENSMUSG00000031774	0		ENSMUSG00000061787	0		ENSMUSG00000030884	0		ENSMUSG00000069136	1
ENSMUSG00000103658	0		ENSMUSG00000038697	0		ENSMUSG00000090958	0		ENSMUSG00000039745	0		ENSMUSG00000027244	1
ENSMUSG00000053128	0		ENSMUSG00000031983	0		ENSMUSG00000001794	0		ENSMUSG00000019194	0		ENSMUSG00000027243	1
ENSMUSG00000036986	0		ENSMUSG00000031783	0		ENSMUSG00000109142	0		ENSMUSG00000067121	0		ENSMUSG00000027639	1
ENSMUSG00000091460	0		ENSMUSG00000031982	0		ENSMUSG00000054893	0		ENSMUSG00000031068	0		ENSMUSG00000026784	1
ENSMUSG00000040433	0		ENSMUSG00000015994	0		ENSMUSG00000089780	0		ENSMUSG00000001829	0		ENSMUSG00000027104	1
ENSMUSG00000009927	0		ENSMUSG00000056820	0		ENSMUSG00000030825	0		ENSMUSG00000110360	0		ENSMUSG00000040506	1
ENSMUSG00000062933	0		ENSMUSG00000013878	0		ENSMUSG00000035314	0		ENSMUSG00000078636	0		ENSMUSG00000043342	1
ENSMUSG00000101502	0		ENSMUSG00000037214	0		ENSMUSG00000109509	0		ENSMUSG00000030498	0		ENSMUSG00000067786	1
ENSMUSG00000094437	0		ENSMUSG00000043192	0		ENSMUSG00000018909	0		ENSMUSG00000099647	0		ENSMUSG00000027239	1
ENSMUSG00000060380	0		ENSMUSG00000050930	0		ENSMUSG00000000605	0		ENSMUSG00000032725	0		ENSMUSG00000047363	1
ENSMUSG00000088793	0		ENSMUSG00000031851	0		ENSMUSG00000030737	0		ENSMUSG00000025477	0		ENSMUSG00000027649	1
ENSMUSG00000032459	0		ENSMUSG00000049717	0		ENSMUSG00000093599	0		ENSMUSG00000058050	0		ENSMUSG00000062846	1
ENSMUSG00000032463	0		ENSMUSG00000051671	0		ENSMUSG00000036854	0		ENSMUSG00000030876	0		ENSMUSG00000027650	1
ENSMUSG00000035047	0		ENSMUSG00000065637	0		ENSMUSG00000030659	0		ENSMUSG00002075134	0		ENSMUSG00000059005	1
ENSMUSG00000091537	0		ENSMUSG00000031487	0		ENSMUSG00000030654	0		ENSMUSG00000064307	0		ENSMUSG00000015839	1
ENSMUSG00000025645	0		ENSMUSG00000031490	0		ENSMUSG00000053801	0		ENSMUSG00000036427	0		ENSMUSG00000087222	1
ENSMUSG00000035048	0		ENSMUSG00000109953	0		ENSMUSG00000002778	0		ENSMUSG00000086526	0		ENSMUSG00000027651	1
ENSMUSG00000032089	0		ENSMUSG00000070713	0		ENSMUSG00000093826	0		ENSMUSG00000030499	0		ENSMUSG00000039483	1
ENSMUSG00000032547	0		ENSMUSG00000046556	0		ENSMUSG00000058420	0		ENSMUSG00000063931	0		ENSMUSG00000026848	1
ENSMUSG00000105230	0		ENSMUSG00000110331	0		ENSMUSG00000110173	0		ENSMUSG00000030868	0		ENSMUSG00000026849	1
ENSMUSG00000032193	0		ENSMUSG00000052794	0		ENSMUSG00000066807	0		ENSMUSG00000047037	0		ENSMUSG00000042369	1
ENSMUSG00000091866	0		ENSMUSG00000039661	0		ENSMUSG00000104914	0		ENSMUSG00000084230	0		ENSMUSG00000026851	1
ENSMUSG00000032085	0		ENSMUSG00000031505	0		ENSMUSG00000006313	0		ENSMUSG00000030494	0		ENSMUSG00000058835	1
ENSMUSG00000040883	0		ENSMUSG00000110532	0		ENSMUSG00000006205	0		ENSMUSG00000025481	0		ENSMUSG00000098651	1
ENSMUSG00000064918	0		ENSMUSG00000044600	0		ENSMUSG00000033685	0		ENSMUSG00000030417	0		ENSMUSG00000027201	1
ENSMUSG00000119765	0		ENSMUSG00000036564	0		ENSMUSG00000033917	0		ENSMUSG00000030763	0		ENSMUSG00000085385	1
ENSMUSG00000032398	0		ENSMUSG00000031671	0		ENSMUSG00000081359	0		ENSMUSG00000025487	0		ENSMUSG00000002733	1
ENSMUSG00000032563	0		ENSMUSG00000004383	0		ENSMUSG00000109925	0		ENSMUSG00000101342	0		ENSMUSG00000026854	1
ENSMUSG00000098973	0		ENSMUSG00000047657	0		ENSMUSG00000005553	0		ENSMUSG00000100616	0		ENSMUSG00000027652	1
ENSMUSG00000032078	0		ENSMUSG00000049891	0		ENSMUSG00000098325	0		ENSMUSG00000030762	0		ENSMUSG00000084644	1
ENSMUSG00000111446	0		ENSMUSG00000061104	0		ENSMUSG00000062758	0		ENSMUSG00000109628	0		ENSMUSG00000037761	1
ENSMUSG00000010607	0		ENSMUSG00000110715	0		ENSMUSG00000030838	0		ENSMUSG00000038745	0		ENSMUSG00000093120	1
ENSMUSG00000061167	0		ENSMUSG00000109645	0		ENSMUSG00000030930	0		ENSMUSG00000108799	0		ENSMUSG00000068394	1
ENSMUSG00000053641	0		ENSMUSG00000083557	0		ENSMUSG00000030701	0		ENSMUSG00000073940	0		ENSMUSG00000027655	1
ENSMUSG00000034263	0		ENSMUSG00000063696	0		ENSMUSG00000030934	0		ENSMUSG00000060591	0		ENSMUSG00000026771	1
ENSMUSG00000036411	0		ENSMUSG00000052906	0		ENSMUSG00000030839	0		ENSMUSG00000052305	0		ENSMUSG00000081519	1
ENSMUSG00000101464	0		ENSMUSG00000031584	0		ENSMUSG00000030956	0		ENSMUSG00000109703	0		ENSMUSG00000016933	1
ENSMUSG00000089958	0		ENSMUSG00000031585	0		ENSMUSG00000040017	0		ENSMUSG00000025494	0		ENSMUSG00000023330	1
ENSMUSG00000031963	0		ENSMUSG00000025810	0		ENSMUSG00000030963	0		ENSMUSG00000030424	0		ENSMUSG00000057133	1
ENSMUSG00000111722	0		ENSMUSG00000031516	0		ENSMUSG00000032860	0		ENSMUSG00000074903	0		ENSMUSG00000075415	1
ENSMUSG00000066809	0		ENSMUSG00000071302	0		ENSMUSG00000045039	0		ENSMUSG00000109083	0		ENSMUSG00000000194	1
ENSMUSG00000032381	0		ENSMUSG00000094530	0		ENSMUSG00000110087	0		ENSMUSG00000025495	0		ENSMUSG00000068735	1
ENSMUSG00000032375	0		ENSMUSG00000097357	0		ENSMUSG00000033533	0		ENSMUSG00000038650	0		ENSMUSG00000016921	1
ENSMUSG00000059237	0		ENSMUSG00000031878	0		ENSMUSG00000108352	0		ENSMUSG00000110275	0		ENSMUSG00000027361	1
ENSMUSG00000050621	0		ENSMUSG00000048371	0		ENSMUSG00000108702	0		ENSMUSG00000025505	0		ENSMUSG00002075206	1
ENSMUSG00000080848	0		ENSMUSG00000039633	0		ENSMUSG00000058325	0		ENSMUSG00000025504	0		ENSMUSG00000098024	1
ENSMUSG00000032220	0		ENSMUSG00000031879	0		ENSMUSG00000010307	0		ENSMUSG00000025503	0		ENSMUSG00000017858	1
ENSMUSG00000066270	0		ENSMUSG00000098431	0		ENSMUSG00000110126	0		ENSMUSG00000051007	0		ENSMUSG00000026843	1
ENSMUSG00000065513	0		ENSMUSG00000109658	0		ENSMUSG00000052512	0		ENSMUSG00000037772	0		ENSMUSG00000098904	1
ENSMUSG00000032508	0		ENSMUSG00000031889	0		ENSMUSG00000039745	0		ENSMUSG00000010755	0		ENSMUSG00000017861	1
ENSMUSG00000036138	0		ENSMUSG00000014776	0		ENSMUSG00000019194	0		ENSMUSG00000031090	0		ENSMUSG00000044033	1
ENSMUSG00000035769	0		ENSMUSG00000090137	0		ENSMUSG00000040139	0		ENSMUSG00000019082	0		ENSMUSG00000039356	1
ENSMUSG00000097223	0		ENSMUSG00000055553	0		ENSMUSG00000031068	0		ENSMUSG00000025510	0		ENSMUSG00000035399	1
ENSMUSG00000041608	0		ENSMUSG00000056204	0		ENSMUSG00000001829	0		ENSMUSG00000038489	0		ENSMUSG00000027363	1
ENSMUSG00000110726	0		ENSMUSG00000031848	0		ENSMUSG00000110360	0		ENSMUSG00000025511	0		ENSMUSG00000099632	1
ENSMUSG00000038233	0		ENSMUSG00000035559	0		ENSMUSG00000078636	0		ENSMUSG00000030423	0		ENSMUSG00000099238	1
ENSMUSG00000032540	0		ENSMUSG00000100691	0		ENSMUSG00000074092	0		ENSMUSG00000083626	0		ENSMUSG00000026842	1
ENSMUSG00000111228	0		ENSMUSG00000002910	0		ENSMUSG00000099647	0		ENSMUSG00000025474	0		ENSMUSG00000017679	1
ENSMUSG00000032184	0		ENSMUSG00000035439	0		ENSMUSG00000025477	0		ENSMUSG00000025466	0		ENSMUSG00000035268	1
ENSMUSG00000035202	0		ENSMUSG00000002395	0		ENSMUSG00000001827	0		ENSMUSG00000025465	0		ENSMUSG00000027365	1
ENSMUSG00000032551	0		ENSMUSG00000002396	0		ENSMUSG00000030842	0		ENSMUSG00000025464	0		ENSMUSG00000040272	1
ENSMUSG00000025239	0		ENSMUSG00000031820	0		ENSMUSG00000064307	0		ENSMUSG00000039018	0		ENSMUSG00000001855	1
ENSMUSG00000058922	0		ENSMUSG00000007610	0		ENSMUSG00000030872	0		ENSMUSG00000005566	0		ENSMUSG00000027366	1
ENSMUSG00002076383	0		ENSMUSG00000031813	0		ENSMUSG00000034957	0		ENSMUSG00000078799	0		ENSMUSG00000098896	1
ENSMUSG00000041624	0		ENSMUSG00000031807	0		ENSMUSG00000030447	0		ENSMUSG00000101532	0		ENSMUSG00000099075	1
ENSMUSG00002075667	0		ENSMUSG00000031803	0		ENSMUSG00000084230	0		ENSMUSG00000111875	0		ENSMUSG00000040174	1
ENSMUSG00000085586	0		ENSMUSG00000110569	0		ENSMUSG00000030494	0		ENSMUSG00000039031	0		ENSMUSG00000001998	1
ENSMUSG00000018809	0		ENSMUSG00000047866	0		ENSMUSG00000063550	0		ENSMUSG00000069515	0		ENSMUSG00000017002	1
ENSMUSG00000084168	0		ENSMUSG00000036840	0		ENSMUSG00000109814	0		ENSMUSG00000064208	0		ENSMUSG00000027194	1
ENSMUSG00000084224	0		ENSMUSG00000074412	0		ENSMUSG00000030769	0		ENSMUSG00000112796	0		ENSMUSG00000081476	1
ENSMUSG00000071415	0		ENSMUSG00000031840	0		ENSMUSG00000073982	0		ENSMUSG00000049038	0		ENSMUSG00000045464	1
ENSMUSG00000085379	0		ENSMUSG00000037296	0		ENSMUSG00000034875	0		ENSMUSG00000050490	0		ENSMUSG00000027193	1
ENSMUSG00000084277	0		ENSMUSG00000021938	0		ENSMUSG00000030978	0		ENSMUSG00000060181	0		ENSMUSG00000003660	1
ENSMUSG00000083394	0		ENSMUSG00000114500	0		ENSMUSG00000025479	0		ENSMUSG00000095478	0		ENSMUSG00000045503	1
ENSMUSG00000065591	0		ENSMUSG00000114321	0		ENSMUSG00000025481	0		ENSMUSG00000035529	0		ENSMUSG00000085760	1
ENSMUSG00000093539	0		ENSMUSG00000021951	0		ENSMUSG00000038801	0		ENSMUSG00000069682	0		ENSMUSG00000003662	1
ENSMUSG00000086716	0		ENSMUSG00000021963	0		ENSMUSG00000033676	0		ENSMUSG00000080469	0		ENSMUSG00000034850	1
ENSMUSG00000036860	0		ENSMUSG00000021974	0		ENSMUSG00000025487	0		ENSMUSG00000019791	0		ENSMUSG00000027367	1
ENSMUSG00000084064	0		ENSMUSG00000037526	0		ENSMUSG00000025488	0		ENSMUSG00000071253	0		ENSMUSG00000039262	1
ENSMUSG00000084145	0		ENSMUSG00000115584	0		ENSMUSG00000030762	0		ENSMUSG00000084899	0		ENSMUSG00000119688	1
ENSMUSG00000072893	0		ENSMUSG00000071350	0		ENSMUSG00000109628	0		ENSMUSG00000020069	0		ENSMUSG00000119104	1
ENSMUSG00000086725	0		ENSMUSG00000071347	0		ENSMUSG00000108799	0		ENSMUSG00000020072	0		ENSMUSG00000027164	1
ENSMUSG00000020462	0		ENSMUSG00000114349	0		ENSMUSG00000060591	0		ENSMUSG00000090298	0		ENSMUSG00000032841	1
ENSMUSG00000020460	0		ENSMUSG00000060143	0		ENSMUSG00000054065	0		ENSMUSG00000071343	0		ENSMUSG00000066068	1
ENSMUSG00000017286	0		ENSMUSG00000114488	0		ENSMUSG00000074903	0		ENSMUSG00000069668	0		ENSMUSG00000017299	1
ENSMUSG00000038046	0		ENSMUSG00000114898	0		ENSMUSG00000032777	0		ENSMUSG00000020056	0		ENSMUSG00002075137	1
ENSMUSG00000020843	0		ENSMUSG00000114892	0		ENSMUSG00000110275	0		ENSMUSG00000020064	0		ENSMUSG00000036893	1
ENSMUSG00000037992	0		ENSMUSG00000032849	0		ENSMUSG00000025499	0		ENSMUSG00000036764	0		ENSMUSG00000027189	1
ENSMUSG00000087692	0		ENSMUSG00000021958	0		ENSMUSG00000091083	0		ENSMUSG00000039485	0		ENSMUSG00000017307	1
ENSMUSG00000024205	0		ENSMUSG00000034623	0		ENSMUSG00000051007	0		ENSMUSG00000060904	0		ENSMUSG00000045822	1
ENSMUSG00000020840	0		ENSMUSG00000054733	0		ENSMUSG00000007891	0		ENSMUSG00000037876	0		ENSMUSG00000017764	1
ENSMUSG00000020309	0		ENSMUSG00000115220	0		ENSMUSG00000037706	0		ENSMUSG00000111877	0		ENSMUSG00000039873	1
ENSMUSG00000082456	0		ENSMUSG00000066538	0		ENSMUSG00000009545	0		ENSMUSG00000020225	0		ENSMUSG00000026972	1
ENSMUSG00000020778	0		ENSMUSG00000041625	0		ENSMUSG00000037664	0		ENSMUSG00000020224	0		ENSMUSG00000026974	1
ENSMUSG00000092300	0		ENSMUSG00000034190	0		ENSMUSG00000000154	0		ENSMUSG00000047638	0		ENSMUSG00000034800	1
ENSMUSG00000102038	0		ENSMUSG00000022075	0		ENSMUSG00000065118	0		ENSMUSG00000019935	0		ENSMUSG00000026975	1
ENSMUSG00000083899	0		ENSMUSG00000000776	0		ENSMUSG00000037606	0		ENSMUSG00000019948	0		ENSMUSG00000027374	1
ENSMUSG00000020282	0		ENSMUSG00000033595	0		ENSMUSG00000025509	0		ENSMUSG00000025795	0		ENSMUSG00000017760	1
ENSMUSG00000020537	0		ENSMUSG00000033111	0		ENSMUSG00000025510	0		ENSMUSG00000019838	0		ENSMUSG00000039834	1
ENSMUSG00000017176	0		ENSMUSG00000062081	0		ENSMUSG00000098759	0		ENSMUSG00000110781	0		ENSMUSG00000026999	1
ENSMUSG00002076313	0		ENSMUSG00000036242	0		ENSMUSG00000087412	0		ENSMUSG00000112774	0		ENSMUSG00000085436	1
ENSMUSG00000048732	0		ENSMUSG00000090799	0		ENSMUSG00000025467	0		ENSMUSG00000020123	0		ENSMUSG00000036833	1
ENSMUSG00000069919	0		ENSMUSG00000035960	0		ENSMUSG00000056394	0		ENSMUSG00000112794	0		ENSMUSG00000027381	1
ENSMUSG00000069917	0		ENSMUSG00000021807	0		ENSMUSG00000111875	0		ENSMUSG00000063428	0		ENSMUSG00000027091	1
ENSMUSG00000020295	0		ENSMUSG00000022109	0		ENSMUSG00000046841	0		ENSMUSG00000077167	0		ENSMUSG00000014355	1
ENSMUSG00000081929	0		ENSMUSG00000119684	0		ENSMUSG00000097309	0		ENSMUSG00000019818	0		ENSMUSG00000039804	1
ENSMUSG00000081254	0		ENSMUSG00000057886	0		ENSMUSG00000069515	0		ENSMUSG00000020102	0		ENSMUSG00000027387	1
ENSMUSG00000090266	0		ENSMUSG00000021996	0		ENSMUSG00000064208	0		ENSMUSG00000090708	0		ENSMUSG00000042851	1
ENSMUSG00000092734	0		ENSMUSG00000071547	0		ENSMUSG00000020183	0		ENSMUSG00000019961	0		ENSMUSG00000090248	1
ENSMUSG00000020818	0		ENSMUSG00000115458	0		ENSMUSG00000060181	0		ENSMUSG00000040521	0		ENSMUSG00000027395	1
ENSMUSG00000058809	0		ENSMUSG00000085829	0		ENSMUSG00000019889	0		ENSMUSG00000006736	0		ENSMUSG00000037938	1
ENSMUSG00000042569	0		ENSMUSG00000067995	0		ENSMUSG00000090126	0		ENSMUSG00000038302	0		ENSMUSG00000103532	1
ENSMUSG00000042436	0		ENSMUSG00000021814	0		ENSMUSG00000095478	0		ENSMUSG00000015889	0		ENSMUSG00000103009	1
ENSMUSG00000082790	0		ENSMUSG00000022009	0		ENSMUSG00000001783	0		ENSMUSG00000020017	0		ENSMUSG00000017664	1
ENSMUSG00000060808	0		ENSMUSG00000039376	0		ENSMUSG00000069682	0		ENSMUSG00000006731	0		ENSMUSG00000099320	1
ENSMUSG00000001039	0		ENSMUSG00000063787	0		ENSMUSG00000019791	0		ENSMUSG00000038240	0		ENSMUSG00000037902	1
ENSMUSG00000098415	0		ENSMUSG00000021892	0		ENSMUSG00000028630	0		ENSMUSG00000094955	0		ENSMUSG00000037885	1
ENSMUSG00000011254	0		ENSMUSG00000057606	0		ENSMUSG00000056366	0		ENSMUSG00000045886	0		ENSMUSG00000078202	1
ENSMUSG00000069899	0		ENSMUSG00000022024	0		ENSMUSG00000039684	0		ENSMUSG00000019797	0		ENSMUSG00000027185	1
ENSMUSG00000017801	0		ENSMUSG00000021903	0		ENSMUSG00000000295	0		ENSMUSG00000089260	0		ENSMUSG00000013465	1
ENSMUSG00000004837	0		ENSMUSG00000062611	0		ENSMUSG00000020072	0		ENSMUSG00000020022	0		ENSMUSG00000039205	1
ENSMUSG00000019303	0		ENSMUSG00000115505	0		ENSMUSG00000020053	0		ENSMUSG00000097164	0		ENSMUSG00000017670	1
ENSMUSG00002075283	0		ENSMUSG00000022159	0		ENSMUSG00000104481	0		ENSMUSG00000020027	0		ENSMUSG00000006471	1
ENSMUSG00000080776	0		ENSMUSG00000021913	0		ENSMUSG00000036816	0		ENSMUSG00000062981	0		ENSMUSG00000078201	1
ENSMUSG00000018500	0		ENSMUSG00000101086	0		ENSMUSG00000060002	0		ENSMUSG00000101517	0		ENSMUSG00000026966	1
ENSMUSG00000014243	0		ENSMUSG00000050666	0		ENSMUSG00000039485	0		ENSMUSG00000019952	0		ENSMUSG00000026965	1
ENSMUSG00000081952	0		ENSMUSG00000076897	0		ENSMUSG00000063953	0		ENSMUSG00000090035	0		ENSMUSG00000039725	1
ENSMUSG00000040365	0		ENSMUSG00000115180	0		ENSMUSG00000069662	0		ENSMUSG00000019861	0		ENSMUSG00000027180	1
ENSMUSG00000078154	0		ENSMUSG00000023064	0		ENSMUSG00000057134	0		ENSMUSG00000025402	0		ENSMUSG00000087739	1
ENSMUSG00000078153	0		ENSMUSG00000022177	0		ENSMUSG00000020062	0		ENSMUSG00000019856	0		ENSMUSG00000037773	1
ENSMUSG00000025580	0		ENSMUSG00000022179	0		ENSMUSG00000111877	0		ENSMUSG00000003923	0		ENSMUSG00000039164	1
ENSMUSG00000010358	0		ENSMUSG00000074553	0		ENSMUSG00000019947	0		ENSMUSG00000089789	0		ENSMUSG00000026810	1
ENSMUSG00000058546	0		ENSMUSG00000115234	0		ENSMUSG00000060044	0		ENSMUSG00000003746	0		ENSMUSG00000027411	1
ENSMUSG00000077625	0		ENSMUSG00000114196	0		ENSMUSG00000020218	0		ENSMUSG00000054052	0		ENSMUSG00000079442	1
ENSMUSG00000065676	0		ENSMUSG00000022204	0		ENSMUSG00000096687	0		ENSMUSG00000074639	0		ENSMUSG00000039671	1
ENSMUSG00000014245	0		ENSMUSG00000045691	0		ENSMUSG00000071335	0		ENSMUSG00000040127	0		ENSMUSG00000027176	1
ENSMUSG00000018509	0		ENSMUSG00000115354	0		ENSMUSG00000034707	0		ENSMUSG00000060733	0		ENSMUSG00000027173	1
ENSMUSG00000087120	0		ENSMUSG00000089901	0		ENSMUSG00000038528	0		ENSMUSG00000053830	0		ENSMUSG00000027300	1
ENSMUSG00000064437	0		ENSMUSG00000060680	0		ENSMUSG00000038522	0		ENSMUSG00000112825	0		ENSMUSG00000079043	1
ENSMUSG00000065734	0		ENSMUSG00000072594	0		ENSMUSG00000019837	0		ENSMUSG00000019923	0		ENSMUSG00000027678	1
ENSMUSG00000077457	0		ENSMUSG00000021832	0		ENSMUSG00000019818	0		ENSMUSG00000064778	0		ENSMUSG00000093277	1
ENSMUSG00000084020	0		ENSMUSG00000022216	0		ENSMUSG00000020102	0		ENSMUSG00000019920	0		ENSMUSG00000009566	1
ENSMUSG00000065600	0		ENSMUSG00000055128	0		ENSMUSG00000090708	0		ENSMUSG00000118550	0		ENSMUSG00000009555	1
ENSMUSG00000017724	0		ENSMUSG00000002319	0		ENSMUSG00000040502	0		ENSMUSG00000019762	0		ENSMUSG00000085566	1
ENSMUSG00000087497	0		ENSMUSG00000002329	0		ENSMUSG00000085666	0		ENSMUSG00000020111	0		ENSMUSG00000080989	1
ENSMUSG00000001105	0		ENSMUSG00000010376	0		ENSMUSG00000006736	0		ENSMUSG00000020108	0		ENSMUSG00000059013	1
ENSMUSG00000083935	0		ENSMUSG00000019297	0		ENSMUSG00000111531	0		ENSMUSG00000047631	0		ENSMUSG00000074582	1
ENSMUSG00000082045	0		ENSMUSG00000022219	0		ENSMUSG00000020019	0		ENSMUSG00000020186	0		ENSMUSG00000036646	1
ENSMUSG00000085501	0		ENSMUSG00000058581	0		ENSMUSG00000094955	0		ENSMUSG00000019763	0		ENSMUSG00002075003	1
ENSMUSG00000018347	0		ENSMUSG00000017491	0		ENSMUSG00000038214	0		ENSMUSG00000039914	0		ENSMUSG00000026958	1
ENSMUSG00000017677	0		ENSMUSG00000021785	0		ENSMUSG00000019866	0		ENSMUSG00000020205	0		ENSMUSG00000002718	1
ENSMUSG00000057594	0		ENSMUSG00000045201	0		ENSMUSG00000089260	0		ENSMUSG00000025374	0		ENSMUSG00000026956	1
ENSMUSG00000119011	0		ENSMUSG00000053453	0		ENSMUSG00000019849	0		ENSMUSG00000025373	0		ENSMUSG00000009563	1
ENSMUSG00000020392	0		ENSMUSG00000033885	0		ENSMUSG00000040354	0		ENSMUSG00000074748	0		ENSMUSG00000039536	1
ENSMUSG00000025134	0		ENSMUSG00000023156	0		ENSMUSG00000045867	0		ENSMUSG00000084865	0		ENSMUSG00000017999	1
ENSMUSG00000025135	0		ENSMUSG00000025277	0		ENSMUSG00000020027	0		ENSMUSG00000111964	0		ENSMUSG00000026797	1
ENSMUSG00000025138	0		ENSMUSG00000032026	0		ENSMUSG00000020029	0		ENSMUSG00000069520	0		ENSMUSG00000039501	1
ENSMUSG00000046909	0		ENSMUSG00000042293	0		ENSMUSG00000112289	0		ENSMUSG00000090841	0		ENSMUSG00000026944	1
ENSMUSG00002076463	0		ENSMUSG00000111867	0		ENSMUSG00000112188	0		ENSMUSG00000093674	0		ENSMUSG00000074578	1
ENSMUSG00000042988	0		ENSMUSG00000032264	0		ENSMUSG00000019929	0		ENSMUSG00000004207	0		ENSMUSG00000077565	1
ENSMUSG00000036275	0		ENSMUSG00000032352	0		ENSMUSG00000036446	0		ENSMUSG00000025362	0		ENSMUSG00000047617	1
ENSMUSG00000080951	0		ENSMUSG00000040219	0		ENSMUSG00000112346	0		ENSMUSG00000049858	0		ENSMUSG00000017929	1
ENSMUSG00000020903	0		ENSMUSG00000032349	0		ENSMUSG00000090035	0		ENSMUSG00000025357	0		ENSMUSG00000027329	1
ENSMUSG00000058073	0		ENSMUSG00000053716	0		ENSMUSG00000069601	0		ENSMUSG00000045055	0		ENSMUSG00000027166	1
ENSMUSG00000018387	0		ENSMUSG00000101304	0		ENSMUSG00000025404	0		ENSMUSG00000081926	0		ENSMUSG00000039463	1
ENSMUSG00000025145	0		ENSMUSG00000032067	0		ENSMUSG00000040280	0		ENSMUSG00000078427	0		ENSMUSG00000047030	1
ENSMUSG00000060938	0		ENSMUSG00000039016	0		ENSMUSG00000043259	0		ENSMUSG00000025353	0		ENSMUSG00000027330	1
ENSMUSG00000020899	0		ENSMUSG00000023262	0		ENSMUSG00000025403	0		ENSMUSG00000025350	0		ENSMUSG00000015095	1
ENSMUSG00000020388	0		ENSMUSG00000032348	0		ENSMUSG00000038624	0		ENSMUSG00000020166	0		ENSMUSG00000006418	1
ENSMUSG00000082487	0		ENSMUSG00000111645	0		ENSMUSG00000112813	0		ENSMUSG00000019794	0		ENSMUSG00000027122	1
ENSMUSG00000046010	0		ENSMUSG00000111765	0		ENSMUSG00000089789	0		ENSMUSG00000040006	0		ENSMUSG00000090213	1
ENSMUSG00002076525	0		ENSMUSG00000032064	0		ENSMUSG00000037710	0		ENSMUSG00000015757	0		ENSMUSG00002075647	1
ENSMUSG00000060068	0		ENSMUSG00000032062	0		ENSMUSG00000069456	0		ENSMUSG00000019832	0		ENSMUSG00000085914	1
ENSMUSG00000020928	0		ENSMUSG00000038086	0		ENSMUSG00000054031	0		ENSMUSG00000037151	0		ENSMUSG00000084797	1
ENSMUSG00000020891	0		ENSMUSG00000041506	0		ENSMUSG00000003746	0		ENSMUSG00000020085	0		ENSMUSG00000087624	1
ENSMUSG00000054404	0		ENSMUSG00000037845	0		ENSMUSG00000054052	0		ENSMUSG00000019810	0		ENSMUSG00000057234	1
ENSMUSG00000087881	0		ENSMUSG00000032330	0		ENSMUSG00000074639	0		ENSMUSG00000019809	0		ENSMUSG00000026942	1
ENSMUSG00000059278	0		ENSMUSG00000032040	0		ENSMUSG00000112825	0		ENSMUSG00000039910	0		ENSMUSG00000027540	1
ENSMUSG00000082419	0		ENSMUSG00000032041	0		ENSMUSG00000019894	0		ENSMUSG00000078453	0		ENSMUSG00000074577	1
ENSMUSG00000018733	0		ENSMUSG00000034252	0		ENSMUSG00000035948	0		ENSMUSG00000019851	0		ENSMUSG00000026941	1
ENSMUSG00000085154	0		ENSMUSG00000050471	0		ENSMUSG00000069622	0		ENSMUSG00000019996	0		ENSMUSG00000038831	1
ENSMUSG00000086794	0		ENSMUSG00000032044	0		ENSMUSG00000009647	0		ENSMUSG00000111356	0		ENSMUSG00000078919	1
ENSMUSG00000062421	0		ENSMUSG00000032103	0		ENSMUSG00000019762	0		ENSMUSG00000019977	0		ENSMUSG00000074576	1
ENSMUSG00000018774	0		ENSMUSG00000053289	0		ENSMUSG00000020109	0		ENSMUSG00000037542	0		ENSMUSG00000068966	1
ENSMUSG00000089542	0		ENSMUSG00000034218	0		ENSMUSG00000044475	0		ENSMUSG00000053219	0		ENSMUSG00000027160	1
ENSMUSG00000005204	0		ENSMUSG00000032047	0		ENSMUSG00000112165	0		ENSMUSG00000097245	0		ENSMUSG00000026788	1
ENSMUSG00000018411	0		ENSMUSG00000079225	0		ENSMUSG00000091086	0		ENSMUSG00000078452	0		ENSMUSG00000015087	1
ENSMUSG00000082706	0		ENSMUSG00000086914	0		ENSMUSG00000025381	0		ENSMUSG00000037455	0		ENSMUSG00000027080	1
ENSMUSG00000070394	0		ENSMUSG00000059830	0		ENSMUSG00000039878	0		ENSMUSG00000037440	0		ENSMUSG00000027333	1
ENSMUSG00000034940	0		ENSMUSG00000032121	0		ENSMUSG00000025374	0		ENSMUSG00000019989	0		ENSMUSG00000027079	1
ENSMUSG00000018340	0		ENSMUSG00000099927	0		ENSMUSG00000088151	0		ENSMUSG00000112758	0		ENSMUSG00000087635	1
ENSMUSG00000000594	0		ENSMUSG00000010045	0		ENSMUSG00000111964	0		ENSMUSG00000072407	0		ENSMUSG00000027340	1
ENSMUSG00000018585	0		ENSMUSG00000010057	0		ENSMUSG00000034127	0		ENSMUSG00000033416	0		ENSMUSG00000027341	1
ENSMUSG00000023764	0		ENSMUSG00000010054	0		ENSMUSG00000112068	0		ENSMUSG00000033427	0		ENSMUSG00000058793	1
ENSMUSG00002075861	0		ENSMUSG00000010048	0		ENSMUSG00000020151	0		ENSMUSG00000006342	0		ENSMUSG00000105496	1
ENSMUSG00000001983	0		ENSMUSG00000103731	0		ENSMUSG00000045055	0		ENSMUSG00000001666	0		ENSMUSG00000027551	1
ENSMUSG00000020453	0		ENSMUSG00000032418	0		ENSMUSG00000081926	0		ENSMUSG00000001663	0		ENSMUSG00000026867	1
ENSMUSG00000020514	0		ENSMUSG00000001943	0		ENSMUSG00000112057	0		ENSMUSG00000049422	0		ENSMUSG00000027132	1
ENSMUSG00000020706	0		ENSMUSG00000001948	0		ENSMUSG00000019796	0		ENSMUSG00000001155	0		ENSMUSG00000070953	1
ENSMUSG00000065162	0		ENSMUSG00002075524	0		ENSMUSG00000025351	0		ENSMUSG00000032977	0		ENSMUSG00000027067	1
ENSMUSG00000084384	0		ENSMUSG00000032872	0		ENSMUSG00000025347	0		ENSMUSG00000009291	0		ENSMUSG00000052033	1
ENSMUSG00000085342	0		ENSMUSG00000010064	0		ENSMUSG00000064181	0		ENSMUSG00000064317	0		ENSMUSG00000035949	1
ENSMUSG00000065126	0		ENSMUSG00000032911	0		ENSMUSG00000020100	0		ENSMUSG00000005054	0		ENSMUSG00000027498	1
ENSMUSG00000085208	0		ENSMUSG00000055334	0		ENSMUSG00000055493	0		ENSMUSG00000032788	0		ENSMUSG00000026869	1
ENSMUSG00000020492	0		ENSMUSG00000050912	0		ENSMUSG00000020097	0		ENSMUSG00000032763	0		ENSMUSG00000044991	1
ENSMUSG00000020430	0		ENSMUSG00000032422	0		ENSMUSG00000020091	0		ENSMUSG00000112017	0		ENSMUSG00000027353	1
ENSMUSG00000003585	0		ENSMUSG00000032583	0		ENSMUSG00000037151	0		ENSMUSG00000052151	0		ENSMUSG00000083879	1
ENSMUSG00000051427	0		ENSMUSG00000063849	0		ENSMUSG00000020089	0		ENSMUSG00000042570	0		ENSMUSG00000027509	1
ENSMUSG00000119807	0		ENSMUSG00000040722	0		ENSMUSG00000020087	0		ENSMUSG00000020308	0		ENSMUSG00000027514	1
ENSMUSG00000034354	0		ENSMUSG00000111380	0		ENSMUSG00000020086	0		ENSMUSG00000023175	0		ENSMUSG00000026933	1
ENSMUSG00000118606	0		ENSMUSG00000040111	0		ENSMUSG00000019810	0		ENSMUSG00000111897	0		ENSMUSG00000055897	1
ENSMUSG00000020412	0		ENSMUSG00000118728	0		ENSMUSG00000046687	0		ENSMUSG00000035781	0		ENSMUSG00000027519	1
ENSMUSG00000059534	0		ENSMUSG00000042106	0		ENSMUSG00000019808	0		ENSMUSG00000035621	0		ENSMUSG00000027522	1
ENSMUSG00000009076	0		ENSMUSG00000004096	0		ENSMUSG00000019806	0		ENSMUSG00000020163	0		ENSMUSG00000036327	1
ENSMUSG00000020485	0		ENSMUSG00000031931	0		ENSMUSG00000112478	0		ENSMUSG00000003346	0		ENSMUSG00000065521	1
ENSMUSG00000000142	0		ENSMUSG00000032369	0		ENSMUSG00000078453	0		ENSMUSG00000100201	0		ENSMUSG00000026878	1
ENSMUSG00000020830	0		ENSMUSG00000032012	0		ENSMUSG00000019852	0		ENSMUSG00000055862	0		ENSMUSG00000026930	1
ENSMUSG00002076680	0		ENSMUSG00000032374	0		ENSMUSG00000019851	0		ENSMUSG00000020211	0		ENSMUSG00000026928	1
ENSMUSG00000034274	0		ENSMUSG00000077506	0		ENSMUSG00000110754	0		ENSMUSG00000035242	0		ENSMUSG00000027281	1
ENSMUSG00000086193	0		ENSMUSG00000077394	0		ENSMUSG00000019990	0		ENSMUSG00000035215	0		ENSMUSG00000062098	1
ENSMUSG00000033983	0		ENSMUSG00000101309	0		ENSMUSG00000097245	0		ENSMUSG00000020219	0		ENSMUSG00000036281	1
ENSMUSG00000034175	0		ENSMUSG00000058173	0		ENSMUSG00000037490	0		ENSMUSG00000004937	0		ENSMUSG00000035778	1
ENSMUSG00000041828	0		ENSMUSG00000032606	0		ENSMUSG00000085451	0		ENSMUSG00000035027	0		ENSMUSG00000039033	1
ENSMUSG00000041961	0		ENSMUSG00000032607	0		ENSMUSG00000099181	0		ENSMUSG00000064441	0		ENSMUSG00000045624	1
ENSMUSG00000069763	0		ENSMUSG00000039461	0		ENSMUSG00000039166	0		ENSMUSG00000034932	0		ENSMUSG00000026927	1
ENSMUSG00000087523	0		ENSMUSG00000064225	0		ENSMUSG00000072407	0		ENSMUSG00000020232	0		ENSMUSG00000040383	1
ENSMUSG00000020544	0		ENSMUSG00000035914	0		ENSMUSG00000009681	0		ENSMUSG00000034854	0		ENSMUSG00000040321	1
ENSMUSG00000087259	0		ENSMUSG00000060510	0		ENSMUSG00000046807	0		ENSMUSG00000062931	0		ENSMUSG00000057147	1
ENSMUSG00000080904	0		ENSMUSG00000084786	0		ENSMUSG00000001666	0		ENSMUSG00000063320	0		ENSMUSG00000040282	1
ENSMUSG00000041654	0		ENSMUSG00000004098	0		ENSMUSG00000001665	0		ENSMUSG00000020248	0		ENSMUSG00000026925	1
ENSMUSG00000018661	0		ENSMUSG00000051234	0		ENSMUSG00000001663	0		ENSMUSG00000110686	0		ENSMUSG00000038844	1
ENSMUSG00000041629	0		ENSMUSG00000062933	0		ENSMUSG00000001119	0		ENSMUSG00000031592	0		ENSMUSG00000026924	1
ENSMUSG00000057054	0		ENSMUSG00000046997	0		ENSMUSG00000001120	0		ENSMUSG00000031590	0		ENSMUSG00000027423	1
ENSMUSG00000004393	0		ENSMUSG00000051705	0		ENSMUSG00000001436	0		ENSMUSG00000053038	0		ENSMUSG00000077714	1
ENSMUSG00000081604	0		ENSMUSG00000032449	0		ENSMUSG00000001435	0		ENSMUSG00000037134	0		ENSMUSG00000026923	1
ENSMUSG00000086003	0		ENSMUSG00000094437	0		ENSMUSG00000009291	0		ENSMUSG00000031617	0		ENSMUSG00000027425	1
ENSMUSG00000018858	0		ENSMUSG00000057193	0		ENSMUSG00000051652	0		ENSMUSG00000110057	0		ENSMUSG00000027427	1
ENSMUSG00000057219	0		ENSMUSG00000032475	0		ENSMUSG00000053329	0		ENSMUSG00000031511	0		ENSMUSG00000016253	1
ENSMUSG00000098516	0		ENSMUSG00000070287	0		ENSMUSG00000001211	0		ENSMUSG00000000759	0		ENSMUSG00000027429	1
ENSMUSG00000071866	0		ENSMUSG00000038717	0		ENSMUSG00000064317	0		ENSMUSG00000031897	0		ENSMUSG00000026889	1
ENSMUSG00000018451	0		ENSMUSG00000101941	0		ENSMUSG00000098376	0		ENSMUSG00000060019	0		ENSMUSG00000097052	1
ENSMUSG00000086839	0		ENSMUSG00000046480	0		ENSMUSG00000032788	0		ENSMUSG00000000303	0		ENSMUSG00000077192	1
ENSMUSG00000020738	0		ENSMUSG00000032534	0		ENSMUSG00000052151	0		ENSMUSG00000033938	0		ENSMUSG00000001767	1
ENSMUSG00000085230	0		ENSMUSG00000035048	0		ENSMUSG00000098414	0		ENSMUSG00000057657	0		ENSMUSG00000036160	1
ENSMUSG00000085251	0		ENSMUSG00000032478	0		ENSMUSG00000035863	0		ENSMUSG00000031708	0		ENSMUSG00000015776	1
ENSMUSG00000085156	0		ENSMUSG00000032180	0		ENSMUSG00000111897	0		ENSMUSG00000019433	0		ENSMUSG00000065258	1
ENSMUSG00000020801	0		ENSMUSG00000032249	0		ENSMUSG00000013833	0		ENSMUSG00000003849	0		ENSMUSG00000005102	1
ENSMUSG00000064495	0		ENSMUSG00000032245	0		ENSMUSG00000118738	0		ENSMUSG00000031634	0		ENSMUSG00000015790	1
ENSMUSG00000057778	0		ENSMUSG00000089810	0		ENSMUSG00000004665	0		ENSMUSG00000059775	0		ENSMUSG00000075376	1
ENSMUSG00000101841	0		ENSMUSG00000111128	0		ENSMUSG00000020150	0		ENSMUSG00000110613	0		ENSMUSG00000066798	1
ENSMUSG00000084329	0		ENSMUSG00000032803	0		ENSMUSG00000035504	0		ENSMUSG00000110528	0		ENSMUSG00000050714	1
ENSMUSG00000076435	0		ENSMUSG00000032193	0		ENSMUSG00000035478	0		ENSMUSG00000031723	0		ENSMUSG00000027433	1
ENSMUSG00000024414	0		ENSMUSG00000037257	0		ENSMUSG00000003345	0		ENSMUSG00000088054	0		ENSMUSG00000027435	1
ENSMUSG00000020870	0		ENSMUSG00000040883	0		ENSMUSG00000003344	0		ENSMUSG00000099338	0		ENSMUSG00000036992	1
ENSMUSG00000084347	0		ENSMUSG00000006241	0		ENSMUSG00000003348	0		ENSMUSG00000031722	0		ENSMUSG00000035437	1
ENSMUSG00000082099	0		ENSMUSG00000098327	0		ENSMUSG00000055862	0		ENSMUSG00000031730	0		ENSMUSG00000026915	1
ENSMUSG00000081552	0		ENSMUSG00000064918	0		ENSMUSG00000004937	0		ENSMUSG00000018796	0		ENSMUSG00000095315	1
ENSMUSG00000082100	0		ENSMUSG00000119765	0		ENSMUSG00000004929	0		ENSMUSG00000031451	0		ENSMUSG00000035392	1
ENSMUSG00000085035	0		ENSMUSG00000032398	0		ENSMUSG00000035027	0		ENSMUSG00000031729	0		ENSMUSG00000040007	1
ENSMUSG00000078965	0		ENSMUSG00000040563	0		ENSMUSG00000034902	0		ENSMUSG00000038398	0		ENSMUSG00000039983	1
ENSMUSG00000020873	0		ENSMUSG00000051238	0		ENSMUSG00000034854	0		ENSMUSG00000077549	0		ENSMUSG00000027324	1
ENSMUSG00000077493	0		ENSMUSG00000098973	0		ENSMUSG00000098811	0		ENSMUSG00000026317	0		ENSMUSG00000033068	1
ENSMUSG00000086191	0		ENSMUSG00000111446	0		ENSMUSG00000078439	0		ENSMUSG00000063049	0		ENSMUSG00000027454	1
ENSMUSG00000065590	0		ENSMUSG00000032239	0		ENSMUSG00000055053	0		ENSMUSG00000019362	0		ENSMUSG00000034278	1
ENSMUSG00002076145	0		ENSMUSG00000101464	0		ENSMUSG00000105379	0		ENSMUSG00000031521	0		ENSMUSG00000068115	1
ENSMUSG00000020319	0		ENSMUSG00000089958	0		ENSMUSG00000020238	0		ENSMUSG00000053560	0		ENSMUSG00000034216	1
ENSMUSG00000051355	0		ENSMUSG00000019659	0		ENSMUSG00000112160	0		ENSMUSG00000081094	0		ENSMUSG00000074912	1
ENSMUSG00000078700	0		ENSMUSG00000066809	0		ENSMUSG00000034612	0		ENSMUSG00000087153	0		ENSMUSG00000027314	1
ENSMUSG00000086680	0		ENSMUSG00000032387	0		ENSMUSG00000110686	0		ENSMUSG00000110669	0		ENSMUSG00000027455	1
ENSMUSG00000056579	0		ENSMUSG00000043953	0		ENSMUSG00000031618	0		ENSMUSG00000110649	0		ENSMUSG00000027456	1
ENSMUSG00000099902	0		ENSMUSG00000035443	0		ENSMUSG00000031591	0		ENSMUSG00000110458	0		ENSMUSG00000034154	1
ENSMUSG00000060739	0		ENSMUSG00000032498	0		ENSMUSG00000053038	0		ENSMUSG00000096401	0		ENSMUSG00000085438	1
ENSMUSG00000021319	0		ENSMUSG00000032381	0		ENSMUSG00000037148	0		ENSMUSG00000071793	0		ENSMUSG00000032869	1
ENSMUSG00000038683	0		ENSMUSG00000050503	0		ENSMUSG00000031617	0		ENSMUSG00000038215	0		ENSMUSG00000026754	1
ENSMUSG00000021361	0		ENSMUSG00000059237	0		ENSMUSG00000031511	0		ENSMUSG00000012519	0		ENSMUSG00000035236	1
ENSMUSG00000095847	0		ENSMUSG00000080848	0		ENSMUSG00000070044	0		ENSMUSG00000003813	0		ENSMUSG00000036890	1
ENSMUSG00000004341	0		ENSMUSG00000032224	0		ENSMUSG00000031639	0		ENSMUSG00000057228	0		ENSMUSG00000026761	1
ENSMUSG00000036721	0		ENSMUSG00000039163	0		ENSMUSG00000031441	0		ENSMUSG00000003809	0		ENSMUSG00000036792	1
ENSMUSG00000021518	0		ENSMUSG00000039115	0		ENSMUSG00000094594	0		ENSMUSG00000033545	0		ENSMUSG00000069495	1
ENSMUSG00000021364	0		ENSMUSG00000066270	0		ENSMUSG00000031903	0		ENSMUSG00000031958	0		ENSMUSG00000036249	1
ENSMUSG00000069117	0		ENSMUSG00000032199	0		ENSMUSG00000061048	0		ENSMUSG00000031954	0		ENSMUSG00000036202	1
ENSMUSG00000090853	0		ENSMUSG00000036138	0		ENSMUSG00000060019	0		ENSMUSG00000031533	0		ENSMUSG00000055371	1
ENSMUSG00000057396	0		ENSMUSG00000079243	0		ENSMUSG00000000303	0		ENSMUSG00000037656	0		ENSMUSG00000036053	1
ENSMUSG00000114677	0		ENSMUSG00000110726	0		ENSMUSG00000041949	0		ENSMUSG00000097042	0		ENSMUSG00000026960	1
ENSMUSG00000078139	0		ENSMUSG00002075273	0		ENSMUSG00000031708	0		ENSMUSG00000052926	0		ENSMUSG00000026987	1
ENSMUSG00000114771	0		ENSMUSG00000032526	0		ENSMUSG00000003849	0		ENSMUSG00000052837	0		ENSMUSG00000026977	1
ENSMUSG00000079941	0		ENSMUSG00000032215	0		ENSMUSG00000031445	0		ENSMUSG00000031767	0		ENSMUSG00000026970	1
ENSMUSG00000064288	0		ENSMUSG00000074001	0		ENSMUSG00000031930	0		ENSMUSG00000052456	0		ENSMUSG00000064289	1
ENSMUSG00000058093	0		ENSMUSG00000066235	0		ENSMUSG00000059775	0		ENSMUSG00000109610	0		ENSMUSG00002076842	1
ENSMUSG00000090659	0		ENSMUSG00000111027	0		ENSMUSG00000031447	0		ENSMUSG00000031691	0		ENSMUSG00000035000	1
ENSMUSG00000097906	0		ENSMUSG00000037949	0		ENSMUSG00000031723	0		ENSMUSG00000034424	0		ENSMUSG00000005505	1
ENSMUSG00000048603	0		ENSMUSG00000032192	0		ENSMUSG00000031451	0		ENSMUSG00000008167	0		ENSMUSG00000005506	1
ENSMUSG00000058246	0		ENSMUSG00000042688	0		ENSMUSG00000038173	0		ENSMUSG00000059355	0		ENSMUSG00000037514	1
ENSMUSG00000113440	0		ENSMUSG00000042487	0		ENSMUSG00000050052	0		ENSMUSG00000005142	0		ENSMUSG00000065563	1
ENSMUSG00000065315	0		ENSMUSG00000066233	0		ENSMUSG00000035671	0		ENSMUSG00000110459	0		ENSMUSG00000027404	1
ENSMUSG00000060981	0		ENSMUSG00000025785	0		ENSMUSG00000031461	0		ENSMUSG00000031605	0		ENSMUSG00000027405	1
ENSMUSG00000021650	0		ENSMUSG00000058492	0		ENSMUSG00000054408	0		ENSMUSG00000036879	0		ENSMUSG00000080610	1
ENSMUSG00000078915	0		ENSMUSG00000035202	0		ENSMUSG00000053560	0		ENSMUSG00000119461	0		ENSMUSG00000027593	1
ENSMUSG00000021645	0		ENSMUSG00000110834	0		ENSMUSG00000031960	0		ENSMUSG00000034105	0		ENSMUSG00000056537	1
ENSMUSG00000066407	0		ENSMUSG00000058922	0		ENSMUSG00000031517	0		ENSMUSG00000031827	0		ENSMUSG00000083049	1
ENSMUSG00000021607	0		ENSMUSG00000025245	0		ENSMUSG00000081094	0		ENSMUSG00000030735	0		ENSMUSG00000087174	1
ENSMUSG00000044231	0		ENSMUSG00000079083	0		ENSMUSG00000081920	0		ENSMUSG00000053886	0		ENSMUSG00000031226	1
ENSMUSG00000021376	0		ENSMUSG00000023259	0		ENSMUSG00000110649	0		ENSMUSG00000066362	0		ENSMUSG00000031093	1
ENSMUSG00000053181	0		ENSMUSG00000025893	0		ENSMUSG00000110458	0		ENSMUSG00000036810	0		ENSMUSG00000031229	1
ENSMUSG00000061474	0		ENSMUSG00000032002	0		ENSMUSG00000031613	0		ENSMUSG00000015568	0		ENSMUSG00000059708	1
ENSMUSG00000085340	0		ENSMUSG00000085586	0		ENSMUSG00000003316	0		ENSMUSG00000031657	0		ENSMUSG00000073125	1
ENSMUSG00000021569	0		ENSMUSG00000037145	0		ENSMUSG00000044748	0		ENSMUSG00000054648	0		ENSMUSG00000084265	1
ENSMUSG00000060198	0		ENSMUSG00000084168	0		ENSMUSG00000006570	0		ENSMUSG00000031660	0		ENSMUSG00000025269	1
ENSMUSG00000034152	0		ENSMUSG00000020743	0		ENSMUSG00000045337	0		ENSMUSG00000025317	0		ENSMUSG00000044149	1
ENSMUSG00000021576	0		ENSMUSG00000059923	0		ENSMUSG00000001911	0		ENSMUSG00000110545	0		ENSMUSG00000033792	1
ENSMUSG00000113255	0		ENSMUSG00000084277	0		ENSMUSG00000063362	0		ENSMUSG00000099140	0		ENSMUSG00000031365	1
ENSMUSG00000021578	0		ENSMUSG00000083394	0		ENSMUSG00000003813	0		ENSMUSG00002076903	0		ENSMUSG00000065642	1
ENSMUSG00000062382	0		ENSMUSG00000065591	0		ENSMUSG00000031647	0		ENSMUSG00000031545	0		ENSMUSG00000036572	1
ENSMUSG00000113019	0		ENSMUSG00000038188	0		ENSMUSG00000054191	0		ENSMUSG00000031546	0		ENSMUSG00000083595	1
ENSMUSG00000086363	0		ENSMUSG00000020781	0		ENSMUSG00000003812	0		ENSMUSG00000056313	0		ENSMUSG00000031242	1
ENSMUSG00000091383	0		ENSMUSG00000038178	0		ENSMUSG00000031951	0		ENSMUSG00000031549	0		ENSMUSG00000025264	1
ENSMUSG00000113521	0		ENSMUSG00000042208	0		ENSMUSG00000031534	0		ENSMUSG00000006589	0		ENSMUSG00000025262	1
ENSMUSG00000067586	0		ENSMUSG00000081485	0		ENSMUSG00000092086	0		ENSMUSG00000015027	0		ENSMUSG00000002006	1
ENSMUSG00000021357	0		ENSMUSG00000020280	0		ENSMUSG00000052837	0		ENSMUSG00000085917	0		ENSMUSG00000031095	1
ENSMUSG00000062248	0		ENSMUSG00000020275	0		ENSMUSG00000078908	0		ENSMUSG00000015016	0		ENSMUSG00000000355	1
ENSMUSG00000021710	0		ENSMUSG00000048442	0		ENSMUSG00000109610	0		ENSMUSG00000095762	0		ENSMUSG00000048970	1
ENSMUSG00000038402	0		ENSMUSG00000020441	0		ENSMUSG00000055435	0		ENSMUSG00000000738	0		ENSMUSG00000041229	1
ENSMUSG00000038372	0		ENSMUSG00000093176	0		ENSMUSG00000047388	0		ENSMUSG00000069862	0		ENSMUSG00000037475	1
ENSMUSG00000044734	0		ENSMUSG00000004018	0		ENSMUSG00000110386	0		ENSMUSG00000066902	0		ENSMUSG00000025860	1
ENSMUSG00000021713	0		ENSMUSG00000084064	0		ENSMUSG00000034390	0		ENSMUSG00000031556	0		ENSMUSG00000081739	1
ENSMUSG00000074800	0		ENSMUSG00000032889	0		ENSMUSG00000098483	0		ENSMUSG00000033594	0		ENSMUSG00000034480	1
ENSMUSG00000021468	0		ENSMUSG00000054519	0		ENSMUSG00000034330	0		ENSMUSG00000037406	0		ENSMUSG00000025261	1
ENSMUSG00000021591	0		ENSMUSG00000084145	0		ENSMUSG00000034308	0		ENSMUSG00000078964	0		ENSMUSG00000041133	1
ENSMUSG00000080454	0		ENSMUSG00000038208	0		ENSMUSG00000031844	0		ENSMUSG00000057400	0		ENSMUSG00000001173	1
ENSMUSG00000025868	0		ENSMUSG00000020849	0		ENSMUSG00000074065	0		ENSMUSG00000110714	0		ENSMUSG00000031387	1
ENSMUSG00000045136	0		ENSMUSG00000020847	0		ENSMUSG00000037852	0		ENSMUSG00000110496	0		ENSMUSG00000025332	1
ENSMUSG00000071451	0		ENSMUSG00000020462	0		ENSMUSG00000031700	0		ENSMUSG00000061959	0		ENSMUSG00000031256	1
ENSMUSG00000021597	0		ENSMUSG00000032673	0		ENSMUSG00000031703	0		ENSMUSG00000110659	0		ENSMUSG00000087403	1
ENSMUSG00000071252	0		ENSMUSG00000020766	0		ENSMUSG00000025521	0		ENSMUSG00000031725	0		ENSMUSG00000041096	1
ENSMUSG00000021416	0		ENSMUSG00000084850	0		ENSMUSG00000109718	0		ENSMUSG00000044433	0		ENSMUSG00000031386	1
ENSMUSG00000114639	0		ENSMUSG00000017288	0		ENSMUSG00000023336	0		ENSMUSG00000057074	0		ENSMUSG00000036985	1
ENSMUSG00000071181	0		ENSMUSG00000017286	0		ENSMUSG00000036469	0		ENSMUSG00000087687	0		ENSMUSG00000063785	1
ENSMUSG00000049233	0		ENSMUSG00000087249	0		ENSMUSG00000119461	0		ENSMUSG00000040236	0		ENSMUSG00000041649	1
ENSMUSG00002075945	0		ENSMUSG00000019373	0		ENSMUSG00000036437	0		ENSMUSG00000031762	0		ENSMUSG00000036959	1
ENSMUSG00000068184	0		ENSMUSG00000032615	0		ENSMUSG00000030735	0		ENSMUSG00000031765	0		ENSMUSG00000067369	1
ENSMUSG00000021417	0		ENSMUSG00000061650	0		ENSMUSG00000031825	0		ENSMUSG00000074151	0		ENSMUSG00000025283	1
ENSMUSG00000059288	0		ENSMUSG00000037935	0		ENSMUSG00000053886	0		ENSMUSG00000074482	0		ENSMUSG00000036916	1
ENSMUSG00000035834	0		ENSMUSG00000035849	0		ENSMUSG00000036356	0		ENSMUSG00000039960	0		ENSMUSG00000046873	1
ENSMUSG00000045410	0		ENSMUSG00000017631	0		ENSMUSG00000066362	0		ENSMUSG00000097203	0		ENSMUSG00000031105	1
ENSMUSG00000021423	0		ENSMUSG00000024205	0		ENSMUSG00000031819	0		ENSMUSG00000031980	0		ENSMUSG00000031107	1
ENSMUSG00000021193	0		ENSMUSG00000020538	0		ENSMUSG00000015568	0		ENSMUSG00000031776	0		ENSMUSG00000045427	1
ENSMUSG00000059751	0		ENSMUSG00000086688	0		ENSMUSG00000031861	0		ENSMUSG00000031782	0		ENSMUSG00000050394	1
ENSMUSG00000081277	0		ENSMUSG00000020303	0		ENSMUSG00000040263	0		ENSMUSG00000031783	0		ENSMUSG00000031392	1
ENSMUSG00000096842	0		ENSMUSG00000035530	0		ENSMUSG00000110631	0		ENSMUSG00000043068	0		ENSMUSG00000031309	1
ENSMUSG00000072421	0		ENSMUSG00000042709	0		ENSMUSG00000040010	0		ENSMUSG00000002949	0		ENSMUSG00000033436	1
ENSMUSG00000114254	0		ENSMUSG00000020537	0		ENSMUSG00000025317	0		ENSMUSG00000031986	0		ENSMUSG00000031393	1
ENSMUSG00000114687	0		ENSMUSG00000020289	0		ENSMUSG00000110545	0		ENSMUSG00000056820	0		ENSMUSG00000052676	1
ENSMUSG00000114547	0		ENSMUSG00000020792	0		ENSMUSG00000091952	0		ENSMUSG00000058748	0		ENSMUSG00000031109	1
ENSMUSG00000021758	0		ENSMUSG00000082646	0		ENSMUSG00000049577	0		ENSMUSG00000043192	0		ENSMUSG00000044150	1
ENSMUSG00000113936	0		ENSMUSG00000081254	0		ENSMUSG00000036151	0		ENSMUSG00000031851	0		ENSMUSG00000083906	1
ENSMUSG00000021759	0		ENSMUSG00000057286	0		ENSMUSG00000036712	0		ENSMUSG00000031853	0		ENSMUSG00000082192	1
ENSMUSG00000017778	0		ENSMUSG00000090266	0		ENSMUSG00002076903	0		ENSMUSG00000074026	0		ENSMUSG00000072969	1
ENSMUSG00000064917	0		ENSMUSG00000017747	0		ENSMUSG00000031548	0		ENSMUSG00000031788	0		ENSMUSG00000043384	1
ENSMUSG00000094463	0		ENSMUSG00000092734	0		ENSMUSG00000031549	0		ENSMUSG00000052446	0		ENSMUSG00000072964	1
ENSMUSG00000021764	0		ENSMUSG00000020818	0		ENSMUSG00000006585	0		ENSMUSG00000033931	0		ENSMUSG00000031328	1
ENSMUSG00000021501	0		ENSMUSG00000082087	0		ENSMUSG00000015027	0		ENSMUSG00000031489	0		ENSMUSG00000072966	1
ENSMUSG00000049517	0		ENSMUSG00000042032	0		ENSMUSG00000006362	0		ENSMUSG00000110331	0		ENSMUSG00000001964	1
ENSMUSG00000114579	0		ENSMUSG00000020328	0		ENSMUSG00000085917	0		ENSMUSG00000088252	0		ENSMUSG00000019088	1
ENSMUSG00000021497	0		ENSMUSG00000042569	0		ENSMUSG00000015016	0		ENSMUSG00000031505	0		ENSMUSG00000031145	1
ENSMUSG00000021496	0		ENSMUSG00000043284	0		ENSMUSG00000047264	0		ENSMUSG00000110532	0		ENSMUSG00000031148	1
ENSMUSG00000042275	0		ENSMUSG00000018931	0		ENSMUSG00000095762	0		ENSMUSG00000044600	0		ENSMUSG00000036022	1
ENSMUSG00000114551	0		ENSMUSG00000042549	0		ENSMUSG00000055932	0		ENSMUSG00000049891	0		ENSMUSG00000083798	1
ENSMUSG00000061669	0		ENSMUSG00000018932	0		ENSMUSG00000019278	0		ENSMUSG00000061104	0		ENSMUSG00000087368	1
ENSMUSG00002075551	0		ENSMUSG00000010025	0		ENSMUSG00000078967	0		ENSMUSG00000031672	0		ENSMUSG00000031425	1
ENSMUSG00000110086	0		ENSMUSG00000048277	0		ENSMUSG00000069862	0		ENSMUSG00000110715	0		ENSMUSG00000009995	1
ENSMUSG00000034334	0		ENSMUSG00000020409	0		ENSMUSG00000031740	0		ENSMUSG00000109645	0		ENSMUSG00000082253	1
ENSMUSG00000114540	0		ENSMUSG00000044950	0		ENSMUSG00000066902	0		ENSMUSG00000063696	0		ENSMUSG00000044348	1
ENSMUSG00000021703	0		ENSMUSG00000041278	0		ENSMUSG00000031557	0		ENSMUSG00000031585	0		ENSMUSG00000042595	1
ENSMUSG00000021731	0		ENSMUSG00000041231	0		ENSMUSG00000056973	0		ENSMUSG00000094530	0		ENSMUSG00000019087	1
[truncated: 13,530 more rows]
