# Supplementary material for: Fast evolutionary turnover and overlapping variances of sex-biased gene expression patterns defy a simple binary sex classification of somatic tissues
Source: eLife. 2025 Sep 17;13:RP99602. doi: 10.7554/eLife.99602 (PMC12443475; doi:10.7554/eLife.99602)
Supplement: Figure 4—source data 4. [file elife-99602-fig4-data4.xlsx]

## Sheet: WGCNA module counts
Figure 4 - figure supplement 3
Gene counts for each module class (columns A - AH); normalized values (columns AK - BI)
																																				counts normalized by dividing through the sums of counts; fraction in ALL subtracted from the taxa fractions
	sex-biased genes				all genes			sex-biased genes				all genes			sex-biased genes				all genes			sex-biased genes				all genes			sex-biased genes				all genes
module number	brain DOM	brain MUS	brain SPR	brain SPI	brain DOM		module number	heart DOM	heart MUS	heart SPR	heart SPI	heart DOM		module number	kidney DOM	kidney MUS	kidney SPR	kidney SPI	kidney ALL		module number	liver DOM	liver MUS	liver SPR	liver SPI	liver ALL		module number	mammary DOM	mammary MUS	mammary SPR	mammary SPI	mammary ALL			brain DOM	brain MUS	brain SPR	brain SPI	brain ALL	heart DOM	heart MUS	heart SPR	heart SPI	heart ALL	kidney DOM	kidney MUS	kidney SPR	kidney SPI
0	0	12	14	2	2687		0	89	51	10	21	2999		0	1266	1280	553	644	3610		0	428	423	193	387	3589		0	55	90	46	37	1101		0	-0.178764	0.164093	-0.0780445	-0.0878548	0.178764	-0.197034	-0.0634248	-0.0523136	0.151533	0.252314	0.100757	0.0261732	0.114994	0.0630701
1	0	2	46	0	1859		1	1247	171	30	6	3010		1	896	1232	386	631	3737		1	12	36	12	66	708		1	89	510	729	99	6166		1	-0.123678	-0.0665349	0.207258	-0.123678	0.123678	0.521295	0.380094	0.346761	-0.137854	0.253239	-0.0136323	0.00633748	-0.00719926	0.0474342
2	0	0	0	1	869		2	73	9	3	2	1235		2	418	786	184	249	2542		2	44	181	70	202	389		2	11	97	108	12	1896		2	-0.0578139	-0.0578139	-0.0578139	-0.0123593	0.0578139	-0.0585621	-0.0705704	-0.0439038	-0.0654422	0.103904	-0.0637485	-0.00729929	-0.0580906	-0.0579804
3	3	3	10	2	819		3	106	6	0	2	959		3	273	282	103	175	992		3	3	3	2	1	278		3	26	78	52	60	938		3	0.176282	0.0312269	0.0174551	0.0364217	0.0544874	-0.0148446	-0.0584609	-0.0806832	-0.0422216	0.0806832	0.00638229	-0.00836651	-0.0015489	0.0163466
4	1	0	2	0	693		4	0	5	0	1	569		4	138	137	30	62	599		4	25	24	11	17	243		4	21	13	3	8	725		4	0.0308184	-0.0461047	-0.0317162	-0.0461047	0.0461047	-0.0478714	-0.0293529	-0.0478714	-0.0286407	0.0478714	-0.00378367	-0.0124773	-0.0227325	-0.0119974
5	0	0	0	0	675		5	1	2	1	1	552		5	42	87	24	34	478		5	23	19	10	48	225		5	14	91	81	82	638		5	-0.0449072	-0.0449072	-0.0449072	-0.0449072	0.0449072	-0.0458201	-0.0390338	-0.0264412	-0.0272104	0.0464412	-0.0224002	-0.014938	-0.0180998	-0.0173234
6	0	0	0	2	520		6	5	3	0	0	411		6	45	57	14	20	224		6	5	8	8	47	204		6	396	447	366	60	540		6	-0.0345952	-0.0345952	-0.0345952	0.0563139	0.0345952	-0.0314729	-0.0234674	-0.0345785	-0.0345785	0.0345785	-0.0032943	-0.00337904	-0.00661791	-0.00608156
7	0	0	0	1	498		7	0	1	0	2	407		7	30	64	7	6	202		7	3	8	1	4	185		7	17	78	48	87	531		7	-0.0331315	-0.0331315	-0.0331315	0.012323	0.0331315	-0.034242	-0.0305383	-0.034242	0.00421957	0.034242	-0.00598081	-0.000236326	-0.00977633	-0.0115112
8	0	0	6	0	441		8	3	3	3	3	383		8	70	63	29	23	149		8	0	2	2	7	174		8	6	15	4	37	456		8	-0.0293394	-0.0293394	0.0138261	-0.0293394	0.0293394	-0.0303594	-0.0211117	0.0277772	0.0254695	0.0322228	0.00920755	0.00334913	0.00892729	0.000810176
9	0	0	1	2	410		9	0	3	1	1	278		9	35	85	18	23	131		9	2	6	3	34	157		9	13	11	3	2	456		9	-0.027277	-0.027277	-0.0200827	0.0636321	0.027277	-0.0233889	-0.0122777	-0.00338886	-0.00415809	0.0233889	0.000543701	0.00955112	0.00277324	0.00210365
10	1	0	5	1	368		10	0	0	1	1	169		10	1	8	1	2	121		10	0	3	2	4	153		10	86	105	62	3	408		10	0.0524403	-0.0244827	0.0114885	0.0209718	0.0244827	-0.0142184	-0.0142184	0.00578159	0.00501236	0.0142184	-0.00841053	-0.00691011	-0.00801798	-0.00769353
11	4	2	6	2	367		11	21	1	0	2	143		11	38	94	25	4	119		11	2	5	0	10	144		11	44	6	3	0	342		11	0.283276	0.0327267	0.0187493	0.0664929	0.0244162	0.00101252	-0.00832726	-0.012031	0.0264306	0.012031	0.0022595	0.0124215	0.00837489	-0.0065483
12	0	1	2	0	360		12	0	0	0	0	122		12	26	26	4	5	117		12	3	13	2	22	141		12	1	4	2	0	274		12	-0.0239505	0.00462093	-0.00956201	-0.0239505	0.0239505	-0.0102642	-0.0102642	-0.0102642	-0.0102642	0.0102642	-0.00101072	-0.00260661	-0.0056994	-0.00590383
13	0	4	13	0	316		13	14	7	0	0	91		13	21	37	8	8	115		13	3	5	1	28	132		13	1	28	5	2	193		13	-0.0210232	0.0932625	0.072502	-0.0210232	0.0210232	0.00103959	0.0182699	-0.00765607	-0.00765607	0.00765607	-0.00228947	-8.62573e-06	-0.00284748	-0.00425786
14	0	1	5	1	283		14	0	0	0	0	84		14	18	20	6	7	87		14	3	9	3	5	131		14	0	7	15	3	178		14	-0.0188278	0.00974367	0.0171435	0.0266268	0.0188278	-0.00706714	-0.00706714	-0.00706714	-0.00706714	0.00706714	-0.00113089	-0.0017895	-0.00218951	-0.00274654
15	0	1	2	2	276		15	0	2	1	0	84		15	15	32	12	7	86		15	13	19	6	39	127		15	3	4	17	3	144		15	-0.0183621	0.0102094	-0.00397356	0.072547	0.0183621	-0.00706714	0.00034027	0.0129329	-0.00706714	0.00706714	-0.00191251	0.000959733	0.00194464	-0.00267468
16	0	0	3	0	274		16	0	0	0	0	64		16	45	40	16	28	82		16	8	15	13	42	120		16	0	9	10	2	129		16	-0.018229	-0.018229	0.00335374	-0.018229	0.018229	-0.00538449	-0.00538449	-0.00538449	-0.00538449	0.00538449	0.00690978	0.00303209	0.00494027	0.00812853
17	0	0	0	0	248		17	1	1	0	0	52		17	24	21	6	4	80		17	0	0	3	2	114		17	89	108	86	16	129		17	-0.0164992	-0.0164992	-0.0164992	-0.0164992	0.0164992	-0.00375378	-0.000671191	-0.00437489	-0.00437489	0.00437489	0.0010791	-0.00106337	-0.00168649	-0.00374577
18	0	1	1	0	236		18	0	0	0	1	51		18	4	13	3	8	56		18	6	4	1	7	111		18	88	96	67	12	108		18	-0.0157009	0.0128705	-0.00850664	-0.0157009	0.0157009	-0.00429076	-0.00429076	-0.00429076	0.01494	0.00429076	-0.00288616	-0.00112365	-0.001993	-1.81359e-05
19	0	0	0	0	230		19	17	0	0	0	44		19	25	20	13	3	51		19	5	12	6	52	110		19	0	3	0	1	98		19	-0.0153017	-0.0153017	-0.0153017	-0.0153017	0.0153017	0.00685717	-0.00370183	-0.00370183	-0.00370183	0.00370183	0.00344753	0.000797447	0.00513678	-0.00216259
20	0	0	1	1	208		20	0	2	0	2	35		20	5	8	4	5	49		20	2	2	4	15	109		20	1	2	1	1	52		20	-0.0138381	-0.0138381	-0.00664382	0.0316165	0.0138381	-0.00294464	0.00446277	-0.00294464	0.0355169	0.00294464	-0.00209865	-0.00173621	-0.000812934	-0.00101737
21	0	0	0	1	189		21	0	0	0	0	32		21	7	10	7	13	43		21	12	13	6	7	109		21	0	3	1	0	24		21	-0.012574	-0.012574	-0.012574	0.0328805	0.012574	-0.00269224	-0.00269224	-0.00269224	-0.00269224	0.00269224	-0.0010985	-0.000858822	0.00164937	0.0034198
22	0	0	0	0	182		22	0	0	0	0	26		22	13	14	5	10	40		22	23	19	9	21	107		sums	961	1805	1709	527	15526		22	-0.0121083	-0.0121083	-0.0121083	-0.0121083	0.0121083	-0.00218745	-0.00218745	-0.00218745	-0.00218745	0.00218745	0.000824046	0.000249216	0.000510851	0.00213312
23	0	0	0	0	166		23	1	0	0	0	23		23	2	18	3	9	36		23	3	8	6	25	103									23	-0.0110438	-0.0110438	-0.0110438	-0.0110438	0.0110438	-0.00131393	-0.00193505	-0.00193505	-0.00193505	0.00193505	-0.00201796	0.00142911	-0.000555806	0.00191981
24	0	0	3	0	151		24	20	0	0	0	22		24	5	16	0	0	34		24	14	7	2	7	102									24	-0.0100459	-0.0100459	0.0115368	-0.0100459	0.0100459	0.0105714	-0.00185092	-0.00185092	-0.00185092	0.00185092	-0.00102076	0.0011266	-0.00244323	-0.00244323
25	0	0	0	0	147		25	11	1	0	0	21		25	4	3	0	0	32		25	8	13	3	29	98									25	-0.00977979	-0.00977979	-0.00977979	-0.00977979	0.00977979	0.00506551	0.00193692	-0.00176678	-0.00176678	0.00176678	-0.00116153	-0.00163017	-0.00229951	-0.00229951
26	0	3	11	0	127		26	1	2	0	7	20		26	10	6	4	4	31		26	3	7	0	2	89									26	-0.0084492	0.0772651	0.0706875	-0.0084492	0.0084492	-0.00106153	0.00572476	-0.00168265	0.132933	0.00168265	0.000617299	-0.000888964	0.000480541	-0.000224647
27	1	1	1	1	123		sums	1610	270	50	52	11886		27	6	6	3	2	26		27	17	57	38	54	86									27	0.06874	0.0203883	-0.000988844	0.0372715	0.00818309	0	0	0	0	0	-0.000161383	-0.000529665	0.000162791	-0.000866851
28	1	1	1	1	123									28	17	6	4	8	24		28	2	2	0	0	84									28	0.06874	0.0203883	-0.000988844	0.0372715	0.00818309	0	0	0	0	0	0.00311178	-0.000385945	0.000983559	0.00228138
29	0	0	3	0	107									29	16	11	5	3	23		29	12	19	10	4	80									29	-0.00711862	-0.00711862	0.0144641	-0.00711862	0.00711862	0	0	0	0	0	0.00289915	0.000801488	0.00173247	-0.00015052
30	1	1	1	1	104									sums	3515	4482	1477	1997	13916		30	0	3	2	6	80									30	0.070004	0.0216524	0.000275211	0.0385355	0.00691903	0	0	0	0	0	0	0	0	0
31	0	0	0	0	95																31	8	12	3	5	74									31	-0.00632027	-0.00632027	-0.00632027	-0.00632027	0.00632027	0	0	0	0	0	0	0	0	0
32	0	0	0	0	91																32	1	2	1	3	72									32	-0.00605415	-0.00605415	-0.00605415	-0.00605415	0.00605415	0	0	0	0	0	0	0	0	0
33	0	0	1	0	85																33	3	4	1	3	70									33	-0.00565498	-0.00565498	0.00153926	-0.00565498	0.00565498	0	0	0	0	0	0	0	0	0
34	1	1	1	1	84																34	4	8	3	8	69									34	0.0713346	0.022983	0.00160579	0.0398661	0.00558845	0	0	0	0	0	0	0	0	0
35	0	0	0	0	83																35	5	4	2	16	65									35	-0.00552192	-0.00552192	-0.00552192	-0.00552192	0.00552192	0	0	0	0	0	0	0	0	0
36	0	0	0	0	79																36	2	2	1	1	63									36	-0.0052558	-0.0052558	-0.0052558	-0.0052558	0.0052558	0	0	0	0	0	0	0	0	0
37	0	0	0	0	72																37	0	2	1	8	62									37	-0.0047901	-0.0047901	-0.0047901	-0.0047901	0.0047901	0	0	0	0	0	0	0	0	0
38	0	0	0	0	65																38	6	5	3	5	56									38	-0.0043244	-0.0043244	-0.0043244	-0.0043244	0.0043244	0	0	0	0	0	0	0	0	0
39	0	0	0	0	57																39	2	3	1	6	55									39	-0.00379216	-0.00379216	-0.00379216	-0.00379216	0.00379216	0	0	0	0	0	0	0	0	0
40	0	0	0	0	55																40	1	2	1	11	55									40	-0.0036591	-0.0036591	-0.0036591	-0.0036591	0.0036591	0	0	0	0	0	0	0	0	0
41	0	0	0	0	53																41	0	2	1	0	51									41	-0.00352605	-0.00352605	-0.00352605	-0.00352605	0.00352605	0	0	0	0	0	0	0	0	0
42	0	0	0	0	48																42	3	2	1	1	49									42	-0.0031934	-0.0031934	-0.0031934	-0.0031934	0.0031934	0	0	0	0	0	0	0	0	0
43	0	0	0	0	45																43	1	2	2	7	49									43	-0.00299381	-0.00299381	-0.00299381	-0.00299381	0.00299381	0	0	0	0	0	0	0	0	0
44	0	1	0	0	37																44	14	10	6	6	48									44	-0.00246158	0.0261098	-0.00246158	-0.00246158	0.00246158	0	0	0	0	0	0	0	0	0
45	0	0	0	0	26																45	0	0	0	1	41									45	-0.00172976	-0.00172976	-0.00172976	-0.00172976	0.00172976	0	0	0	0	0	0	0	0	0
sums	13	35	139	22	15031																46	1	6	1	1	40									46	0	0	0	0	0	0	0	0	0	0	0	0	0	0
																					47	5	6	3	4	40									47	0	0	0	0	0	0	0	0	0	0	0	0	0	0
																					48	2	33	18	36	39									48	0	0	0	0	0	0	0	0	0	0	0	0	0	0
																					49	2	2	0	4	39									49	0	0	0	0	0	0	0	0	0	0	0	0	0	0
																					50	8	5	5	13	39									50	0	0	0	0	0	0	0	0	0	0	0	0	0	0
																					51	5	8	3	6	38									51	0	0	0	0	0	0	0	0	0	0	0	0	0	0
																					52	0	1	0	0	37									52	0	0	0	0	0	0	0	0	0	0	0	0	0	0
																					53	2	0	0	0	37									53	0	0	0	0	0	0	0	0	0	0	0	0	0	0
																					54	14	12	10	10	34									54	0	0	0	0	0	0	0	0	0	0	0	0	0	0
																					55	8	5	4	12	32									55	0	0	0	0	0	0	0	0	0	0	0	0	0	0
																					56	0	1	1	8	32									56	0	0	0	0	0	0	0	0	0	0	0	0	0	0
																					57	1	2	1	4	32									57	0	0	0	0	0	0	0	0	0	0	0	0	0	0
																					58	5	4	0	2	31									58	0	0	0	0	0	0	0	0	0	0	0	0	0	0
																					59	1	3	0	7	30									59	0	0	0	0	0	0	0	0	0	0	0	0	0	0
																					60	0	2	0	9	27									60	0	0	0	0	0	0	0	0	0	0	0	0	0	0
																					61	2	6	2	12	26									61	0	0	0	0	0	0	0	0	0	0	0	0	0	0
																					62	0	0	0	6	26									62	0	0	0	0	0	0	0	0	0	0	0	0	0	0
																					63	1	3	2	1	24									63	0	0	0	0	0	0	0	0	0	0	0	0	0	0
																					64	7	6	3	5	20									64	0	0	0	0	0	0	0	0	0	0	0	0	0	0
																					sums	798	1110	509	1415	9984
[truncated: 11 more columns]
