# Supplementary material for: Fast evolutionary turnover and overlapping variances of sex-biased gene expression patterns defy a simple binary sex classification of somatic tissues
Source: eLife. 2025 Sep 17;13:RP99602. doi: 10.7554/eLife.99602 (PMC12443475; doi:10.7554/eLife.99602)
Supplement: Figure 5—source data 1. [file elife-99602-fig5-data1.xlsx]

## Sheet: mouse SBI values
Figure 5 - source data 1
SBI values for the mouse data
SBI values
sex	DOM_brain	DOM_heart	DOM_kidney	DOM_liver	DOM_mammary	DOM_OviEpi	DOM_OvaTes	DOM_UteVas			MUS_brain	MUS_heart	MUS_kidney	MUS_liver	MUS_mammary	MUS_OviEpi	MUS_OvaTes	MUS_UteVas			SPR_brain	SPR_heart	SPR_kidney	SPR_liver	SPR_mammary	SPR_OviEpi	SPR_OvaTes	SPR_UteVas			SPI_brain	SPI_heart	SPI_kidney	SPI_liver	SPI_mammary	SPI_OviEpi	SPI_OvaTes	SPI_UteVas
F	5.24082	-12.7648	-2.07041	1.22016	-5.24725	19.082	21.526	15.8452			-2.25745	6.43577	-8.74635	-0.679996	-4.85781	17.9949	20.929	15.2409			1.56919	-0.461146	-0.0953581	1.6538	-31.4506	17.6739	21.6425	13.504			-6.91362	1.78089	-7.48848	-4.7571	-10.602	18.6396	18.1222	8.35566
F	4.52758	-11.9476	-0.277039	1.34692	-6.94583	19.7258	22.4859	15.3762			0.0169994	4.96543	-8.31283	-1.63228	-4.97813	18.4905	20.4989	17.6556			3.83886	-1.48099	0.878215	-1.45432	-11.7247	18.0226	17.8787	13.7386			-3.16723	3.59697	-6.28685	-0.281046	-8.16297	20.3028	19.5614	6.23744
F	6.72791	-16.9011	-2.35852	1.04128	-4.55684	19.5258	23.2935	15.0036			-1.70363	5.60464	-9.10308	-1.21934	-6.26622	17.1295	19.915	13.9079			3.61657	0.354463	0.655621	-1.83749	-21.0861	17.3654	17.7114	12.7591			-3.81413	0.496916	-7.12254	-3.01049	-6.57936	19.0379	20.0369	7.79253
F	6.19994	-7.44398	-2.84386	1.83685	-4.95066	19.4105	20.739	12.4181			-3.28711	6.67488	-9.14777	-3.06457	-2.46578	18.4727	20.5752	18.6375			3.40407	-3.19329	0.842341	-1.6024	-21.639	17.3159	21.203	13.5962			-6.05486	2.42423	-6.08683	-2.42821	-9.1293	19.5819	19.2105	9.06613
F	8.02536	-15.5575	-4.4323	0.85023	-1.89857	19.1707	21.7378	11.4948			-4.35702	6.55487	-8.61365	-1.54713	-11.0643	19.7432	21.4974	13.9586			4.25855	-1.30668	0.763449	-0.158359	-35.7473	17.7214	20.5641	14.5677			-2.84047	0.308603	-8.259	-4.3518	-1.11475	18.77	19.4876	9.34862
F	5.21764	-10.882	-3.18199	0.702799	-4.30626	19.6894	22.3638	15.8351			-2.40251	6.32962	-8.27138	-1.2917	-2.95255	17.9555	19.6152	15.6204			1.91142	-1.30933	0.680617	2.98053	-26.5035	17.0064	19.8127	10.8452			-5.41165	1.4497	-6.36352	-2.38467	-7.30202	19.882	19.9999	8.18308
F	6.02031	-13.8571	-2.15461	1.58839	3.46676	18.5245	20.3595	14.1255			-2.40568	5.7247	-6.67111	0.052026	-16.4484	19.5196	20.8184	14.3009			0.345795	-0.24522	1.24254	2.81201	-32.4085	17.0186	21.6822	11.7989			-4.04515	2.08454	-5.96224	-2.28177	-11.4797	18.7074	20.832	9.46622
F	6.55715	-7.13118	-3.11723	2.26228	-1.3335	19.4323	17.6513	14.8814			-0.202249	5.69173	-7.23774	-0.926817	-4.1778	19.1753	21.0461	15.7034			1.97379	-1.59296	0.568713	1.26275	-35.043	17.5887	19.1313	13.5463			-4.24882	0.850176	-6.21918	-4.31126	-8.12167	18.2186	18.991	8.52683
F	5.45227	-6.6336	-3.43745	0.215854	-1.62887	19.641	21.3565	14.8366			0.0443894	5.18109	-8.25034	-1.82396	-7.74214	18.7147	19.621	16.2783			0.948766	-2.03908	0.467409	0.389575	-25.506	16.0508	15.8727	10.1547			-2.78457	2.72441	-6.708	-2.06275	-8.00911	19.3084	19.8265	9.30661
M	1.81109	-16.2705	-17.0049	-8.95206	-19.6259	-2.31763	-10.5965	-8.49078			-4.38618	1.63727	-24.491	-12.1686	-17.8233	-1.69885	-10.7963	-5.78494			-3.62741	-8.12382	-9.98111	-9.69999	-39.6002	-3.22824	-12.8623	-7.69839			-8.6037	-3.07815	-16.4181	-11.6433	-25.775	-0.922923	-13.2867	-11.6781
M	-1.14866	-19.8424	-18.6006	-9.52389	-13.6152	-1.78414	-9.87996	-7.05551			-8.21048	0.106664	-23.6136	-9.59553	-21.5385	-1.41553	-11.529	-4.63719			-4.87544	-5.96347	-7.24249	-5.36794	-46.2455	-2.85585	-13.4106	-7.32956			-12.2637	-3.6196	-20.0969	-13.4923	-12.6993	-1.19395	-13.3478	-12.1327
M	-1.57155	-25.0919	-20.3905	-9.23301	-17.3217	-1.99394	-10.2	-8.67824			-5.23811	1.40164	-23.7608	-10.385	-15.7332	-1.44516	-10.8436	-5.74243			-2.86594	-6.04508	-9.6481	-6.21753	-46.0423	-2.97462	-13.2752	-6.60589			-10.006	-2.85864	-26.837	-14.3497	-19.7958	-1.10855	-13.0681	-13.1919
M	0.290743	-25.6395	-18.4173	-9.98713	-14.7506	-1.94499	-9.50349	-7.63548			-5.85192	-0.0164125	-23.9804	-10.5393	-17.8348	-1.40027	-10.753	-5.74372			-0.519499	-8.09104	-11.8458	-9.86791	-36.8711	-3.292	-13.0124	-7.16798			-12.1038	-2.92731	-22.6727	-15.0542	-18.5449	-1.31869	-13.1445	-13.7595
M	-1.84347	-23.9411	-20.5951	-9.49766	-23.4452	-2.14187	-9.82284	-8.47085			-7.82072	1.16446	-23.0042	-10.6445	-20.1263	-1.47281	-11.2108	-4.95673			-3.93346	-6.17699	-9.51523	-8.41203	-45.7394	-2.95784	-13.5492	-7.2755			-9.50115	-3.65184	-20.0908	-11.3001	-27.6622	0.0850456	-13.2838	-12.1517
M	-5.34239	-22.082	-19.8985	-9.43637	-22.3145	-2.01112	-10.142	-7.8977			-6.84677	-0.103273	-24.5247	-10.0805	-25.3614	-1.5106	-11.1712	-5.4303			-2.84947	-4.40763	-10.7843	-5.23851	-45.468	-2.8715	-13.538	-8.07913			-7.14336	-2.3321	-22.2108	-13.3585	-16.0912	-1.502	-13.3537	-12.2562
M	-0.642494	-22.5055	-20.0522	-8.38572	-17.6829	-1.93524	-10.0824	-8.0425			-7.76257	1.80266	-26.0597	-11.1291	-21.6947	-1.92676	-11.617	-5.37287			-3.05488	-4.63036	-9.1875	-8.59835	-58.4963	-2.85888	-13.3614	-6.83267			-12.0058	-3.59832	-23.6967	-14.4118	-18.6866	-0.96435	-13.6019	-13.0848
M	-2.64322	-18.3944	-17.76	-7.90105	-21.5734	-1.86919	-9.24103	-8.47449			-5.23655	-0.169788	-23.9813	-10.2769	-22.398	-1.29372	-11.0165	-5.05971			-1.86173	-7.81614	-19.4063	-9.21814	-46.9789	-3.81509	-12.9524	-7.59513			-9.78754	-3.72966	-24.2017	-13.7703	-17.5852	-1.17062	-13.6192	-12.5776
M	-1.59053	-25.7928	-18.8695	-8.97744	-18.9945	-2.20075	-9.8946	-8.16224			-7.36139	0.915462	-22.7722	-10.7869	-31.9185	-1.24849	-11.6979	-6.0152			-0.583689	-6.26074	-10.6768	-8.46418	-47.0699	-3.09495	-12.7044	-7.02641			-7.92685	-0.892521	-16.7174	-10.9015	-14.6697	0.871759	-13.9991	-11.7432
normalized SBI values used for the plots
sex	DOM_brain	DOM_heart	DOM_kidney	DOM_liver	DOM_mammary	DOM_OviEpi	DOM_OvaTes	DOM_UteVas			MUS_brain	MUS_heart	MUS_kidney	MUS_liver	MUS_mammary	MUS_OviEpi	MUS_OvaTes	MUS_UteVas			SPR_brain	SPR_heart	SPR_kidney	SPR_liver	SPR_mammary	SPR_OviEpi	SPR_OvaTes	SPR_UteVas			SPI_brain	SPI_heart	SPI_kidney	SPI_liver	SPI_mammary	SPI_OviEpi	SPI_OvaTes	SPI_UteVas
F	0.583395	0.359972	0.823469	0.82985	0.352407	0.941581	0.895694	1			0.442307	0.930132	0.785932	0.880199	0.837568	0.838644	0.965755	0.724447			0.128814	0.504253	0.853772	0.394029	0.285256	0.84744	0.844404	0.904368			0.41113	0.8076	0.870414	0.793481	0.156502	0.968067	0.997749	0.906059
F	0.476684	0.445277	1	0.850546	0.226175	1	0.952343	0.961749			0.993364	0.500502	0.830651	0.72435	0.829398	0.884381	0.939843	0.920344			0.919264	1	0.968899	1	0.469008	1	0.927044	0.721965			0.908102	0.567023	0.964712	0.309667	1	1	0.784087	0.926782
F	0.805883	-0.0718098	0.795109	0.800642	0.403716	0.981851	1	0.931367			0.576487	0.687278	0.749134	0.791931	0.741929	0.758768	0.904663	0.616304			0.782774	0.153757	0.888833	0.630486	0.588313	0.883974	0.954344	0.855876			0.85943	1	0.943152	0.250023	0.599698	0.939811	0.77459	0.840272
F	0.726892	0.915405	0.747336	0.930539	0.374449	0.971393	0.84925	0.720507			0.192841	1	0.744524	0.489944	1	0.882738	0.944442	1			0.310003	0.679869	0.988063	0.709315	0.396208	0.933872	0.906896	0.965548			0.8129	0.163098	0.961237	0.286618	0.576054	0.935278	0.972801	0.914206
F	1	0.0684423	0.590978	0.76945	0.601269	0.949635	0.908192	0.645205			-0.0663794	0.964933	0.79962	0.738286	0.416114	1	1	0.620416			0.988206	0.102352	0.779948	0.448899	1	0.859408	0.922807	0.989873			1	0.608142	0.953596	0.511398	-0.0272307	0.972416	0.936529	1
F	0.579926	0.556516	0.714051	0.745378	0.422339	0.996694	0.945134	0.999178			0.407163	0.899114	0.834926	0.780088	0.966945	0.835011	0.8866	0.755234			0.445714	0.413846	0.961553	0.715211	0.53387	0.9614	0.952223	0.889507			0.486065	0.607517	0.945573	1	0.368042	0.906929	0.893876	0.671257
F	0.700017	0.245946	0.815181	0.889971	1	0.891005	0.826853	0.859753			0.406394	0.722358	1	1	0.0505015	0.979367	0.95909	0.648182			0.734032	0.587143	1	0.72914	0.219134	0.853663	1	1			0.143253	0.858537	1	0.973768	0.115541	0.908046	1	0.755475
F	0.780336	0.948058	0.720427	1	0.643263	0.973371	0.667031	0.921401			0.940244	0.712726	0.94155	0.839804	0.883744	0.947587	0.97281	0.761969			0.691058	0.250189	0.975383	0.454386	0.47212	0.808833	0.894293	0.919108			0.499722	0.54061	0.934734	0.732609	0.00288521	0.960261	0.855194	0.909796
F	0.61503	1	0.688905	0.665873	0.621312	0.992306	0.885688	0.917748			1	0.563515	0.837097	0.692979	0.641706	0.905076	0.886948	0.808604			1	0.761812	0.928549	0.758792	0.4806	0.908786	0.942264	0.986255			0.275281	0.435372	0.924922	0.596689	0.410699	0.819412	0.670213	0.610275
M	0.0702598	-0.00597955	-0.646608	-0.831002	-0.716158	-1	-1	-0.984712			-0.0734446	-0.471981	-0.838189	-1	-0.0428586	-0.978965	-0.945684	-0.981319			-0.227774	-0.822152	-0.00176798	-0.538225	-0.857827	-0.946886	-0.959098	-0.820771			-0.72673	-1	-0.0870998	-0.97386	-0.191983	-0.946254	-0.961006	-0.966375
M	-0.372561	-0.378846	-0.803676	-0.924366	-0.269469	-0.951597	-0.957714	-0.867659			-1	-0.919221	-0.747679	-0.578902	-0.295146	-0.952817	-0.989826	-0.888206			-1	-0.969956	-0.354232	-0.788549	0.127253	-0.971745	-0.962603	-0.859918			-1	-0.490379	0.178157	-0.299531	-0.476143	-0.912148	-0.992133	-0.933803
M	-0.43583	-0.926835	-0.979868	-0.876873	-0.544921	-0.970632	-0.9766	-1			-0.279849	-0.540831	-0.76286	-0.708097	0.0990702	-0.955551	-0.948529	-0.97787			-0.523651	-0.76223	-1	-0.90462	-0.407375	-0.963912	-0.946541	-0.951123			-0.559996	-0.509632	-0.0548451	-0.431778	-0.467457	-0.923026	-0.984445	-0.869894
M	-0.157206	-0.983994	-0.785632	-1	-0.353846	-0.966191	-0.935497	-0.914958			-0.428565	-0.955184	-0.785517	-0.733354	-0.0436418	-0.951408	-0.94307	-0.977975			-0.966263	-0.780977	-0.601023	-1	-0.313132	-0.983186	-0.95093	-1			-0.0462135	-0.992266	-0.26771	-1	-0.0752872	-0.952093	-0.969524	-0.919534
M	-0.476513	-0.806701	-1	-0.920084	-1	-0.984053	-0.954343	-0.983086			-0.905569	-0.610134	-0.684815	-0.750578	-0.199244	-0.958103	-0.970656	-0.914129			-0.417126	-0.978758	-0.353648	-0.491771	-1	-0.854432	-0.958928	-0.861548			-0.793742	-0.540747	-0.0419757	-0.773376	-0.454501	-0.921489	-1	-0.929029
M	-1	-0.612633	-0.931439	-0.910077	-0.915969	-0.972191	-0.973178	-0.936343			-0.669599	-0.980564	-0.841661	-0.658265	-0.554741	-0.96159	-0.968267	-0.952549			0.0803422	-0.6185	-0.556766	-0.770428	-0.128279	-1	-0.962944	-0.870552			-0.55639	-0.123363	-0.164897	-0.279384	-0.442897	-0.913582	-0.999363	-1
M	-0.296831	-0.656847	-0.946565	-0.738533	-0.571761	-0.965306	-0.969661	-0.948152			-0.89148	-0.423653	-1	-0.829888	-0.30575	-1	-0.99513	-0.94789			-0.945571	-0.964148	-0.699131	-0.913027	-0.323813	-0.950685	-0.977192	-0.941903			-0.601366	-0.175904	-0.0102329	-0.802378	-1	-0.912426	-0.98934	-0.889921
M	-0.596167	-0.227695	-0.720934	-0.6594	-0.860888	-0.959313	-0.920008	-0.983383			-0.279472	-1	-0.785613	-0.690421	-0.353507	-0.941574	-0.958946	-0.922484			-0.477553	-1	-0.747511	-0.826186	-0.240834	-0.969605	-0.978188	-0.898228			-0.340111	-0.927418	-1	-0.898856	-0.507505	-1	-0.96612	-0.957257
M	-0.43867	-1	-0.830148	-0.835146	-0.669234	-0.989396	-0.958578	-0.957917			-0.79428	-0.682892	-0.660882	-0.773871	-1	-0.937399	-1	-1			-0.0849671	-0.225527	-0.0304422	-0.437805	-0.0211918	-0.782272	-1	-0.826376			-0.0602687	-0.560504	-0.154486	-0.781494	-0.511398	-0.934046	-0.95204	-0.907031
