# Supplementary material for: Fast evolutionary turnover and overlapping variances of sex-biased gene expression patterns defy a simple binary sex classification of somatic tissues
Source: eLife. 2025 Sep 17;13:RP99602. doi: 10.7554/eLife.99602 (PMC12443475; doi:10.7554/eLife.99602)
Supplement: Figure 5—source data 2. [file elife-99602-fig5-data2.xlsx]

## Sheet: correlation p-values
Figure 5 - figure supplement 1
Spearman correlation p-values
raw p-values are reported below the diagonal and p-values adjusted for multiple comparisons above the diagonal (generated with corr.test in R); there are no p-values < 0.05 after correction for multiple testing
females										females										females										females
	DOM_brain	DOM_heart	DOM_kidney	DOM_liver	DOM_mammary	DOM_OviEpi	DOM_OvaTes	DOM_UteVas			MUS_brain	MUS_heart	MUS_kidney	MUS_liver	MUS_mammary	MUS_OviEpi	MUS_OvaTes	MUS_UteVas			SPR_brain	SPR_heart	SPR_kidney	SPR_liver	SPR_mammary	SPR_OviEpi	SPR_OvaTes	SPR_UteVas			SPI_brain	SPI_heart	SPI_kidney	SPI_liver	SPI_mammary	SPI_OviEpi	SPI_OvaTes	SPI_UteVas
DOM_brain	0	1	1	1	1	1	1	1		MUS_brain	0	0.044534	1	1	1	1	1	1		SPR_brain	0	1	1	1	1	0.930009	1	0.259954		SPI_brain	0	1	1	1	1	1	1	1
DOM_heart	0.35582	0	1	1	1	1	1	1		MUS_heart	0.0015905	0	1	1	1	1	1	1		SPR_heart	0.932157	0	1	1	1	1	1	1		SPI_heart	0.898353	0	1	0.55838	1	1	1	1
DOM_kidney	0.205386	0.487922	0	1	1	1	1	1		MUS_kidney	0.432845	0.264586	0	1	1	1	1	1		SPR_kidney	0.545699	0.898353	0	1	1	1	1	1		SPI_kidney	0.51649	0.18747	0	1	1	1	1	1
DOM_liver	0.700094	0.831214	0.18747	0	1	1	1	1		MUS_liver	0.831214	1	0.286105	0	1	1	1	1		SPR_liver	0.0424423	0.732368	0.765008	0	1	1	1	1		SPI_liver	0.243952	0.0199421	0.15439	0	1	1	1	1
DOM_mammary	0.264586	0.700094	0.15439	0.966055	0	1	1	1		MUS_mammary	1	0.432845	0.308495	0.46003	0	1	1	1		SPR_mammary	0.63682	0.700094	0.732368	0.124977	0	1	1	1		SPI_mammary	0.15439	0.0876228	0.0769288	0.668231	0	1	1	1
DOM_OviEpi	0.224216	0.33174	0.86469	0.35582	0.380713	0	1	1		MUS_OviEpi	0.605901	0.86469	0.124977	0.898353	0.124977	0	1	1		SPR_OviEpi	0.0357696	0.63682	0.765008	0.35582	0.898353	0	1	0.0698712		SPI_OviEpi	0.575515	0.170471	0.797972	0.0424423	0.605901	0	1	1
DOM_OvaTes	0.63682	0.15439	0.700094	0.124977	0.0769288	0.139227	0	1		MUS_OvaTes	0.264586	0.243952	0.966055	0.35582	0.605901	0.0670858	0	1		SPR_OvaTes	0.487922	0.51649	0.380713	0.243952	0.18747	0.797972	0	1		SPI_OvaTes	0.264586	0.932157	0.575515	0.0991858	0.668231	0.380713	0	1
DOM_UteVas	0.0498672	0.966055	0.170471	0.700094	0.18747	0.308495	0.264586	0		MUS_UteVas	0.406397	0.797972	1	0.0670858	0.111633	1	0.545699	0		SPR_UteVas	0.00962792	0.765008	0.380713	0.18747	0.797972	0.0024954	0.605901	0		SPI_UteVas	0.63682	0.831214	0.668231	0.797972	0.668231	0.243952	0.86469	0
males										males										males										males
	DOM_brain	DOM_heart	DOM_kidney	DOM_liver	DOM_mammary	DOM_OviEpi	DOM_OvaTes	DOM_UteVas			MUS_brain	MUS_heart	MUS_kidney	MUS_liver	MUS_mammary	MUS_OviEpi	MUS_OvaTes	MUS_UteVas			SPR_brain	SPR_heart	SPR_kidney	SPR_liver	SPR_mammary	SPR_OviEpi	SPR_OvaTes	SPR_UteVas			SPI_brain	SPI_heart	SPI_kidney	SPI_liver	SPI_mammary	SPI_OviEpi	SPI_OvaTes	SPI_UteVas
DOM_brain	0	1	1	1	1	1	1	1		MUS_brain	0	1	1	1	1	1	0.687516	1		SPR_brain	0	1	0.142174	1	1	1	1	1		SPI_brain	0	1	1	0.745451	1	1	1	1
DOM_heart	0.932157	0	1	1	1	1	1	1		MUS_heart	0.831214	0	1	0.687516	1	1	1	1		SPR_heart	0.432845	0	1	0.187844	1	0.103734	0.8227	1		SPI_heart	0.243952	0	1	1	1	1	1	1
DOM_kidney	0.33174	0.170471	0	1	1	1	1	1		MUS_kidney	0.33174	0.797972	0	1	1	1	1	1		SPR_kidney	0.00526569	0.205386	0	1	1	0.187844	1	1		SPI_kidney	0.243952	0.700094	0	0.325517	1	1	1	0.0698712
DOM_liver	0.797972	0.308495	0.605901	0	1	1	1	1		MUS_liver	0.575515	0.0245542	0.765008	0	1	1	1	1		SPR_liver	0.286105	0.00722479	0.264586	0	1	0.5893	1	1		SPI_liver	0.029818	0.700094	0.0125199	0	1	1	1	0.0698712
DOM_mammary	0.0769288	0.545699	0.63682	0.380713	0	1	1	1		MUS_mammary	0.406397	0.224216	1	0.63682	0	1	1	1		SPR_mammary	0.86469	0.308495	0.406397	0.63682	0	1	1	1		SPI_mammary	0.831214	0.51649	1	0.932157	0	1	1	1
DOM_OviEpi	0.898353	0.63682	0.86469	0.86469	0.170471	0	1	1		MUS_OviEpi	0.932157	0.0769288	0.0498672	0.35582	0.432845	0	1	1		SPR_OviEpi	0.0580731	0.00370478	0.00722479	0.0245542	0.432845	0	0.8227	1		SPI_OviEpi	0.432845	0.966055	0.205386	0.0991858	0.286105	0	1	1
DOM_OvaTes	0.487922	0.700094	0.732368	0.605901	1	0.15439	0	1		MUS_OvaTes	0.0245542	0.668231	0.487922	0.932157	0.0424423	0.898353	0	1		SPR_OvaTes	0.139227	0.0357696	0.205386	0.0670858	0.765008	0.0357696	0	1		SPI_OvaTes	0.35582	1	0.668231	0.380713	0.111633	0.605901	0	1
DOM_UteVas	0.898353	0.732368	0.86469	0.0991858	0.308495	0.224216	0.33174	0		MUS_UteVas	0.124977	0.605901	1	0.124977	0.898353	0.732368	0.51649	0		SPR_UteVas	0.700094	0.797972	0.380713	0.831214	0.243952	0.797972	0.765008	0		SPI_UteVas	0.18747	0.966055	0.0024954	0.0024954	0.732368	0.170471	0.308495	0
