# Supplementary material for: Fast evolutionary turnover and overlapping variances of sex-biased gene expression patterns defy a simple binary sex classification of somatic tissues
Source: eLife. 2025 Sep 17;13:RP99602. doi: 10.7554/eLife.99602 (PMC12443475; doi:10.7554/eLife.99602)
Supplement: Figure 7—source data 1. [file elife-99602-fig7-data1.xlsx]

## Sheet: human SBI values
Figure 7 - source data 1
SBI values for the human data
note that F and M labels do not imply that the samples came from the same individuals for the different organs
SBI values based on sex-biased gene sets calculated analogous to the mouse satistics													normalized values for the plots in Figures 7
sex	Adipose.Subcutaneous	Artery.Aorta	Brain.Cerebellum	Breast.Mammary.Tissue	Muscle.Skeletal	Nerve.Tibial	OvaTes	Pituitary	Skin.Not.Sun.Exposed.Suprapubic	Thyroid			sex	Adipose.Subcutaneous	Artery.Aorta	Brain.Cerebellum	Breast.Mammary.Tissue	Muscle.Skeletal	Nerve.Tibial	OvaTes	Pituitary	Skin.Not.Sun.Exposed.Suprapubic	Thyroid
F	-0.119	63.683	-8.611	1.54	0.829	-25.9695	20.1051	-1.055	43.943	-5.546			F	0.410126	0.573206	0.466701	0.654856	0.669722	0.54579	0.964023	0.310388	0.778486	0.412075
F	-0.057	72.6175	-3.358	3.013	0.4205	-42.5625	17.8751	-2.133	24.7325	-9.244			F	0.415618	1	1	0.740908	0.597726	-0.244635	0.783979	0.197444	-0.112521	0.00116118
F	2.424	57.5705	-10.729	5.431	1.549	-26.9745	19.9468	5.527	26.027	-10.232			F	0.635409	0.281217	0.251675	0.882167	0.796616	0.497916	0.951243	1	-0.0524802	-0.108623
F	1.14	69.4535	-9.701	1.55	1.194	-16.4345	18.1385	0.926	22.067	-4.984			F	0.52166	0.848858	0.356041	0.65544	0.73405	1	0.805246	0.517942	-0.236149	0.474523
F	4.928	66.0195	-4.32	2.072	1.3705	-27.956	18.5102	0.274	23.0845	-6.513			F	0.857238	0.684819	0.902335	0.685935	0.765157	0.451161	0.835256	0.449631	-0.188957	0.304624
F	6.5395	69.1395	-8.037	0.87	1.2335	-18.457	20.5507	3.266	24.2755	-1.432			F	1	0.833859	0.524975	0.615715	0.741012	0.903656	1	0.76311	-0.133717	0.869214
F	0.406	68.2255	-9.784	7.448	1.1075	-25.0315	20.1454	-0.363	48.719	-0.255			F	0.456635	0.790198	0.347614	1	0.718805	0.590473	0.967277	0.382891	1	1
F	-1.002	58.1335	-7.046	-20.258	0.3375	-28.454	20.2931	2.6	28.0915	-7.754			F	0.331901	0.308111	0.625584	-0.618577	0.583098	0.427438	0.979202	0.693331	0.0432736	0.166727
F	1.627	61.788	-5.524	6.497	2.703	-23.0925	18.6137	0.965	30.0663	-10.909			F	0.564803	0.482684	0.780102	0.944443	1	0.682839	0.843612	0.522028	0.134867	-0.18385
M	-7.95	42.2455	-13.159	-26.434	-2.2405	-37.701	-0.166	-5.028	9.322	-12.89			M	-0.28362	-0.450846	0.00497462	-0.979378	0.128745	-0.0130523	-0.67261	-0.105872	-0.827277	-0.403975
M	-3.3955	35.1455	-13.577	-23.09	-4.0415	-51.614	-0.931	-8.904	7.18	-15.3069			M	0.119862	-0.790007	-0.0374619	-0.784022	-0.188668	-0.675813	-0.734374	-0.51197	-0.926625	-0.672536
M	-14.05	42.133	-15.619	-8.759	-1.518	-39.347	-1.454	-7.213	7.3685	-15.9331			M	-0.824017	-0.45622	-0.244772	0.0531912	0.25608	-0.0914612	-0.7766	-0.3348	-0.917882	-0.742118
M	-4.5895	36.996	-20.383	0.84	-5.9065	-33.0435	-1.122	-11.368	5.598	-18.191			M	0.0140858	-0.70161	-0.728426	0.613962	-0.51736	0.208813	-0.749795	-0.770129	-1	-0.993011
M	-8.1635	40.626	-23.058	-25.797	-4.99	-39.641	1.272	-13.562	13.149	-15.1534			M	-0.302534	-0.528208	-1	-0.942164	-0.355834	-0.105466	-0.55651	-1	-0.649776	-0.655479
M	-12.963	40.7225	-17.71	-26.787	-4.099	-47.926	-0.32	-4.662	6.9325	-12.398			M	-0.72772	-0.523598	-0.457056	-1	-0.198802	-0.500131	-0.685044	-0.0675258	-0.938104	-0.349305
M	-1.693	39.0235	-18.882	-26.47	-3.551	-38.8515	-4.221	-8.184	9.2315	-16.8787			M	0.270686	-0.604758	-0.576041	-0.981481	-0.102221	-0.0678576	-1	-0.436534	-0.831474	-0.847191
M	-16.0365	30.7495	-14.664	-23.922	-8.645	-58.4195	-1.245	-5.787	11.747	-12.8738			M	-1	-1	-0.147817	-0.832627	-1	-1	-0.759726	-0.185395	-0.714803	-0.402175
M	-11.9505	31.2735	-17.939	-14.199	-4.6735	-41.5365	-2.714	-9.572	8.5785	-18.2539			M	-0.638023	-0.974969	-0.480305	-0.264612	-0.300053	-0.19576	-0.878329	-0.581958	-0.861761	-1
SBI values based on sex-biased gene sets from Oliva et al. 2020
sex	Adipose.Subcutaneous	Artery.Aorta	Brain.Cerebellum	Breast.Mammary.Tissue	Muscle.Skeletal	Nerve.Tibial	OvaTes	Pituitary	Skin.Not.Sun.Exposed.Suprapubic	Thyroid			sex	Adipose.Subcutaneous	Artery.Aorta	Brain.Cerebellum	Breast.Mammary.Tissue	Muscle.Skeletal	Nerve.Tibial	OvaTes	Pituitary	Skin.Not.Sun.Exposed.Suprapubic	Thyroid
F	2.85	3.4	-4.1725	6.69	3.6475	-3.395	na	-5.16	4.18	-1.35			F	0.865248	1	1	0.0805825	0.966548	0.840407	na	0.508202	0.177901	0.564179
F	2.8	1.295	-6.5235	8.635	2.727	-4.2	na	-4.9265	4.27	-1.502			F	0.829787	0.293624	0.0234683	0.458252	0.145406	0.293718	na	0.579131	0.21768	0.473433
F	3.04	0.88	-6.1255	8.24	2.755	-3.16	na	-4.15	6.04	-0.62			F	1	0.154362	0.188785	0.381553	0.170384	1	na	0.815006	1	1
F	1.45	2.655	-5.012	9.59	3.6	-4.2	na	-5.21	4.3	-2.04			F	-0.12766	0.75	0.651298	0.643689	0.924175	0.293718	na	0.493013	0.230939	0.152239
F	2.64	0.035	-6.8	6.84	3.131	-5.13	na	-5.14	5	-3.38			F	0.716312	-0.129195	-0.0913811	0.109709	0.505798	-0.337861	na	0.514277	0.540331	-0.647761
F	1.2	2.64	-7.2335	7.495	3.685	-5.7	na	-5.815	4.085	-1.32			F	-0.304965	0.744966	-0.271443	0.236893	1	-0.724958	na	0.309235	0.135912	0.58209
F	1.54	1.645	-4.5085	11.425	2.962	-3.695	na	-4.355	4.05	-1.76			F	-0.0638298	0.411074	0.860436	1	0.35504	0.636672	na	0.752734	0.120442	0.319403
F	2.7	1.82	-4.2825	4.615	2.3925	-3.8	na	-4.755	3.585	-1.97			F	0.758865	0.469799	0.954309	-0.32233	-0.152988	0.565365	na	0.631227	-0.0850829	0.19403
F	2.85	1.43	-5.637	11.085	2.578	-3.885	na	-4.91	3.666	-0.71			F	0.865248	0.338926	0.391693	0.933981	0.0124888	0.50764	na	0.584143	-0.0492818	0.946269
M	1.198	0.105	-6.5575	3.396	3.1435	-4.313	na	-5.1275	2.045	-1.63			M	-0.306383	-0.105705	0.00934579	-0.559029	0.516949	0.216978	na	0.518074	-0.765746	0.397015
M	0.22	-0.8	-6.637	2.081	2.657	-6.105	na	-7.2565	3.68	-1.9			M	-1	-0.409396	-0.023676	-0.814369	0.0829616	-1	na	-0.128645	-0.0430939	0.235821
M	0.9	-1.605	-8.9875	7.865	1.499	-5.91	na	-10.125	3.437	-2.37			M	-0.51773	-0.67953	-1	0.308738	-0.950045	-0.867572	na	-1	-0.150497	-0.0447761
M	1.92	-0.365	-8.789	7.81	1.443	-5.11	na	-3.541	4.74	-1.92			M	0.205674	-0.263423	-0.917549	0.298058	-1	-0.324278	na	1	0.425414	0.223881
M	0.707	-0.55	-6.272	1.125	1.8125	-4.431	na	-5.1755	3.085	-3.97			M	-0.65461	-0.325503	0.127934	-1	-0.670384	0.136842	na	0.503493	-0.306077	-1
M	0.29	-1	-6.657	2.46	3.011	-4.515	na	-5.14	3.304	-2.72			M	-0.950355	-0.47651	-0.0319834	-0.740777	0.398751	0.0797963	na	0.514277	-0.209282	-0.253731
M	1.19	0.16	-6.626	1.845	2.52	-5.765	na	-7.54	4.065	-1.43			M	-0.312057	-0.0872483	-0.019107	-0.860194	-0.0392507	-0.7691	na	-0.214763	0.127072	0.516418
M	1.06	-2.56	-8.088	2.425	1.9745	-5.695	na	-6.705	1.515	-2.96			M	-0.404255	-1	-0.626376	-0.747573	-0.52587	-0.721562	na	0.0388821	-1	-0.397015
M	0.29	0.67	-8.944	2.865	2.005	-5.325	na	-6.4625	3.97	-3.56			M	-0.950355	0.0838926	-0.981931	-0.662136	-0.498662	-0.470289	na	0.112546	0.0850829	-0.755224
