# Supplementary material for: Fast evolutionary turnover and overlapping variances of sex-biased gene expression patterns defy a simple binary sex classification of somatic tissues
Source: eLife. 2025 Sep 17;13:RP99602. doi: 10.7554/eLife.99602 (PMC12443475; doi:10.7554/eLife.99602)
Supplement: Figure 7—source data 2. [file elife-99602-fig7-data2.xlsx]

## Sheet: human samples
Figure 7 - figure supplement 1
List of samples used for the analysis of sex-biased expression in humans
SAMPID	SMTSD	SUBJID	AGE	DTHHRDY	Sex
GTEX.15ER7.0426.SM.6PAM3	Adipose.Subcutaneous	GTEX.15ER7	20.29	1	F
GTEX.1PBJI.0426.SM.E8VNM	Adipose.Subcutaneous	GTEX.1PBJI	20.29	1	F
GTEX.T2IS.0226.SM.32QPH	Adipose.Subcutaneous	GTEX.T2IS	20.29	1	F
GTEX.1POEN.0226.SM.EYYXE	Adipose.Subcutaneous	GTEX.1POEN	30.39	1	F
GTEX.17HG3.2326.SM.79OKH	Adipose.Subcutaneous	GTEX.17HG3	30.39	2	F
GTEX.QDT8.0226.SM.32PL4	Adipose.Subcutaneous	GTEX.QDT8	30.39	4	F
GTEX.12ZZX.0226.SM.5DUXU	Adipose.Subcutaneous	GTEX.12ZZX	40.49	1	F
GTEX.YFC4.0226.SM.57WD2	Adipose.Subcutaneous	GTEX.YFC4	40.49	1	F
GTEX.YJ8O.2426.SM.5HL7S	Adipose.Subcutaneous	GTEX.YJ8O	40.49	1	F
GTEX.11P82.1726.SM.5Q5AT	Adipose.Subcutaneous	GTEX.11P82	20.29	1	M
GTEX.12126.0426.SM.5Q5AP	Adipose.Subcutaneous	GTEX.12126	20.29	1	M
GTEX.XQ3S.1626.SM.4WAYN	Adipose.Subcutaneous	GTEX.XQ3S	20.29	1	M
GTEX.ZVTK.0526.SM.5GZWT	Adipose.Subcutaneous	GTEX.ZVTK	20.29	1	M
GTEX.T5JC.0526.SM.32PM7	Adipose.Subcutaneous	GTEX.T5JC	20.29	2	M
GTEX.11ZUS.0726.SM.59886	Adipose.Subcutaneous	GTEX.11ZUS	30.39	1	M
GTEX.16YQH.0226.SM.6PALD	Adipose.Subcutaneous	GTEX.16YQH	30.39	1	M
GTEX.1KWVE.1326.SM.E6CJ1	Adipose.Subcutaneous	GTEX.1KWVE	30.39	1	M
GTEX.QEG4.0326.SM.DIPE3	Adipose.Subcutaneous	GTEX.QEG4	30.39	1	M
GTEX.15ER7.1026.SM.7KUMD	Adipose.Visceral.Omentum	GTEX.15ER7	20.29	1	F
GTEX.1PBJI.1326.SM.E9J2V	Adipose.Visceral.Omentum	GTEX.1PBJI	20.29	1	F
GTEX.1POEN.1626.SM.EVYC2	Adipose.Visceral.Omentum	GTEX.1POEN	30.39	1	F
GTEX.12ZZX.1726.SM.5BC63	Adipose.Visceral.Omentum	GTEX.12ZZX	40.49	1	F
GTEX.15SHU.2326.SM.7KUMC	Adipose.Visceral.Omentum	GTEX.15SHU	40.49	2	F
GTEX.1CAV2.0226.SM.7IGPQ	Adipose.Visceral.Omentum	GTEX.1CAV2	40.49	2	F
GTEX.1H1DF.1426.SM.9YFMC	Adipose.Visceral.Omentum	GTEX.1H1DF	40.49	2	F
GTEX.13PL6.0926.SM.5KLYY	Adipose.Visceral.Omentum	GTEX.13PL6	40.49	3	F
GTEX.1HBPH.2226.SM.9WYSO	Adipose.Visceral.Omentum	GTEX.1HBPH	40.49	4	F
GTEX.11P82.0326.SM.5HL51	Adipose.Visceral.Omentum	GTEX.11P82	20.29	1	M
GTEX.XQ3S.2426.SM.4WAYB	Adipose.Visceral.Omentum	GTEX.XQ3S	20.29	1	M
GTEX.11ZUS.1826.SM.5FQTR	Adipose.Visceral.Omentum	GTEX.11ZUS	30.39	1	M
GTEX.1KWVE.0226.SM.E9TKK	Adipose.Visceral.Omentum	GTEX.1KWVE	30.39	1	M
GTEX.ZYT6.2126.SM.5GZZ4	Adipose.Visceral.Omentum	GTEX.ZYT6	30.39	1	M
GTEX.11EQ9.1126.SM.5987I	Adipose.Visceral.Omentum	GTEX.11EQ9	30.39	2	M
GTEX.1HT8W.0726.SM.A9SLB	Adipose.Visceral.Omentum	GTEX.1HT8W	30.39	2	M
GTEX.U8XE.1926.SM.3DB98	Adipose.Visceral.Omentum	GTEX.U8XE	30.39	4	M
GTEX.14C39.0826.SM.5TDDU	Adipose.Visceral.Omentum	GTEX.14C39	40.49	2	M
GTEX.15ER7.2026.SM.793B8	Artery.Aorta	GTEX.15ER7	20.29	1	F
GTEX.1F7RK.1326.SM.7PC39	Artery.Aorta	GTEX.1F7RK	20.29	1	F
GTEX.1POEN.1026.SM.E8VNF	Artery.Aorta	GTEX.1POEN	30.39	1	F
GTEX.QDT8.1026.SM.43V6X	Artery.Aorta	GTEX.QDT8	30.39	4	F
GTEX.12ZZX.1026.SM.5LZUW	Artery.Aorta	GTEX.12ZZX	40.49	1	F
GTEX.YFC4.0326.SM.4TT3U	Artery.Aorta	GTEX.YFC4	40.49	1	F
GTEX.YJ8O.0226.SM.5S2NL	Artery.Aorta	GTEX.YJ8O	40.49	1	F
GTEX.15SHU.1226.SM.718BY	Artery.Aorta	GTEX.15SHU	40.49	2	F
GTEX.Q2AG.0926.SM.48U1Q	Artery.Aorta	GTEX.Q2AG	40.49	2	F
GTEX.11P82.0126.SM.5HL72	Artery.Aorta	GTEX.11P82	20.29	1	M
GTEX.R55E.1126.SM.48FDZ	Artery.Aorta	GTEX.R55E	20.29	1	M
GTEX.XQ3S.0126.SM.4BOO9	Artery.Aorta	GTEX.XQ3S	20.29	1	M
GTEX.T5JC.0326.SM.4DM5C	Artery.Aorta	GTEX.T5JC	20.29	2	M
GTEX.QEG4.0926.SM.4R1JO	Artery.Aorta	GTEX.QEG4	30.39	1	M
GTEX.ZYT6.1026.SM.DKPOV	Artery.Aorta	GTEX.ZYT6	30.39	1	M
GTEX.1HT8W.1826.SM.ADEJD	Artery.Aorta	GTEX.1HT8W	30.39	2	M
GTEX.S33H.0726.SM.4AD6M	Artery.Aorta	GTEX.S33H	30.39	2	M
GTEX.U8XE.1226.SM.4E3HN	Artery.Aorta	GTEX.U8XE	30.39	4	M
GTEX.1F7RK.0526.SM.7PC3T	Artery.Tibial	GTEX.1F7RK	20.29	1	F
GTEX.T2IS.1026.SM.32QP1	Artery.Tibial	GTEX.T2IS	20.29	1	F
GTEX.1POEN.0526.SM.EVYC1	Artery.Tibial	GTEX.1POEN	30.39	1	F
GTEX.QDT8.0426.SM.32PKZ	Artery.Tibial	GTEX.QDT8	30.39	4	F
GTEX.12ZZX.0526.SM.5DUW6	Artery.Tibial	GTEX.12ZZX	40.49	1	F
GTEX.YFC4.0926.SM.5S2U7	Artery.Tibial	GTEX.YFC4	40.49	1	F
GTEX.YJ8O.2726.SM.5IFJ7	Artery.Tibial	GTEX.YJ8O	40.49	1	F
GTEX.13FTY.0426.SM.5IJC2	Artery.Tibial	GTEX.13FTY	40.49	2	F
GTEX.1CAV2.2626.SM.7MGX7	Artery.Tibial	GTEX.1CAV2	40.49	2	F
GTEX.12126.0726.SM.5FQTX	Artery.Tibial	GTEX.12126	20.29	1	M
GTEX.R55E.0326.SM.48FD2	Artery.Tibial	GTEX.R55E	20.29	1	M
GTEX.ZVTK.0726.SM.5GZX6	Artery.Tibial	GTEX.ZVTK	20.29	1	M
GTEX.T5JC.0226.SM.32PMA	Artery.Tibial	GTEX.T5JC	20.29	2	M
GTEX.WHSE.1126.SM.3NMBU	Artery.Tibial	GTEX.WHSE	20.29	3	M
GTEX.11ZUS.1326.SM.5FQUC	Artery.Tibial	GTEX.11ZUS	30.39	1	M
GTEX.16YQH.0626.SM.7938I	Artery.Tibial	GTEX.16YQH	30.39	1	M
GTEX.1KWVE.1626.SM.DKPPA	Artery.Tibial	GTEX.1KWVE	30.39	1	M
GTEX.QEG4.1226.SM.2S1P6	Artery.Tibial	GTEX.QEG4	30.39	1	M
GTEX.15ER7.0011.R4a.SM.6M46S	Brain.Amygdala	GTEX.15ER7	20.29	1	F
GTEX.1F7RK.0011.R4b.SM.9QEI7	Brain.Amygdala	GTEX.1F7RK	20.29	1	F
GTEX.17HG3.0011.R4a.SM.7IGLL	Brain.Amygdala	GTEX.17HG3	30.39	2	F
GTEX.QDT8.0011.R4A.SM.32PKM	Brain.Amygdala	GTEX.QDT8	30.39	4	F
GTEX.YFC4.0011.R4a.SM.4RGLQ	Brain.Amygdala	GTEX.YFC4	40.49	1	F
GTEX.15SHU.0011.R4b.SM.7IGLC	Brain.Amygdala	GTEX.15SHU	40.49	2	F
GTEX.Q2AG.0011.R4A.SM.2HMKA	Brain.Amygdala	GTEX.Q2AG	40.49	2	F
GTEX.1HBPH.0011.R4a.SM.A96RX	Brain.Amygdala	GTEX.1HBPH	40.49	4	F
GTEX.1J1OQ.0011.R4a.SM.D4P2A	Brain.Amygdala	GTEX.1J1OQ	40.49	4	F
GTEX.R55E.0011.R4A.SM.2TC5H	Brain.Amygdala	GTEX.R55E	20.29	1	M
GTEX.T5JC.0011.R4A.SM.32PLT	Brain.Amygdala	GTEX.T5JC	20.29	2	M
GTEX.WHSE.0011.R4A.SM.3P5ZN	Brain.Amygdala	GTEX.WHSE	20.29	3	M
GTEX.16YQH.0011.R4a.SM.7EPGI	Brain.Amygdala	GTEX.16YQH	30.39	1	M
GTEX.WZTO.0011.R4A.SM.3NMC7	Brain.Amygdala	GTEX.WZTO	40.49	1	M
GTEX.13NYB.0011.R4b.SM.9QEGJ	Brain.Amygdala	GTEX.13NYB	40.49	2	M
GTEX.14JG1.0011.R4b.SM.62LEB	Brain.Amygdala	GTEX.14JG1	40.49	2	M
GTEX.17EVP.0011.R4a.SM.79OML	Brain.Amygdala	GTEX.17EVP	40.49	2	M
GTEX.1HFI6.0011.R4b.SM.A96RT	Brain.Amygdala	GTEX.1HFI6	40.49	2	M
GTEX.15ER7.0011.R3a.SM.6LPIK	Brain.Anterior.cingulate.cortex.BA24	GTEX.15ER7	20.29	1	F
GTEX.1F7RK.0011.R3b.SM.9OSWJ	Brain.Anterior.cingulate.cortex.BA24	GTEX.1F7RK	20.29	1	F
GTEX.T2IS.0011.R3A.SM.32QPB	Brain.Anterior.cingulate.cortex.BA24	GTEX.T2IS	20.29	1	F
GTEX.QDT8.0011.R3A.SM.32PKR	Brain.Anterior.cingulate.cortex.BA24	GTEX.QDT8	30.39	4	F
GTEX.12ZZX.0011.R3b.SM.5EGLH	Brain.Anterior.cingulate.cortex.BA24	GTEX.12ZZX	40.49	1	F
GTEX.YFC4.0011.R3a.SM.4RGLP	Brain.Anterior.cingulate.cortex.BA24	GTEX.YFC4	40.49	1	F
GTEX.15SHU.0011.R3a.SM.7IGPS	Brain.Anterior.cingulate.cortex.BA24	GTEX.15SHU	40.49	2	F
GTEX.Q2AG.0011.R3A.SM.2HMJ9	Brain.Anterior.cingulate.cortex.BA24	GTEX.Q2AG	40.49	2	F
GTEX.11UD1.0011.R3a.SM.5BC6S	Brain.Anterior.cingulate.cortex.BA24	GTEX.11UD1	40.49	3	F
GTEX.WHSE.0011.R3A.SM.3P5ZM	Brain.Anterior.cingulate.cortex.BA24	GTEX.WHSE	20.29	3	M
GTEX.16YQH.0011.R3a.SM.7EPGM	Brain.Anterior.cingulate.cortex.BA24	GTEX.16YQH	30.39	1	M
GTEX.1JMPZ.0011.R3a.SM.EYYWX	Brain.Anterior.cingulate.cortex.BA24	GTEX.1JMPZ	30.39	4	M
GTEX.WZTO.0011.R3B.SM.3NMC6	Brain.Anterior.cingulate.cortex.BA24	GTEX.WZTO	40.49	1	M
GTEX.11DXW.0011.R3b.SM.DNZZE	Brain.Anterior.cingulate.cortex.BA24	GTEX.11DXW	40.49	2	M
GTEX.13NYB.0011.R3b.SM.A9SM4	Brain.Anterior.cingulate.cortex.BA24	GTEX.13NYB	40.49	2	M
GTEX.14C39.0011.R3b.SM.5YYA3	Brain.Anterior.cingulate.cortex.BA24	GTEX.14C39	40.49	2	M
GTEX.14JG1.0011.R3a.SM.62LEC	Brain.Anterior.cingulate.cortex.BA24	GTEX.14JG1	40.49	2	M
GTEX.17EVP.0011.R3a.SM.7EPI9	Brain.Anterior.cingulate.cortex.BA24	GTEX.17EVP	40.49	2	M
GTEX.15ER7.0011.R5b.SM.6M46T	Brain.Caudate.basal.ganglia	GTEX.15ER7	20.29	1	F
GTEX.1F7RK.0011.R5b.SM.9WG5S	Brain.Caudate.basal.ganglia	GTEX.1F7RK	20.29	1	F
GTEX.T2IS.0011.R5A.SM.32QP4	Brain.Caudate.basal.ganglia	GTEX.T2IS	20.29	1	F
GTEX.17HG3.0011.R5a.SM.7DUEW	Brain.Caudate.basal.ganglia	GTEX.17HG3	30.39	2	F
GTEX.QDT8.0011.R5A.SM.32PKN	Brain.Caudate.basal.ganglia	GTEX.QDT8	30.39	4	F
GTEX.12ZZX.0011.R5a.SM.5HL89	Brain.Caudate.basal.ganglia	GTEX.12ZZX	40.49	1	F
GTEX.YFC4.0011.R5a.SM.4RGLR	Brain.Caudate.basal.ganglia	GTEX.YFC4	40.49	1	F
GTEX.15SHU.0011.R5a.SM.7938Q	Brain.Caudate.basal.ganglia	GTEX.15SHU	40.49	2	F
GTEX.1CAV2.0011.R5b.SM.9QEH4	Brain.Caudate.basal.ganglia	GTEX.1CAV2	40.49	2	F
GTEX.R55E.0011.R5A.SM.2TC5N	Brain.Caudate.basal.ganglia	GTEX.R55E	20.29	1	M
GTEX.T5JC.0011.R5A.SM.32PLK	Brain.Caudate.basal.ganglia	GTEX.T5JC	20.29	2	M
GTEX.16YQH.0011.R5b.SM.7938U	Brain.Caudate.basal.ganglia	GTEX.16YQH	30.39	1	M
GTEX.1HT8W.0011.R5b.SM.CJI3P	Brain.Caudate.basal.ganglia	GTEX.1HT8W	30.39	2	M
GTEX.1JMPZ.0011.R5b.SM.EYYWY	Brain.Caudate.basal.ganglia	GTEX.1JMPZ	30.39	4	M
GTEX.WZTO.0011.R5B.SM.3NMC5	Brain.Caudate.basal.ganglia	GTEX.WZTO	40.49	1	M
GTEX.11DXW.0011.R5b.SM.DO11D	Brain.Caudate.basal.ganglia	GTEX.11DXW	40.49	2	M
GTEX.11O72.0011.R5a.SM.DO922	Brain.Caudate.basal.ganglia	GTEX.11O72	40.49	2	M
GTEX.13NYB.0011.R5a.SM.5MR45	Brain.Caudate.basal.ganglia	GTEX.13NYB	40.49	2	M
GTEX.15ER7.0011.R11a.SM.6LPIL	Brain.Cerebellar.Hemisphere	GTEX.15ER7	20.29	1	F
GTEX.1F7RK.0011.R11b.SM.9QEI2	Brain.Cerebellar.Hemisphere	GTEX.1F7RK	20.29	1	F
GTEX.T2IS.0011.R11A.SM.32QPC	Brain.Cerebellar.Hemisphere	GTEX.T2IS	20.29	1	F
GTEX.17HG3.0011.R11b.SM.7KFT4	Brain.Cerebellar.Hemisphere	GTEX.17HG3	30.39	2	F
GTEX.QDT8.0011.R11A.SM.32PKD	Brain.Cerebellar.Hemisphere	GTEX.QDT8	30.39	4	F
GTEX.12ZZX.0011.R11a.SM.5DUVJ	Brain.Cerebellar.Hemisphere	GTEX.12ZZX	40.49	1	F
GTEX.YFC4.0011.R11a.SM.4SOK6	Brain.Cerebellar.Hemisphere	GTEX.YFC4	40.49	1	F
GTEX.13FTY.0011.R11a.SM.5IJEA	Brain.Cerebellar.Hemisphere	GTEX.13FTY	40.49	2	F
GTEX.1CAV2.0011.R11a.SM.ARU8D	Brain.Cerebellar.Hemisphere	GTEX.1CAV2	40.49	2	F
GTEX.12126.0011.R11a.SM.5BC6X	Brain.Cerebellar.Hemisphere	GTEX.12126	20.29	1	M
GTEX.R55E.0011.R11A.SM.2TC6I	Brain.Cerebellar.Hemisphere	GTEX.R55E	20.29	1	M
GTEX.12WSE.0011.R11b.SM.5P9JW	Brain.Cerebellar.Hemisphere	GTEX.12WSE	20.29	2	M
GTEX.T5JC.0011.R11A.SM.32PMB	Brain.Cerebellar.Hemisphere	GTEX.T5JC	20.29	2	M
GTEX.WHSE.0011.R11A.SM.3P5YY	Brain.Cerebellar.Hemisphere	GTEX.WHSE	20.29	3	M
GTEX.11ZUS.0011.R11b.SM.5BC7B	Brain.Cerebellar.Hemisphere	GTEX.11ZUS	30.39	1	M
GTEX.16YQH.0011.R11b.SM.7LT98	Brain.Cerebellar.Hemisphere	GTEX.16YQH	30.39	1	M
GTEX.WZTO.0011.R11A.SM.4E3K9	Brain.Cerebellar.Hemisphere	GTEX.WZTO	40.49	1	M
GTEX.13NYB.0011.R11a.SM.5KM3Q	Brain.Cerebellar.Hemisphere	GTEX.13NYB	40.49	2	M
GTEX.15ER7.3026.SM.6M47W	Brain.Cerebellum	GTEX.15ER7	20.29	1	F
GTEX.T2IS.2926.SM.32QPO	Brain.Cerebellum	GTEX.T2IS	20.29	1	F
GTEX.1POEN.2726.SM.E9U6B	Brain.Cerebellum	GTEX.1POEN	30.39	1	F
GTEX.17HG3.2826.SM.7EPGO	Brain.Cerebellum	GTEX.17HG3	30.39	2	F
GTEX.QDT8.3026.SM.32PKB	Brain.Cerebellum	GTEX.QDT8	30.39	4	F
GTEX.12ZZX.2826.SM.5BC6K	Brain.Cerebellum	GTEX.12ZZX	40.49	1	F
GTEX.YFC4.3026.SM.5IFJK	Brain.Cerebellum	GTEX.YFC4	40.49	1	F
GTEX.15SHU.3026.SM.6LPIB	Brain.Cerebellum	GTEX.15SHU	40.49	2	F
GTEX.Q2AG.2826.SM.2HMJQ	Brain.Cerebellum	GTEX.Q2AG	40.49	2	F
GTEX.12126.0926.SM.5FQTW	Brain.Cerebellum	GTEX.12126	20.29	1	M
GTEX.R55E.2526.SM.2TC6H	Brain.Cerebellum	GTEX.R55E	20.29	1	M
GTEX.12WSE.2926.SM.5RQJ9	Brain.Cerebellum	GTEX.12WSE	20.29	2	M
GTEX.T5JC.2326.SM.32PMR	Brain.Cerebellum	GTEX.T5JC	20.29	2	M
GTEX.WHSE.2926.SM.3NMBG	Brain.Cerebellum	GTEX.WHSE	20.29	3	M
GTEX.11ZUS.2826.SM.5EQKW	Brain.Cerebellum	GTEX.11ZUS	30.39	1	M
GTEX.16YQH.2926.SM.6LPJE	Brain.Cerebellum	GTEX.16YQH	30.39	1	M
GTEX.1KWVE.2226.SM.CXZKN	Brain.Cerebellum	GTEX.1KWVE	30.39	1	M
GTEX.WZTO.2826.SM.3NM8P	Brain.Cerebellum	GTEX.WZTO	30.39	4	M
GTEX.15ER7.3126.SM.7KUGH	Brain.Cortex	GTEX.15ER7	20.29	1	F
GTEX.1F7RK.1826.SM.7RHI4	Brain.Cortex	GTEX.1F7RK	20.29	1	F
GTEX.T2IS.3026.SM.32QPM	Brain.Cortex	GTEX.T2IS	20.29	1	F
GTEX.17HG3.2926.SM.79ON8	Brain.Cortex	GTEX.17HG3	30.39	2	F
GTEX.QDT8.2926.SM.32PKC	Brain.Cortex	GTEX.QDT8	30.39	4	F
GTEX.12ZZX.2926.SM.5GCOQ	Brain.Cortex	GTEX.12ZZX	40.49	1	F
GTEX.YFC4.3126.SM.5PNV6	Brain.Cortex	GTEX.YFC4	40.49	1	F
GTEX.15SHU.3126.SM.6M46H	Brain.Cortex	GTEX.15SHU	40.49	2	F
GTEX.Q2AG.2926.SM.2HMJ3	Brain.Cortex	GTEX.Q2AG	40.49	2	F
GTEX.12126.1026.SM.5P9JJ	Brain.Cortex	GTEX.12126	20.29	1	M
GTEX.T5JC.2426.SM.3NMDB	Brain.Cortex	GTEX.T5JC	20.29	2	M
GTEX.WHSE.3026.SM.3P5ZH	Brain.Cortex	GTEX.WHSE	20.29	3	M
GTEX.11ZUS.2926.SM.5FQSL	Brain.Cortex	GTEX.11ZUS	30.39	1	M
GTEX.16YQH.3026.SM.79OMM	Brain.Cortex	GTEX.16YQH	30.39	1	M
GTEX.1KWVE.2326.SM.D4P3N	Brain.Cortex	GTEX.1KWVE	30.39	1	M
GTEX.1HT8W.3026.SM.CGQEO	Brain.Cortex	GTEX.1HT8W	30.39	2	M
GTEX.1JMPZ.2726.SM.ARZNF	Brain.Cortex	GTEX.1JMPZ	30.39	4	M
GTEX.WZTO.2926.SM.3NM9I	Brain.Cortex	GTEX.WZTO	40.49	1	M
GTEX.15ER7.0011.R1b.SM.7KUE1	Brain.Hippocampus	GTEX.15ER7	20.29	1	F
GTEX.17HG3.0011.R1a.SM.7LG6H	Brain.Hippocampus	GTEX.17HG3	30.39	2	F
GTEX.QDT8.0011.R1A.SM.32PKS	Brain.Hippocampus	GTEX.QDT8	30.39	4	F
GTEX.12ZZX.0011.R1a.SM.5EQ6B	Brain.Hippocampus	GTEX.12ZZX	40.49	1	F
GTEX.YFC4.0011.R1a.SM.4V6EH	Brain.Hippocampus	GTEX.YFC4	40.49	1	F
GTEX.13FTY.0011.R1a.SM.5LZXE	Brain.Hippocampus	GTEX.13FTY	40.49	2	F
GTEX.1CAV2.0011.R1a.SM.ARZML	Brain.Hippocampus	GTEX.1CAV2	40.49	2	F
GTEX.Q2AG.0011.R1A.SM.2HMJI	Brain.Hippocampus	GTEX.Q2AG	40.49	2	F
GTEX.11UD1.0011.R1b.SM.5BC7D	Brain.Hippocampus	GTEX.11UD1	40.49	3	F
GTEX.R55E.0011.R1A.SM.2TC6N	Brain.Hippocampus	GTEX.R55E	20.29	1	M
GTEX.12WSE.0011.R1b.SM.5GU4V	Brain.Hippocampus	GTEX.12WSE	20.29	2	M
GTEX.T5JC.0011.R1A.SM.32PM6	Brain.Hippocampus	GTEX.T5JC	20.29	2	M
GTEX.WHSE.0011.R1A.SM.3P5ZK	Brain.Hippocampus	GTEX.WHSE	20.29	3	M
GTEX.16YQH.0011.R1a.SM.7LT8R	Brain.Hippocampus	GTEX.16YQH	30.39	1	M
GTEX.1HT8W.0011.R1b.SM.CJI3V	Brain.Hippocampus	GTEX.1HT8W	30.39	2	M
GTEX.WZTO.0011.R1B.SM.3NMAR	Brain.Hippocampus	GTEX.WZTO	40.49	1	M
GTEX.11DXW.0011.R1a.SM.DNZZD	Brain.Hippocampus	GTEX.11DXW	40.49	2	M
GTEX.13NYB.0011.R1b.SM.5KM4F	Brain.Hippocampus	GTEX.13NYB	40.49	2	M
GTEX.15ER7.0011.R6a.SM.6M46M	Brain.Nucleus.accumbens.basal.ganglia	GTEX.15ER7	20.29	1	F
GTEX.1F7RK.0011.R6b.SM.ARZMG	Brain.Nucleus.accumbens.basal.ganglia	GTEX.1F7RK	20.29	1	F
GTEX.T2IS.0011.R6A.SM.32QP2	Brain.Nucleus.accumbens.basal.ganglia	GTEX.T2IS	20.29	1	F
GTEX.17HG3.0011.R6b.SM.79OK8	Brain.Nucleus.accumbens.basal.ganglia	GTEX.17HG3	30.39	2	F
GTEX.QDT8.0011.R6A.SM.32PKI	Brain.Nucleus.accumbens.basal.ganglia	GTEX.QDT8	30.39	4	F
GTEX.12ZZX.0011.R6a.SM.5HL8L	Brain.Nucleus.accumbens.basal.ganglia	GTEX.12ZZX	40.49	1	F
GTEX.YFC4.0011.R6b.SM.4V6E1	Brain.Nucleus.accumbens.basal.ganglia	GTEX.YFC4	40.49	1	F
GTEX.Q2AG.0011.R6A.SM.2HML7	Brain.Nucleus.accumbens.basal.ganglia	GTEX.Q2AG	40.49	2	F
GTEX.13PL6.0011.R6a.SM.5O9C5	Brain.Nucleus.accumbens.basal.ganglia	GTEX.13PL6	40.49	3	F
GTEX.R55E.0011.R6A.SM.2TC5T	Brain.Nucleus.accumbens.basal.ganglia	GTEX.R55E	20.29	1	M
GTEX.12WSE.0011.R6b.SM.5LZV5	Brain.Nucleus.accumbens.basal.ganglia	GTEX.12WSE	20.29	2	M
GTEX.T5JC.0011.R6A.SM.D3L87	Brain.Nucleus.accumbens.basal.ganglia	GTEX.T5JC	20.29	2	M
GTEX.WHSE.0011.R6A.SM.3P5ZP	Brain.Nucleus.accumbens.basal.ganglia	GTEX.WHSE	20.29	3	M
GTEX.16YQH.0011.R6b.SM.7938T	Brain.Nucleus.accumbens.basal.ganglia	GTEX.16YQH	30.39	1	M
GTEX.1HT8W.0011.R6a.SM.CM2SY	Brain.Nucleus.accumbens.basal.ganglia	GTEX.1HT8W	30.39	2	M
GTEX.WZTO.0011.R6B.SM.4E3J6	Brain.Nucleus.accumbens.basal.ganglia	GTEX.WZTO	40.49	1	M
GTEX.11DXW.0011.R6a.SM.DO11N	Brain.Nucleus.accumbens.basal.ganglia	GTEX.11DXW	40.49	2	M
GTEX.11O72.0011.R6a.SM.DNZZQ	Brain.Nucleus.accumbens.basal.ganglia	GTEX.11O72	40.49	2	M
GTEX.15ER7.0011.R9b.SM.6PALF	Brain.Spinal.cord.cervical.c.1	GTEX.15ER7	20.29	1	F
GTEX.QDT8.0011.R9A.SM.CYPRD	Brain.Spinal.cord.cervical.c.1	GTEX.QDT8	30.39	4	F
GTEX.YFC4.0011.R9a.SM.4SOK4	Brain.Spinal.cord.cervical.c.1	GTEX.YFC4	40.49	1	F
GTEX.13FTY.0011.R9b.SM.5KM2U	Brain.Spinal.cord.cervical.c.1	GTEX.13FTY	40.49	2	F
GTEX.1CAV2.0011.R9b.SM.9WG5M	Brain.Spinal.cord.cervical.c.1	GTEX.1CAV2	40.49	2	F
GTEX.1H1DF.0011.R9b.SM.CM2RN	Brain.Spinal.cord.cervical.c.1	GTEX.1H1DF	40.49	2	F
GTEX.Q2AG.0011.R9A.SM.2HMJ6	Brain.Spinal.cord.cervical.c.1	GTEX.Q2AG	40.49	2	F
GTEX.13PL6.0011.R9b.SM.5O9CH	Brain.Spinal.cord.cervical.c.1	GTEX.13PL6	40.49	3	F
GTEX.1HBPH.0011.R9a.SM.CMKH3	Brain.Spinal.cord.cervical.c.1	GTEX.1HBPH	40.49	4	F
GTEX.12126.0011.R9b.SM.5BC6P	Brain.Spinal.cord.cervical.c.1	GTEX.12126	20.29	1	M
GTEX.R55E.0011.R9A.SM.2TC6C	Brain.Spinal.cord.cervical.c.1	GTEX.R55E	20.29	1	M
GTEX.T5JC.0011.R9A.SM.32PLV	Brain.Spinal.cord.cervical.c.1	GTEX.T5JC	20.29	2	M
GTEX.11ZUS.0011.R9b.SM.5BC76	Brain.Spinal.cord.cervical.c.1	GTEX.11ZUS	30.39	1	M
GTEX.13NYB.0011.R9b.SM.5MR5P	Brain.Spinal.cord.cervical.c.1	GTEX.13NYB	40.49	2	M
GTEX.1CAMQ.0011.R9a.SM.9WG5Z	Brain.Spinal.cord.cervical.c.1	GTEX.1CAMQ	40.49	2	M
GTEX.1GZ2Q.0011.R9a.SM.9WG7A	Brain.Spinal.cord.cervical.c.1	GTEX.1GZ2Q	40.49	2	M
GTEX.1HFI6.0011.R9b.SM.CMKH4	Brain.Spinal.cord.cervical.c.1	GTEX.1HFI6	40.49	2	M
GTEX.14E6C.0011.R9a.SM.6EU33	Brain.Spinal.cord.cervical.c.1	GTEX.14E6C	40.49	4	M
GTEX.15ER7.0011.R2a.SM.6M46O	Brain.Substantia.nigra	GTEX.15ER7	20.29	1	F
GTEX.T2IS.0011.R2A.SM.32QPF	Brain.Substantia.nigra	GTEX.T2IS	20.29	1	F
GTEX.17HG3.0011.R2a.SM.7MGVX	Brain.Substantia.nigra	GTEX.17HG3	30.39	2	F
GTEX.QDT8.0011.R2A.SM.32PKQ	Brain.Substantia.nigra	GTEX.QDT8	30.39	4	F
GTEX.12ZZX.0011.R2a.SM.5EGLG	Brain.Substantia.nigra	GTEX.12ZZX	40.49	1	F
GTEX.YFC4.0011.R2a.SM.4V6DZ	Brain.Substantia.nigra	GTEX.YFC4	40.49	1	F
GTEX.Q2AG.0011.R2A.SM.2HMIT	Brain.Substantia.nigra	GTEX.Q2AG	40.49	2	F
GTEX.11UD1.0011.R2b.SM.5BC6O	Brain.Substantia.nigra	GTEX.11UD1	40.49	3	F
GTEX.1J1OQ.0011.R2b.SM.ARU88	Brain.Substantia.nigra	GTEX.1J1OQ	40.49	4	F
GTEX.R55E.0011.R2A.SM.EYYV9	Brain.Substantia.nigra	GTEX.R55E	20.29	1	M
GTEX.T5JC.0011.R2A.SM.32PLZ	Brain.Substantia.nigra	GTEX.T5JC	20.29	2	M
GTEX.WHSE.0011.R2A.SM.3P5ZL	Brain.Substantia.nigra	GTEX.WHSE	20.29	3	M
GTEX.1HT8W.0011.R2a.SM.CMKH9	Brain.Substantia.nigra	GTEX.1HT8W	30.39	2	M
GTEX.13NYB.0011.R2a.SM.5MR3C	Brain.Substantia.nigra	GTEX.13NYB	40.49	2	M
GTEX.14JG1.0011.R2a.SM.5ZZVE	Brain.Substantia.nigra	GTEX.14JG1	40.49	2	M
GTEX.17EVP.0011.R2a.SM.7LG4W	Brain.Substantia.nigra	GTEX.17EVP	40.49	2	M
GTEX.1GZ2Q.0011.R2b.SM.9OSWO	Brain.Substantia.nigra	GTEX.1GZ2Q	40.49	2	M
GTEX.1HFI6.0011.R2a.SM.CMKH5	Brain.Substantia.nigra	GTEX.1HFI6	40.49	2	M
GTEX.15ER7.1626.SM.6PAMZ	Breast.Mammary.Tissue	GTEX.15ER7	20.29	1	F
GTEX.T2IS.1526.SM.32QPR	Breast.Mammary.Tissue	GTEX.T2IS	20.29	1	F
GTEX.1POEN.0926.SM.DTX88	Breast.Mammary.Tissue	GTEX.1POEN	30.39	1	F
GTEX.17HG3.0126.SM.7IGNH	Breast.Mammary.Tissue	GTEX.17HG3	30.39	2	F
GTEX.QDT8.0626.SM.48TYW	Breast.Mammary.Tissue	GTEX.QDT8	30.39	4	F
GTEX.12ZZX.1126.SM.5EGKB	Breast.Mammary.Tissue	GTEX.12ZZX	40.49	1	F
GTEX.YFC4.1426.SM.5IFJG	Breast.Mammary.Tissue	GTEX.YFC4	40.49	1	F
GTEX.YJ8O.2226.SM.5IFHW	Breast.Mammary.Tissue	GTEX.YJ8O	40.49	1	F
GTEX.13FTY.2226.SM.5J1ND	Breast.Mammary.Tissue	GTEX.13FTY	40.49	2	F
GTEX.11P82.1326.SM.5HL62	Breast.Mammary.Tissue	GTEX.11P82	20.29	1	M
GTEX.XQ3S.1326.SM.4BOPQ	Breast.Mammary.Tissue	GTEX.XQ3S	20.29	1	M
GTEX.ZVTK.0326.SM.51MRR	Breast.Mammary.Tissue	GTEX.ZVTK	20.29	1	M
GTEX.T5JC.2126.SM.32PMO	Breast.Mammary.Tissue	GTEX.T5JC	20.29	2	M
GTEX.11ZUS.0826.SM.5FQUY	Breast.Mammary.Tissue	GTEX.11ZUS	30.39	1	M
GTEX.16YQH.2826.SM.6PAMY	Breast.Mammary.Tissue	GTEX.16YQH	30.39	1	M
GTEX.ZYT6.0126.SM.5E45J	Breast.Mammary.Tissue	GTEX.ZYT6	30.39	1	M
GTEX.11EQ9.1826.SM.5Q5AJ	Breast.Mammary.Tissue	GTEX.11EQ9	30.39	2	M
GTEX.1HT8W.2226.SM.CGQEC	Breast.Mammary.Tissue	GTEX.1HT8W	30.39	2	M
GTEX.15ER7.0008.SM.E6CPG	Cells.Cultured.fibroblasts	GTEX.15ER7	20.29	1	F
GTEX.1F7RK.0008.SM.EWRMI	Cells.Cultured.fibroblasts	GTEX.1F7RK	20.29	1	F
GTEX.T2IS.0008.SM.4DM75	Cells.Cultured.fibroblasts	GTEX.T2IS	20.29	1	F
GTEX.17HG3.0008.SM.EAZBD	Cells.Cultured.fibroblasts	GTEX.17HG3	30.39	2	F
GTEX.QDT8.0008.SM.48U2F	Cells.Cultured.fibroblasts	GTEX.QDT8	30.39	4	F
GTEX.12ZZX.0008.SM.5YY9N	Cells.Cultured.fibroblasts	GTEX.12ZZX	40.49	1	F
GTEX.YFC4.0008.SM.4RGM3	Cells.Cultured.fibroblasts	GTEX.YFC4	40.49	1	F
GTEX.15SHU.0008.SM.EAZ35	Cells.Cultured.fibroblasts	GTEX.15SHU	40.49	2	F
GTEX.1CAV2.0008.SM.EXURC	Cells.Cultured.fibroblasts	GTEX.1CAV2	40.49	2	F
GTEX.11P82.0008.SM.5S2MS	Cells.Cultured.fibroblasts	GTEX.11P82	20.29	1	M
GTEX.12126.0008.SM.5S2UC	Cells.Cultured.fibroblasts	GTEX.12126	20.29	1	M
GTEX.R55E.0008.SM.48FCG	Cells.Cultured.fibroblasts	GTEX.R55E	20.29	1	M
GTEX.XQ3S.0008.SM.4GIDZ	Cells.Cultured.fibroblasts	GTEX.XQ3S	20.29	1	M
GTEX.ZVTK.0008.SM.57WDA	Cells.Cultured.fibroblasts	GTEX.ZVTK	20.29	1	M
GTEX.12WSE.0008.SM.5YY9P	Cells.Cultured.fibroblasts	GTEX.12WSE	20.29	2	M
GTEX.T5JC.0008.SM.4DM6A	Cells.Cultured.fibroblasts	GTEX.T5JC	20.29	2	M
GTEX.WHSE.0008.SM.4M1ZO	Cells.Cultured.fibroblasts	GTEX.WHSE	20.29	3	M
GTEX.11ZUS.0008.SM.5S2UO	Cells.Cultured.fibroblasts	GTEX.11ZUS	30.39	1	M
GTEX.15ER7.2126.SM.7939E	Esophagus.Mucosa	GTEX.15ER7	20.29	1	F
GTEX.1F7RK.1526.SM.7P8T6	Esophagus.Mucosa	GTEX.1F7RK	20.29	1	F
GTEX.T2IS.0826.SM.4DM6L	Esophagus.Mucosa	GTEX.T2IS	20.29	1	F
GTEX.12ZZX.1326.SM.5DUWI	Esophagus.Mucosa	GTEX.12ZZX	40.49	1	F
GTEX.YFC4.1226.SM.5LU9R	Esophagus.Mucosa	GTEX.YFC4	40.49	1	F
GTEX.15SHU.1426.SM.6LPIN	Esophagus.Mucosa	GTEX.15SHU	40.49	2	F
GTEX.Q2AG.1326.SM.43V8K	Esophagus.Mucosa	GTEX.Q2AG	40.49	2	F
GTEX.1HBPH.1126.SM.A96TU	Esophagus.Mucosa	GTEX.1HBPH	40.49	4	F
GTEX.1J1OQ.2526.SM.AHZ3Q	Esophagus.Mucosa	GTEX.1J1OQ	40.49	4	F
GTEX.11P82.0526.SM.5986P	Esophagus.Mucosa	GTEX.11P82	20.29	1	M
GTEX.R55E.1326.SM.48FCR	Esophagus.Mucosa	GTEX.R55E	20.29	1	M
GTEX.XQ3S.1126.SM.4BOPK	Esophagus.Mucosa	GTEX.XQ3S	20.29	1	M
GTEX.T5JC.1726.SM.4DM6U	Esophagus.Mucosa	GTEX.T5JC	20.29	2	M
GTEX.WHSE.1526.SM.4M1XH	Esophagus.Mucosa	GTEX.WHSE	20.29	3	M
GTEX.QEG4.0726.SM.CNNRF	Esophagus.Mucosa	GTEX.QEG4	30.39	1	M
GTEX.ZYT6.1126.SM.5GZYR	Esophagus.Mucosa	GTEX.ZYT6	30.39	1	M
GTEX.11EQ9.0726.SM.5A5K2	Esophagus.Mucosa	GTEX.11EQ9	30.39	2	M
GTEX.S33H.0826.SM.4AD5Y	Esophagus.Mucosa	GTEX.S33H	30.39	2	M
GTEX.15ER7.0826.SM.6PALW	Heart.Atrial.Appendage	GTEX.15ER7	20.29	1	F
GTEX.1POEN.0726.SM.DTXDU	Heart.Atrial.Appendage	GTEX.1POEN	30.39	1	F
GTEX.12ZZX.0726.SM.5EGKA	Heart.Atrial.Appendage	GTEX.12ZZX	40.49	1	F
GTEX.YFC4.0426.SM.4TT3J	Heart.Atrial.Appendage	GTEX.YFC4	40.49	1	F
GTEX.YJ8O.0826.SM.5CVM3	Heart.Atrial.Appendage	GTEX.YJ8O	40.49	1	F
GTEX.15SHU.0926.SM.6PAMK	Heart.Atrial.Appendage	GTEX.15SHU	40.49	2	F
GTEX.13PL6.0826.SM.5IJBI	Heart.Atrial.Appendage	GTEX.13PL6	40.49	3	F
GTEX.1HBPH.0226.SM.9WYSM	Heart.Atrial.Appendage	GTEX.1HBPH	40.49	4	F
GTEX.1J1OQ.2226.SM.A96SS	Heart.Atrial.Appendage	GTEX.1J1OQ	40.49	4	F
GTEX.XQ3S.0526.SM.4BOQA	Heart.Atrial.Appendage	GTEX.XQ3S	20.29	1	M
GTEX.12WSE.0926.SM.5S2VX	Heart.Atrial.Appendage	GTEX.12WSE	20.29	2	M
GTEX.WHSE.0826.SM.4SOJU	Heart.Atrial.Appendage	GTEX.WHSE	20.29	3	M
GTEX.11ZUS.0326.SM.5EQ4W	Heart.Atrial.Appendage	GTEX.11ZUS	30.39	1	M
GTEX.16YQH.0726.SM.7IGM1	Heart.Atrial.Appendage	GTEX.16YQH	30.39	1	M
GTEX.ZYT6.0926.SM.5GIEM	Heart.Atrial.Appendage	GTEX.ZYT6	30.39	1	M
GTEX.1HT8W.1326.SM.CGQEN	Heart.Atrial.Appendage	GTEX.1HT8W	30.39	2	M
GTEX.U8XE.0926.SM.3DB8V	Heart.Atrial.Appendage	GTEX.U8XE	30.39	4	M
GTEX.WZTO.1226.SM.3NMAZ	Heart.Atrial.Appendage	GTEX.WZTO	40.49	1	M
GTEX.15ER7.0926.SM.7KUMG	Lung	GTEX.15ER7	20.29	1	F
GTEX.1F7RK.0826.SM.7SB8V	Lung	GTEX.1F7RK	20.29	1	F
GTEX.T2IS.0526.SM.32QP9	Lung	GTEX.T2IS	20.29	1	F
GTEX.17HG3.0326.SM.7IGP4	Lung	GTEX.17HG3	30.39	2	F
GTEX.QDT8.0926.SM.32PL2	Lung	GTEX.QDT8	30.39	4	F
GTEX.YFC4.1126.SM.5RQJN	Lung	GTEX.YFC4	40.49	1	F
GTEX.YJ8O.1826.SM.5HL82	Lung	GTEX.YJ8O	40.49	1	F
GTEX.13FTY.0126.SM.5J2NZ	Lung	GTEX.13FTY	40.49	2	F
GTEX.1CAV2.0626.SM.7P8QE	Lung	GTEX.1CAV2	40.49	2	F
GTEX.XQ3S.0926.SM.4BOPI	Lung	GTEX.XQ3S	20.29	1	M
GTEX.12WSE.0826.SM.5S2VL	Lung	GTEX.12WSE	20.29	2	M
GTEX.T5JC.0826.SM.32PMC	Lung	GTEX.T5JC	20.29	2	M
GTEX.11ZUS.0126.SM.5EQM5	Lung	GTEX.11ZUS	30.39	1	M
GTEX.1KWVE.0426.SM.DHXJX	Lung	GTEX.1KWVE	30.39	1	M
GTEX.QEG4.0526.SM.48TZD	Lung	GTEX.QEG4	30.39	1	M
GTEX.ZYT6.0526.SM.5GIEA	Lung	GTEX.ZYT6	30.39	1	M
GTEX.11EQ9.0226.SM.5A5JX	Lung	GTEX.11EQ9	30.39	2	M
GTEX.1HT8W.1426.SM.CE6S2	Lung	GTEX.1HT8W	30.39	2	M
GTEX.15ER7.0226.SM.7KUEU	Muscle.Skeletal	GTEX.15ER7	20.29	1	F
GTEX.1F7RK.0326.SM.7RHH7	Muscle.Skeletal	GTEX.1F7RK	20.29	1	F
GTEX.T2IS.2626.SM.32QPP	Muscle.Skeletal	GTEX.T2IS	20.29	1	F
GTEX.17HG3.2726.SM.7DHL5	Muscle.Skeletal	GTEX.17HG3	30.39	2	F
GTEX.QDT8.0526.SM.3NMD8	Muscle.Skeletal	GTEX.QDT8	30.39	4	F
GTEX.12ZZX.0326.SM.5DUVH	Muscle.Skeletal	GTEX.12ZZX	40.49	1	F
GTEX.YFC4.1026.SM.5RQJM	Muscle.Skeletal	GTEX.YFC4	40.49	1	F
GTEX.YJ8O.2826.SM.5CVM4	Muscle.Skeletal	GTEX.YJ8O	40.49	1	F
GTEX.13FTY.0226.SM.5IJBW	Muscle.Skeletal	GTEX.13FTY	40.49	2	F
GTEX.11P82.1826.SM.5PNYJ	Muscle.Skeletal	GTEX.11P82	20.29	1	M
GTEX.12126.0526.SM.5PNW4	Muscle.Skeletal	GTEX.12126	20.29	1	M
GTEX.R55E.0526.SM.2TC6B	Muscle.Skeletal	GTEX.R55E	20.29	1	M
GTEX.XQ3S.0426.SM.4BOOA	Muscle.Skeletal	GTEX.XQ3S	20.29	1	M
GTEX.ZVTK.0626.SM.5GU6Y	Muscle.Skeletal	GTEX.ZVTK	20.29	1	M
GTEX.T5JC.0626.SM.3NMA6	Muscle.Skeletal	GTEX.T5JC	20.29	2	M
GTEX.WHSE.0526.SM.5GZZD	Muscle.Skeletal	GTEX.WHSE	20.29	3	M
GTEX.11ZUS.1426.SM.5FQSP	Muscle.Skeletal	GTEX.11ZUS	30.39	1	M
GTEX.16YQH.0426.SM.7KUL7	Muscle.Skeletal	GTEX.16YQH	30.39	1	M
GTEX.15ER7.0126.SM.6PAM2	Nerve.Tibial	GTEX.15ER7	20.29	1	F
GTEX.1F7RK.0426.SM.7SB7O	Nerve.Tibial	GTEX.1F7RK	20.29	1	F
GTEX.T2IS.1126.SM.4DM6Z	Nerve.Tibial	GTEX.T2IS	20.29	1	F
GTEX.1POEN.0326.SM.EYYWB	Nerve.Tibial	GTEX.1POEN	30.39	1	F
GTEX.17HG3.2526.SM.7IGOD	Nerve.Tibial	GTEX.17HG3	30.39	2	F
GTEX.QDT8.0326.SM.32PL1	Nerve.Tibial	GTEX.QDT8	30.39	4	F
GTEX.12ZZX.0426.SM.5DUVT	Nerve.Tibial	GTEX.12ZZX	40.49	1	F
GTEX.YFC4.0826.SM.5CVM1	Nerve.Tibial	GTEX.YFC4	40.49	1	F
GTEX.YJ8O.2626.SM.5HL8H	Nerve.Tibial	GTEX.YJ8O	40.49	1	F
GTEX.11P82.1926.SM.5Q5AU	Nerve.Tibial	GTEX.11P82	20.29	1	M
GTEX.12126.0626.SM.5Q5AQ	Nerve.Tibial	GTEX.12126	20.29	1	M
GTEX.R55E.0426.SM.2TC65	Nerve.Tibial	GTEX.R55E	20.29	1	M
GTEX.ZVTK.0826.SM.5GZXI	Nerve.Tibial	GTEX.ZVTK	20.29	1	M
GTEX.WHSE.1026.SM.57WAX	Nerve.Tibial	GTEX.WHSE	20.29	3	M
GTEX.11ZUS.1226.SM.5FQU8	Nerve.Tibial	GTEX.11ZUS	30.39	1	M
GTEX.16YQH.0526.SM.7KUE8	Nerve.Tibial	GTEX.16YQH	30.39	1	M
GTEX.1KWVE.1526.SM.E6CJ2	Nerve.Tibial	GTEX.1KWVE	30.39	1	M
GTEX.QEG4.1126.SM.2S1P7	Nerve.Tibial	GTEX.QEG4	30.39	1	M
GTEX.15ER7.2326.SM.7KUN3	Ovary	GTEX.15ER7	20.29	1	F
GTEX.1PBJI.2026.SM.DPRYF	Ovary	GTEX.1PBJI	20.29	1	F
GTEX.T2IS.2026.SM.4DM6W	Ovary	GTEX.T2IS	20.29	1	F
GTEX.QDT8.2226.SM.EZ6LT	Ovary	GTEX.QDT8	30.39	4	F
GTEX.12ZZX.2026.SM.5LZV9	Ovary	GTEX.12ZZX	40.49	1	F
GTEX.YFC4.2726.SM.5IFJW	Ovary	GTEX.YFC4	40.49	1	F
GTEX.YJ8O.1026.SM.5CVM5	Ovary	GTEX.YJ8O	40.49	1	F
GTEX.1HBPH.2726.SM.A96TW	Ovary	GTEX.1HBPH	40.49	4	F
GTEX.1J1OQ.1626.SM.CE6TB	Ovary	GTEX.1J1OQ	40.49	4	F
GTEX.15ER7.3226.SM.6LPIX	Pituitary	GTEX.15ER7	20.29	1	F
GTEX.1F7RK.1726.SM.7MXUV	Pituitary	GTEX.1F7RK	20.29	1	F
GTEX.1PBJI.2726.SM.E6CP5	Pituitary	GTEX.1PBJI	20.29	1	F
GTEX.T2IS.3126.SM.32QPK	Pituitary	GTEX.T2IS	20.29	1	F
GTEX.1POEN.2826.SM.DPRZP	Pituitary	GTEX.1POEN	30.39	1	F
GTEX.17HG3.3026.SM.79ONC	Pituitary	GTEX.17HG3	30.39	2	F
GTEX.12ZZX.3026.SM.5GCP3	Pituitary	GTEX.12ZZX	40.49	1	F
GTEX.YFC4.3226.SM.5CVM2	Pituitary	GTEX.YFC4	40.49	1	F
GTEX.13FTY.2826.SM.5J2ML	Pituitary	GTEX.13FTY	40.49	2	F
GTEX.12126.1126.SM.5P9GP	Pituitary	GTEX.12126	20.29	1	M
GTEX.R55E.2726.SM.48FCX	Pituitary	GTEX.R55E	20.29	1	M
GTEX.12WSE.3126.SM.5YY9F	Pituitary	GTEX.12WSE	20.29	2	M
GTEX.T5JC.2526.SM.4DM6G	Pituitary	GTEX.T5JC	20.29	2	M
GTEX.WHSE.3126.SM.3P5ZI	Pituitary	GTEX.WHSE	20.29	3	M
GTEX.11ZUS.3026.SM.5EGI4	Pituitary	GTEX.11ZUS	30.39	1	M
GTEX.16YQH.3126.SM.79OJZ	Pituitary	GTEX.16YQH	30.39	1	M
GTEX.1KWVE.2126.SM.CXZKM	Pituitary	GTEX.1KWVE	30.39	1	M
GTEX.1HT8W.3126.SM.CNNQD	Pituitary	GTEX.1HT8W	30.39	2	M
GTEX.15ER7.0626.SM.6PANF	Skin.Not.Sun.Exposed.Suprapubic	GTEX.15ER7	20.29	1	F
GTEX.1POEN.2326.SM.E9J2L	Skin.Not.Sun.Exposed.Suprapubic	GTEX.1POEN	30.39	1	F
GTEX.17HG3.2626.SM.7DUF2	Skin.Not.Sun.Exposed.Suprapubic	GTEX.17HG3	30.39	2	F
GTEX.12ZZX.2426.SM.5GCOE	Skin.Not.Sun.Exposed.Suprapubic	GTEX.12ZZX	40.49	1	F
GTEX.YJ8O.2526.SM.5HL85	Skin.Not.Sun.Exposed.Suprapubic	GTEX.YJ8O	40.49	1	F
GTEX.13FTY.2126.SM.5IFFB	Skin.Not.Sun.Exposed.Suprapubic	GTEX.13FTY	40.49	2	F
GTEX.1CAV2.0126.SM.7IGN7	Skin.Not.Sun.Exposed.Suprapubic	GTEX.1CAV2	40.49	2	F
GTEX.1H1DF.1126.SM.9WG7G	Skin.Not.Sun.Exposed.Suprapubic	GTEX.1H1DF	40.49	2	F
GTEX.13PL6.1126.SM.5L3IE	Skin.Not.Sun.Exposed.Suprapubic	GTEX.13PL6	40.49	3	F
GTEX.11P82.1426.SM.DTXFY	Skin.Not.Sun.Exposed.Suprapubic	GTEX.11P82	20.29	1	M
GTEX.12126.0826.SM.5FQTZ	Skin.Not.Sun.Exposed.Suprapubic	GTEX.12126	20.29	1	M
GTEX.XQ3S.1426.SM.4BOPR	Skin.Not.Sun.Exposed.Suprapubic	GTEX.XQ3S	20.29	1	M
GTEX.ZVTK.0226.SM.51MRG	Skin.Not.Sun.Exposed.Suprapubic	GTEX.ZVTK	20.29	1	M
GTEX.WHSE.0126.SM.3NMBT	Skin.Not.Sun.Exposed.Suprapubic	GTEX.WHSE	20.29	3	M
GTEX.11ZUS.2626.SM.5FQUR	Skin.Not.Sun.Exposed.Suprapubic	GTEX.11ZUS	30.39	1	M
GTEX.16YQH.2226.SM.7IGM2	Skin.Not.Sun.Exposed.Suprapubic	GTEX.16YQH	30.39	1	M
GTEX.1KWVE.1026.SM.D3L9O	Skin.Not.Sun.Exposed.Suprapubic	GTEX.1KWVE	30.39	1	M
GTEX.ZYT6.2326.SM.5GZY3	Skin.Not.Sun.Exposed.Suprapubic	GTEX.ZYT6	30.39	1	M
GTEX.15ER7.0326.SM.7KUEV	Skin.Sun.Exposed.Lower.leg	GTEX.15ER7	20.29	1	F
GTEX.1F7RK.0126.SM.7PC2S	Skin.Sun.Exposed.Lower.leg	GTEX.1F7RK	20.29	1	F
GTEX.1PBJI.0526.SM.E8VNK	Skin.Sun.Exposed.Lower.leg	GTEX.1PBJI	20.29	1	F
GTEX.T2IS.0126.SM.4DM6O	Skin.Sun.Exposed.Lower.leg	GTEX.T2IS	20.29	1	F
GTEX.1POEN.0126.SM.EYYXJ	Skin.Sun.Exposed.Lower.leg	GTEX.1POEN	30.39	1	F
GTEX.17HG3.2226.SM.7938L	Skin.Sun.Exposed.Lower.leg	GTEX.17HG3	30.39	2	F
GTEX.QDT8.0126.SM.48TZ1	Skin.Sun.Exposed.Lower.leg	GTEX.QDT8	30.39	4	F
GTEX.12ZZX.0126.SM.5EGK9	Skin.Sun.Exposed.Lower.leg	GTEX.12ZZX	40.49	1	F
GTEX.YFC4.0126.SM.5CVLY	Skin.Sun.Exposed.Lower.leg	GTEX.YFC4	40.49	1	F
GTEX.11P82.1626.SM.59879	Skin.Sun.Exposed.Lower.leg	GTEX.11P82	20.29	1	M
GTEX.12126.0326.SM.5PNW3	Skin.Sun.Exposed.Lower.leg	GTEX.12126	20.29	1	M
GTEX.R55E.0126.SM.2TC5Y	Skin.Sun.Exposed.Lower.leg	GTEX.R55E	20.29	1	M
GTEX.XQ3S.1526.SM.4BOOC	Skin.Sun.Exposed.Lower.leg	GTEX.XQ3S	20.29	1	M
GTEX.ZVTK.0426.SM.51MRS	Skin.Sun.Exposed.Lower.leg	GTEX.ZVTK	20.29	1	M
GTEX.12WSE.0526.SM.793B2	Skin.Sun.Exposed.Lower.leg	GTEX.12WSE	20.29	2	M
GTEX.T5JC.0426.SM.32PLO	Skin.Sun.Exposed.Lower.leg	GTEX.T5JC	20.29	2	M
GTEX.11ZUS.0626.SM.59885	Skin.Sun.Exposed.Lower.leg	GTEX.11ZUS	30.39	1	M
GTEX.16YQH.0126.SM.7DUFJ	Skin.Sun.Exposed.Lower.leg	GTEX.16YQH	30.39	1	M
GTEX.11P82.1526.SM.5BC5M	Testis	GTEX.11P82	20.29	1	M
GTEX.R55E.0726.SM.48FCZ	Testis	GTEX.R55E	20.29	1	M
GTEX.XQ3S.2726.SM.4BOP2	Testis	GTEX.XQ3S	20.29	1	M
GTEX.ZVTK.0126.SM.57WDG	Testis	GTEX.ZVTK	20.29	1	M
GTEX.T5JC.0726.SM.4DM55	Testis	GTEX.T5JC	20.29	2	M
GTEX.WHSE.0426.SM.4M1XO	Testis	GTEX.WHSE	20.29	3	M
GTEX.11ZUS.2726.SM.5FQUA	Testis	GTEX.11ZUS	30.39	1	M
GTEX.16YQH.1826.SM.6LPJW	Testis	GTEX.16YQH	30.39	1	M
GTEX.1KWVE.1126.SM.DHXJY	Testis	GTEX.1KWVE	30.39	1	M
GTEX.15ER7.0726.SM.7KUMF	Thyroid	GTEX.15ER7	20.29	1	F
GTEX.1PBJI.0726.SM.EXUSQ	Thyroid	GTEX.1PBJI	20.29	1	F
GTEX.T2IS.0626.SM.32QP6	Thyroid	GTEX.T2IS	20.29	1	F
GTEX.17HG3.0226.SM.7EWEA	Thyroid	GTEX.17HG3	30.39	2	F
GTEX.QDT8.1226.SM.EVR35	Thyroid	GTEX.QDT8	30.39	4	F
GTEX.12ZZX.1226.SM.5EGHS	Thyroid	GTEX.12ZZX	40.49	1	F
GTEX.YFC4.2626.SM.5P9FQ	Thyroid	GTEX.YFC4	40.49	1	F
GTEX.13FTY.0726.SM.5J2OH	Thyroid	GTEX.13FTY	40.49	2	F
GTEX.15SHU.0726.SM.7KUFI	Thyroid	GTEX.15SHU	40.49	2	F
GTEX.11P82.0226.SM.5HL4O	Thyroid	GTEX.11P82	20.29	1	M
GTEX.R55E.0826.SM.2TC5M	Thyroid	GTEX.R55E	20.29	1	M
GTEX.12WSE.1226.SM.73KUF	Thyroid	GTEX.12WSE	20.29	2	M
GTEX.WHSE.0626.SM.4RGNF	Thyroid	GTEX.WHSE	20.29	3	M
GTEX.16YQH.0326.SM.6LPJV	Thyroid	GTEX.16YQH	30.39	1	M
GTEX.ZYT6.0426.SM.5GID3	Thyroid	GTEX.ZYT6	30.39	1	M
GTEX.11EQ9.0626.SM.5A5K1	Thyroid	GTEX.11EQ9	30.39	2	M
GTEX.1HT8W.1526.SM.CE6S3	Thyroid	GTEX.1HT8W	30.39	2	M
GTEX.1JMPZ.0626.SM.CY8HY	Thyroid	GTEX.1JMPZ	30.39	4	M
GTEX.1F7RK.0006.SM.ACKV4	Whole.Blood	GTEX.1F7RK	20.29	1	F
GTEX.1PBJI.0005.SM.CJI1Y	Whole.Blood	GTEX.1PBJI	20.29	1	F
GTEX.1POEN.0005.SM.DLZQN	Whole.Blood	GTEX.1POEN	30.39	1	F
GTEX.17HG3.0006.SM.7MKFE	Whole.Blood	GTEX.17HG3	30.39	2	F
GTEX.QDT8.0006.SM.CXZJC	Whole.Blood	GTEX.QDT8	30.39	4	F
GTEX.12ZZX.0005.SM.5O9A9	Whole.Blood	GTEX.12ZZX	40.49	1	F
GTEX.YFC4.0006.SM.4RGLV	Whole.Blood	GTEX.YFC4	40.49	1	F
GTEX.13FTY.0005.SM.5NQ78	Whole.Blood	GTEX.13FTY	40.49	2	F
GTEX.1H1DF.0005.SM.ADEGU	Whole.Blood	GTEX.1H1DF	40.49	2	F
GTEX.11P82.0006.SM.5N9FY	Whole.Blood	GTEX.11P82	20.29	1	M
GTEX.12126.0006.SM.5O9B8	Whole.Blood	GTEX.12126	20.29	1	M
GTEX.R55E.0006.SM.2TC5G	Whole.Blood	GTEX.R55E	20.29	1	M
GTEX.XQ3S.0006.SM.4BOQ4	Whole.Blood	GTEX.XQ3S	20.29	1	M
GTEX.ZVTK.0006.SM.57WBK	Whole.Blood	GTEX.ZVTK	20.29	1	M
GTEX.12WSE.0005.SM.5NQAE	Whole.Blood	GTEX.12WSE	20.29	2	M
GTEX.T5JC.0006.SM.EZ6L9	Whole.Blood	GTEX.T5JC	20.29	2	M
GTEX.WHSE.0006.SM.3NMBW	Whole.Blood	GTEX.WHSE	20.29	3	M
GTEX.11ZUS.0006.SM.5O9AJ	Whole.Blood	GTEX.11ZUS	30.39	1	M
