# Supplementary material for: Fast evolutionary turnover and overlapping variances of sex-biased gene expression patterns defy a simple binary sex classification of somatic tissues
Source: eLife. 2025 Sep 17;13:RP99602. doi: 10.7554/eLife.99602 (PMC12443475; doi:10.7554/eLife.99602)
Supplement: Figure 7—source data 3. [file elife-99602-fig7-data3.xlsx]

## Sheet: human sex-biased N
Figure 7 - figure supplement 2
Numbers of sex-biased genes found in the human organ samples
Comparisons used for the Figure are highlighted in yellow
	Sex-biased gene numbers calculated analogous to mouse statistic				GTEx list of sex biase genes (Olia et al. 2020)
tissue	female-biased	male-biased without Y	Y-chromosomal	sum male-biased	female-biased	male-biased (Y-chromosome excluded)
Adipose.Subcutaneous	1725	378	22	400	1479	1475
Adipose.Visceral.Omentum	1	0	5	5	1178	1260
Artery.Aorta	33	12	20	32	1863	1879
Artery.Tibial	11	3	18	21	1847	1802
Brain.Amygdala	1	1	4	5	1216	1181
Brain.Anterior.cingulate.cortex.BA24	1	3	17	20	1031	1049
Brain.Caudate.basal.ganglia	1	0	8	8	1141	1062
Brain.Cerebellar.Hemisphere	1	20	17	37	517	579
Brain.Cerebellum	15	60	17	77	492	514
Brain.Cortex	2	3	19	22	1086	1056
Brain.Hippocampus	1	29	17	46	1349	1275
Brain.Nucleus.accumbens.basal.ganglia	2	4	18	22	1120	1090
Brain.Spinal.cord.cervical.c.1	1	1	4	5	1505	1455
Brain.Substantia.nigra	1	0	4	4	1296	1241
Breast.Mammary.Tissue	10628	1128	23	1151	777	649
Cells.Cultured.fibroblasts	10	1	17	18	1771	1316
Esophagus.Mucosa	1	2	20	22	1311	1235
Heart.Atrial.Appendage	1	3	6	9	858	797
Lung	1	0	5	5	1098	1010
Muscle.Skeletal	86	7	11	18	1398	1468
Nerve.Tibial	58	9	19	28	1230	1404
OvaTes	9212	13640	25	13665	n.a.	n.a.
Pituitary	97	19	16	35	621	799
Skin.Not.Sun.Exposed.Suprapubic	9	8	18	26	2133	2037
Skin.Sun.Exposed.Lower.leg	14	0	19	19	2297	2261
Thyroid	7	7	20	27	1249	1243
Whole.Blood	1	0	4	4	933	777
