# Supplementary material for: Fast evolutionary turnover and overlapping variances of sex-biased gene expression patterns defy a simple binary sex classification of somatic tissues
Source: eLife. 2025 Sep 17;13:RP99602. doi: 10.7554/eLife.99602 (PMC12443475; doi:10.7554/eLife.99602)
Supplement: Table 1—source data 1. — Additional tabs include lists of sex-biased genes for the cell types in DLPFC samples and MTG samples. [file elife-99602-table1-data1.xlsx]

## Sheet: single cell comp
Table 1 - source data 1
Comparison of genes shared in the single cell data between the two brain tissues, DLPFC and MTG
The table summarizes the number of these genes
	female-biased								male-biased
	MTG				DLPFC				MTG				DLPFC
Astrocyte	ENSG00000172572	PDE3A	protein_coding	chr12	ENSG00000172572	PDE3A	protein_coding	chr12	ENSG00000114374	USP9Y	protein_coding	chrY	ENSG00000114374	USP9Y	protein_coding	chrY
	ENSG00000147050	KDM6A	protein_coding	chrX	ENSG00000147050	KDM6A	protein_coding	chrX	ENSG00000165246	NLGN4Y	protein_coding	chrY	ENSG00000165246	NLGN4Y	protein_coding	chrY
	ENSG00000225470	JPX	lincRNA	chrX	ENSG00000225470	JPX	lincRNA	chrX	ENSG00000176728	TTTY14	lincRNA	chrY	ENSG00000176728	TTTY14	lincRNA	chrY
	ENSG00000229807	XIST	lincRNA	chrX	ENSG00000229807	XIST	lincRNA	chrX	ENSG00000183878	UTY	protein_coding	chrY	ENSG00000183878	UTY	protein_coding	chrY
					ENSG00000143850	PLEKHA6	protein_coding	chr1	ENSG00000113916	BCL6	protein_coding	chr3
					ENSG00000185942	NKAIN3	protein_coding	chr8	ENSG00000033327	GAB2	protein_coding	chr11
					ENSG00000186815	TPCN1	protein_coding	chr12
L2_3_IT	ENSG00000229807	XIST	lincRNA	chrX	ENSG00000229807	XIST	lincRNA	chrX	ENSG00000114374	USP9Y	protein_coding	chrY	ENSG00000114374	USP9Y	protein_coding	chrY
	ENSG00000168702	LRP1B	protein_coding	chr2					ENSG00000165246	NLGN4Y	protein_coding	chrY	ENSG00000165246	NLGN4Y	protein_coding	chrY
	ENSG00000152208	GRID2	protein_coding	chr4					ENSG00000176728	TTTY14	lincRNA	chrY	ENSG00000176728	TTTY14	lincRNA	chrY
	ENSG00000223838	AC007091.1	lincRNA	chr7					ENSG00000183878	UTY	protein_coding	chrY	ENSG00000183878	UTY	protein_coding	chrY
													ENSG00000248673	LINC01331	lincRNA	chr5
L4_IT	ENSG00000229807	XIST	lincRNA	chrX	ENSG00000229807	XIST	lincRNA	chrX	ENSG00000114374	USP9Y	protein_coding	chrY	ENSG00000114374	USP9Y	protein_coding	chrY
									ENSG00000165246	NLGN4Y	protein_coding	chrY	ENSG00000165246	NLGN4Y	protein_coding	chrY
									ENSG00000176728	TTTY14	lincRNA	chrY	ENSG00000176728	TTTY14	lincRNA	chrY
									ENSG00000183878	UTY	protein_coding	chrY	ENSG00000183878	UTY	protein_coding	chrY
									ENSG00000099715	PCDH11Y	protein_coding	chrY	ENSG00000248673	LINC01331	lincRNA	chr5
L5_IT	ENSG00000229807	XIST	lincRNA	chrX	ENSG00000229807	XIST	lincRNA	chrX	ENSG00000114374	USP9Y	protein_coding	chrY	ENSG00000114374	USP9Y	protein_coding	chrY
									ENSG00000165246	NLGN4Y	protein_coding	chrY	ENSG00000165246	NLGN4Y	protein_coding	chrY
									ENSG00000176728	TTTY14	lincRNA	chrY	ENSG00000176728	TTTY14	lincRNA	chrY
									ENSG00000183878	UTY	protein_coding	chrY	ENSG00000183878	UTY	protein_coding	chrY
									ENSG00000099715	PCDH11Y	protein_coding	chrY
L6_IT	ENSG00000229807	XIST	lincRNA	chrX	ENSG00000229807	XIST	lincRNA	chrX	ENSG00000114374	USP9Y	protein_coding	chrY	ENSG00000114374	USP9Y	protein_coding	chrY
					ENSG00000198838	RYR3	protein_coding	chr15	ENSG00000165246	NLGN4Y	protein_coding	chrY	ENSG00000165246	NLGN4Y	protein_coding	chrY
									ENSG00000176728	TTTY14	lincRNA	chrY	ENSG00000176728	TTTY14	lincRNA	chrY
									ENSG00000183878	UTY	protein_coding	chrY	ENSG00000183878	UTY	protein_coding	chrY
													ENSG00000053108	FSTL4	protein_coding	chr5
													ENSG00000179603	GRM8	protein_coding	chr7
Lamp5_Lhx6	ENSG00000229807	XIST	lincRNA	chrX	ENSG00000229807	XIST	lincRNA	chrX	ENSG00000099715	PCDH11Y	protein_coding	chrY	ENSG00000099715	PCDH11Y	protein_coding	chrY
	ENSG00000134533	RERG	protein_coding	chr12					ENSG00000114374	USP9Y	protein_coding	chrY	ENSG00000114374	USP9Y	protein_coding	chrY
									ENSG00000165246	NLGN4Y	protein_coding	chrY	ENSG00000165246	NLGN4Y	protein_coding	chrY
									ENSG00000176728	TTTY14	lincRNA	chrY	ENSG00000176728	TTTY14	lincRNA	chrY
									ENSG00000183878	UTY	protein_coding	chrY	ENSG00000183878	UTY	protein_coding	chrY
Microglia-PVM	ENSG00000005889	ZFX	protein_coding	chrX	ENSG00000005889	ZFX	protein_coding	chrX	ENSG00000099725	PRKY	transcribed_unprocessed_pseudogene	chrY	ENSG00000099725	PRKY	transcribed_unprocessed_pseudogene	chrY
	ENSG00000147050	KDM6A	protein_coding	chrX	ENSG00000147050	KDM6A	protein_coding	chrX	ENSG00000114374	USP9Y	protein_coding	chrY	ENSG00000114374	USP9Y	protein_coding	chrY
	ENSG00000225470	JPX	lincRNA	chrX	ENSG00000225470	JPX	lincRNA	chrX	ENSG00000165246	NLGN4Y	protein_coding	chrY	ENSG00000165246	NLGN4Y	protein_coding	chrY
	ENSG00000229807	XIST	lincRNA	chrX	ENSG00000229807	XIST	lincRNA	chrX	ENSG00000176728	TTTY14	lincRNA	chrY	ENSG00000176728	TTTY14	lincRNA	chrY
	ENSG00000183943	PRKX	protein_coding	chrX	ENSG00000159023	EPB41	protein_coding	chr1	ENSG00000183878	UTY	protein_coding	chrY	ENSG00000183878	UTY	protein_coding	chrY
					ENSG00000184005	ST6GALNAC3	protein_coding	chr1	ENSG00000231535	LINC00278	lincRNA	chrY	ENSG00000231535	LINC00278	lincRNA	chrY
					ENSG00000151422	FER	protein_coding	chr5	ENSG00000166710	B2M	protein_coding	chr15	ENSG00000188641	DPYD	protein_coding	chr1
					ENSG00000182578	CSF1R	protein_coding	chr5					ENSG00000177675	CD163L1	protein_coding	chr12
					ENSG00000249738	AC008697.1	antisense	chr5					ENSG00000258667	HIF1A-AS2	lincRNA	chr14
					ENSG00000171587	DSCAM	protein_coding	chr21					ENSG00000140575	IQGAP1	protein_coding	chr15
													ENSG00000103381	CPPED1	protein_coding	chr16
													ENSG00000109667	SLC2A9	protein_coding	chr4
													ENSG00000131171	SH3BGRL	protein_coding	chrX
Oligodendrocyte	ENSG00000172260	NEGR1	protein_coding	chr1	ENSG00000172260	NEGR1	protein_coding	chr1	ENSG00000114374	USP9Y	protein_coding	chrY	ENSG00000114374	USP9Y	protein_coding	chrY
	ENSG00000225470	JPX	lincRNA	chrX	ENSG00000225470	JPX	lincRNA	chrX	ENSG00000165246	NLGN4Y	protein_coding	chrY	ENSG00000165246	NLGN4Y	protein_coding	chrY
	ENSG00000229807	XIST	lincRNA	chrX	ENSG00000229807	XIST	lincRNA	chrX	ENSG00000176728	TTTY14	lincRNA	chrY	ENSG00000176728	TTTY14	lincRNA	chrY
	ENSG00000147050	KDM6A	protein_coding	chrX	ENSG00000033122	LRRC7	protein_coding	chr1	ENSG00000183878	UTY	protein_coding	chrY	ENSG00000183878	UTY	protein_coding	chrY
					ENSG00000174469	CNTNAP2	protein_coding	chr7	ENSG00000141542	RAB40B	protein_coding	chr17
					ENSG00000185053	SGCZ	protein_coding	chr8
OPC	ENSG00000186472	PCLO	protein_coding	chr7	ENSG00000186472	PCLO	protein_coding	chr7	ENSG00000099715	PCDH11Y	protein_coding	chrY	ENSG00000099715	PCDH11Y	protein_coding	chrY
	ENSG00000229807	XIST	lincRNA	chrX	ENSG00000229807	XIST	lincRNA	chrX	ENSG00000114374	USP9Y	protein_coding	chrY	ENSG00000114374	USP9Y	protein_coding	chrY
	ENSG00000174473	GALNTL6	protein_coding	chr4	ENSG00000150361	KLHL1	protein_coding	chr13	ENSG00000165246	NLGN4Y	protein_coding	chrY	ENSG00000165246	NLGN4Y	protein_coding	chrY
	ENSG00000184305	CCSER1	protein_coding	chr4					ENSG00000176728	TTTY14	lincRNA	chrY	ENSG00000176728	TTTY14	lincRNA	chrY
	ENSG00000196104	SPOCK3	protein_coding	chr4					ENSG00000183878	UTY	protein_coding	chrY	ENSG00000183878	UTY	protein_coding	chrY
	ENSG00000048052	HDAC9	protein_coding	chr7
	ENSG00000170381	SEMA3E	protein_coding	chr7
Pvalb	ENSG00000229807	XIST	lincRNA	chrX	ENSG00000229807	XIST	lincRNA	chrX	ENSG00000099715	PCDH11Y	protein_coding	chrY	ENSG00000099715	PCDH11Y	protein_coding	chrY
	ENSG00000101846	STS	protein_coding	chrX					ENSG00000114374	USP9Y	protein_coding	chrY	ENSG00000114374	USP9Y	protein_coding	chrY
									ENSG00000165246	NLGN4Y	protein_coding	chrY	ENSG00000165246	NLGN4Y	protein_coding	chrY
									ENSG00000176728	TTTY14	lincRNA	chrY	ENSG00000176728	TTTY14	lincRNA	chrY
									ENSG00000183878	UTY	protein_coding	chrY	ENSG00000183878	UTY	protein_coding	chrY
Sst	ENSG00000229807	XIST	lincRNA	chrX	ENSG00000229807	XIST	lincRNA	chrX	ENSG00000099715	PCDH11Y	protein_coding	chrY	ENSG00000099715	PCDH11Y	protein_coding	chrY
					ENSG00000113805	CNTN3	protein_coding	chr3	ENSG00000114374	USP9Y	protein_coding	chrY	ENSG00000114374	USP9Y	protein_coding	chrY
					ENSG00000188580	NKAIN2	protein_coding	chr6	ENSG00000165246	NLGN4Y	protein_coding	chrY	ENSG00000165246	NLGN4Y	protein_coding	chrY
					ENSG00000152818	UTRN	protein_coding	chr6	ENSG00000176728	TTTY14	lincRNA	chrY	ENSG00000176728	TTTY14	lincRNA	chrY
					ENSG00000165973	NELL1	protein_coding	chr11	ENSG00000183878	UTY	protein_coding	chrY	ENSG00000183878	UTY	protein_coding	chrY
					ENSG00000179399	GPC5	protein_coding	chr13
					ENSG00000182621	PLCB1	protein_coding	chr20
Vip	ENSG00000229807	XIST	lincRNA	chrX	ENSG00000229807	XIST	lincRNA	chrX	ENSG00000099715	PCDH11Y	protein_coding	chrY	ENSG00000099715	PCDH11Y	protein_coding	chrY
									ENSG00000114374	USP9Y	protein_coding	chrY	ENSG00000114374	USP9Y	protein_coding	chrY
									ENSG00000165246	NLGN4Y	protein_coding	chrY	ENSG00000165246	NLGN4Y	protein_coding	chrY
									ENSG00000176728	TTTY14	lincRNA	chrY	ENSG00000176728	TTTY14	lincRNA	chrY
									ENSG00000183878	UTY	protein_coding	chrY	ENSG00000183878	UTY	protein_coding	chrY

## Sheet: DLPFC data
Table 1 - Table supplement 1
Lists of sex-biased genes for the cell types in dorsolateral prefrontal cortex (DLPFC) samples
gene ID		Genename	Genebiotype	Chr	Median_F	Median_M	Ratio	P	Padj	F biased	M biased		H19.33.004	H20.33.014	H21.33.022	H21.33.011	H21.33.033	H21.33.038	H21.33.028	H21.33.019	H20.33.044	H20.33.001	H21.33.040	H21.33.030	individual ID
Astrocyte													F	F	F	F	F	F	M	M	M	M	M	M	sex
8371	ENSG00000143850	PLEKHA6	protein_coding	chr1	2.97441	2.29458	1.29628	0.0021645	0.0444925	YES	NO		3.32502	3.05967	2.74731	2.85312	2.88915	3.3485	2.30087	2.28829	1.86356	2.50078	2.37645	2.17979
8798	ENSG00000147050	KDM6A	protein_coding	chrX	3.32618	2.4325	1.36739	0.0021645	0.0444925	YES	NO		3.20319	3.45261	3.30181	3.22405	3.42923	3.35054	2.46285	2.24929	2.51693	2.22245	2.52387	2.40215
13111	ENSG00000172572	PDE3A	protein_coding	chr12	3.56379	1.79534	1.98502	0.0021645	0.0444925	YES	NO		3.14386	2.30986	3.80124	3.70164	3.8189	3.42594	1.97332	2.21073	1.26954	1.68946	1.75887	1.83182
15568	ENSG00000185942	NKAIN3	protein_coding	chr8	15.707	12	1.30892	0.004329	0.072806	YES	NO		13.1837	15.3057	15.6905	16.2119	16.7255	15.7235	15.3045	12.7058	9.36897	12.5193	11.3602	11.4807
15758	ENSG00000186815	TPCN1	protein_coding	chr12	3.95666	3.01825	1.31091	0.004329	0.072806	YES	NO		3.96279	4.41092	3.88517	3.45221	3.95053	3.99273	3.34108	3.17642	2.39198	2.86008	2.45345	3.70321
19392	ENSG00000225470	JPX	lincRNA	chrX	4.62906	3.16847	1.46097	0.0021645	0.0444925	YES	NO		4.03457	4.74276	4.65548	4.58809	4.64768	4.61044	2.72228	3.07513	3.48643	2.87591	3.26181	3.95713
20773	ENSG00000229807	XIST	lincRNA	chrX	13.7185	1.00987	13.5844	0.0021645	0.0444925	YES	NO		13.6995	16.914	10.8768	14.5545	13.7375	11.9529	1.00655	1.04717	1.01548	1.01318	1.00535	1.00575
4238	ENSG00000114374	USP9Y	protein_coding	chrY	1.00309	2.65922	0.377214	0.0021645	0.0444925	NO	YES		1.00216	1	1.0061	1.00154	1.00403	1.0105	2.65874	2.49996	2.89774	2.61939	2.6597	2.84853
11393	ENSG00000165246	NLGN4Y	protein_coding	chrY	1.01172	2.66956	0.378983	0.0021645	0.0444925	NO	YES		1.00976	1.01004	1.01511	1.0052	1.0134	1.01565	3.22286	2.5753	2.70036	2.63876	2.94896	2.57138
13843	ENSG00000176728	TTTY14	lincRNA	chrY	1.00559	3.94098	0.255162	0.0021645	0.0444925	NO	YES		1.00536	1.00415	1.00581	1	1.00661	1.00706	3.78921	3.59723	3.96544	3.91652	4.25993	4.01295
15125	ENSG00000183878	UTY	protein_coding	chrY	1.00361	3.92002	0.256022	0.0021645	0.0444925	NO	YES		1.00339	1	1.00376	1.00685	1.00549	1.00345	3.91617	4.28819	3.92387	3.47835	3.82874	4.04343
L2_3_IT
20773	ENSG00000229807	XIST	lincRNA	chrX	13.5277	1.00144	13.5083	0.0021645	0.0116883	YES	NO		8.78863	16.8505	9.22009	15.009	15.9772	12.0463	1.00107	1.06152	1.00433	1.00146	1.00063	1.00141
4238	ENSG00000114374	USP9Y	protein_coding	chrY	1.0049	4.19392	0.239608	0.0021645	0.0116883	NO	YES		1.00353	1.0046	1.00468	1.00895	1.00511	1.00604	3.85034	4.28374	4.10409	4.36572	4.40079	4.05687
11393	ENSG00000165246	NLGN4Y	protein_coding	chrY	1.0086	4.85714	0.207653	0.0021645	0.0116883	NO	YES		1.00328	1.00942	1.00778	1.00603	1.0147	1.0179	5.23418	4.88754	4.62428	4.68555	4.83498	4.87929
13843	ENSG00000176728	TTTY14	lincRNA	chrY	1.00351	5.22457	0.192075	0.0021645	0.0116883	NO	YES		1.00316	1.00287	1.00478	1.00324	1.00378	1.00578	5.35067	5.08099	4.92675	5.20667	5.41665	5.24247
15125	ENSG00000183878	UTY	protein_coding	chrY	1.00478	3.3662	0.298491	0.0021645	0.0116883	NO	YES		1.00445	1.00345	1.00543	1.004	1.00511	1.00916	2.99582	3.36453	3.46615	3.36786	3.37834	3.12037
24582	ENSG00000248673	LINC01331	lincRNA	chr5	1.57165	2.12434	0.739828	0.0151515	0.0681818	NO	YES		1.36561	1.76086	1.6358	1.44641	1.61646	1.52684	2.47489	1.88599	1.92477	2.32392	2.34344	1.6096
L4_IT
20773	ENSG00000229807	XIST	lincRNA	chrX	10.9151	1.00209	10.8923	0.0021645	0.0140693	YES	NO		7.9075	14.3606	8.44101	11.6269	13.2344	10.2033	1.00222	1.0055	1.00292	1.00196	1.00121	1.00135
2091	ENSG00000099715	PCDH11Y	protein_coding	chrY	1.06217	2.63242	0.403494	0.0021645	0.0140693	NO	YES		1.05514	1.06821	1.05612	1.04573	1.07602	1.07982	2.59313	2.98396	2.51958	2.96598	2.37188	2.67171
4238	ENSG00000114374	USP9Y	protein_coding	chrY	1.00629	4.15085	0.242429	0.0021645	0.0140693	NO	YES		1.00636	1.00154	1.00621	1.00339	1.00659	1.00683	3.97507	4.20239	4.17086	4.13084	4.20087	3.85882
11393	ENSG00000165246	NLGN4Y	protein_coding	chrY	1.00657	3.57889	0.281251	0.0021645	0.0140693	NO	YES		1.00381	1.00368	1.00462	1.00851	1.01456	1.0147	3.77998	3.66567	3.48124	3.79869	3.49211	3.41094
13843	ENSG00000176728	TTTY14	lincRNA	chrY	1.00617	4.81006	0.209181	0.0021645	0.0140693	NO	YES		1.00607	1.00202	1.01066	1.0053	1.00628	1.01139	5.06353	4.6767	4.50736	4.86603	5.22301	4.75408
15125	ENSG00000183878	UTY	protein_coding	chrY	1.00397	3.34261	0.300355	0.0021645	0.0140693	NO	YES		1.00075	1.00174	1.00446	1.00348	1.00633	1.00502	3.10159	3.36299	3.32247	3.36275	3.44875	2.99816
L5_IT
20773	ENSG00000229807	XIST	lincRNA	chrX	10.8921	1.00224	10.8678	0.0021645	0.0125541	YES	NO		7.20958	13.2988	8.37884	11.7632	13.0405	10.021	1.0001	1.00311	1.00368	1.00156	1.00185	1.00263
4238	ENSG00000114374	USP9Y	protein_coding	chrY	1.00475	3.90287	0.257439	0.0021645	0.0125541	NO	YES		1.00304	1.00477	1.00311	1.00473	1.00693	1.00494	3.63674	4.13582	3.98532	3.86606	3.87171	3.93402
11393	ENSG00000165246	NLGN4Y	protein_coding	chrY	1.00733	3.79206	0.265641	0.0021645	0.0125541	NO	YES		1.00425	1.00654	1.00399	1.00821	1.02239	1.00811	4.03414	3.98711	3.71746	3.86667	3.46077	3.63284
13843	ENSG00000176728	TTTY14	lincRNA	chrY	1.00424	4.97905	0.201692	0.0021645	0.0125541	NO	YES		1.00433	1.00371	1.00414	1.00529	1.00948	1.00354	5.14904	4.86561	4.65486	4.94396	5.37682	5.01414
15125	ENSG00000183878	UTY	protein_coding	chrY	1.00319	3.17456	0.316009	0.0021645	0.0125541	NO	YES		1.0046	1.00233	1.00285	1.00353	1.00284	1.00405	2.75732	3.3257	3.26656	3.08257	3.42662	2.97877
L6_CT
15499	ENSG00000185666	SYN3	protein_coding	chr22	2.89769	1.89973	1.52531	0.025974	0.0974026	YES	NO		2.13253	3.0365	2.66941	2.75889	3.40598	3.52013	2.81012	1.66265	1.84764	1.82971	1.95183	2.33187
20773	ENSG00000229807	XIST	lincRNA	chrX	11.4887	1.0046	11.4361	0.0021645	0.0108225	YES	NO		8.24011	14.7377	8.56302	12.6111	13.6272	10.3663	1.00062	1.00588	1.00565	1.00354	1.00585	1.00112
2091	ENSG00000099715	PCDH11Y	protein_coding	chrY	1.08898	3.71821	0.292877	0.0021645	0.0108225	NO	YES		1.11163	1.07225	1.08663	1.0725	1.10134	1.09132	5.1548	3.77165	3.50433	4.314	3.66476	3.4258
4238	ENSG00000114374	USP9Y	protein_coding	chrY	1.0035	4.75505	0.211039	0.0021645	0.0108225	NO	YES		1.00377	1.00324	1.00954	1.00645	1	1.00175	4.78962	4.72048	4.67372	4.79584	4.89248	4.52902
7937	ENSG00000140945	CDH13	protein_coding	chr16	1.90443	2.43806	0.781125	0.0151515	0.0649351	NO	YES		1.95782	2.4795	1.85103	1.67042	1.66122	2.102	2.33884	2.20719	2.59536	2.53728	2.57259	2.10842
11393	ENSG00000165246	NLGN4Y	protein_coding	chrY	1.00577	5.6311	0.17861	0.0021645	0.0108225	NO	YES		1.0045	1.00658	1.00602	1.00523	1.01053	1.00552	5.76656	5.39135	6.0705	5.71558	4.53428	5.54662
13843	ENSG00000176728	TTTY14	lincRNA	chrY	1.00261	5.57755	0.179759	0.0021645	0.0108225	NO	YES		1.00741	1.00094	1.00269	1.00254	1	1.0066	6.08524	5.58345	5.38902	5.81663	5.57165	5.46179
15125	ENSG00000183878	UTY	protein_coding	chrY	1.00359	3.32858	0.301507	0.0021645	0.0108225	NO	YES		1.00335	1.004	1.00383	1.00133	1.00149	1.00807	3.17063	3.28678	3.64643	3.36285	3.46578	3.2943
L6_IT
17150	ENSG00000198838	RYR3	protein_coding	chr15	2.12154	1.66992	1.27045	0.004329	0.0179344	YES	NO		1.78231	1.95507	2.0135	2.40868	2.22958	2.24844	1.7474	1.79546	1.7034	1.5933	1.30602	1.63643
20773	ENSG00000229807	XIST	lincRNA	chrX	10.1377	1.00131	10.1244	0.0021645	0.0125541	YES	NO		6.67044	12.7782	7.56408	10.9903	12.7036	9.28505	1.00051	1.00207	1.0018	1.00074	1.00082	1.00353
700	ENSG00000053108	FSTL4	protein_coding	chr5	5.14991	6.59592	0.780772	0.025974	0.0941558	NO	YES		3.1669	5.81264	5.01792	6.26007	5.27636	5.02346	7.28879	6.51709	6.67475	7.55895	5.22625	5.89895
4238	ENSG00000114374	USP9Y	protein_coding	chrY	1.00413	4.23256	0.23724	0.0021645	0.0125541	NO	YES		1.00237	1.00381	1.00321	1.00569	1.00446	1.00555	3.97997	4.33006	4.13668	4.47914	4.31256	4.15256
11393	ENSG00000165246	NLGN4Y	protein_coding	chrY	1.00569	5.69292	0.176656	0.0021645	0.0125541	NO	YES		1.00321	1.00615	1.00523	1.00427	1.01117	1.00978	5.90615	5.90752	5.64616	5.73969	4.75928	5.57451
13843	ENSG00000176728	TTTY14	lincRNA	chrY	1.00302	5.50819	0.182096	0.0021645	0.0125541	NO	YES		1.00168	1.00166	1.00409	1.00296	1.0063	1.00308	5.91253	5.29113	5.38175	5.54269	5.87846	5.47369
14349	ENSG00000179603	GRM8	protein_coding	chr7	1.84929	2.34861	0.787396	0.004329	0.0179344	NO	YES		1.70504	1.9934	1.87797	1.97496	1.80723	1.82061	2.9587	2.47219	2.21418	2.77239	1.97774	2.22503
15125	ENSG00000183878	UTY	protein_coding	chrY	1.00368	3.15041	0.318589	0.0021645	0.0125541	NO	YES		1.00037	1.00745	1.00309	1.00391	1.00524	1.00346	2.94196	3.14646	3.38703	3.1906	3.15435	2.98256
Lamp5_Lhx6
20773	ENSG00000229807	XIST	lincRNA	chrX	11.1191	1.00644	11.0479	0.0021645	0.017316	YES	NO		9.06372	12.8559	8.86879	11.448	13.4878	10.7901	1.00392	1.07122	1.04899	1.00791	1	1.00497
2091	ENSG00000099715	PCDH11Y	protein_coding	chrY	1.03302	4.17472	0.247447	0.0021645	0.017316	NO	YES		1.02602	1.03082	1.03178	1.03427	1.03543	1.06737	4.78257	3.99559	4.35385	4.65588	3.86916	2.76696
4238	ENSG00000114374	USP9Y	protein_coding	chrY	1.0032	4.48443	0.223707	0.0021645	0.017316	NO	YES		1.00137	1.00331	1.00309	1.00529	1.00759	1.00297	4.2632	4.52813	4.36842	4.58596	4.45964	4.50922
11393	ENSG00000165246	NLGN4Y	protein_coding	chrY	1.01026	4.03065	0.250644	0.0021645	0.017316	NO	YES		1.00704	1.00517	1.00968	1.01084	1.01153	1.02757	4.22655	3.95156	4.02479	4.20092	4.03652	3.55319
13843	ENSG00000176728	TTTY14	lincRNA	chrY	1.00242	6.01783	0.166576	0.0021645	0.017316	NO	YES		1.00274	1.00184	1.02811	1.00063	1.00211	1.02537	6.95822	5.54324	5.87615	6.15951	6.48871	5.69133
15125	ENSG00000183878	UTY	protein_coding	chrY	1.00466	3.26124	0.308059	0.0021645	0.017316	NO	YES		1.00445	1.0086	1.00201	1.00381	1.00542	1.00486	3.29935	3.28975	3.23274	3.45845	3.16198	3.00644
Lamp5
4144	ENSG00000113448	PDE4D	protein_coding	chr5	9.72047	7.63465	1.2732	0.025974	0.0779221	YES	NO		9.7004	7.73837	10.3848	9.2299	10.7452	9.74053	8.47719	5.74222	6.31499	8.99886	9.45761	6.79211
15364	ENSG00000185053	SGCZ	protein_coding	chr8	44.2454	35.1836	1.25756	0.0151515	0.0505051	YES	NO		37.6037	43.8238	39.1315	44.6669	46.0981	47.37	42.2599	30.4869	30.8259	38.0909	35.5745	34.7927
19926	ENSG00000227110	LMCD1-AS1	antisense	chr3	3.266	2.56172	1.27493	0.00865801	0.0324675	YES	NO		2.82774	3.37104	3.16095	3.06366	3.89749	3.71218	2.56643	2.05457	2.83354	2.557	2.45434	2.97112
20773	ENSG00000229807	XIST	lincRNA	chrX	11.7712	1.01471	11.6006	0.0021645	0.0108225	YES	NO		9.67526	13.0208	9.0429	11.5907	14.608	11.9517	1.0064	1.32091	1.02075	1.00867	1.00072	1.02651
23939	ENSG00000242808	SOX2-OT	sense_overlapping	chr3	14.5787	9.89806	1.47288	0.00865801	0.0324675	YES	NO		14.351	14.1698	13.4749	15.4386	16.2421	14.8064	14.1805	9.9226	8.4942	13.2089	9.65086	9.87352
2091	ENSG00000099715	PCDH11Y	protein_coding	chrY	1.02596	3.24404	0.31626	0.0021645	0.0108225	NO	YES		1.02134	1.0201	1.02683	1.02508	1.06038	1.07275	3.23567	3.20308	3.40219	3.25461	3.23377	3.25241
4238	ENSG00000114374	USP9Y	protein_coding	chrY	1.00478	3.50297	0.286838	0.0021645	0.0108225	NO	YES		1.01245	1.00416	1.00204	1.0138	1.00434	1.00523	3.4054	3.46011	3.746	3.54582	3.19637	3.55851
11393	ENSG00000165246	NLGN4Y	protein_coding	chrY	1.00997	4.236	0.238426	0.0021645	0.0108225	NO	YES		1.00293	1.00845	1.0115	1.00734	1.01499	1.02977	4.60202	4.27715	3.908	4.19484	4.40001	4.16658
13843	ENSG00000176728	TTTY14	lincRNA	chrY	1.00462	5.32567	0.188637	0.0021645	0.0108225	NO	YES		1.00191	1.00179	1.0077	1.00467	1.00581	1.00456	5.87322	5.09734	5.18024	5.51358	5.4711	5.12978
15125	ENSG00000183878	UTY	protein_coding	chrY	1.00323	3.36527	0.298113	0.0021645	0.0108225	NO	YES		1.00105	1.00205	1.00185	1.00458	1.00441	1.02075	3.41735	3.47149	3.31319	3.70442	3.17348	3.14461
Microglia-PVM
109	ENSG00000005889	ZFX	protein_coding	chrX	2.42868	1.92456	1.26194	0.004329	0.0849681	YES	NO		2.3436	2.5613	2.56441	2.34629	2.51107	2.08038	2.0577	2.18972	1.72324	1.97833	1.8708	1.75611
8798	ENSG00000147050	KDM6A	protein_coding	chrX	4.78199	3.12578	1.52986	0.0021645	0.0735931	YES	NO		4.82035	5.08362	3.70831	4.74363	4.88007	3.82477	3.27049	3.16136	3.1332	3.11835	3.00278	2.96565
9281	ENSG00000151422	FER	protein_coding	chr5	6.82749	5.31114	1.2855	0.00865801	0.0895916	YES	NO		7.16873	6.65891	6.99606	6.22947	7.95946	6.63448	6.64452	3.96529	4.30387	5.47131	5.6738	5.15097
10151	ENSG00000159023	EPB41	protein_coding	chr1	3.83185	3.0305	1.26443	0.0021645	0.0735931	YES	NO		4.0734	3.7413	3.98883	3.45106	3.9224	3.56896	3.35214	2.89083	2.8671	2.95381	3.1072	3.43942
12881	ENSG00000171587	DSCAM	protein_coding	chr21	8.67774	5.52668	1.57015	0.00865801	0.0895916	YES	NO		8.28036	8.29939	5.99756	9.23664	11.0072	9.05608	5.95889	3.13739	5.09447	4.431	7.10718	6.06763
14829	ENSG00000182578	CSF1R	protein_coding	chr5	7.94565	6.05378	1.31251	0.00865801	0.0895916	YES	NO		6.96633	8.6878	7.87661	7.76751	9.56359	8.01469	7.55059	6.01527	6.09229	7.54337	4.97461	5.94654
15141	ENSG00000184005	ST6GALNAC3	protein_coding	chr1	16.1918	8.8313	1.83346	0.00865801	0.0895916	YES	NO		14.3542	12.8618	18.6917	16.5684	20.8209	15.8153	9.64072	8.02188	11.9044	3.50054	4.00614	14.3588
19392	ENSG00000225470	JPX	lincRNA	chrX	4.07616	2.68313	1.51918	0.0021645	0.0735931	YES	NO		3.20585	4.10735	3.37797	4.52594	4.04496	4.16005	2.58544	3.03958	2.82084	2.68438	2.40805	2.68187
20773	ENSG00000229807	XIST	lincRNA	chrX	12.7775	1.00385	12.7284	0.00499812	0.0849681	YES	NO		10.8582	11.8322	12.7919	13.3763	15.2584	12.763	1.00126	1.51187	1.00644	1	1	1.01255
24926	ENSG00000249738	AC008697.1	antisense	chr5	7.58235	1.87405	4.04597	0.0021645	0.0735931	YES	NO		3.65016	7.71507	3.70506	8.15575	7.44963	8.28183	2.14855	1.65508	1.91323	3.2684	1.65782	1.83486
2093	ENSG00000099725	PRKY	transcribed_unprocessed_pseudogene	chrY	1.00375	2.32188	0.432303	0.0021645	0.0735931	NO	YES		1.00334	1.02436	1.01428	1.00417	1.00216	1	2.96526	2.1593	2.07071	3.06882	2.48446	1.9762
2790	ENSG00000103381	CPPED1	protein_coding	chr16	1.61015	2.05534	0.783396	0.00865801	0.0895916	NO	YES		1.97135	1.65826	1.78187	1.45681	1.56204	1.52345	1.97841	2.13228	2.31173	2.27863	1.96609	1.94003
3648	ENSG00000109667	SLC2A9	protein_coding	chr4	2.23408	3.06995	0.727726	0.00865801	0.0895916	NO	YES		2.23052	2.46114	2.39836	2.2203	2.02753	2.23765	3.34797	3.19496	2.3977	2.94494	3.22515	2.72362
4238	ENSG00000114374	USP9Y	protein_coding	chrY	1.00163	3.32114	0.301593	0.00477182	0.0849681	NO	YES		1	1	1.00326	1.00426	1.00408	1	3.56453	2.76754	2.87996	3.26857	3.57886	3.37371
6334	ENSG00000131171	SH3BGRL	protein_coding	chrX	4.26485	6.0478	0.70519	0.00865801	0.0895916	NO	YES		4.32879	4.57547	4.19342	4.20091	3.9338	4.77003	6.1566	7.6787	5.939	6.19734	4.48324	4.80551
7896	ENSG00000140575	IQGAP1	protein_coding	chr15	1.78538	2.2357	0.798576	0.0021645	0.0735931	NO	YES		1.48262	1.92816	1.86833	1.87413	1.53972	1.70243	1.9284	2.88154	2.15134	2.05113	2.32007	2.34152
11393	ENSG00000165246	NLGN4Y	protein_coding	chrY	1.03322	2.66103	0.388279	0.0021645	0.0735931	NO	YES		1.0026	1.05275	1.01738	1.01898	1.04746	1.06921	3.3467	2.1351	2.66364	2.65798	2.65842	2.82862
13843	ENSG00000176728	TTTY14	lincRNA	chrY	1	3.50088	0.285643	0.00366455	0.0849681	NO	YES		1	1	1	1.00938	1	1	4.08593	2.89859	3.28653	3.93064	3.18786	3.71523
14025	ENSG00000177675	CD163L1	protein_coding	chr12	1.41849	2.4532	0.578221	0.004329	0.0849681	NO	YES		1.87756	1.27299	2.09833	1.12594	1.564	1.25584	2.56439	2.67532	1.95348	2.19972	2.5345	2.37191
15125	ENSG00000183878	UTY	protein_coding	chrY	1.00215	4.07546	0.245898	0.00477182	0.0849681	NO	YES		1.00429	1.02592	1	1	1.01225	1	4.34048	3.9757	3.28817	4.17522	4.36624	3.754
16138	ENSG00000188641	DPYD	protein_coding	chr1	4.9087	8.63674	0.568351	0.00865801	0.0895916	NO	YES		3.77083	4.70779	7.33877	5.23477	5.10961	4.12888	6.99509	14.1135	9.52693	10.1923	7.74655	6.41991
21322	ENSG00000231535	LINC00278	lincRNA	chrY	1	4.46201	0.224114	0.00433691	0.0849681	NO	YES		1.004	1	1	1	1.00131	1	5.16214	4.47763	3.33127	4.44639	5.63364	3.97583
27704	ENSG00000258667	HIF1A-AS2	lincRNA	chr14	1.85005	2.88237	0.641851	0.00865801	0.0895916	NO	YES		2.37226	1.19966	2.08214	1.61797	1.27035	2.13428	3.5916	3.11573	2.80804	2.15924	2.27106	2.95671
Oligodendrocyte
495	ENSG00000033122	LRRC7	protein_coding	chr1	8.22807	5.91607	1.3908	0.0021645	0.015392	YES	NO		9.24508	7.82349	6.84912	8.60048	9.63143	7.85566	6.14086	4.20262	5.01292	6.63885	6.23012	5.69128
13035	ENSG00000172260	NEGR1	protein_coding	chr1	5.34018	3.9532	1.35085	0.0021645	0.015392	YES	NO		4.48474	5.77846	4.9019	4.48011	6.16796	5.97067	3.90049	4.3445	3.69199	3.57494	4.41843	4.00592
13450	ENSG00000174469	CNTNAP2	protein_coding	chr7	15.7633	10.7721	1.46335	0.0151515	0.0969697	YES	NO		17.2569	19.4744	16.527	13.8822	13.8957	14.9996	12.4382	8.66247	10.9969	10.5473	15.9822	10.134
15364	ENSG00000185053	SGCZ	protein_coding	chr8	2.01377	1.60839	1.25205	0.0021645	0.015392	YES	NO		2.01928	1.9151	2.00827	2.18474	2.20777	1.79975	1.64765	1.40739	1.71535	1.49668	1.56912	1.75078
19392	ENSG00000225470	JPX	lincRNA	chrX	4.7753	3.40008	1.40447	0.0021645	0.015392	YES	NO		3.68047	4.74522	4.48036	4.80538	4.89619	4.94491	3.18852	3.65778	3.38001	3.20165	3.45029	3.42014
20773	ENSG00000229807	XIST	lincRNA	chrX	13.7522	1.0014	13.733	0.0021645	0.015392	YES	NO		11.9581	17.9924	12.7474	14.0447	15.2382	13.4597	1.0006	1.04651	1.00134	1.00146	1	1.00504
4238	ENSG00000114374	USP9Y	protein_coding	chrY	1.00544	2.13376	0.471204	0.0021645	0.015392	NO	YES		1.00566	1.00282	1.01274	1.00543	1.00544	1.00422	2.08037	2.01184	1.96114	2.20694	2.18716	2.2189
11393	ENSG00000165246	NLGN4Y	protein_coding	chrY	1.01679	2.96436	0.343007	0.0021645	0.015392	NO	YES		1.01678	1.0146	1.01681	1.01057	1.02124	1.03336	3.43124	3.19031	2.95952	2.78298	2.77762	2.96919
13843	ENSG00000176728	TTTY14	lincRNA	chrY	1.00277	2.47468	0.405214	0.0021645	0.015392	NO	YES		1.00278	1.00277	1.00185	1.00462	1.00228	1.00286	2.51664	2.43271	2.7092	2.39455	2.39934	2.69523
15125	ENSG00000183878	UTY	protein_coding	chrY	1.0031	5.34616	0.18763	0.0021645	0.015392	NO	YES		1.00137	1.00349	1.00252	1.00271	1.01026	1.00557	5.29951	6.34529	5.3928	5.58828	5.09117	4.93762
OPC
9175	ENSG00000150361	KLHL1	protein_coding	chr13	3.2282	2.06817	1.5609	0.0021645	0.0290043	YES	NO		3.31533	3.49736	3.03852	3.44211	3.14107	2.50371	2.09773	1.68932	2.03861	1.80045	2.32067	2.18734
15694	ENSG00000186472	PCLO	protein_coding	chr7	2.30424	1.76033	1.30898	0.0021645	0.0290043	YES	NO		2.29871	2.04829	2.30978	2.5659	2.28458	2.33643	1.62669	1.5746	2.03292	1.79635	1.72432	1.9841
20773	ENSG00000229807	XIST	lincRNA	chrX	10.6454	1.0061	10.5809	0.0021645	0.0290043	YES	NO		10.1419	14.1845	8.71346	11.9216	11.149	9.61994	1	1.05154	1.00676	1.01083	1.00544	1.0011
2091	ENSG00000099715	PCDH11Y	protein_coding	chrY	1.05834	2.74585	0.385433	0.0021645	0.0290043	NO	YES		1.05443	1.03763	1.06226	1.04725	1.0747	1.07344	2.94917	3.11818	2.37212	3.22988	2.44711	2.54254
4238	ENSG00000114374	USP9Y	protein_coding	chrY	1.00147	2.94229	0.340372	0.00477182	0.0418593	NO	YES		1	1.00401	1	1.00742	1.00295	1	3.11299	2.79284	3.24709	2.94049	2.94408	2.90421
11393	ENSG00000165246	NLGN4Y	protein_coding	chrY	1.01157	10.1134	0.100023	0.0021645	0.0290043	NO	YES		1.0124	1.00883	1.01073	1	1.01755	1.04174	12.9905	9.56536	11.1997	9.37051	8.09027	10.6614
13843	ENSG00000176728	TTTY14	lincRNA	chrY	1.00061	5.24914	0.190624	0.00477182	0.0418593	NO	YES		1	1.00185	1.00122	1	1.0035	1	6.31581	5.09749	4.65524	5.42633	4.44075	5.40079
15125	ENSG00000183878	UTY	protein_coding	chrY	1.00165	4.07303	0.245922	0.00499812	0.0418593	NO	YES		1.00519	1	1.00169	1	1.0016	1.0047	4.16728	4.11032	4.21029	4.03573	3.93747	3.77717
Pvalb
20773	ENSG00000229807	XIST	lincRNA	chrX	9.34778	1.00319	9.31803	0.0021645	0.00974026	YES	NO		7.76177	11.2579	7.90278	9.76076	11.5158	8.9348	1.00014	1.01226	1.00923	1.0012	1.00034	1.00518
2091	ENSG00000099715	PCDH11Y	protein_coding	chrY	1.07291	2.43191	0.441182	0.0021645	0.00974026	NO	YES		1.06871	1.06308	1.07738	1.04983	1.07712	1.08324	2.75397	2.26278	2.3787	2.59658	2.07385	2.48511
4238	ENSG00000114374	USP9Y	protein_coding	chrY	1.00676	4.21867	0.238644	0.0021645	0.00974026	NO	YES		1.00452	1.00529	1.00287	1.00911	1.00823	1.0135	4.23535	4.18653	4.5561	4.43347	4.102	4.20198
11393	ENSG00000165246	NLGN4Y	protein_coding	chrY	1.00961	3.50784	0.287815	0.0021645	0.00974026	NO	YES		1.00424	1.01147	1.00675	1.00775	1.01669	1.01614	3.77528	3.48951	3.39273	3.65903	3.52617	3.31374
13843	ENSG00000176728	TTTY14	lincRNA	chrY	1.00393	5.97812	0.167934	0.0021645	0.00974026	NO	YES		1.00247	1.00364	1.0077	1.00425	1.00422	1.00264	6.34392	4.93856	5.95755	5.99868	7.0056	5.73918
15125	ENSG00000183878	UTY	protein_coding	chrY	1.0042	3.00179	0.334535	0.0021645	0.00974026	NO	YES		1.00354	1.00282	1.00582	1.00349	1.00486	1.00664	2.82666	3.00427	3.10276	3.09224	2.99931	2.69284
Sncg
20773	ENSG00000229807	XIST	lincRNA	chrX	11.3161	1.00339	11.2779	0.0021645	0.00909091	YES	NO		9.03255	11.7287	8.52017	11.8956	13.8991	10.9035	1.0006	1.3315	1.00706	1.00432	1	1.00246
4238	ENSG00000114374	USP9Y	protein_coding	chrY	1.00676	3.58032	0.281193	0.0021645	0.00909091	NO	YES		1.007	1.00052	1.00653	1.00755	1	1.01679	3.37397	3.5746	4.0116	3.7102	3.27487	3.58604
11393	ENSG00000165246	NLGN4Y	protein_coding	chrY	1.01006	6.24877	0.161642	0.0021645	0.00909091	NO	YES		1.0076	1.01242	1.0088	1.00721	1.0172	1.01133	7.18626	6.33591	6.16164	6.54302	5.63963	5.41289
13843	ENSG00000176728	TTTY14	lincRNA	chrY	1.00327	4.74842	0.211285	0.0021645	0.00909091	NO	YES		1.00734	1.00391	1.00263	1.00243	1.02596	1.00082	4.85498	4.3853	4.33816	4.80973	4.83318	4.68711
15125	ENSG00000183878	UTY	protein_coding	chrY	1.0055	3.23271	0.311038	0.0021645	0.00909091	NO	YES		1.01924	1.00032	1.00616	1.00483	1.00134	1.04112	3.18453	3.39292	3.28089	3.37337	2.99273	3.07169
Sst
4190	ENSG00000113805	CNTN3	protein_coding	chr3	4.961	3.59547	1.37979	0.025974	0.0930736	YES	NO		5.14072	4.18835	5.11279	3.70953	6.1253	4.80921	4.70833	3.34256	3.3632	3.75997	4.13878	3.43098
9462	ENSG00000152818	UTRN	protein_coding	chr6	3.21694	2.57062	1.25143	0.00865801	0.0465368	YES	NO		3.08242	2.99987	2.6423	4.44047	3.9221	3.35146	2.45366	2.24393	2.52226	2.94824	2.61897	2.77363
11561	ENSG00000165973	NELL1	protein_coding	chr11	5.64038	4.29041	1.31465	0.00865801	0.0465368	YES	NO		5.59634	5.80618	5.2269	5.68442	5.21794	6.09915	5.59344	3.80885	4.04674	4.08476	4.49605	4.69745
14317	ENSG00000179399	GPC5	protein_coding	chr13	3.2146	2.51352	1.27892	0.025974	0.0930736	YES	NO		3.57748	3.24082	2.85193	2.52111	6.64018	3.18839	2.79323	2.17177	3.01231	2.24221	2.78484	2.05775
14840	ENSG00000182621	PLCB1	protein_coding	chr20	24.1232	19.222	1.25498	0.025974	0.0930736	YES	NO		27.2055	20.3936	23.2174	23.3824	30.2114	24.8641	24.708	17.6317	17.4954	19.6441	21.2477	18.7999
16123	ENSG00000188580	NKAIN2	protein_coding	chr6	17.0266	12.9701	1.31276	0.025974	0.0930736	YES	NO		19.035	16.5517	17.5016	13.7864	19.6343	14.881	15.5863	11.8146	11.6487	12.6938	15.7577	13.2464
20773	ENSG00000229807	XIST	lincRNA	chrX	11.6813	1.00368	11.6384	0.0021645	0.0155123	YES	NO		10.3305	13.1713	9.48912	12.5167	12.499	10.8636	1.00232	1.07145	1.00529	1.00504	1.00127	1.00228
2091	ENSG00000099715	PCDH11Y	protein_coding	chrY	1.20991	6.08717	0.198764	0.0021645	0.0155123	NO	YES		1.23942	1.16403	1.23378	1.12811	1.26736	1.18605	7.81218	6.38899	5.09956	5.78535	6.64264	5.1291
4238	ENSG00000114374	USP9Y	protein_coding	chrY	1.00537	4.10023	0.245199	0.0021645	0.0155123	NO	YES		1.00555	1.00098	1.00701	1.00516	1.01157	1.0052	4.00336	3.99826	4.40262	4.33438	3.75968	4.1971
11393	ENSG00000165246	NLGN4Y	protein_coding	chrY	1.01342	4.50898	0.224755	0.0021645	0.0155123	NO	YES		1.01144	1.01288	1.01396	1.00557	1.03715	1.03025	4.74436	4.63618	4.13631	4.65263	4.38177	4.20774
13843	ENSG00000176728	TTTY14	lincRNA	chrY	1.00265	5.29367	0.189405	0.0021645	0.0155123	NO	YES		1.00248	1.00282	1.00786	1.00711	1.00141	1.00102	5.28433	4.77347	5.16999	5.30301	6.42958	5.54616
15125	ENSG00000183878	UTY	protein_coding	chrY	1.00591	3.18389	0.315938	0.0021645	0.0155123	NO	YES		1.00344	1.00462	1.00924	1.00355	1.01504	1.00721	2.88393	3.24856	3.20085	3.28887	3.16692	2.93046
Vip
20773	ENSG00000229807	XIST	lincRNA	chrX	11.1649	1.0064	11.0939	0.0021645	0.00685426	YES	NO		7.95396	12.2526	7.93797	11.4945	12.9554	10.8352	1.00837	1.14122	1.00829	1.0045	1.00135	1.00319
2091	ENSG00000099715	PCDH11Y	protein_coding	chrY	1.11598	2.33178	0.478595	0.0021645	0.00685426	NO	YES		1.14942	1.14048	1.13169	1.10027	1.09759	1.09257	2.59498	2.24466	2.4189	2.19516	2.2152	2.80609
4238	ENSG00000114374	USP9Y	protein_coding	chrY	1.00585	4.34318	0.231593	0.0021645	0.00685426	NO	YES		1.00631	1.00343	1.0054	1.00761	1.00422	1.0072	4.27552	4.51348	4.30369	4.38267	4.07377	4.51478
11393	ENSG00000165246	NLGN4Y	protein_coding	chrY	1.01245	4.67113	0.216746	0.0021645	0.00685426	NO	YES		1.00616	1.01924	1.00605	1.00596	1.01873	1.02801	5.34112	4.84262	4.48834	5.01333	4.49965	4.18914
13843	ENSG00000176728	TTTY14	lincRNA	chrY	1.0084	5.22306	0.193066	0.0021645	0.00685426	NO	YES		1.00789	1.0059	1.05218	1.00537	1.0089	1.00999	5.56021	4.94299	5.17308	5.27304	5.73412	5.08777
15125	ENSG00000183878	UTY	protein_coding	chrY	1.0041	3.07336	0.32671	0.0021645	0.00685426	NO	YES		1.00363	1.00197	1.00454	1.00601	1.00365	1.00704	2.89548	3.14421	3.09576	3.2125	3.05097	2.84189

## Sheet: MTG data
Table 1 - table supplement 1
Lists of sex-biased genes for the cell types in middle temporal gyrus (MTG) samples
gene ID		Genename	Genebiotype	Chr	Median_F	Median_M	Ratio	P	Padj	F biased	M biased		H19.33.004	H20.33.014	H21.33.022	H21.33.011	H21.33.033	H21.33.038	H20.33.030	H21.33.028	H21.33.019	H20.33.044	H20.33.001	H21.33.040	H20.33.043	H21.33.030	individual ID
Astrocyte													F	F	F	F	F	F	F	M	M	M	M	M	M	M	sex
8798	ENSG00000147050	KDM6A	protein_coding	chrX	3.27783	2.43422	1.34656	0.000582751	0.0125874	YES	NO		3.32469	3.24914	3.41185	3.27783	3.17983	3.31092	2.97464	2.40774	2.22116	2.43422	2.10097	2.63833	2.59737	2.55454
13111	ENSG00000172572	PDE3A	protein_coding	chr12	3.77318	2.14466	1.75933	0.00407925	0.0550699	YES	NO		3.34678	2.17096	4.78915	3.91983	3.84108	3.77318	3.12835	2.19091	2.46687	1.50232	1.93739	1.97037	2.14466	2.19219
19392	ENSG00000225470	JPX	lincRNA	chrX	4.54348	3.15171	1.44159	0.000582751	0.0125874	YES	NO		4.03692	4.69636	4.33743	5.45535	4.66733	4.54348	4.49078	3.04395	2.82729	3.15171	2.49445	3.3887	3.23163	3.61703
20773	ENSG00000229807	XIST	lincRNA	chrX	11.0708	1.01591	10.8974	0.000582751	0.0125874	YES	NO		11.0708	10.9802	13.2944	12.0704	12.1232	10.9433	9.85426	1.0031	1.01762	1.01591	1.02278	1.00202	1.01442	1.01609
498	ENSG00000033327	GAB2	protein_coding	chr11	2.1112	2.66864	0.791116	0.00699301	0.0755245	NO	YES		1.76011	2.21251	2.15471	2.06745	1.91062	2.16387	2.1112	2.96927	2.83119	2.66864	2.80636	2.57948	2.3864	2.08039
4199	ENSG00000113916	BCL6	protein_coding	chr3	3.23428	5.54937	0.58282	0.00699301	0.0755245	NO	YES		3.96306	3.1901	4.92496	2.88444	3.68199	3.23428	3.05717	3.77444	6.75908	5.54937	9.01658	4.03691	6.52692	4.02666
4238	ENSG00000114374	USP9Y	protein_coding	chrY	1.00174	2.61309	0.383354	0.00214071	0.0330281	NO	YES		1.00274	1.00949	1.00174	1.00161	1.00639	1	1	2.60128	2.48382	2.64363	2.38915	2.73453	2.61309	2.75187
11393	ENSG00000165246	NLGN4Y	protein_coding	chrY	1.00993	2.62305	0.385021	0.000582751	0.0125874	NO	YES		1.00281	1.00993	1.01577	1.0063	1.01529	1.00314	1.01571	3.10251	2.52189	2.52876	2.61572	3.24578	2.90593	2.62305
13843	ENSG00000176728	TTTY14	lincRNA	chrY	1.00261	3.90344	0.256853	0.00214071	0.0330281	NO	YES		1.00526	1	1.0055	1.00323	1.00135	1	1.00261	3.71468	3.61705	4.20348	4.06052	4.67834	3.90344	3.54817
15125	ENSG00000183878	UTY	protein_coding	chrY	1.00444	3.90096	0.257486	0.000582751	0.0125874	NO	YES		1.00458	1	1.00405	1.00535	1.00753	1.00444	1.00101	3.81831	4.17575	3.59491	3.33602	3.90096	4.18196	4.14272
L2_3_IT
9379	ENSG00000152208	GRID2	protein_coding	chr4	10.5051	8.20584	1.28019	0.0262238	0.0655594	YES	NO		9.67278	10.1254	10.5051	9.2427	12.9666	10.5398	10.8036	12.8258	7.59216	6.61121	7.99793	8.20584	9.53492	8.24192
12227	ENSG00000168702	LRP1B	protein_coding	chr2	13.6435	10.3544	1.31765	0.0174825	0.0582751	YES	NO		14.6147	9.83274	13.6212	11.4443	13.6435	15.8668	13.6891	11.2923	9.48837	7.61423	10.3338	12.7395	11.076	10.3544
18892	ENSG00000223838	AC007091.1	lincRNA	chr7	2.0593	1.62794	1.26497	0.0262238	0.0655594	YES	NO		2.10468	1.68996	2.0593	1.60166	2.1984	2.06964	1.86715	1.51984	1.79999	1.55151	1.73526	1.64353	1.62794	1.61862
20773	ENSG00000229807	XIST	lincRNA	chrX	12.9582	1.00091	12.9464	0.000582751	0.002331	YES	NO		10.1484	12.3489	13.5602	14.8161	17.8592	12.9582	10.4875	1.00065	1.00174	1.00324	1.00091	1.00053	1.0009	1.00405
4238	ENSG00000114374	USP9Y	protein_coding	chrY	1.00565	4.2194	0.23834	0.000582751	0.002331	NO	YES		1.00439	1.00803	1.00389	1.00565	1.01465	1.0057	1.00504	3.46924	4.40597	4.3636	4.18469	4.2194	3.94118	4.24646
11393	ENSG00000165246	NLGN4Y	protein_coding	chrY	1.0088	4.94291	0.204091	0.000582751	0.002331	NO	YES		1.00543	1.00517	1.009	1.00704	1.02901	1.01019	1.0088	5.39351	5.06242	4.76333	4.60855	4.95343	4.94291	4.87611
13843	ENSG00000176728	TTTY14	lincRNA	chrY	1.00379	5.28003	0.19011	0.000582751	0.002331	NO	YES		1.00372	1.00485	1.0035	1.00362	1.0074	1.00599	1.00379	5.39978	5.21563	5.28003	5.20595	5.37178	5.20205	5.63625
15125	ENSG00000183878	UTY	protein_coding	chrY	1.00517	3.28199	0.306268	0.000582751	0.002331	NO	YES		1.00819	1.00517	1.00541	1.00378	1.00643	1.00361	1.00343	2.97281	3.46092	3.6201	3.2457	3.28199	3.19653	3.36719
L4_IT
20773	ENSG00000229807	XIST	lincRNA	chrX	12.0223	1.00209	11.9972	0.000582751	0.00242813	YES	NO		9.46583	13.6059	11.1221	13.1199	14.5306	12.0223	10.485	1.00062	1.00227	1.00383	1.00209	1.00207	1.00122	1.02695
2091	ENSG00000099715	PCDH11Y	protein_coding	chrY	1.0787	3.36533	0.320534	0.000582751	0.00242813	NO	YES		1.10015	1.06346	1.08809	1.07428	1.09631	1.0787	1.05899	3.84996	3.43551	3.27706	3.61646	3.30953	3.13927	3.36533
4238	ENSG00000114374	USP9Y	protein_coding	chrY	1.00399	4.27744	0.234718	0.000582751	0.00242813	NO	YES		1.00399	1.00676	1.00408	1.00348	1.00597	1.00249	1.0036	4.01643	4.51736	4.63535	4.44078	4.27744	4.07337	4.15486
11393	ENSG00000165246	NLGN4Y	protein_coding	chrY	1.00861	3.53305	0.285478	0.000582751	0.00242813	NO	YES		1.0051	1.00444	1.00546	1.01188	1.02402	1.01241	1.00861	3.76452	3.58048	3.46051	3.53305	3.5979	3.45521	3.23409
13843	ENSG00000176728	TTTY14	lincRNA	chrY	1.00822	4.76317	0.211671	0.000582751	0.00242813	NO	YES		1.00846	1.00575	1.00822	1.00192	1.01438	1.00467	1.00886	4.9993	4.57788	4.58911	4.92238	5.1679	4.64054	4.76317
15125	ENSG00000183878	UTY	protein_coding	chrY	1.00354	3.24123	0.309616	0.000582751	0.00242813	NO	YES		1.00519	1.00545	1.00274	1.00321	1.00803	1.00238	1.00354	3.05506	3.36281	3.62052	3.24123	3.49456	3.09489	3.13009
L5_IT
20773	ENSG00000229807	XIST	lincRNA	chrX	11.2797	1.00169	11.2607	0.000582751	0.00213675	YES	NO		8.70223	11.7363	11.2797	12.4488	14.0044	11.0796	10.0298	1	1.00348	1.00434	1.0015	1.00169	1.00133	1.02132
2091	ENSG00000099715	PCDH11Y	protein_coding	chrY	1.04565	2.02337	0.516788	0.000582751	0.00213675	NO	YES		1.04561	1.04565	1.06016	1.0342	1.08599	1.06193	1.04084	2.1748	2.14576	1.77181	2.02337	1.99957	2.04469	2.01325
4238	ENSG00000114374	USP9Y	protein_coding	chrY	1.00458	4.09133	0.24554	0.000582751	0.00213675	NO	YES		1.00458	1.00485	1.00272	1.00334	1.00799	1.00339	1.00502	3.48379	4.09133	4.18025	3.85866	4.10871	3.7023	4.16628
11393	ENSG00000165246	NLGN4Y	protein_coding	chrY	1.00569	3.87303	0.259666	0.000582751	0.00213675	NO	YES		1.0047	1.00371	1.00569	1.00505	1.0305	1.01436	1.00961	4.00223	3.87303	4.04018	3.80694	3.81336	3.99345	3.79829
13843	ENSG00000176728	TTTY14	lincRNA	chrY	1.00651	5.02474	0.20031	0.000582751	0.00213675	NO	YES		1.00567	1.00554	1.01114	1.00235	1.01343	1.00651	1.00726	4.98999	4.80424	5.1318	4.84396	5.49678	5.02474	5.24974
15125	ENSG00000183878	UTY	protein_coding	chrY	1.003	3.13508	0.319928	0.000582751	0.00213675	NO	YES		1.0049	1.00202	1.003	1.00297	1.00405	1.00528	1.00234	2.6297	3.21732	3.38594	2.94321	3.24699	2.93163	3.13508
L6_IT_Car3
20773	ENSG00000229807	XIST	lincRNA	chrX	9.65084	1.00082	9.64294	0.00206878	0.0154131	YES	NO		7.36106	10.1001	8.60305	11.728	12.557	9.65084	9.10957	1	1.00215	1.00524	1.00183	1.00082	1	1
4238	ENSG00000114374	USP9Y	protein_coding	chrY	1.00274	3.97426	0.252309	0.000582751	0.00699301	NO	YES		1.00274	1.00272	1.00361	1.00241	1.00888	1.00148	1.00415	3.80347	3.73133	3.97412	3.97426	4.30557	4.09181	4.01991
11393	ENSG00000165246	NLGN4Y	protein_coding	chrY	1.00704	7.54804	0.133418	0.000582751	0.00699301	NO	YES		1.0034	1.00743	1.00238	1.00704	1.02617	1.0064	1.00789	7.64173	6.76977	7.73962	7.99203	7.16167	7.54804	6.82519
13843	ENSG00000176728	TTTY14	lincRNA	chrY	1.00225	5.32855	0.188091	0.00214071	0.0154131	NO	YES		1.00388	1	1.00225	1.0071	1.01157	1	1.00188	5.46121	4.83897	4.92128	5.52289	5.45631	4.96129	5.32855
15125	ENSG00000183878	UTY	protein_coding	chrY	1.00357	3.42246	0.29323	0.000582751	0.00699301	NO	YES		1.00393	1.00069	1.00413	1.00095	1.00357	1	1.00534	3.43177	3.35559	3.62265	3.42246	3.48525	3.17878	3.33583
L6_IT
20773	ENSG00000229807	XIST	lincRNA	chrX	10.0406	1.00114	10.0292	0.000582751	0.00361305	YES	NO		7.33405	9.85786	10.0406	10.7853	15.1858	10.4895	8.74422	1.00099	1.00114	1.00381	1.0004	1.00017	1.00139	1.0026
4238	ENSG00000114374	USP9Y	protein_coding	chrY	1.00318	4.152	0.241614	0.000582751	0.00361305	NO	YES		1.0031	1.00541	1.00269	1.00318	1.00315	1.00621	1.00368	3.59394	4.26684	4.05952	4.152	4.2163	3.85444	4.34882
11393	ENSG00000165246	NLGN4Y	protein_coding	chrY	1.00637	5.76625	0.174528	0.000582751	0.00361305	NO	YES		1.00536	1.00247	1.007	1.00614	1.02723	1.0074	1.00637	5.948	5.94219	5.588	5.33766	5.08327	5.76625	6.13978
13843	ENSG00000176728	TTTY14	lincRNA	chrY	1.00399	5.66696	0.177165	0.000582751	0.00361305	NO	YES		1.00419	1.00256	1.00455	1.00399	1.00232	1.0053	1.00319	5.82829	5.62085	5.64842	5.85485	5.65907	5.66696	6.01011
15125	ENSG00000183878	UTY	protein_coding	chrY	1.00351	3.12787	0.320827	0.000582751	0.00361305	NO	YES		1.0063	1.00382	1.00165	1.00342	1.00848	1.00274	1.00351	2.73484	3.16528	3.27625	3.06762	3.19585	2.87035	3.12787
Lamp5_Lhx6
6827	ENSG00000134533	RERG	protein_coding	chr12	5.70037	4.53237	1.2577	0.002331	0.013653	YES	NO		5.10231	5.0679	5.86326	5.31559	5.97832	5.70693	5.70037	4.37843	4.52372	4.16193	4.77191	4.53237	4.90101	5.11687
20773	ENSG00000229807	XIST	lincRNA	chrX	11.6261	1.00691	11.5463	0.000582751	0.00597319	YES	NO		9.16359	10.1768	11.7017	11.6261	16.4983	12.0484	10.9059	1.00691	1.02842	1.02437	1.00139	1	1.00655	1.00711
2091	ENSG00000099715	PCDH11Y	protein_coding	chrY	1.06078	4.70825	0.225301	0.000582751	0.00597319	NO	YES		1.04339	1.03579	1.06592	1.03338	1.11894	1.12637	1.06078	6.13841	4.67708	5.69505	5.58551	4.70825	4.45967	3.70575
4238	ENSG00000114374	USP9Y	protein_coding	chrY	1.00339	4.42927	0.226535	0.00214071	0.013653	NO	YES		1.00443	1.00444	1.0024	1.00698	1	1	1.00339	3.76555	4.97522	4.62753	4.63034	3.75615	4.15834	4.42927
11393	ENSG00000165246	NLGN4Y	protein_coding	chrY	1.00903	3.85452	0.261777	0.000582751	0.00597319	NO	YES		1.00903	1.00857	1.02391	1.00171	1.02744	1.00862	1.01806	3.96957	3.83571	3.70566	3.90156	4.48339	3.85452	3.58749
13843	ENSG00000176728	TTTY14	lincRNA	chrY	1	6.13511	0.162996	0.00192951	0.013653	NO	YES		1.0058	1.00275	1.00478	1	1	1	1	6.23583	5.46652	6.20881	5.9388	6.95437	6.13511	5.84863
15125	ENSG00000183878	UTY	protein_coding	chrY	1.00667	3.21413	0.3132	0.000582751	0.00597319	NO	YES		1.00776	1.00107	1.00494	1.00667	1	1.02136	1.0068	2.87355	3.43204	3.40259	3.21413	3.37164	3.17969	3.20198
Microglia-PVM
109	ENSG00000005889	ZFX	protein_coding	chrX	2.37509	1.88699	1.25867	0.000582751	0.0261072	YES	NO		2.218	2.31653	2.53642	2.43729	2.31757	2.42376	2.37509	1.95947	1.71349	1.90854	2.00948	1.88699	1.80494	1.8687
8798	ENSG00000147050	KDM6A	protein_coding	chrX	4.66274	3.09701	1.50556	0.000582751	0.0261072	YES	NO		4.80376	4.80392	4.25394	4.66274	4.43094	4.87491	4.30565	3.09701	3.05899	3.04465	3.08644	3.52822	3.14295	3.47348
15134	ENSG00000183943	PRKX	protein_coding	chrX	2.06645	1.61785	1.27728	0.002331	0.043512	YES	NO		2.18022	2.10757	2.00149	2.12227	1.83511	1.94542	2.06645	1.61785	1.47577	1.44764	1.73788	1.96535	1.62824	1.5198
19392	ENSG00000225470	JPX	lincRNA	chrX	4.15128	2.77602	1.49541	0.000582751	0.0261072	YES	NO		3.06282	4.57075	3.39781	4.98148	4.17972	4.05463	4.15128	2.62221	2.93385	2.81207	2.61863	2.81813	2.77602	2.74574
20773	ENSG00000229807	XIST	lincRNA	chrX	14.0213	1	14.0213	0.00171087	0.043512	YES	NO		10.5248	12.9774	14.0213	13.6838	15.0727	14.733	14.1103	1	1	1.02182	1.00221	1	1	1
2093	ENSG00000099725	PRKY	transcribed_unprocessed_pseudogene	chrY	1.00645	2.17825	0.462045	0.000582751	0.0261072	NO	YES		1.00525	1	1.00556	1.01466	1.01103	1.00757	1.00645	2.68928	2.04871	2.16263	3.18173	2.51312	2.17825	1.86697
4238	ENSG00000114374	USP9Y	protein_coding	chrY	1.00364	3.02957	0.331281	0.00206878	0.043512	NO	YES		1	1.05104	1	1	1.0098	1.01628	1.00364	3.46543	3.01565	2.62673	2.9675	3.24244	3.2641	3.02957
11393	ENSG00000165246	NLGN4Y	protein_coding	chrY	1.0091	2.73019	0.369607	0.000582751	0.0261072	NO	YES		1.00514	1.00139	1.00747	1.01613	1.01658	1.0091	1.01862	3.49494	2.29508	2.7881	2.73019	2.56667	3.37778	2.34294
11741	ENSG00000166710	B2M	protein_coding	chr15	3.35752	4.50839	0.744727	0.002331	0.043512	NO	YES		3.09347	3.35752	3.23174	3.04712	3.5895	3.41435	3.83235	5.39513	3.56986	4.50839	4.22776	4.66909	4.0652	5.90758
13843	ENSG00000176728	TTTY14	lincRNA	chrY	1	3.57817	0.279473	0.00192951	0.043512	NO	YES		1	1.01298	1.00219	1	1	1	1.00963	3.9157	3.23277	3.87466	3.88339	2.91749	3.57817	3.07626
15125	ENSG00000183878	UTY	protein_coding	chrY	1.00095	3.86404	0.259044	0.00206878	0.043512	NO	YES		1.01679	1.03566	1.00095	1	1.00516	1	1	4.31636	3.79446	3.56101	3.86404	4.38757	4.44141	3.60117
21322	ENSG00000231535	LINC00278	lincRNA	chrY	1	4.35171	0.229795	0.00192951	0.043512	NO	YES		1	1	1.00113	1	1.00327	1	1.00148	4.86747	3.44654	4.07368	4.79443	4.98902	4.35171	4.146
Oligodendrocyte
8798	ENSG00000147050	KDM6A	protein_coding	chrX	6.25655	4.51564	1.38553	0.000582751	0.00815851	YES	NO		6.44247	6.25655	6.87044	5.45078	6.01814	6.66536	5.53329	4.09309	4.66732	4.66853	4.48054	4.38502	4.51564	4.60644
13035	ENSG00000172260	NEGR1	protein_coding	chr1	5.40851	3.50479	1.54317	0.00699301	0.0611888	YES	NO		4.42609	4.34142	5.40851	4.19455	5.77673	5.949	5.51222	4.11402	4.29211	2.78455	3.17459	3.50479	4.86446	2.85572
19392	ENSG00000225470	JPX	lincRNA	chrX	4.68547	3.38199	1.38542	0.000582751	0.00815851	YES	NO		3.88988	5.0097	4.26422	5.19363	4.68547	4.6674	4.74631	3.35516	3.41842	3.38542	2.84506	3.43265	3.34357	3.38199
20773	ENSG00000229807	XIST	lincRNA	chrX	13.4554	1.00139	13.4367	0.00214071	0.0214071	YES	NO		11.3018	12.1937	13.4554	13.5354	14.1425	13.6782	12.3964	1	1.0012	1.00266	1	1.00351	1.00139	1.00574
4238	ENSG00000114374	USP9Y	protein_coding	chrY	1.003	2.04079	0.491474	0.000582751	0.00815851	NO	YES		1	1.00381	1.003	1.00259	1.0062	1.00122	1.0033	2.0257	2.12059	1.84595	2.11983	1.99664	2.15862	2.04079
8030	ENSG00000141542	RAB40B	protein_coding	chr17	2.84368	3.578	0.794767	0.0110723	0.0861176	NO	YES		3.36617	2.8296	3.09769	3.26212	2.77174	2.84368	2.6287	3.12039	3.6601	3.75983	3.76967	3.55202	3.578	2.91655
11393	ENSG00000165246	NLGN4Y	protein_coding	chrY	1.01189	2.94244	0.343896	0.000582751	0.00815851	NO	YES		1.00249	1.00433	1.01189	1.01189	1.01394	1.01733	1.0265	3.39284	3.23522	2.94244	2.84751	2.46018	3.02752	2.85666
13843	ENSG00000176728	TTTY14	lincRNA	chrY	1.00392	2.46199	0.407765	0.000582751	0.00815851	NO	YES		1.00392	1.00594	1.00329	1.00412	1.00492	1.00221	1.00343	2.41718	2.46199	2.45148	2.34314	2.49765	2.81455	2.67415
15125	ENSG00000183878	UTY	protein_coding	chrY	1.00261	5.5981	0.179098	0.00214071	0.0214071	NO	YES		1	1.00421	1.00336	1.00243	1	1.00261	1.00333	4.40641	5.80147	5.61046	4.84838	5.72451	5.5981	5.13496
OPC
630	ENSG00000048052	HDAC9	protein_coding	chr7	4.97285	3.68566	1.34924	0.00699301	0.034965	YES	NO		4.97285	4.28315	5.24073	3.99182	5.78716	6.13322	4.81317	4.14078	3.48779	4.61869	3.68566	3.38361	3.08854	4.11101
12600	ENSG00000170381	SEMA3E	protein_coding	chr7	3.00903	2.4015	1.25298	0.0174825	0.0655594	YES	NO		2.95824	2.36499	3.00903	3.1725	2.79822	4.12618	3.13262	1.46176	1.42724	3.00102	2.77018	2.63362	2.4015	2.14379
13451	ENSG00000174473	GALNTL6	protein_coding	chr4	2.02751	1.59595	1.27041	0.0110723	0.0452956	YES	NO		1.97843	1.74144	2.22214	2.13016	1.56104	2.33761	2.02751	1.75671	1.38032	1.59595	1.68738	1.4997	1.70406	1.38915
15202	ENSG00000184305	CCSER1	protein_coding	chr4	6.36348	4.13312	1.53963	0.00407925	0.0262238	YES	NO		8.13348	5.10151	5.48596	6.36348	7.06985	7.73332	6.06234	4.6158	4.13312	6.05195	5.40956	3.19632	3.60857	3.76433
15694	ENSG00000186472	PCLO	protein_coding	chr7	2.3006	1.83882	1.25112	0.0110723	0.0452956	YES	NO		2.35475	1.7439	2.3006	2.35371	1.92336	2.58989	2.28741	1.84027	1.62244	1.95946	1.64081	1.67793	1.89976	1.83882
16328	ENSG00000196104	SPOCK3	protein_coding	chr4	4.41212	2.97453	1.4833	0.00699301	0.034965	YES	NO		5.36986	3.53706	5.42686	4.41212	4.4402	4.33031	3.7318	2.97453	2.90029	3.84066	4.16616	3.04568	2.35636	2.71851
20773	ENSG00000229807	XIST	lincRNA	chrX	9.8498	1.00159	9.8342	0.00214071	0.0160553	YES	NO		9.03119	9.80053	9.8498	11.2354	10.1633	10.0411	9.25894	1.00159	1.00761	1.01242	1.00129	1	1.0033	1
2091	ENSG00000099715	PCDH11Y	protein_coding	chrY	1.05495	2.85568	0.369422	0.000582751	0.00874126	NO	YES		1.08604	1.04851	1.05495	1.04885	1.05761	1.05204	1.05768	3.25644	3.16383	2.62407	3.71176	2.26937	2.77064	2.85568
4238	ENSG00000114374	USP9Y	protein_coding	chrY	1.00133	2.96405	0.337826	0.00214071	0.0160553	NO	YES		1.00072	1.00288	1.00133	1.0122	1.00154	1	1	2.8158	2.75291	3.02227	2.79055	2.96405	3.04201	3.10913
11393	ENSG00000165246	NLGN4Y	protein_coding	chrY	1.01051	11.0363	0.0915623	0.000582751	0.00874126	NO	YES		1.00727	1.01691	1.00926	1.01051	1.00916	1.01341	1.01664	11.3754	10.961	10.1478	11.0363	9.00222	11.6901	11.2507
13843	ENSG00000176728	TTTY14	lincRNA	chrY	1.0037	5.0999	0.196807	0.00214071	0.0160553	NO	YES		1.00354	1.00752	1.0037	1.00415	1.0143	1	1	5.39522	5.0999	5.0479	5.66803	4.49283	5.26424	5.09848
15125	ENSG00000183878	UTY	protein_coding	chrY	1.00385	3.83017	0.262091	0.000582751	0.00874126	NO	YES		1.00478	1.00328	1.00034	1.00455	1	1.00385	1.01194	4.01349	3.80136	3.83017	3.85219	3.66531	4.05259	3.77983
Pvalb
2556	ENSG00000101846	STS	protein_coding	chrX	3.14359	2.42357	1.29709	0.0262238	0.0711788	YES	NO		2.25293	2.90589	2.81479	3.14359	3.45542	3.29279	3.18593	2.59729	2.40272	2.28794	2.42357	1.96711	2.78148	2.82473
20773	ENSG00000229807	XIST	lincRNA	chrX	9.87811	1.00247	9.85381	0.000582751	0.00184538	YES	NO		8.36673	9.8912	9.87811	10.2514	12.5337	9.30559	9.01065	1.00071	1.00643	1.00676	1.00058	1.00261	1.00046	1.00247
2091	ENSG00000099715	PCDH11Y	protein_coding	chrY	1.07682	2.78132	0.387159	0.000582751	0.00184538	NO	YES		1.09469	1.07371	1.09427	1.05033	1.13702	1.07682	1.06567	2.84577	2.68134	2.92963	2.90075	2.6655	2.78132	2.75363
4238	ENSG00000114374	USP9Y	protein_coding	chrY	1.00394	4.22376	0.23769	0.000582751	0.00184538	NO	YES		1.00394	1.00422	1.00447	1.00626	1.00117	1.00288	1.00266	3.9742	4.46833	4.60998	4.22376	4.16406	4.16255	4.40124
11393	ENSG00000165246	NLGN4Y	protein_coding	chrY	1.01336	3.5502	0.285436	0.000582751	0.00184538	NO	YES		1.00582	1.01351	1.00858	1.00701	1.03655	1.01336	1.01472	3.57387	3.44547	3.45605	3.60424	3.81409	3.5502	3.37508
13843	ENSG00000176728	TTTY14	lincRNA	chrY	1.00434	5.70916	0.175917	0.000582751	0.00184538	NO	YES		1.00429	1.00231	1.00803	1.00434	1.00954	1.00836	1.00341	5.45621	5.31316	5.96663	5.98479	6.88507	5.69091	5.70916
15125	ENSG00000183878	UTY	protein_coding	chrY	1.00656	2.87121	0.35057	0.000582751	0.00184538	NO	YES		1.00675	1.00251	1.00458	1.00656	1.01082	1.00801	1.00577	2.60925	3.02205	3.15943	2.82229	2.94824	2.80923	2.87121
Sst
20773	ENSG00000229807	XIST	lincRNA	chrX	11.0296	1.00231	11.0042	0.00214071	0.0156985	YES	NO		9.9109	11.9274	11.0088	13.3915	12.5422	10.5917	11.0296	1	1.00663	1.0055	1	1.0042	1.00231	1.00181
2091	ENSG00000099715	PCDH11Y	protein_coding	chrY	1.2034	6.35284	0.189428	0.000582751	0.00641026	NO	YES		1.22299	1.17197	1.21035	1.15365	1.22103	1.2034	1.14641	7.87323	7.29288	6.55893	5.61655	6.35284	5.76344	6.00165
4238	ENSG00000114374	USP9Y	protein_coding	chrY	1.0028	4.14177	0.242119	0.00214071	0.0156985	NO	YES		1.00394	1.00348	1.00115	1.0107	1	1	1.0028	3.56543	4.46995	4.41144	4.24522	3.57706	4.11106	4.14177
11393	ENSG00000165246	NLGN4Y	protein_coding	chrY	1.01289	4.51574	0.224303	0.000582751	0.00641026	NO	YES		1.00605	1.00759	1.01289	1.00881	1.04521	1.02547	1.02125	4.6617	4.53756	4.53456	3.96946	4.30726	4.51574	4.07808
13843	ENSG00000176728	TTTY14	lincRNA	chrY	1.00381	5.09256	0.197112	0.000582751	0.00641026	NO	YES		1.00381	1.00091	1.0047	1.00641	1.02048	1	1.00381	4.92295	4.64153	5.09256	5.04808	6.14564	5.32046	5.39929
15125	ENSG00000183878	UTY	protein_coding	chrY	1.00881	3.05952	0.329728	0.000582751	0.00641026	NO	YES		1.01512	1.00758	1.00888	1.00818	1.01563	1.00881	1.00037	2.9219	3.22961	3.38116	3.05952	2.99933	3.11153	3.05608
Vip
20773	ENSG00000229807	XIST	lincRNA	chrX	10.2181	1.00321	10.1854	0.000582751	0.00145688	YES	NO		8.90876	9.64374	10.2181	11.6716	12.8072	10.9872	9.93133	1.00256	1.0037	1.01249	1.00304	1.00321	1.00241	1.00674
2091	ENSG00000099715	PCDH11Y	protein_coding	chrY	1.12087	2.35066	0.47683	0.000582751	0.00145688	NO	YES		1.15668	1.12087	1.13	1.09244	1.14295	1.11325	1.08698	2.71427	2.14491	2.31868	2.2942	2.35066	2.80253	3.16467
4238	ENSG00000114374	USP9Y	protein_coding	chrY	1.00368	4.59281	0.218534	0.000582751	0.00145688	NO	YES		1.00344	1.00307	1.00368	1.00771	1.01116	1.00341	1.00707	4.07474	4.79902	4.95857	4.37396	3.94008	4.59281	4.7167
11393	ENSG00000165246	NLGN4Y	protein_coding	chrY	1.01043	4.77734	0.211505	0.000582751	0.00145688	NO	YES		1.00596	1.00955	1.01043	1.00807	1.02517	1.01904	1.01768	5.17188	4.85026	4.5612	4.88263	4.77734	4.75541	4.39955
13843	ENSG00000176728	TTTY14	lincRNA	chrY	1.00527	5.3165	0.189085	0.000582751	0.00145688	NO	YES		1.00826	1.00298	1.0253	1.00261	1.01184	1.00442	1.00527	5.3165	5.16475	5.28662	5.21411	6.30061	5.42502	5.50068
15125	ENSG00000183878	UTY	protein_coding	chrY	1.00613	3.05159	0.329707	0.000582751	0.00145688	NO	YES		1.00613	1.00362	1.0055	1.00315	1.0079	1.00719	1.00722	2.761	3.26968	3.12835	3.1295	3.05159	2.99702	3.0502
