# Supplementary material for: Fast evolutionary turnover and overlapping variances of sex-biased gene expression patterns defy a simple binary sex classification of somatic tissues
Source: eLife. 2025 Sep 17;13:RP99602. doi: 10.7554/eLife.99602 (PMC12443475; doi:10.7554/eLife.99602)
Supplement: Figure 8—source data 1. [file elife-99602-fig8-data1.xlsx]

## Sheet: mouse conserved  
Figure 8 - figure supplement 1
Mouse sets of sex-biased genes that occur across all four taxa for each organ
mouse all four taxa brain							mouse all four taxa brain							mouse all four taxa heart							mouse all four taxa heart							mouse all four taxa kidney							mouse all four taxa kidney							mouse all four taxa liver							mouse all four taxa liver
female biased							male biased							female biased							male biased							female biased							male biased							female biased							male biased
gene_ID	Genename	Chr	Start	Genebiotype	Module_label		gene_ID	Genename	Chr	Start	Genebiotype	Module_label		gene_ID	Genename	Chr	Start	Genebiotype	Module_label		gene_ID	Genename	Chr	Start	Genebiotype	Module_label		gene_ID	Genename	Chr	Start	Genebiotype	Module_label		gene_ID	Genename	Chr	Start	Genebiotype	Module_label		gene_ID	Genename	Chr	Start	Genebiotype	Module_label		gene_ID
ENSMUSG00000000787	Ddx3x	X	13147209	protein_coding	28		ENSMUSG00000056673	Kdm5d	Y	897788	protein_coding	NA		ENSMUSG00000000787	Ddx3x	X	13147209	protein_coding	8		ENSMUSG00000045573	Penk	4	4133531	protein_coding	1		ENSMUSG00000000058	Cav2	6	17281184	protein_coding	6		ENSMUSG00000000420	Galnt1	18	24338401	protein_coding	0		ENSMUSG00000000078	Klf6	13	5911481	protein_coding	0		ENSMUSG00000020000
ENSMUSG00000025332	Kdm5c	X	151016016	protein_coding	27		ENSMUSG00000068457	Uty	Y	1096861	protein_coding	NA		ENSMUSG00000025332	Kdm5c	X	151016016	protein_coding	2		ENSMUSG00000056673	Kdm5d	Y	897788	protein_coding	NA		ENSMUSG00000000216	Scnn1g	7	121333702	protein_coding	1		ENSMUSG00000002500	Rpl3l	17	24946794	protein_coding	NA		ENSMUSG00000000957	Mmp14	14	54669069	protein_coding	44		ENSMUSG00000022425
ENSMUSG00000035150	Eif2s3x	X	93232313	protein_coding	34		ENSMUSG00000069045	Ddx3y	Y	1260771	protein_coding	NA		ENSMUSG00000029838	Ptn	6	36691864	protein_coding	1		ENSMUSG00000068457	Uty	Y	1096861	protein_coding	NA		ENSMUSG00000000690	Hoxb6	11	96183302	protein_coding	2		ENSMUSG00000002944	Cd36	5	17986688	protein_coding	0		ENSMUSG00000001128	Cfp	X	20791693	protein_coding	2		ENSMUSG00000024424
ENSMUSG00000037369	Kdm6a	X	18028814	protein_coding	3		ENSMUSG00000069049	Eif2s3y	Y	1010543	protein_coding	NA		ENSMUSG00000031226	Pbdc1	X	104123362	protein_coding	1		ENSMUSG00000069045	Ddx3y	Y	1260771	protein_coding	NA		ENSMUSG00000000732	Icosl	10	77905136	protein_coding	13		ENSMUSG00000004151	Etv1	12	38829379	protein_coding	0		ENSMUSG00000001588	Acap1	11	69772393	protein_coding	NA		ENSMUSG00000025936
ENSMUSG00000079297	Gm2223	X	32943124	processed_pseudogene	30		ENSMUSG00000101059	Gm4017	Y	1268548	processed_pseudogene	NA		ENSMUSG00000035150	Eif2s3x	X	93232313	protein_coding	5		ENSMUSG00000069049	Eif2s3y	Y	1010543	protein_coding	NA		ENSMUSG00000000958	Slc7a7	14	54606899	protein_coding	21		ENSMUSG00000006218	Fam131c	4	141095531	protein_coding	NA		ENSMUSG00000002944	Cd36	5	17986688	protein_coding	0		ENSMUSG00000026669
ENSMUSG00000086503	Xist	X	102503972	lncRNA	11									ENSMUSG00000037369	Kdm6a	X	18028814	protein_coding	8		ENSMUSG00000101059	Gm4017	Y	1268548	processed_pseudogene	NA		ENSMUSG00000001025	S100a6	3	90520189	protein_coding	0		ENSMUSG00000011179	Odc1	12	17594795	protein_coding	0		ENSMUSG00000003555	Cyp17a1	19	46655604	protein_coding	0		ENSMUSG00000029656
ENSMUSG00000087174	5530601H04Rik	X	104080803	lncRNA	3									ENSMUSG00000079297	Gm2223	X	32943124	processed_pseudogene	0									ENSMUSG00000001657	Hoxc8	15	102899039	protein_coding	0		ENSMUSG00000012187	Mogat1	1	78487628	protein_coding	0		ENSMUSG00000003948	Mmd	11	90140282	protein_coding	15		ENSMUSG00000030562
ENSMUSG00000097571	Jpx	X	102537162	lncRNA	11									ENSMUSG00000086503	Xist	X	102503972	lncRNA	8									ENSMUSG00000002274	Metrn	17	26012195	protein_coding	0		ENSMUSG00000015027	Galns	8	123304981	protein_coding	0		ENSMUSG00000004814	Ccl24	5	135598791	protein_coding	2		ENSMUSG00000030587
														ENSMUSG00000087174	5530601H04Rik	X	104080803	lncRNA	NA									ENSMUSG00000002578	Ikzf4	10	128466712	protein_coding	NA		ENSMUSG00000015474	Ppt2	17	34835636	protein_coding	2		ENSMUSG00000005268	Prlr	15	10177324	protein_coding	0		ENSMUSG00000031535
																												ENSMUSG00000002688	Prkd1	12	50388014	protein_coding	1		ENSMUSG00000017688	Hnf4g	3	3573090	protein_coding	1		ENSMUSG00000005547	Cyp2a5	7	26534730	protein_coding	51		ENSMUSG00000031767
																												ENSMUSG00000002844	Adprh	16	38264392	protein_coding	3		ENSMUSG00000017929	B4galt5	2	167140364	protein_coding	2		ENSMUSG00000006014	Prg4	1	150325163	protein_coding	33		ENSMUSG00000039519
																												ENSMUSG00000002985	Apoe	7	19430034	protein_coding	0		ENSMUSG00000018387	Shroom1	11	53348032	protein_coding	NA		ENSMUSG00000010122	Slc47a1	11	61234227	protein_coding	0		ENSMUSG00000043671
																												ENSMUSG00000003134	Tbc1d8	1	39410573	protein_coding	1		ENSMUSG00000019989	Enpp3	10	24648304	protein_coding	1		ENSMUSG00000014361	Mertk	2	128540876	protein_coding	19		ENSMUSG00000045672
																												ENSMUSG00000003273	Car11	7	45349267	protein_coding	1		ENSMUSG00000020142	Slc1a4	11	20252180	protein_coding	0		ENSMUSG00000014599	Csf1	3	107648364	protein_coding	22		ENSMUSG00000052974
																												ENSMUSG00000003309	Ap1m2	9	21205571	protein_coding	4		ENSMUSG00000020777	Acox1	11	116062714	protein_coding	0		ENSMUSG00000019768	Esr1	10	4561593	protein_coding	2		ENSMUSG00000056673
																												ENSMUSG00000003378	Grik5	7	24709274	protein_coding	1		ENSMUSG00000021207	Akr1c21	13	4624074	protein_coding	0		ENSMUSG00000019929	Dcn	10	97315471	protein_coding	27		ENSMUSG00000058613
																												ENSMUSG00000003948	Mmd	11	90140282	protein_coding	0		ENSMUSG00000021263	Degs2	12	108644970	protein_coding	0		ENSMUSG00000019951	Uhrf1bp1l	10	89580853	protein_coding	54		ENSMUSG00000060803
																												ENSMUSG00000004085	Map3k20	2	72115981	protein_coding	1		ENSMUSG00000022040	Ephx2	14	66321823	protein_coding	0		ENSMUSG00000020010	Vnn3	10	23727360	protein_coding	22		ENSMUSG00000066071
																												ENSMUSG00000004105	Angptl2	2	33106081	protein_coding	11		ENSMUSG00000022708	Zbtb20	16	42696244	protein_coding	15		ENSMUSG00000020029	Nudt4	10	95382869	protein_coding	19		ENSMUSG00000068457
																												ENSMUSG00000004661	Arid3b	9	57697636	protein_coding	1		ENSMUSG00000022742	Cpox	16	58490655	protein_coding	1		ENSMUSG00000020432	Tcn2	11	3867192	protein_coding	0		ENSMUSG00000069045
																												ENSMUSG00000004988	Fxyd4	6	117910520	protein_coding	4		ENSMUSG00000024222	Fkbp5	17	28618068	protein_coding	13		ENSMUSG00000020458	Rtn4	11	29642947	protein_coding	0		ENSMUSG00000069049
																												ENSMUSG00000005233	Spc25	2	69024239	protein_coding	1		ENSMUSG00000024245	Tmem178	17	81252061	protein_coding	0		ENSMUSG00000020669	Sh3yl1	12	30961667	protein_coding	5		ENSMUSG00000069922
																												ENSMUSG00000005268	Prlr	15	10177324	protein_coding	0		ENSMUSG00000024386	Proc	18	32256179	protein_coding	0		ENSMUSG00000020689	Itgb3	11	104498826	protein_coding	NA		ENSMUSG00000070576
																												ENSMUSG00000005640	Insrr	3	87704258	protein_coding	1		ENSMUSG00000024650	Slc22a6	19	8595403	protein_coding	0		ENSMUSG00000020902	Ntn1	11	68100190	protein_coding	27		ENSMUSG00000074240
																												ENSMUSG00000005672	Kit	5	75735576	protein_coding	0		ENSMUSG00000024856	Cdk2ap2	19	4147182	protein_coding	2		ENSMUSG00000021065	Fut8	12	77284899	protein_coding	NA		ENSMUSG00000078597
																												ENSMUSG00000005681	Apoa2	1	171052623	protein_coding	0		ENSMUSG00000024866	Acy3	19	4036570	protein_coding	0		ENSMUSG00000021136	Smoc1	12	81073582	protein_coding	0		ENSMUSG00000079494
																												ENSMUSG00000005682	Pan2	10	128139204	protein_coding	1		ENSMUSG00000024921	Smarca2	19	26582450	protein_coding	1		ENSMUSG00000021416	Eci3	13	35130597	protein_coding	0		ENSMUSG00000082363
																												ENSMUSG00000005958	Ephb3	16	21023505	protein_coding	0		ENSMUSG00000025790	Slco3a1	7	73925167	protein_coding	0		ENSMUSG00000021884	Hacl1	14	31320687	protein_coding	54		ENSMUSG00000082644
																												ENSMUSG00000006216	Clcnkb	4	141131664	protein_coding	1		ENSMUSG00000026189	Pecr	1	72298326	protein_coding	4		ENSMUSG00000022114	Spry2	14	106129381	protein_coding	NA		ENSMUSG00000094806
																												ENSMUSG00000006269	Atp6v1b1	6	83719972	protein_coding	1		ENSMUSG00000026417	Pigr	1	130754421	protein_coding	0		ENSMUSG00000022122	Ednrb	14	104052061	protein_coding	2		ENSMUSG00000101059
																												ENSMUSG00000006356	Crip2	12	113103856	protein_coding	2		ENSMUSG00000026664	Phyh	2	4923830	protein_coding	3		ENSMUSG00000022323	Rida	15	34484167	protein_coding	51		ENSMUSG00000118450
																												ENSMUSG00000006411	Nectin4	1	171197667	protein_coding	NA		ENSMUSG00000026730	Pter	2	12928852	protein_coding	0		ENSMUSG00000022332	Khdrbs3	15	68800269	protein_coding	0
																												ENSMUSG00000006611	Hfe	13	23886017	protein_coding	0		ENSMUSG00000026839	Upp2	2	58457310	protein_coding	1		ENSMUSG00000022347	A1bg	15	60768708	protein_coding	0
																												ENSMUSG00000006649	Nphs1	7	30157740	protein_coding	11		ENSMUSG00000026854	Usp20	2	30872291	protein_coding	3		ENSMUSG00000022676	Snai2	16	14523716	protein_coding	0
																												ENSMUSG00000008090	Fgfrl1	5	108840248	protein_coding	0		ENSMUSG00000026994	Galnt3	2	65913110	protein_coding	1		ENSMUSG00000023828	Slc22a3	17	12637847	protein_coding	NA
																												ENSMUSG00000008393	Carhsp1	16	8476444	protein_coding	0		ENSMUSG00000027510	Rbm38	2	172862291	protein_coding	2		ENSMUSG00000023912	Slc25a27	17	43952782	protein_coding	NA
																												ENSMUSG00000008540	Mgst1	6	138117314	protein_coding	0		ENSMUSG00000028571	Cyp2j13	4	95915771	protein_coding	NA		ENSMUSG00000023963	Cyp39a1	17	43978316	protein_coding	0
																												ENSMUSG00000011008	Mcoln2	3	145855588	protein_coding	0		ENSMUSG00000028713	Cyp4b1	4	115481922	protein_coding	0		ENSMUSG00000024437	Gm8615	5	149091918	transcribed_processed_pseudogene	0
																												ENSMUSG00000012350	Ehf	2	103093778	protein_coding	2		ENSMUSG00000028836	Slc30a2	4	134070492	protein_coding	0		ENSMUSG00000024580	Grpel2	18	61845495	protein_coding	15
																												ENSMUSG00000014164	Klhl3	13	58148042	protein_coding	0		ENSMUSG00000028991	Mtor	4	148533068	protein_coding	7		ENSMUSG00000024810	Il33	19	29902514	protein_coding	0
																												ENSMUSG00000015090	Ptgds	2	25356721	protein_coding	0		ENSMUSG00000029482	Aacs	5	125552878	protein_coding	0		ENSMUSG00000024924	Vldlr	19	27193884	protein_coding	0
																												ENSMUSG00000015134	Aldh1a3	7	66040638	protein_coding	0		ENSMUSG00000030498	Gas2	7	51511763	protein_coding	1		ENSMUSG00000025003	Cyp2c39	19	39499306	protein_coding	0
																												ENSMUSG00000016637	Ift27	15	78043663	protein_coding	0		ENSMUSG00000030739	Myh14	7	44255227	protein_coding	0		ENSMUSG00000025163	Cd7	11	120927573	protein_coding	NA
																												ENSMUSG00000017167	Cntnap1	11	101061349	protein_coding	NA		ENSMUSG00000030759	Far1	7	113113041	protein_coding	5		ENSMUSG00000025332	Kdm5c	X	151016016	protein_coding	43
																												ENSMUSG00000017176	Nt5c3b	11	100313147	protein_coding	1		ENSMUSG00000030945	Acsm2	7	119153563	protein_coding	1		ENSMUSG00000025491	Ifitm1	7	140547134	protein_coding	27
																												ENSMUSG00000017390	Aldoc	11	78213794	protein_coding	0		ENSMUSG00000031609	Sap30	8	57935741	protein_coding	1		ENSMUSG00000025969	Nrp2	1	62742444	protein_coding	NA
																												ENSMUSG00000017667	Zfp334	2	165216184	protein_coding	NA		ENSMUSG00000031647	Mfap3l	8	61085861	protein_coding	0		ENSMUSG00000025993	Slc40a1	1	45947228	protein_coding	25
																												ENSMUSG00000017723	Wfdc2	2	164404333	protein_coding	29		ENSMUSG00000031833	Mast3	8	71230761	protein_coding	2		ENSMUSG00000026272	Agxt	1	93062962	protein_coding	5
																												ENSMUSG00000018012	Rac3	11	120612296	protein_coding	1		ENSMUSG00000031958	Ldhd	8	112350417	protein_coding	1		ENSMUSG00000026315	Serpinb8	1	107517736	protein_coding	0
																												ENSMUSG00000018211	Wfdc15b	2	164056374	protein_coding	4		ENSMUSG00000032066	Bco2	9	50444387	protein_coding	0		ENSMUSG00000026380	Tfcp2l1	1	118555675	protein_coding	21
																												ENSMUSG00000018340	Anxa6	11	54869934	protein_coding	27		ENSMUSG00000032076	Cadm1	9	47441471	protein_coding	NA		ENSMUSG00000026425	Srgap2	1	131212989	protein_coding	0
																												ENSMUSG00000018486	Wnt9b	11	103618190	protein_coding	0		ENSMUSG00000032098	Treh	9	44584530	protein_coding	27		ENSMUSG00000026585	Kifap3	1	163607152	protein_coding	0
																												ENSMUSG00000018500	Adora2b	11	62139810	protein_coding	0		ENSMUSG00000032418	Me1	9	86463424	protein_coding	0		ENSMUSG00000026691	Fmo3	1	162781369	protein_coding	54
																												ENSMUSG00000018569	Cldn7	11	69855605	protein_coding	0		ENSMUSG00000032420	Nt5e	9	88209250	protein_coding	25		ENSMUSG00000026883	Dab2ip	2	35448278	protein_coding	NA
																												ENSMUSG00000018648	Dusp14	11	83938867	protein_coding	3		ENSMUSG00000032507	Fbxl2	9	113792705	protein_coding	NA		ENSMUSG00000027016	Zfp385b	2	77240978	protein_coding	16
																												ENSMUSG00000018672	Copz2	11	96740696	protein_coding	0		ENSMUSG00000032758	Kap	6	133826814	protein_coding	0		ENSMUSG00000027514	Zbp1	2	173048405	protein_coding	22
																												ENSMUSG00000018698	Lhx1	11	84409110	protein_coding	1		ENSMUSG00000032839	Trpc1	9	95587135	protein_coding	13		ENSMUSG00000027870	Hao2	3	98781837	protein_coding	0
																												ENSMUSG00000019817	Plagl1	10	12936248	protein_coding	1		ENSMUSG00000032854	Ugt8a	3	125658920	protein_coding	2		ENSMUSG00000027907	S100a11	3	93427795	protein_coding	2
																												ENSMUSG00000019853	Hebp2	10	18415246	protein_coding	NA		ENSMUSG00000033453	Adamts15	9	30810451	protein_coding	0		ENSMUSG00000028024	Enpep	3	129062824	protein_coding	0
																												ENSMUSG00000019913	Sim1	10	50770850	protein_coding	1		ENSMUSG00000035769	Xylb	9	119186447	protein_coding	1		ENSMUSG00000028108	Ecm1	3	95641459	protein_coding	27
																												ENSMUSG00000019966	Kitl	10	99851492	protein_coding	2		ENSMUSG00000035878	Hykk	9	54824567	protein_coding	0		ENSMUSG00000029050	Ski	4	155238532	protein_coding	0
																												ENSMUSG00000020029	Nudt4	10	95382869	protein_coding	0		ENSMUSG00000036083	Slc17a3	13	24023417	protein_coding	0		ENSMUSG00000029086	Prom1	5	44150962	protein_coding	44
																												ENSMUSG00000020069	Hnrnph3	10	62850443	protein_coding	1		ENSMUSG00000036330	Slc18a1	8	69490363	protein_coding	1		ENSMUSG00000029287	Tgfbr3	5	107254436	protein_coding	2
																												ENSMUSG00000020467	Efemp1	11	28803204	protein_coding	1		ENSMUSG00000037095	Lrg1	17	56426678	protein_coding	NA		ENSMUSG00000029471	Camkk2	5	122869233	protein_coding	0
																												ENSMUSG00000020534	Shmt1	11	60678930	protein_coding	1		ENSMUSG00000037348	Paqr7	4	134224008	protein_coding	2		ENSMUSG00000029833	Trim24	6	37847746	protein_coding	0
																												ENSMUSG00000020607	Lratd1	12	14196831	protein_coding	20		ENSMUSG00000037477	Tbx10	19	4042752	protein_coding	NA		ENSMUSG00000030237	Slco1a4	6	141751166	protein_coding	0
																												ENSMUSG00000020614	Fam20a	11	109560575	protein_coding	8		ENSMUSG00000038224	Serpinf2	11	75322558	protein_coding	0		ENSMUSG00000030643	Rab30	7	92390811	protein_coding	15
																												ENSMUSG00000020653	Klf11	12	24701273	protein_coding	0		ENSMUSG00000038388	Mpp6	6	50087221	protein_coding	27		ENSMUSG00000030934	Oat	7	132159207	protein_coding	0
																												ENSMUSG00000020669	Sh3yl1	12	30961667	protein_coding	1		ENSMUSG00000038451	Spsb2	6	124785624	protein_coding	3		ENSMUSG00000031216	Stard8	X	98046854	protein_coding	48
																												ENSMUSG00000020810	Cygb	11	116536421	protein_coding	0		ENSMUSG00000038775	Vill	9	118881846	protein_coding	0		ENSMUSG00000031226	Pbdc1	X	104123362	protein_coding	NA
																												ENSMUSG00000020838	Slc6a4	11	76889429	protein_coding	0		ENSMUSG00000039519	Cyp7b1	3	18126114	protein_coding	0		ENSMUSG00000031432	Prps1	X	139357362	protein_coding	6
																												ENSMUSG00000020882	Cacnb1	11	97892334	protein_coding	2		ENSMUSG00000039648	Kyat1	2	30075136	protein_coding	1		ENSMUSG00000031438	Rnf128	X	138464065	protein_coding	50
																												ENSMUSG00000020990	Cdkl1	12	69793622	protein_coding	3		ENSMUSG00000039682	Lap3	5	45650716	protein_coding	1		ENSMUSG00000031451	Gas6	8	13515374	protein_coding	0
																												ENSMUSG00000021061	Sptb	12	76627262	protein_coding	0		ENSMUSG00000040413	Timd2	11	46559787	protein_coding	NA		ENSMUSG00000031665	Sall1	8	89753863	protein_coding	16
																												ENSMUSG00000021228	Acot3	12	84098918	protein_coding	1		ENSMUSG00000040525	Cblc	7	19512806	protein_coding	1		ENSMUSG00000031765	Mt1	8	94905710	protein_coding	0
																												ENSMUSG00000021265	Slc25a29	12	108791799	protein_coding	0		ENSMUSG00000040640	Erc2	14	27344385	protein_coding	NA		ENSMUSG00000031808	Slc27a1	8	72021526	protein_coding	NA
																												ENSMUSG00000021359	Tfap2a	13	40868778	protein_coding	2		ENSMUSG00000040658	Dnph1	17	46807637	protein_coding	0		ENSMUSG00000032265	Tent5a	9	85202492	protein_coding	23
																												ENSMUSG00000021540	Smad5	13	56850823	protein_coding	2		ENSMUSG00000041052	Slc7a13	4	19818725	protein_coding	0		ENSMUSG00000032290	Ptpn9	9	56902207	protein_coding	54
																												ENSMUSG00000021573	Tppp	13	74157526	protein_coding	5		ENSMUSG00000041708	Mpped1	15	83663668	protein_coding	NA		ENSMUSG00000032420	Nt5e	9	88209250	protein_coding	0
																												ENSMUSG00000021676	Iqgap2	13	95763682	protein_coding	1		ENSMUSG00000042410	Agps	2	75662521	protein_coding	5		ENSMUSG00000032440	Tgfbr2	9	115913361	protein_coding	0
																												ENSMUSG00000021678	F2rl1	13	95648240	protein_coding	13		ENSMUSG00000042672	Dcst1	3	89257526	protein_coding	0		ENSMUSG00000032528	Vipr1	9	121471782	protein_coding	27
																												ENSMUSG00000021806	Nid2	14	19801333	protein_coding	8		ENSMUSG00000045374	Wdr81	11	75331770	protein_coding	13		ENSMUSG00000032808	Cyp2c38	19	39378000	protein_coding	0
																												ENSMUSG00000021884	Hacl1	14	31320687	protein_coding	1		ENSMUSG00000046573	Lyrm4	13	36162378	protein_coding	4		ENSMUSG00000033910	Gucy1a1	3	81999734	protein_coding	27
																												ENSMUSG00000021974	Fgf9	14	58308004	protein_coding	0		ENSMUSG00000047643	Gm5454	13	103492760	processed_pseudogene	NA		ENSMUSG00000034258	Flvcr2	12	85793313	protein_coding	5
																												ENSMUSG00000022098	Bmp1	14	70711998	protein_coding	1		ENSMUSG00000047719	Ubiad1	4	148518952	protein_coding	2		ENSMUSG00000034353	Ramp1	1	91107544	protein_coding	NA
																												ENSMUSG00000022180	Slc7a8	14	54959666	protein_coding	0		ENSMUSG00000048281	Dleu7	14	62513680	protein_coding	0		ENSMUSG00000034845	Plvap	8	71950409	protein_coding	2
																												ENSMUSG00000022231	Sema5a	15	32244956	protein_coding	0		ENSMUSG00000051147	Nat2	8	67947510	protein_coding	1		ENSMUSG00000035150	Eif2s3x	X	93232313	protein_coding	1
																												ENSMUSG00000022286	Grhl2	15	37233280	protein_coding	1		ENSMUSG00000052562	Slc22a30	19	8312735	protein_coding	0		ENSMUSG00000035493	Tgfbi	13	56757336	protein_coding	27
																												ENSMUSG00000022440	C1qtnf6	15	78407546	protein_coding	0		ENSMUSG00000053907	Mat2a	6	72409782	protein_coding	1		ENSMUSG00000035561	Aldh1b1	4	45799022	protein_coding	0
																												ENSMUSG00000022475	Hdac7	15	97690545	protein_coding	1		ENSMUSG00000054850	Smim10l2a	X	55419946	protein_coding	NA		ENSMUSG00000035948	Acss3	10	106769378	protein_coding	6
																												ENSMUSG00000022574	Naprt	15	75762805	protein_coding	1		ENSMUSG00000055312	Them7	2	105054665	protein_coding	0		ENSMUSG00000036151	Tm6sf2	8	70525574	protein_coding	44
																												ENSMUSG00000022595	Lypd2	15	74604096	protein_coding	0		ENSMUSG00000056673	Kdm5d	Y	897788	protein_coding	NA		ENSMUSG00000036158	Prickle1	15	93396995	protein_coding	NA
																												ENSMUSG00000022671	Mzt2	16	15666305	protein_coding	26		ENSMUSG00000058216	Gstp3	19	4107477	protein_coding	NA		ENSMUSG00000036655	Colec11	12	28644172	protein_coding	27
																												ENSMUSG00000022673	Mcm4	16	15441761	protein_coding	5		ENSMUSG00000058446	Znrf2	6	54793901	protein_coding	0		ENSMUSG00000036687	Tmem184a	5	139788240	protein_coding	0
																												ENSMUSG00000022814	Umps	16	33775152	protein_coding	2		ENSMUSG00000058997	Vwa8	14	79086492	protein_coding	0		ENSMUSG00000037369	Kdm6a	X	18028814	protein_coding	6
																												ENSMUSG00000022875	Kng1	16	22876615	protein_coding	0		ENSMUSG00000059602	Syn3	10	85890989	protein_coding	NA		ENSMUSG00000038370	Pcp4l1	1	171000831	protein_coding	63
																												ENSMUSG00000022885	St6gal1	16	23043490	protein_coding	0		ENSMUSG00000061742	Slc22a12	19	6585875	protein_coding	0		ENSMUSG00000038591	Colec10	15	54274170	protein_coding	27
																												ENSMUSG00000022947	Cbr3	16	93480103	protein_coding	0		ENSMUSG00000063590	Slc22a28	19	8039574	protein_coding	0		ENSMUSG00000038656	Cyp3a16	5	145373119	protein_coding	0
																												ENSMUSG00000022948	Setd4	16	93380345	protein_coding	1		ENSMUSG00000064127	Med14	X	12541608	protein_coding	0		ENSMUSG00000039202	Abhd2	7	78922947	protein_coding	0
																												ENSMUSG00000022969	Il10rb	16	91203052	protein_coding	1		ENSMUSG00000066071	Cyp4a12a	4	115156243	protein_coding	0		ENSMUSG00000039601	Rcan2	17	44112242	protein_coding	21
																												ENSMUSG00000023032	Slc4a8	15	100659628	protein_coding	NA		ENSMUSG00000068037	Mas1	17	13059966	protein_coding	NA		ENSMUSG00000039967	Zfp292	4	34803113	protein_coding	0
																												ENSMUSG00000023043	Krt18	15	101936615	protein_coding	0		ENSMUSG00000068457	Uty	Y	1096861	protein_coding	NA		ENSMUSG00000040147	Maob	X	16575521	protein_coding	64
																												ENSMUSG00000023236	Scg5	2	113606707	protein_coding	0		ENSMUSG00000069045	Ddx3y	Y	1260771	protein_coding	NA		ENSMUSG00000040170	Fmo2	1	162701886	protein_coding	0
																												ENSMUSG00000024163	Mapk8ip3	17	25111127	protein_coding	1		ENSMUSG00000069049	Eif2s3y	Y	1010543	protein_coding	NA		ENSMUSG00000040181	Fmo1	1	162657130	protein_coding	46
																												ENSMUSG00000024236	Svil	18	4920540	protein_coding	1		ENSMUSG00000074435	Smcp	3	92491174	protein_coding	NA		ENSMUSG00000040430	Pitpnc1	11	107098718	protein_coding	0
																												ENSMUSG00000024411	Aqp4	18	15522553	protein_coding	0		ENSMUSG00000074892	B3galt5	16	96037001	protein_coding	0		ENSMUSG00000040660	Cyp2b9	7	25872836	protein_coding	0
																												ENSMUSG00000024552	Slc14a2	18	78189363	protein_coding	0		ENSMUSG00000075012	Fjx1	2	102279711	protein_coding	2		ENSMUSG00000040690	Col16a1	4	129941633	protein_coding	NA
																												ENSMUSG00000024727	Trpm6	19	18727347	protein_coding	1		ENSMUSG00000078597	Cyp4a12b	4	115268821	protein_coding	NA		ENSMUSG00000041132	N4bp2l1	5	150495109	protein_coding	16
																												ENSMUSG00000024863	Mbl2	19	30210342	protein_coding	1		ENSMUSG00000080845	Gm9115	X	101768008	processed_pseudogene	0		ENSMUSG00000041272	Tox	4	6686353	protein_coding	NA
																												ENSMUSG00000024940	Ltbp3	19	5790932	protein_coding	1		ENSMUSG00000080977	Gm13772	2	90634604	processed_pseudogene	0		ENSMUSG00000041773	Enc1	13	97377613	protein_coding	NA
																												ENSMUSG00000025036	Sfxn2	19	46561804	protein_coding	1		ENSMUSG00000082329	Gm14287	2	157370789	processed_pseudogene	0		ENSMUSG00000042589	Cux2	5	121994429	protein_coding	0
																												ENSMUSG00000025127	Gcgr	11	120421525	protein_coding	3		ENSMUSG00000082718	Gm14928	X	119088636	processed_pseudogene	NA		ENSMUSG00000042812	Foxf1	8	121811125	protein_coding	NA
																												ENSMUSG00000025212	Sfxn3	19	45035942	protein_coding	1		ENSMUSG00000086071	Gm12354	4	19716732	lncRNA	NA		ENSMUSG00000042978	Sbk1	7	125848034	protein_coding	0
																												ENSMUSG00000025221	Kcnip2	19	45780278	protein_coding	0		ENSMUSG00000090124	Ugt1a7c	1	88022784	protein_coding	0		ENSMUSG00000043832	Clec4a3	6	122929474	protein_coding	2
																												ENSMUSG00000025268	Maged2	X	149589366	protein_coding	1		ENSMUSG00000090486	BC035947	1	78473663	protein_coding	0		ENSMUSG00000045775	Slc16a5	11	115353300	protein_coding	0
																												ENSMUSG00000025332	Kdm5c	X	151016016	protein_coding	13		ENSMUSG00000091952	Gm17709	8	122699466	processed_pseudogene	0		ENSMUSG00000047735	Samd9l	6	3372257	protein_coding	22
																												ENSMUSG00000025418	Bsnd	4	106340653	protein_coding	0		ENSMUSG00000099146	0610031O16Rik	3	137916477	lncRNA	NA		ENSMUSG00000048911	Rnf24	2	131139984	protein_coding	NA
																												ENSMUSG00000025491	Ifitm1	7	140547134	protein_coding	2		ENSMUSG00000100774	Gm7329	1	65134386	processed_pseudogene	0		ENSMUSG00000051037	Zfp455	13	67342570	protein_coding	NA
																												ENSMUSG00000025500	Lmntd2	7	140789905	protein_coding	1		ENSMUSG00000101059	Gm4017	Y	1268548	processed_pseudogene	NA		ENSMUSG00000051359	Ncald	15	37366419	protein_coding	0
																												ENSMUSG00000025656	Arhgef9	X	94092541	protein_coding	NA		ENSMUSG00000106181	Gm9523	5	22898559	processed_pseudogene	1		ENSMUSG00000051483	Cbr1	16	93402741	protein_coding	21
																												ENSMUSG00000025794	Rpl14	9	120400510	protein_coding	16		ENSMUSG00000106239	Gm9260	12	115945883	processed_pseudogene	0		ENSMUSG00000052102	Gnpda1	18	38460588	protein_coding	0
																												ENSMUSG00000025927	Tfap2b	1	19279138	protein_coding	1		ENSMUSG00000107092	Gm7993	5	96122099	processed_pseudogene	0		ENSMUSG00000054417	Cyp3a44	5	145710793	protein_coding	0
																												ENSMUSG00000025993	Slc40a1	1	45947228	protein_coding	0		ENSMUSG00000110755	BC049987	9	44581750	lncRNA	0		ENSMUSG00000054827	Cyp2c50	19	40078132	protein_coding	0
																												ENSMUSG00000026110	Mgat4a	1	37478421	protein_coding	0		ENSMUSG00000112105	Rps7-ps2	12	3571922	processed_pseudogene	NA		ENSMUSG00000055782	Abcd2	15	91030074	protein_coding	50
																												ENSMUSG00000026126	Ptpn18	1	34498843	protein_coding	1		ENSMUSG00000113637	Gm7049	13	62960890	processed_pseudogene	0		ENSMUSG00000056025	Clca3a1	3	144435438	protein_coding	2
																												ENSMUSG00000026295	Spp2	1	88334683	protein_coding	0		ENSMUSG00000115458	Gm48931	14	76078926	processed_pseudogene	0		ENSMUSG00000056394	Lig1	7	13011239	protein_coding	NA
																												ENSMUSG00000026558	Uck2	1	167050452	protein_coding	0		ENSMUSG00000118132	4833408A19Rik	19	4049548	lncRNA	0		ENSMUSG00000058317	Ube2e2	14	3575429	protein_coding	0
																												ENSMUSG00000026688	Mgst3	1	167199535	protein_coding	0		ENSMUSG00002076336	NA	5	111422850	misc_RNA	NA		ENSMUSG00000060807	Serpina6	12	103612889	protein_coding	0
																												ENSMUSG00000026796	Niban2	2	32766126	protein_coding	0									ENSMUSG00000060961	Slc4a4	5	89034345	protein_coding	15
																												ENSMUSG00000026832	Cytip	2	58019149	protein_coding	2									ENSMUSG00000067219	Nipal1	5	72805138	protein_coding	61
																												ENSMUSG00000026975	Dph7	2	24852412	protein_coding	1									ENSMUSG00000068394	Cep152	2	125405008	protein_coding	0
																												ENSMUSG00000027016	Zfp385b	2	77240978	protein_coding	3									ENSMUSG00000069662	Marcks	10	37009371	protein_coding	2
																												ENSMUSG00000027082	Tfpi	2	84263199	protein_coding	0									ENSMUSG00000070003	Ssbp4	8	71050140	protein_coding	NA
																												ENSMUSG00000027330	Cdc25b	2	131028869	protein_coding	1									ENSMUSG00000070348	Ccnd1	7	144483668	protein_coding	32
																												ENSMUSG00000027452	Acss1	2	150460025	protein_coding	1									ENSMUSG00000072568	Lratd2	15	60690843	protein_coding	0
																												ENSMUSG00000027800	Tm4sf1	3	57193032	protein_coding	2									ENSMUSG00000072941	Sod3	5	52521133	protein_coding	27
																												ENSMUSG00000027935	Rab13	3	90121002	protein_coding	3									ENSMUSG00000074254	Cyp2a4	7	26006594	protein_coding	0
																												ENSMUSG00000028017	Egf	3	129471214	protein_coding	0									ENSMUSG00000075324	Fign	2	63801851	protein_coding	NA
																												ENSMUSG00000028278	Rragd	4	32983037	protein_coding	0									ENSMUSG00000075551	Cyp3a41a	5	145630859	protein_coding	0
																												ENSMUSG00000028382	Ptbp3	4	59471868	protein_coding	2									ENSMUSG00000079297	Gm2223	X	32943124	processed_pseudogene	1
																												ENSMUSG00000028597	Gpx7	4	108257587	protein_coding	0									ENSMUSG00000079419	Ms4a6c	19	11446730	protein_coding	NA
																												ENSMUSG00000028699	Tspan1	4	116019066	protein_coding	0									ENSMUSG00000082815	Gm5678	16	93424985	protein_coding	0
																												ENSMUSG00000028766	Alpl	4	137469044	protein_coding	0									ENSMUSG00000086503	Xist	X	102503972	lncRNA	57
																												ENSMUSG00000028926	Cdk14	5	4853391	protein_coding	NA									ENSMUSG00000087174	5530601H04Rik	X	104080803	lncRNA	NA
																												ENSMUSG00000028970	Abcb1b	5	8848147	protein_coding	2									ENSMUSG00000097006	9530082P21Rik	17	23962208	lncRNA	NA
																												ENSMUSG00000029082	Bst1	5	43976227	protein_coding	4									ENSMUSG00000103288	Gm37273	1	162810583	lncRNA	54
																												ENSMUSG00000029086	Prom1	5	44150962	protein_coding	0									ENSMUSG00000106734	Gm20559	6	3333194	lncRNA	NA
																												ENSMUSG00000029123	Stk32b	5	37604169	protein_coding	0									ENSMUSG00000106889	Gm7463	6	37518349	processed_pseudogene	0
																												ENSMUSG00000029260	Ugt2b34	5	87037626	protein_coding	0									ENSMUSG00000108487	Cyp2a21-ps	7	26616806	unprocessed_pseudogene	NA
																												ENSMUSG00000029304	Spp1	5	104582984	protein_coding	0									ENSMUSG00000112265	Gm34983	10	99295551	lncRNA	NA
																												ENSMUSG00000029314	Gpat3	5	100993579	protein_coding	0
																												ENSMUSG00000029328	Hnrnpdl	5	100181436	protein_coding	1
																												ENSMUSG00000029359	Tesc	5	118165808	protein_coding	19
																												ENSMUSG00000029445	Hpd	5	123309870	protein_coding	2
																												ENSMUSG00000029601	Iqcd	5	120727081	protein_coding	1
																												ENSMUSG00000029602	Rasal1	5	120786877	protein_coding	1
																												ENSMUSG00000029641	Rasl11a	5	146781881	protein_coding	2
																												ENSMUSG00000030098	Grip2	6	91738490	protein_coding	NA
																												ENSMUSG00000030160	Tmem52b	6	129489518	protein_coding	0
																												ENSMUSG00000030208	Emp1	6	135339543	protein_coding	0
																												ENSMUSG00000030214	Plbd1	6	136589068	protein_coding	0
																												ENSMUSG00000030218	Mgp	6	136849433	protein_coding	0
																												ENSMUSG00000030223	Ptpro	6	137229317	protein_coding	0
																												ENSMUSG00000030287	Itpr2	6	146009797	protein_coding	0
																												ENSMUSG00000030319	Cand2	6	115751499	protein_coding	NA
																												ENSMUSG00000030342	Cd9	6	125437229	protein_coding	1
																												ENSMUSG00000030492	Slc7a9	7	35148221	protein_coding	22
																												ENSMUSG00000030494	Rhpn2	7	35033595	protein_coding	0
																												ENSMUSG00000030549	Rhcg	7	79243111	protein_coding	2
																												ENSMUSG00000030562	Nox4	7	86895304	protein_coding	21
																												ENSMUSG00000030672	Mylpf	7	126808062	protein_coding	NA
																												ENSMUSG00000030769	Slc5a11	7	122814003	protein_coding	0
																												ENSMUSG00000030873	Scnn1b	7	121464261	protein_coding	3
																												ENSMUSG00000030917	Tmem159	7	119701576	protein_coding	3
																												ENSMUSG00000030934	Oat	7	132159207	protein_coding	0
																												ENSMUSG00000030970	Ctbp2	7	132589292	protein_coding	2
																												ENSMUSG00000031066	Usp11	X	20570145	protein_coding	1
																												ENSMUSG00000031209	Heph	X	95498965	protein_coding	0
																												ENSMUSG00000031216	Stard8	X	98046854	protein_coding	1
																												ENSMUSG00000031226	Pbdc1	X	104123362	protein_coding	6
																												ENSMUSG00000031231	Cox7b	X	105059306	protein_coding	4
																												ENSMUSG00000031245	Hmgn5	X	108048140	protein_coding	0
																												ENSMUSG00000031383	Dusp9	X	72683025	protein_coding	21
																												ENSMUSG00000031488	Rab11fip1	8	27628801	protein_coding	0
																												ENSMUSG00000031538	Plat	8	23247743	protein_coding	1
																												ENSMUSG00000031570	Plpp5	8	26210064	protein_coding	1
																												ENSMUSG00000031665	Sall1	8	89753863	protein_coding	18
																												ENSMUSG00000031766	Slc12a3	8	95055829	protein_coding	1
																												ENSMUSG00000031808	Slc27a1	8	72021526	protein_coding	1
																												ENSMUSG00000031877	Ces2g	8	105688350	protein_coding	21
																												ENSMUSG00000031891	Hsd11b2	8	106245387	protein_coding	0
																												ENSMUSG00000031897	Psmb10	8	106662367	protein_coding	9
																												ENSMUSG00000031919	Tmed6	8	107788108	protein_coding	1
																												ENSMUSG00000031980	Agt	8	125283273	protein_coding	0
																												ENSMUSG00000032068	Plet1	9	50405825	protein_coding	0
																												ENSMUSG00000032092	Mpzl2	9	44951097	protein_coding	1
																												ENSMUSG00000032125	Robo4	9	37313193	protein_coding	1
																												ENSMUSG00000032308	Ulk3	9	57496735	protein_coding	3
																												ENSMUSG00000032348	Gsta4	9	78090056	protein_coding	0
																												ENSMUSG00000032554	Trf	9	103081200	protein_coding	0
																												ENSMUSG00000032719	Sbspon	1	15924086	protein_coding	NA
																												ENSMUSG00000032849	Abcc4	14	118720104	protein_coding	0
																												ENSMUSG00000032908	Sgpp2	1	78286982	protein_coding	1
																												ENSMUSG00000033209	Ttc28	5	111027669	protein_coding	15
																												ENSMUSG00000033249	Hsf4	8	105996433	protein_coding	3
																												ENSMUSG00000033392	Clasp2	9	113570541	protein_coding	0
																												ENSMUSG00000033669	Zfp7	15	76763459	protein_coding	1
																												ENSMUSG00000034156	Tspoap1	11	87651367	protein_coding	NA
																												ENSMUSG00000034159	Mab21l4	1	93079071	protein_coding	0
																												ENSMUSG00000034245	Hdac11	6	91133647	protein_coding	3
																												ENSMUSG00000034258	Flvcr2	12	85793313	protein_coding	13
																												ENSMUSG00000034271	Jdp2	12	85645801	protein_coding	2
																												ENSMUSG00000034361	Cpne2	8	95259618	protein_coding	0
																												ENSMUSG00000034522	Zfp395	14	65595838	protein_coding	3
																												ENSMUSG00000034610	Tut4	4	108316623	protein_coding	0
																												ENSMUSG00000034614	Pik3ip1	11	3280401	protein_coding	1
																												ENSMUSG00000034771	Tle2	10	81410395	protein_coding	1
																												ENSMUSG00000034785	Dio1	4	107148662	protein_coding	0
																												ENSMUSG00000034854	Mfsd12	10	81193325	protein_coding	0
																												ENSMUSG00000035150	Eif2s3x	X	93232313	protein_coding	0
																												ENSMUSG00000035158	Mitf	6	97784013	protein_coding	1
																												ENSMUSG00000035413	Tmem98	11	80701001	protein_coding	3
																												ENSMUSG00000035540	Gc	5	89565381	protein_coding	0
																												ENSMUSG00000035681	Kcnc2	10	112107026	protein_coding	NA
																												ENSMUSG00000035692	Isg15	4	156283912	protein_coding	9
																												ENSMUSG00000036151	Tm6sf2	8	70525574	protein_coding	0
																												ENSMUSG00000036564	Ndrg4	8	96403608	protein_coding	0
																												ENSMUSG00000036611	Eepd1	9	25392843	protein_coding	2
																												ENSMUSG00000036617	Etl4	2	19914591	protein_coding	1
																												ENSMUSG00000036833	Pnpla7	2	24866045	protein_coding	22
																												ENSMUSG00000036892	Prodh2	7	30193047	protein_coding	1
																												ENSMUSG00000036899	Trpv5	6	41629107	protein_coding	0
																												ENSMUSG00000037369	Kdm6a	X	18028814	protein_coding	5
																												ENSMUSG00000037664	Cdkn1c	7	143012076	protein_coding	0
																												ENSMUSG00000037709	Fam13a	6	58909075	protein_coding	1
																												ENSMUSG00000037826	Ppm1k	6	57483487	protein_coding	1
																												ENSMUSG00000037902	Sirpa	2	129434755	protein_coding	2
																												ENSMUSG00000038094	Atp13a4	16	29214671	protein_coding	NA
																												ENSMUSG00000038267	Slc22a23	13	34363141	protein_coding	0
																												ENSMUSG00000038271	Iffo1	6	125122204	protein_coding	1
																												ENSMUSG00000038393	Txnip	3	96465273	protein_coding	0
																												ENSMUSG00000038415	Foxq1	13	31740117	protein_coding	0
																												ENSMUSG00000038526	Car14	3	95805080	protein_coding	0
																												ENSMUSG00000038552	Fndc4	5	31449586	protein_coding	8
																												ENSMUSG00000038677	Scube3	17	28361115	protein_coding	2
																												ENSMUSG00000038700	Hoxb5	11	96194162	protein_coding	1
																												ENSMUSG00000038776	Ephx1	1	180803775	protein_coding	3
																												ENSMUSG00000038781	Stap2	17	56304077	protein_coding	1
																												ENSMUSG00000039001	Rps21	2	179899170	protein_coding	12
																												ENSMUSG00000039239	Tgfb2	1	186354989	protein_coding	0
																												ENSMUSG00000039385	Cdh6	15	13028787	protein_coding	0
																												ENSMUSG00000039457	Ppl	16	4904155	protein_coding	0
																												ENSMUSG00000039529	Atp8b1	18	64662038	protein_coding	1
																												ENSMUSG00000039585	Myo9a	9	59658179	protein_coding	2
																												ENSMUSG00000039628	Hs3st6	17	24971962	protein_coding	0
																												ENSMUSG00000039653	Baat	4	49489422	protein_coding	1
																												ENSMUSG00000039680	Mrps6	16	91855158	protein_coding	4
																												ENSMUSG00000039878	Slc39a5	10	128231800	protein_coding	0
																												ENSMUSG00000040010	Slc7a5	8	122607889	protein_coding	0
																												ENSMUSG00000040093	Bmf	2	118359238	protein_coding	3
																												ENSMUSG00000040268	Plekha1	7	130467486	protein_coding	2
																												ENSMUSG00000040312	Cchcr1	17	35827997	protein_coding	1
																												ENSMUSG00000040562	Gstm2	3	107889018	protein_coding	0
																												ENSMUSG00000040584	Abcb1a	5	8710077	protein_coding	3
																												ENSMUSG00000040663	Clcf1	19	4264292	protein_coding	1
																												ENSMUSG00000040808	S100g	X	161744988	protein_coding	4
																												ENSMUSG00000041199	Rpusd1	17	25946644	protein_coding	1
																												ENSMUSG00000041658	Rragb	X	151922977	protein_coding	1
																												ENSMUSG00000041775	Mapk1ip1	7	138437552	protein_coding	1
																												ENSMUSG00000041912	Tdrkh	3	94320580	protein_coding	NA
																												ENSMUSG00000042156	Dzip1	14	119112932	protein_coding	0
																												ENSMUSG00000042302	Ehbp1	11	21955828	protein_coding	1
																												ENSMUSG00000042312	S100a13	3	90421742	protein_coding	4
																												ENSMUSG00000042429	Adora1	1	134126961	protein_coding	0
																												ENSMUSG00000042498	Radx	X	138381116	protein_coding	1
																												ENSMUSG00000042694	Stn1	19	47489472	protein_coding	0
																												ENSMUSG00000042712	Tceal9	X	135145828	protein_coding	1
																												ENSMUSG00000042784	Muc1	3	89136364	protein_coding	12
																												ENSMUSG00000043144	Aqp6	15	99499281	protein_coding	0
																												ENSMUSG00000043518	Rai2	X	160500065	protein_coding	6
																												ENSMUSG00000044250	Pced1b	15	97144988	protein_coding	2
																												ENSMUSG00000044393	Dsg2	18	20691131	protein_coding	0
																												ENSMUSG00000045104	Ldhb-ps	19	21914744	processed_pseudogene	1
																												ENSMUSG00000045259	Klhdc9	1	171186014	protein_coding	0
																												ENSMUSG00000045282	Tmem86b	7	4631039	protein_coding	1
																												ENSMUSG00000045287	Rtn4rl1	11	75084609	protein_coding	0
																												ENSMUSG00000045314	Sowahb	5	93188982	protein_coding	0
																												ENSMUSG00000045515	Pou3f3	1	42734085	protein_coding	2
																												ENSMUSG00000045896	Paip2b	6	83782383	protein_coding	2
																												ENSMUSG00000045954	Cavin2	1	51328285	protein_coding	1
																												ENSMUSG00000046623	Gjb4	4	127244879	protein_coding	NA
																												ENSMUSG00000046876	Atxn1	13	45703231	protein_coding	1
																												ENSMUSG00000047238	Mageh1	X	151819162	protein_coding	1
																												ENSMUSG00000047617	Paxx	2	25345153	protein_coding	1
																												ENSMUSG00000047632	Fgfbp3	19	36894950	protein_coding	1
																												ENSMUSG00000047675	Rps8	4	117011024	protein_coding	28
																												ENSMUSG00000047793	Sned1	1	93163563	protein_coding	1
																												ENSMUSG00000047822	Angptl8	9	21746806	protein_coding	1
																												ENSMUSG00000047844	Bex4	X	135039745	protein_coding	0
																												ENSMUSG00000047878	A4galt	15	83110923	protein_coding	0
																												ENSMUSG00000048078	Tenm4	7	95820453	protein_coding	NA
																												ENSMUSG00000048108	Tmem72	6	116656024	protein_coding	0
																												ENSMUSG00000048440	Cyp4f16	17	32755532	protein_coding	1
																												ENSMUSG00000048497	Mmgt2	11	62539490	protein_coding	2
																												ENSMUSG00000049107	Ntf3	6	126078375	protein_coding	1
																												ENSMUSG00000049404	Rarres1	3	67386305	protein_coding	0
																												ENSMUSG00000049775	Tmsb4x	X	165990089	protein_coding	1
																												ENSMUSG00000050071	Bex1	X	135114721	protein_coding	0
																												ENSMUSG00000050410	Tcf19	17	35823631	protein_coding	3
																												ENSMUSG00000050520	Cldn8	16	88357716	protein_coding	4
																												ENSMUSG00000050541	Adra1b	11	43665433	protein_coding	0
																												ENSMUSG00000050777	Tmem37	1	119995107	protein_coding	0
																												ENSMUSG00000050866	Clrn3	7	135113195	protein_coding	2
																												ENSMUSG00000051224	Tceanc	X	165282808	protein_coding	3
																												ENSMUSG00000051359	Ncald	15	37366419	protein_coding	0
																												ENSMUSG00000051483	Cbr1	16	93402741	protein_coding	1
																												ENSMUSG00000051579	Tceal8	X	135069733	protein_coding	3
																												ENSMUSG00000051669	AU021092	16	5029687	protein_coding	1
																												ENSMUSG00000051736	Fam229b	10	38994800	protein_coding	3
																												ENSMUSG00000051811	Cox6b2	7	4754791	protein_coding	2
																												ENSMUSG00000052117	D630039A03Rik	4	57908483	protein_coding	8
																												ENSMUSG00000052485	Tmem171	13	98822743	protein_coding	8
																												ENSMUSG00000052560	Cpne8	15	90371685	protein_coding	1
																												ENSMUSG00000052926	Rnaseh2a	8	85683239	protein_coding	1
																												ENSMUSG00000053137	Mapk11	15	89026689	protein_coding	1
																												ENSMUSG00000053161	Daw1	1	83137473	protein_coding	NA
																												ENSMUSG00000053398	Phgdh	3	98220486	protein_coding	0
																												ENSMUSG00000053604	Rpia	6	70742704	protein_coding	1
																												ENSMUSG00000053886	Sh2d4a	8	68729219	protein_coding	0
																												ENSMUSG00000054422	Fabp1	6	71176811	protein_coding	0
																												ENSMUSG00000054545	Ugt1a6a	1	88062531	protein_coding	1
																												ENSMUSG00000054889	Dsp	13	38335270	protein_coding	0
																												ENSMUSG00000055003	Lrtm2	6	119292094	protein_coding	3
																												ENSMUSG00000055430	Nap1l5	6	58882218	protein_coding	0
																												ENSMUSG00000056648	Hoxb8	11	96172731	protein_coding	2
																												ENSMUSG00000056895	H2bu2	11	58839746	protein_coding	0
																												ENSMUSG00000058254	Tspan7	X	10351397	protein_coding	14
																												ENSMUSG00000059213	Ddn	15	98701658	protein_coding	0
																												ENSMUSG00000059866	Tnip2	5	34653431	protein_coding	1
																												ENSMUSG00000060147	Serpinb6a	13	34101901	protein_coding	1
																												ENSMUSG00000060935	Tmem263	10	84938491	protein_coding	6
																												ENSMUSG00000061815	Rufy4	1	74164700	protein_coding	1
																												ENSMUSG00000061848	Gm5805	15	81856591	processed_pseudogene	0
																												ENSMUSG00000062312	Erbb2	11	98303296	protein_coding	3
																												ENSMUSG00000062896	Rpl31-ps11	3	94511715	processed_pseudogene	NA
																												ENSMUSG00000063903	Klk1	7	43874784	protein_coding	6
																												ENSMUSG00000067206	Lrrc66	5	73763985	protein_coding	0
																												ENSMUSG00000067279	Ppp1r3c	19	36709131	protein_coding	0
																												ENSMUSG00000067377	Tspan6	X	132791817	protein_coding	0
																												ENSMUSG00000067889	Sptbn2	19	4761195	protein_coding	0
																												ENSMUSG00000068299	Nat8f4	6	85876033	protein_coding	0
																												ENSMUSG00000068854	H2bc21	3	96128435	protein_coding	0
																												ENSMUSG00000069114	Zbtb10	3	9315662	protein_coding	0
																												ENSMUSG00000070407	Hs3st3b1	11	63776618	protein_coding	0
																												ENSMUSG00000070661	Rnf186	4	138694423	protein_coding	2
																												ENSMUSG00000071470	Ccnb1ip1	14	51026705	protein_coding	1
																												ENSMUSG00000073702	Rpl31	1	39406923	protein_coding	16
																												ENSMUSG00000074457	S100a16	3	90444561	protein_coding	0
																												ENSMUSG00000074622	Mafb	2	160205623	protein_coding	0
																												ENSMUSG00000074639	Rdh16f2	10	127702343	protein_coding	0
																												ENSMUSG00000074912	Gm14207	2	119151668	lncRNA	1
																												ENSMUSG00000076435	Acsf2	11	94447928	protein_coding	0
																												ENSMUSG00000078234	Klhdc7a	4	139687531	protein_coding	1
																												ENSMUSG00000078867	Gm14418	2	177078917	protein_coding	0
																												ENSMUSG00000078937	Cpt1b	15	89300608	protein_coding	NA
																												ENSMUSG00000078995	Zfp456	13	67510232	protein_coding	NA
																												ENSMUSG00000079042	Apela	8	65481069	protein_coding	2
																												ENSMUSG00000079297	Gm2223	X	32943124	processed_pseudogene	0
																												ENSMUSG00000079497	Gm13420	2	29634931	protein_coding	3
																												ENSMUSG00000079523	Tmsb10	6	72934330	protein_coding	9
																												ENSMUSG00000081281	Rpl7-ps9	X	35931870	processed_pseudogene	16
																												ENSMUSG00000081400	Gm13680	2	83183501	processed_pseudogene	0
																												ENSMUSG00000082815	Gm5678	16	93424985	protein_coding	2
																												ENSMUSG00000083657	Gm12245	11	57839555	processed_pseudogene	0
																												ENSMUSG00000083988	Rps10-ps4	5	147037372	processed_pseudogene	NA
																												ENSMUSG00000084915	C230037L18Rik	15	89360439	lncRNA	3
																												ENSMUSG00000085133	B930095G15Rik	14	121486118	lncRNA	0
																												ENSMUSG00000085645	Hoxb5os	11	96181850	lncRNA	1
																												ENSMUSG00000085683	Tmem238l	11	66847464	protein_coding	6
																												ENSMUSG00000085860	2410003L11Rik	11	97489337	lncRNA	NA
																												ENSMUSG00000086316	Nbdy	X	152506586	protein_coding	1
																												ENSMUSG00000086331	Gm16310	16	91891456	lncRNA	20
																												ENSMUSG00000086495	Gm13778	2	90874437	lncRNA	1
																												ENSMUSG00000086503	Xist	X	102503972	lncRNA	5
																												ENSMUSG00000086587	Gm11837	4	14929908	lncRNA	0
																												ENSMUSG00000087174	5530601H04Rik	X	104080803	lncRNA	1
																												ENSMUSG00000087365	C430049B03Rik	X	52143923	lncRNA	1
																												ENSMUSG00000087406	E130215H24Rik	2	150509414	lncRNA	3
																												ENSMUSG00000087590	Epb41l4aos	18	33927945	lncRNA	1
																												ENSMUSG00000087658	Hotairm1	6	52133882	lncRNA	1
																												ENSMUSG00000088154	Gm25637	4	41050220	snRNA	3
																												ENSMUSG00000089804	Gm16136	15	37232037	lncRNA	26
																												ENSMUSG00000090035	Galnt4	10	98944021	protein_coding	0
																												ENSMUSG00000090113	Nhlrc4	17	26161207	protein_coding	NA
																												ENSMUSG00000090171	Ugt1a2	1	88128323	protein_coding	0
																												ENSMUSG00000090622	A930033H14Rik	10	69045592	protein_coding	1
																												ENSMUSG00000090733	Rps27	3	90119829	protein_coding	16
																												ENSMUSG00000091811	Inafm1	7	16005938	protein_coding	3
																												ENSMUSG00000092220	Gm20528	1	87983115	lncRNA	0
																												ENSMUSG00000093587	Gm20554	13	72774332	lncRNA	2
																												ENSMUSG00000096967	Gm26621	15	68206564	lncRNA	1
																												ENSMUSG00000097063	Pantr2	1	42746221	lncRNA	2
																												ENSMUSG00000097287	D130017N08Rik	5	143744109	lncRNA	3
																												ENSMUSG00000097296	Gm26532	8	84935549	lncRNA	3
																												ENSMUSG00000097415	AU020206	7	75418786	lncRNA	0
																												ENSMUSG00000097574	C920006O11Rik	9	78083196	transcribed_unprocessed_pseudogene	3
																												ENSMUSG00000097730	Gm26588	6	88693404	lncRNA	1
																												ENSMUSG00000098087	Gm17750	13	84173416	lncRNA	1
																												ENSMUSG00000099681	1700052K11Rik	11	105068552	lncRNA	0
																												ENSMUSG00000100594	2810414N06Rik	1	151624700	lncRNA	26
																												ENSMUSG00000100975	Gm28875	12	104891760	lncRNA	0
																												ENSMUSG00000102432	Gm29856	1	177286532	lncRNA	NA
																												ENSMUSG00000102752	Gm7694	1	170125768	protein_coding	1
																												ENSMUSG00000103056	Gm38268	1	185844378	TEC	0
																												ENSMUSG00000103632	Gm38329	1	160555304	TEC	2
																												ENSMUSG00000104699	Rps4x-ps	5	3925362	processed_pseudogene	17
																												ENSMUSG00000105954	Gm42793	5	104582987	TEC	1
																												ENSMUSG00000106019	Gm43672	3	22128576	lncRNA	0
																												ENSMUSG00000106205	C230096K16Rik	5	64961357	TEC	1
																												ENSMUSG00000106847	Peg13	15	72677449	lncRNA	15
																												ENSMUSG00000106870	Gm43681	5	93331715	TEC	2
																												ENSMUSG00000107726	Gm44037	4	103074899	lncRNA	NA
																												ENSMUSG00000108358	Gm44509	7	55623267	TEC	4
																												ENSMUSG00000108591	Particl	6	72416034	TEC	3
																												ENSMUSG00000108776	Gm45169	7	79236396	lncRNA	NA
																												ENSMUSG00000110652	Gm33023	8	105357464	lncRNA	1
																												ENSMUSG00000111368	Gm47889	10	43394567	lncRNA	2
																												ENSMUSG00000112301	Gm10752	10	115151551	TEC	NA
																												ENSMUSG00000112793	Gm32872	10	68365924	lncRNA	8
																												ENSMUSG00000115220	Gm49768	14	119220406	lncRNA	0
																												ENSMUSG00000115810	Gm49066	15	73295160	lncRNA	1
																												ENSMUSG00000116308	Gm49482	15	103209492	lncRNA	NA
																												ENSMUSG00000116648	Rpl31-ps12	16	16637613	processed_pseudogene	NA
																												ENSMUSG00000116810	Gm32624	16	86613754	lncRNA	0
																												ENSMUSG00000117823	Gm35610	19	44728318	lncRNA	NA
																												ENSMUSG00000117901	NA	19	7064834	lncRNA	8
[truncated: 17 more columns]
